# Supplementary material for: Genetic Predisposition to the Mortality in Septic Shock Patients: From GWAS to the Identification of a Regulatory Variant Modulating the Activity of a CISH Enhancer
Source: Int J Mol Sci. 2021 May 29;22(11):5852. doi: 10.3390/ijms22115852 (PMC8198806; doi:10.3390/ijms22115852)
Supplement: Supplementary file 1 [file ijms-22-05852-s001.zip]

Archive with 13 entries (11 files):
- ijms-1214840 suppl/
- ijms-1214840 suppl/Supplementary files/
- ijms-1214840 suppl/Supplementary files/Supplementary Figure 1.tiff
- ijms-1214840 suppl/Supplementary files/Supplementary Table 10.xlsx
- ijms-1214840 suppl/Supplementary files/Supplementary Table 5.xlsx
- ijms-1214840 suppl/Supplementary files/Supplementary Table 6.xlsx
- ijms-1214840 suppl/Supplementary files/Supplementary Table 7.xlsx
- ijms-1214840 suppl/Supplementary files/Supplementary Table 8.xlsx
- ijms-1214840 suppl/Supplementary files/Supplementary Table 9.xlsx
- ijms-1214840 suppl/Supplementary files/Supplementary_Table_1.pdf
- ijms-1214840 suppl/Supplementary files/Supplementary_Table_2.pdf
- ijms-1214840 suppl/Supplementary files/Supplementary_Table_3.pdf
- ijms-1214840 suppl/Supplementary files/Supplementary_Table_4.pdf
