# Supplementary material for: Genetic Predisposition to the Mortality in Septic Shock Patients: From GWAS to the Identification of a Regulatory Variant Modulating the Activity of a CISH Enhancer
Source: Int J Mol Sci. 2021 May 29;22(11):5852. doi: 10.3390/ijms22115852 (PMC8198806; doi:10.3390/ijms22115852)
Supplement: Supplementary file 1 [file ijms-22-05852-s001.zip › ijms-1214840 suppl/Supplementary files/Supplementary Table 10.xlsx]

## Sheet: IW-Scoring
ID	ID	CADD_PHRED	deepseq_sig_log2	eigen_score	eigen_pc_score	fathmm_nc_score	fitcons_score	funseq_score	gwava_region	gwava_tss	gwava_unmatched	remm_score	score_integrated_11scores	p_value	score_integrated_10scores	p_value
chr3:50638812:C/T:1	rs143356980	17.9	9.50425572518921	2.385671	4.017891	0.98457	0.108992	1.953223	0.57	0.71	0.74	0.979208	6.8597705477755	0.00100405884051968	7.02861317885924	0.000666359
chr12:119721354:C/T:1	rs10849641	22.5	8.86480663693727	1.546789	0.083143	0.97982	0.053691	1.263277	0.56	0.66	0.45	0.984159	5.04566424246033	0.0116429403952001	5.19376158349058	0.00895472
chr1:97738178:C/A:1	rs75585626	19.36	8.28591013691546	1.484368	0.190617	0.9221	0.120566	2.792541	0.5	0.52	0.15	0.871287	4.80273580171433	0.015430436791628	4.90320886766722	0.0127332
chr12:112818659:C/A:1	rs12300530	13.08	9.21389214625778	1.28384	0.227401	0.9217	0.199473	0.810864	0.59	0.53	0.73	0.976238	4.38213812063144	0.024495346646068	4.40360089343348	0.0224728
chr12:112919869:C/A:1	rs12301915	19.44	9.15842936260448	1.078903	-0.008498	0.93463	0.099367	1.565091	0.74	0.26	0.35	0.79901	4.36492715701176	0.0249459246111006	4.46457047899797	0.0210201
chr1:97728595:A/T:1	rs75433128	16.4	7.8068010335017	1.636428	0.102976	0.98348	0.074636	1.016879	0.54	0.57	0.4	0.928713	4.12716750565391	0.0319141047889789	4.24548042100888	0.0266391
chr17:29297397:A/G:1	rs7221217	9.389	11.4158687310401	0.457527	0.564276	0.37555	0.075627	2.52887	0.54	0.57	0.96	0.517822	4.05463624500813	0.0343353525534981	4.22819311699963	0.0271314
chr12:112819245:G/T:1	rs74836869	9.887	7.49095890257575	1.422271	3.652802	0.39611	0.166803	1.42288	0.46	0.48	0.84	0.960396	3.97719784351404	0.0370849893419286	4.07684333049656	0.0317744
chr1:240726758:T/A:1	rs7528086	21.5	5.99024580578624	1.479931	NA	0.96348	0.053691	0.70754	0.67	0.47	0.36	0.836634	3.8565198627872	0.0417263978036031	3.90262976479467	0.037912
chr15:72875842:A/G:1	rs4777517	13.45	7.77138199272351	1.332125	0.049238	0.94501	0.295142	1.085482	0.61	0.64	0.75	0.2	3.77521780643393	0.0451107571795006	3.71530929725797	0.0455566
chr12:80059229:T/A:1	rs11114207	13.44	6.39702250186418	1.436396	0.485973	0.92323	0.126639	1.138577	0.58	0.6	0.39	0.842575	3.63015339459598	0.0516952668413628	3.71455971811495	0.0455896
chr3:50548034:C/A:1	rs140168082	21.3	6.11138960690899	1.035922	0.369873	0.96439	0.06567	0.622787	0.59	0.57	0.38	0.924753	3.60035511236771	0.0531380781435832	3.72178861405045	0.0452729
chr12:80083292:C/G:1	rs2430867	10.32	6.32504768654889	1.500061	5.526794	0.24925	0.030766	1.127806	0.36	0.4	0.87	0.844555	3.32454397938703	0.0680541676336619	3.54453562755153	0.0535629
chr8:66322176:T/A:1	rs969016	19.81	8.65602601323745	1.514971	0.076455	0.95817	0.061011	0.622787	0.52	0.54	0.32	0.175248	3.27698208964798	0.0709253448896533	3.38145853686731	0.0622116
chr17:51541166:C/A:1	rs1553370	20.3	6.54260953309129	1.18321	0.032743	0.98188	0.061011	0.622787	0.46	0.53	0.13	0.956436	3.13333554229805	0.0801625938634998	3.2361017043314	0.0708056
chr1:33194985:G/A:1	rs72874613	16.86	7.0286282461959	1.065056	0.133958	0.80183	0.070351	1.226937	0.31	0.46	0.29	0.887129	2.8242135098688	0.103079602125693	2.92527192408998	0.0922065
chr12:112856983:C/A:1	rs7973432	13.65	7.33887795397076	0.825634	1.445063	0.31041	0.046548	1.748719	0.29	0.28	0.85	0.857426	2.81352517990756	0.103949406127664	2.97581446227158	0.0884334
chr8:66205863:A/T:1	rs1399299	15.97	6.65937620767954	1.218173	0.033395	0.92555	0.061011	0.622787	0.53	0.75	0.51	0.118812	2.77948038290271	0.106755385827256	2.90175561122984	0.0940021
chr3:50540058:G/A:1	rs150382377	9.961	4.17482983663274	1.085487	3.397013	0.24614	0.166803	1.42288	0.32	0.53	0.85	0.860396	2.58365380145286	0.123959431727572	2.67516234230094	0.112641
chr17:29297910:C/G:1	rs7221473	7.744	4.44980066542951	0.961515	5.290562	0.24441	0.046548	1.918714	0.41	0.6	0.97	0.056436	2.45646395792367	0.136122923688352	2.68149876296704	0.112086
chr12:79960432:C/A:1	rs7969760	9.643	8.7529037183177	0.61497	0.569449	0.29447	0.108992	0.808001	0.6	0.52	0.43	0.722773	2.30606084188782	0.15152970574541	2.40802793064467	0.137832
chr17:31932174:C/T:1	rs35371014	20.4	6.16400480303738	1.305899	0.045222	0.95126	0.061011	0.62565	0.26	0.34	0.13	0.729703	2.30500643456902	0.151641654689468	2.38074840942471	0.140605
chr17:29277930:G/C:1	rs8075184	1.731	5.74894144182482	0.849322	0.503494	0.58034	0.149833	1.482559	0.59	0.59	0.52	0.786139	2.25437039856943	0.157082521021627	2.33734831073943	0.145096
chr3:50668532:T/C:1	rs616689	13.19	6.43833855688202	1.045318	0.274102	0.76131	0.062308	1.153883	0.58	0.37	0.32	0.307921	2.25233357491897	0.15730403217983	2.37000231188659	0.141708
chr12:79954131:A/G:1	rs11114170	5.974	6.32412265964158	0.847523	0.701471	0.37437	0.086534	0.808001	0.54	0.63	0.52	0.867327	2.05918289795608	0.179241529290836	2.18860220599592	0.16121
chr1:33190621:C/A:1	rs114184367	10.36	4.01049473267862	0.978742	3.192303	0.30217	0.108992	1.420016	0.23	0.37	0.79	0.772277	1.99426620297993	0.187027105433076	2.11285585997208	0.169849
chr3:50560201:T/C:1	rs61613532	11.56	6.52629412051775	0.996178	7.6e-05	0.95433	0.053691	0.622787	0.47	0.59	0.39	0.161386	1.96009301328156	0.191208339040774	2.07096614877024	0.174751
chr12:112568643:T/A:1	rs7299227	13.37	4.05541138213286	0.687686	1.456291	0.21364	0.108992	1.386329	0.45	0.46	0.63	0.764357	1.94418926931204	0.193173617340764	2.06204054953952	0.175807
chr12:112702958:A/G:1	rs9805001	13.07	6.44121906358489	0.737181	-0.057284	0.17113	0.099367	0.62565	0.73	0.34	0.57	0.592079	1.89108459952325	0.199824757821007	1.99836811241365	0.183458
chr1:33191341:C/T:1	rs11809265	12.3	3.93408032540177	1.016522	3.075126	0.14738	0.074388	0.79723	0.31	0.52	0.77	0.715842	1.80049394863075	0.211483824128508	1.95154996231963	0.189214
chr8:66327953:A/C:1	rs7016510	14.52	7.12622774090779	1.122795	0.007819	0.85581	0.053691	0.622787	0.41	0.5	0.17	0.145545	1.77634409410187	0.214657892590016	1.87278495110021	0.199144
chr3:50562566:T/C:1	rs12487817	8.361	6.41033621100081	0.74307	0.331073	0.60648	0.074388	0.622787	0.61	0.6	0.33	0.485149	1.76805637160353	0.215753514623891	1.88609007633704	0.197445
chr8:90133835:G/A:1	rs71526989	20.7	6.2299372126359	0.837135	-0.038293	0.91582	0.053691	0	0.44	0.23	0.07	0.688119	1.75836498166469	0.217038801266207	1.83102847222437	0.204534
chr3:145699061:G/T:1	rs16857722	10.26	9.06583529847241	1.196738	0.023621	0.96062	0.061011	0.185214	0.22	0.24	0.11	0.724753	1.69588614681708	0.225430348912756	1.75342716114009	0.214778
chr12:80046324:C/T:1	rs2463104	9.891	5.01573586227854	1.064501	0.011069	0.96806	0.078448	0.953363	0.37	0.33	0.18	0.725743	1.67070764780861	0.228863317486566	1.74762247252373	0.215556
chr12:112844857:A/G:1	rs11066286	10.85	4.77995737437434	0.326641	0.077397	0.2623	0.12189	1.759489	0.46	0.34	0.64	0.782178	1.65882712819229	0.230493303613388	1.75213146912763	0.214952
chr3:50653496:T/A:1	rs150555129	5.116	3.84964829445581	0.965024	3.949921	0.35668	0.166803	1.143113	0.47	0.51	0.79	0.119802	1.63457667644212	0.233840475810058	1.72101378348099	0.219144
chr17:33775513:G/A:1	rs73275017	9.1	4.19155069369381	0.257477	2.207811	0.23729	0.166803	0.800093	0.31	0.53	0.94	0.924753	1.60632279255328	0.237773963869089	1.67393451705451	0.225575
chr17:54537382:A/G:1	rs7209150	9.114	5.40232104797901	0.687393	0.157632	0.79281	0.108992	0.870543	0.52	0.32	0.14	0.837624	1.60261655155637	0.238292623560763	1.66679902519334	0.226559
chr3:65226176:-/C:1	#N/A	NA	NA	NA	NA	NA	0.061011	NA	NA	NA	NA	0.668317	1.59338134500716	0.239587710871805	0.284573887670759	0.453659
chr19:47990889:G/C:1	rs55800589	11.71	5.39726568686954	0.842018	0.682337	0.41073	0.0869	0.185214	0.51	0.43	0.43	0.857426	1.57901466093877	0.241610019049285	1.6780166231488	0.225013
chr3:50721892:T/C:1	rs2035484	8.44	4.38217494493514	0.59384	-0.070385	0.95969	0.06567	1.051944	0.38	0.3	0.29	0.918812	1.47015096469402	0.257230882714248	1.56331798256224	0.241097
chr3:50714581:G/C:1	rs56856095	12.17	6.56060877602679	0.525462	0.020631	0.24257	0.079558	0.429157	0.45	0.46	0.48	0.750495	1.33540807064946	0.277267945209701	1.43858504046012	0.259275
chr3:50609111:G/A:1	rs139891423	15.27	5.05308652231826	0.548733	-0.078974	0.20302	0.184171	0.333487	0.51	0.21	0.61	0.821782	1.30651267991422	0.281662187131547	1.31467566084027	0.278009
chr5:67890719:A/T:1	rs6897590	10.48	5.6598137636777	0.943605	-0.016679	0.89734	0.061011	0.622787	0.55	0.5	0.15	0.035644	1.2789274535939	0.285888269389439	1.3765494230243	0.268572
chr12:112814581:C/T:1	rs73425452	21.4	4.31901679033342	0.84071	-0.014565	0.89599	0.078448	0.002863	0.29	0.16	0.1	0.853466	1.26796857445341	0.287575507000019	1.30905061877675	0.278875
chr17:51552732:A/G:1	rs1463901	9.354	5.73950697450947	0.936065	-0.017079	0.73601	0.061011	0.622787	0.38	0.36	0.1	0.783169	1.25166735383814	0.290093928915079	1.34219104860383	0.273793
chr3:50647343:C/T:1	rs1872184	9.5	4.64960233059827	0.293073	0.199154	0.20822	0.118714	0.865012	0.45	0.4	0.78	0.835644	1.24606251331605	0.290962218430226	1.33474732246542	0.27493
chr12:112927208:G/A:1	rs7974468	14.43	5.77193370762473	0.521242	-0.089834	0.20054	0.099367	1.565049	0.34	0.15	0.23	0.830693	1.15799820361367	0.304761576635906	1.23464996561419	0.29045
chr17:54557487:G/A:1	rs9911436	9.509	4.45140949603968	1.071556	0.009094	0.86315	0.06567	0.062542	0.6	0.52	0.34	0.10099	1.11529932745403	0.311555408642592	1.21204896786126	0.29401
chr3:50542624:C/T:1	rs148357527	13.72	5.20242582954409	0.491079	1.360739	0.13766	0.095506	0.188077	0.35	0.54	0.63	0.626733	1.06327822142559	0.31991983713937	1.16325877669781	0.301764
chr1:33178065:C/T:1	rs1482958	6.365	5.6598137636777	0.292479	1.307938	0.17946	0.166803	0.79723	0.41	0.33	0.65	0.754456	1.0103432757873	0.328526205076592	1.05566263313071	0.319179
chr12:112856954:G/C:1	rs7972574	5.304	4.32135113225584	-0.006287	1.348072	0.13078	0.046548	1.748718	0.41	0.37	0.91	0.559406	0.984519076653795	0.332758420613323	1.16049262943844	0.302206
chr9:86832785:AA/-:1	rs80163524	NA	NA	NA	NA	NA	0.061011	NA	NA	NA	NA	0.668317	0.952489857496545	0.338037254402038	0.46038975195648	0.421898
chr3:50651395:C/T:1	rs743753	4.584	2.26937308545326	0.441145	2.311845	0.12041	0.095506	1.477028	0.54	0.73	0.85	0.053466	0.896234779801648	0.347385819994786	1.05695489732556	0.318967
chr5:65119180:G/A:1	rs72768047	9.006	5.57594217568626	0.412387	0.14976	0.20519	0.322412	0.247757	0.56	0.57	0.66	0.143565	0.86157166165074	0.353193219025681	0.766734232547055	0.367866
chr17:29297595:G/A:1	rs7219775	0.688	3.20184162421484	0.408525	4.899362	0.0975	0.075627	0.940322	0.52	0.61	0.97	0.024753	0.828654356275496	0.35873998388926	1.01669711198525	0.325588
chr12:81727898:A/G:1	rs10862295	13.86	5.57725030557029	0.634575	-0.0612	0.72141	0.061011	0.330576	0.31	0.31	0.1	0.6	0.778219159228907	0.367296354519803	0.850257401696335	0.353529
chr3:50705872:G/A:1	rs12486717	7.699	4.18991725501429	0.216937	-0.126701	0.65402	0.078448	0.808001	0.4	0.45	0.29	0.812872	0.749852981898019	0.372138131938939	0.840661125203065	0.355166
chr3:145732177:A/G:1	rs34813802	12.75	3.65528056123782	0.786223	-0.034041	0.93993	0.053691	0.622774	0.37	0.13	0	0.714852	0.748375943070276	0.372390807555705	0.822241809924883	0.358316
chr12:80029516:T/G:1	rs2049589	12.08	4.44507918248492	0.499576	0.443412	0.49286	0.048788	0.51579	0.38	0.27	0.34	0.717822	0.738327189270117	0.374111291465305	0.847668567720502	0.35397
chr3:50604081:G/A:1	rs181479876	7.061	4.3220435151075	0.390149	1.368985	0.14078	0.080785	0.002863	0.45	0.52	0.74	0.79406	0.727551141999896	0.375959087501274	0.849907870509082	0.353589
chr12:112691651:G/A:1	rs12309786	7.922	5.0984314040717	0.385988	-0.110952	0.41438	0.106106	0.62565	0.53	0.21	0.34	0.772277	0.725440645657387	0.376321314442551	0.793275115956788	0.363289
chr1:36874213:G/A:1	rs141301211	6.353	3.74983394655198	0.496601	0.414419	0.52277	0.078448	0.901847	0.47	0.33	0.31	0.766337	0.72388210845145	0.376588877955375	0.825338710706702	0.357786
chr12:79590627:G/A:1	rs7309534	7.032	6.31777910485159	0.715815	-0.046158	0.10443	0.065574	1.210542	0.55	0.54	0.22	0.126733	0.66096662867048	0.387438153261026	0.790388701728829	0.363786
chr12:112927272:C/T:1	rs7975439	6.343	5.14826334957638	0.434527	-0.103107	0.21329	0.099367	1.565091	0.52	0.19	0.31	0.570297	0.660488238703574	0.387520997598729	0.752400456920105	0.370345
chr3:50647888:T/G:1	rs2239751	7.551	2.93986958591129	0.143007	0.414916	0.15745	0.095506	0.865012	0.6	0.61	0.91	0.202971	0.651393939158078	0.389096856947757	0.781178897844447	0.365372
chr17:33776010:T/-:1	rs138083214	NA	NA	NA	NA	NA	0.199473	0.800093	0.39	0.41	0.85	0.325743	0.639616372909586	0.391140383161321	0.519070193031239	0.411399
chr3:50534635:G/A:1	rs9814874	7.451	7.33026204320233	0.279043	-0.078114	0.2622	0.074388	0.62565	0.23	0.41	0.34	0.847525	0.589063285790744	0.399945366425312	0.67605868305192	0.383641
chr9:140535676:C/T:1	rs11137165	6.831	2.41173270670046	0.062876	-0.133126	0.93774	0.099367	0.865012	NA	NA	NA	0.692079	0.58084224760049	0.401382200458725	0.746734790797847	0.371327
chr17:54534936:G/A:1	rs9901040	0.473	5.23096629704786	0.569629	-0.079206	0.85269	0.084033	0.685329	0.47	0.57	0.45	0.072277	0.569520747052401	0.403363099478761	0.657256683580434	0.386937
chr1:33167504:G/A:1	rs77255685	5.213	3.122428491227	0.312264	1.464482	0.15883	0.110573	0.188077	0.54	0.44	0.78	0.69901	0.513109658635118	0.413269259687531	0.616886272663201	0.394042
chr17:54557230:T/C:1	rs9912206	11.22	6.80067629951755	0.51038	-0.083466	0.19631	0.06567	0.247757	0.36	0.38	0.22	0.644555	0.473825145307007	0.420201048104296	0.564312658380727	0.403347
chr1:33191406:C/T:1	rs76015396	5.56	3.96036183920138	0.64171	2.434001	0.16726	0.074388	0.79723	0.33	0.53	0.72	0.105941	0.41244283701443	0.431080950714503	0.547850336066418	0.406272
chr15:72827022:C/-:1	rs146112125	NA	NA	NA	NA	NA	0.091178	0.647909	NA	NA	NA	0.549505	0.404317657238928	0.43252523956199	0.622996108831114	0.392964
chr15:72743458:G/C:1	rs16956956	1.285	3.53853011341394	-0.018825	-0.155215	0.91148	0.06567	1.168115	0.52	0.43	0.25	0.518812	0.377518148336714	0.437295269799976	0.4825118800581	0.417933
chr12:112913246:-/G:1	#N/A	NA	NA	NA	NA	NA	0.099367	NA	NA	NA	NA	0.639604	0.377373951295275	0.437320960667323	0.37036987989804	0.43811
chr3:50608448:G/A:1	rs2227293	9.99	3.66918004557316	0.114991	0.468227	0.15482	0.262962	0.148273	0.53	0.55	0.85	0.135644	0.373043697716279	0.4380925829937	0.33341642138809	0.444797
chr11:37994711:A/C:1	rs186067743	6.42	3.39247035655873	0.726218	-0.021383	0.88228	0.074388	0	0.47	0.32	0.16	0.669307	0.371673995793295	0.438336703899482	0.440112750342515	0.425539
chr5:108319356:G/A:1	rs3851456	5.584	5.84750762737414	0.375801	-0.102493	0.59898	0.053691	0.828658	0.31	0.33	0.14	0.664357	0.358084652444153	0.44075997853464	0.452241206804806	0.423361
chr17:29165452:G/C:1	rs73988193	10.86	5.38118250279289	0.321924	-0.115408	0.69746	0.091178	0.952857	0.17	0.05	0.1	0.811881	0.338545163370767	0.444248161810736	0.374837111005444	0.437303
chr3:50542726:G/C:1	rs3806706	2.203	4.32103390113344	0.581148	1.387079	0.1884	0.095506	0.188077	0.43	0.47	0.59	0.687129	0.325161684739213	0.446639887343004	0.428553416238701	0.427618
chr18:67196218:T/C:1	rs17204401	9.612	5.20316970590753	0.381959	-0.021197	0.44295	0.070013	0.934961	0.26	0.23	0.16	0.754456	0.324441766169452	0.446768597885108	0.403721263869944	0.43209
chr1:97749690:T/C:1	rs79652940	10.27	3.94439339588838	0.555574	-0.078404	0.84499	0.053691	0.831602	0.33	0.12	0.02	0.602971	0.313865280212262	0.448660152760919	0.388494191930014	0.434837
chr3:50578281:A/T:1	rs17051000	12.39	2.99585100996423	0.568874	1.843444	0.13426	0.053691	0	0.34	0.42	0.42	0.779208	0.286224102186947	0.453609053553071	0.412509506654007	0.430506
chr12:80086780:G/A:1	rs2694831	0.112	3.89385003957052	-0.020569	0.777869	0.37568	0.07321	1.127806	0.55	0.5	0.71	0.238614	0.266578481808552	0.457130853400443	0.403261397902456	0.432173
chr12:81811292:A/T:1	rs11114855	5.239	2.94186363604338	0.743464	-0.054057	0.95343	0.061011	0.952898	0.24	0.24	0.27	0.533664	0.260770210493965	0.45817273916899	0.33790564642781	0.443984
chr17:29284214:T/C:1	rs1876432	14.24	5.47168873972145	-0.041225	0.21363	0.13483	0.116174	0.247757	0.45	0.46	0.61	0.115842	0.247124799582705	0.460621566823815	0.312352995186815	0.448616
chr17:33777003:A/G:1	rs4796084	7.638	4.90876731929655	-0.032364	0.115629	0.13193	0.11394	0.188077	0.34	0.47	0.8	0.70198	0.244291099371724	0.461130297720453	0.317614482067159	0.447662
chr13:30716111:C/T:1	rs76062012	14.51	5.36129777134717	0.368977	0.380073	0.14221	0.077194	0.185214	0.42	0.68	0.26	0.037624	0.169074933775192	0.474654442486874	0.266669617837663	0.456914
chr3:50543391:G/A:1	rs141559521	6.038	4.13173045983358	0.408416	0.874699	0.18024	0.056701	0.188077	0.46	0.4	0.46	0.691089	0.150277880457731	0.478039403276314	0.275265630084407	0.455351
chr15:72789752:A/G:1	rs72735156	11.42	4.10358088560886	0.363276	-0.109774	0.32079	0.106106	1.085482	0.57	0.24	0.19	0.088119	0.14215541841604	0.479502595505725	0.210892432015529	0.467071
chr7:138093347:T/C:1	rs79964870	15.34	4.66211311242141	0.717547	-0.023007	0.16474	0.074388	0	0.37	0.29	0.21	0.565347	0.135808054111902	0.480646212323172	0.210728806543864	0.467101
chr17:54554161:A/G:1	rs73991544	5.503	4.08470704203747	0.511622	-0.095904	0.86383	0.053691	0.685329	0.35	0.29	0.1	0.484159	0.118986862123815	0.483677664306069	0.202119070764013	0.468671
chr9:140535851:A/C/G:1	rs10867036	2.788	2.78687049999252	0.09848	-0.124839	0.87858	0.099367	0.865012	NA	NA	NA	0.567327	0.09140812934713	0.488649761243939	0.523960660353214	0.410527
chr12:112747532:C/T:1	rs12299116	17.42	4.82157472347902	0.653847	0.055773	0.18889	0.088506	0.002863	0.3	0.14	0.17	0.664357	0.0851072749709604	0.48978600117758	0.134271338934697	0.481057
chr12:112911440:-/C:1	#N/A	NA	NA	NA	NA	NA	0.099367	NA	NA	NA	NA	0.322773	0.0714276208431302	0.492253141078776	-0.44463615356735	0.586267
chr12:79920467:TGTTTAAAAAGGATCAAAG/-:1	rs72379000	NA	NA	NA	NA	NA	0.078448	NA	NA	NA	NA	0.5	0.0239000423574026	0.500826488020518	1.09042346661781	0.313506
chr12:112701726:T/C:1	rs7310858	13.82	5.83650126771712	0.493952	-0.075589	0.08763	0.099367	0.188077	0.52	0.25	0.3	0.075248	0.0103386797069561	0.503272881573166	0.0727900039086113	0.492297
chr17:51541229:T/G:1	rs1553371	4.458	4.29061759943717	0.329084	-0.109365	0.91102	0.061011	0.622787	0.38	0.59	0.14	0.083169	0.0102006194537189	0.503297786389615	0.0976725137842231	0.487747
chr5:65097301:G/T:1	rs66624003	1.618	4.62202116251249	0.258544	0.436435	0.66017	0.108992	0.247757	0.58	0.29	0.45	0.178218	-0.00177285224350793	0.505457632552788	0.0589727780900587	0.494824
chr12:80030115:-/AC:1	#N/A	NA	NA	NA	NA	NA	0.053691	NA	NA	NA	NA	0.583169	-0.0166546317725161	0.508141866486959	0.377522081061749	0.436818
chr3:50685642:A/G:1	rs9879397	6.89	3.69077723716222	0.187301	-0.145757	0.21698	0.322412	0.345882	0.26	0.53	0.53	0.653466	-0.037130790145103	0.511834533855886	-0.154772878981774	0.533884
chr5:65086398:A/G:1	rs143808607	9.389	5.56996742152943	0.187309	0.313344	0.09992	0.12765	0.859772	0.4	0.15	0.1	0.652476	-0.0552663878855711	0.515104267944942	-0.0134674183343442	0.508075
chr9:140518168:C/T:1	rs11137154	4.86	3.89189979975602	-0.349419	-0.196241	0.78106	0.162113	0.865012	NA	NA	NA	0.236634	-0.0816910703325603	0.519866594562204	-0.0538928223775082	0.515467
chr2:134022517:G/T:1	rs62179966	2.445	3.76458172832245	0.14053	-0.106408	0.21855	0.053691	0.353412	0.46	0.36	0.8	0.6	-0.111134439720817	0.525169588410119	0.016570533441422	0.502581
chr3:50684011:G/A:1	rs876103	5.586	5.52396885343377	0.325049	-0.126424	0.25543	0.099367	1.153883	0.33	0.2	0.17	0.530693	-0.115138564730632	0.52589044103256	-0.05209950339356	0.515139
chr3:50580670:G/C:1	rs143206595	0.792	5.00856613549514	0.475764	2.174106	0.18595	0.053691	1.422289	0.33	0.22	0.19	0.378218	-0.155309901985665	0.53311730414127	-0.0230390975834465	0.509826
chr5:108272266:T/C:1	rs73209338	5.366	3.48924057844783	0.178232	-0.143455	0.60001	0.053691	1.26623	0.44	0.11	0.05	0.592079	-0.180202724253266	0.537590227097524	-0.0837515890465106	0.520923
chr12:112962795:T/C:1	rs61435109	3.874	4.27257613575207	0.142558	0.850993	0.09274	0.049104	1.622514	0.44	0.32	0.14	0.460396	-0.184748577224359	0.538406562703695	-0.0433863346769574	0.513546
chr15:72873727:T/C:1	rs8037282	5.482	3.44253599205688	0.22657	-0.125073	0.34427	0.099367	1.085482	0.49	0.15	0.18	0.613862	-0.191302772049404	0.539583266842493	-0.120499892141591	0.527633
chr17:29326501:C/T:1	rs10221201	4.747	4.8613637496669	-0.021204	-0.175868	0.11671	0.295142	0.143092	0.41	0.55	0.45	0.574258	-0.194936202423394	0.540235444322807	-0.28342881529849	0.557262
chr7:138101920:C/T:1	rs17169594	10.27	5.57394784039783	-0.03753	-0.047731	0.17826	0.053691	0.185214	0.39	0.33	0.27	0.625743	-0.203335051531471	0.541742566736839	-0.103932510118491	0.524609
chr17:29109663:G/A:1	rs7214205	14.51	3.99414876901821	0.292426	-0.049099	0.15109	0.21705	0.148273	0.42	0.3	0.12	0.478218	-0.227208975715817	0.546023249177331	-0.272960911400404	0.555366
chr3:50594370:C/G:1	rs145308061	6.32	4.86514296868862	0.021892	0.344848	0.16178	0.084033	0	0.32	0.5	0.45	0.751485	-0.230367731666851	0.546589236413001	-0.143825795910302	0.531888
chr12:79596601:G/C:1	rs73343546	5.653	3.96339679759302	0.332387	-0.129263	0.26962	0.053691	1.210542	0.42	0.38	0.24	0.264357	-0.240486939728271	0.548401757719437	-0.122084203219066	0.527922
chr5:65124990:A/G:1	rs72768050	6.474	4.03528347387092	-0.089646	-0.168838	0.14721	0.184171	0.247757	0.36	0.49	0.58	0.621782	-0.253605174394096	0.550749948890876	-0.247910991150561	0.550825
chr12:79939895:A/C:1	rs10778677	4.328	4.34848580182124	0.053366	0.091833	0.10277	0.048708	0.807792	0.43	0.54	0.77	0.019802	-0.26514914187367	0.552814876497464	-0.122363128530927	0.527973
chr12:80080618:T/C:1	rs2430866	4.421	4.75072700375751	0.337255	0.126786	0.21506	0.093295	1.138577	0.46	0.31	0.27	0.124753	-0.289837617869696	0.557226156481754	-0.204890629102355	0.543009
chr12:79919467:TTT/-:1	rs10584687	NA	NA	NA	NA	NA	0.053691	NA	NA	NA	NA	0.404951	-0.305466401783859	0.560015044512886	0.483602550066976	0.417738
chr3:50686517:C/A:1	rs2170840	5.749	5.10825109196842	0.137356	-0.134511	0.21337	0.295142	0.345882	0.31	0.55	0.57	0.067327	-0.311412685438987	0.561075358968663	-0.408387487775058	0.57978
chr17:54566837:G/A:1	rs80285212	1.265	5.21458838888963	0.362493	-0.118188	0.19254	0.061011	0.685329	0.37	0.5	0.22	0.566337	-0.321158221654213	0.562812188149875	-0.210693268936632	0.544065
chr5:65085672:A/G:1	rs12654328	11.85	4.41688533179645	0.243598	-0.127682	0.54665	NA	0.685325	0.39	0.13	0.14	0.076238	-0.338284459559677	0.565861439730123	-0.299102232080485	0.560098
chr3:145671062:ATATAA/-:1	rs151218425	NA	NA	NA	NA	NA	0.061011	NA	NA	NA	NA	0.342575	-0.361013590485058	0.569902188054091	-1.14536587505762	0.705148
chr3:50702510:C/T:1	rs6794155	3.939	3.59398150872612	0.055157	-0.155564	0.16414	0.080785	2.527461	0.41	0.32	0.15	0.075248	-0.367173934404083	0.570996122628317	-0.254048427968698	0.551938
chr12:80017415:TT/-:1	rs10548125	NA	NA	NA	NA	NA	0.084033	NA	NA	NA	NA	0.362376	-0.369947069193233	0.571488389800003	0.627669032373881	0.392141
chr2:134020386:G/A:1	rs34737153	6.693	4.44354017361977	0.109156	-0.144375	0.18204	0.061011	0.353412	0.41	0.32	0.37	0.602971	-0.372695726730863	0.571976202212331	-0.271718215502462	0.555141
chr1:36916787:T/C:1	rs192293365	0.306	2.65099714030404	0.090768	2.43033	0.07093	0.020036	0.945503	0.4	0.55	0.88	0.003961	-0.3996371331787	0.576751638774751	-0.203422170919089	0.542742
chr12:112700884:T/A:1	rs59651973	7.375	3.92403753370849	0.256613	-0.134177	0.2905	0.106106	0.62565	0.46	0.16	0.24	0.446535	-0.400321778564121	0.576872850323948	-0.345737108247111	0.568518
chr17:31958591:G/A:1	rs114628744	7.337	3.9040944785866	0.331578	-0.099994	0.76176	0.053691	0.62565	0.15	0.14	0.03	0.748515	-0.411143726162351	0.578787824650965	-0.34938524168772	0.569175
chr12:112764576:C/T:1	rs73425426	9.731	3.69727503338477	0.291791	-0.121252	0.81069	0.053691	0.002863	0.34	0.17	0.09	0.473268	-0.415876894970667	0.579624789615191	-0.354414941518084	0.570081
chr17:29298909:G/A:1	rs9907077	5.812	3.67381243851248	-0.097293	2.409125	0.0623	0.199473	0.328307	0.29	0.5	0.84	0.028713	-0.420635092247958	0.580465817627368	-0.404486087484242	0.57908
chr5:108371047:A/G:1	rs73213504	8.048	4.57332946889804	0.05893	-0.121666	0.22564	0.053691	0.643444	0.38	0.25	0.12	0.664357	-0.435781691209824	0.583140567587767	-0.337398749685594	0.567015
chr5:14880408:G/A:1	rs79754206	5.556	3.99169096689728	0.168561	0.989537	0.18313	0.06567	0.945503	0.21	0.33	0.33	0.565347	-0.447130699136654	0.585142185886878	-0.343440984378942	0.568104
chr3:50588883:T/A:1	rs142032081	7.111	5.22885475832275	0.04605	0.090021	0.13983	0.053691	0.185214	0.4	0.31	0.25	0.633664	-0.469919793628623	0.589154766835665	-0.368132624194478	0.572551
chr3:50629659:C/G:1	rs12494326	3.335	4.48500216025811	-0.034475	-0.062924	0.17101	0.24053	0.185214	0.44	0.38	0.24	0.778218	-0.471984754676952	0.589517900175496	-0.523520957315257	0.6003
chr3:50569775:A/G:1	rs17050995	3.248	5.1352754157334	-0.070668	0.306271	0.1108	0.095506	1.899366	0.37	0.37	0.23	0.033664	-0.47386403346422	0.58984831371598	-0.379443499254025	0.574584
chr12:79939504:G/A:1	rs7134679	11.58	3.57942166394991	0.183085	-0.051127	0.1777	0.084569	0.185354	0.14	0.21	0.69	0.625743	-0.474383882031182	0.589939701892531	-0.411603992767094	0.580356
chr3:50633835:C/T:1	rs61316441	13.41	2.82020871830726	0.115572	-0.12947	0.65499	0.053691	0	0.43	0.13	0.03	0.568317	-0.480160158713946	0.59095482820955	-0.412019459439158	0.580431
chr5:67901290:T/C:1	rs6870162	8.735	4.13329929437448	0.125449	-0.15219	0.13669	0.053691	0.622578	0.47	0.31	0.09	0.521782	-0.495418522194801	0.593633392614899	-0.388265010581599	0.576169
chr15:72902187:G/A:1	rs72735194	6.687	3.02420842284385	0.029094	-0.136165	0.89192	0.078448	0.185214	0.21	0.11	0.34	0.715842	-0.498041646106298	0.594093437586335	-0.458099093213669	0.58867
chr12:112700884:-/A:1	rs59651973	NA	NA	NA	NA	NA	0.106106	NA	0.46	0.16	0.24	0.446535	-0.499040839446139	0.594268642553651	-0.04305943130445	0.513487
chr5:108308791:T/G:1	rs73211557	5.641	3.08754940554975	0.571211	-0.070096	0.91984	0.053691	0.643444	0.4	0.15	0.09	0.022773	-0.511871893587652	0.596516831953505	-0.440853368068295	0.585591
chr12:79926404:C/A:1	rs7975021	9.279	2.72537454214486	0.124227	0.14527	0.45734	0.077194	0.185214	0.35	0.41	0.19	0.560396	-0.519823034781616	0.597908395014745	-0.445915230378942	0.586495
chr3:145741031:G/A:1	rs28539192	6.4	4.33092968208992	0.297226	-0.121002	0.26891	0.053691	0.622787	0.29	0.35	0.12	0.581188	-0.555942279813074	0.604213918011456	-0.460257327590106	0.589055
chr5:65103925:G/A:1	rs12657670	5.205	3.3552613816165	0.129511	-0.145543	0.15194	0.088506	0.247757	0.46	0.27	0.5	0.59901	-0.559607677446676	0.604852313735108	-0.477578023759953	0.592141
chr12:112889655:C/T:1	rs61175907	9.645	2.7834892596366	0.003181	-0.187703	0.10908	0.088506	1.925205	0.35	0.19	0.09	0.391089	-0.568962367634793	0.60648032433785	-0.483093771628443	0.593123
chr17:33801710:-/T:1	rs71152719	NA	NA	NA	NA	NA	0.078448	NA	0.34	0.53	0.54	0.175248	-0.574273666136096	0.607403831665255	-1.01532092401394	0.684256
chr3:50622195:AT/-:1	rs72341372	NA	NA	NA	NA	NA	NA	NA	0.38	0.42	0.46	0.19505	-0.585960302870587	0.609433722544527	-0.740228719951728	0.63814
chr12:81806096:A/T:1	rs11114851	5.575	2.82122800267981	0.172547	-0.13471	0.52407	0.061011	0.953363	0.33	0.21	0.1	0.604951	-0.589061754713739	0.609971926130156	-0.504108940751846	0.596858
chr5:108264497:AAA/-:1	rs140478263	NA	NA	NA	NA	NA	0.078448	NA	NA	NA	NA	0.417822	-0.59376270428062	0.610787292917486	-0.135295556974483	0.530333
chr3:145676773:T/G:1	rs35905574	14.3	3.50712340217063	0.254589	-0.140208	0.13772	0.061011	0	0.43	0.34	0.23	0.304951	-0.595379400787153	0.611067591990884	-0.506837029764702	0.597342
chr12:112826016:AAAAAT/-:1	rs149688110	NA	NA	NA	NA	NA	0.053691	NA	NA	NA	NA	0.335644	-0.617254187132436	0.614854453025679	-0.262469730703564	0.553465
chr12:112932281:TTA/-:1	rs141167648	NA	NA	NA	NA	NA	0.106106	NA	NA	NA	NA	0.283169	-0.628411600687086	0.616781787703965	-0.434353025599292	0.584429
chr5:14883436:G/A:1	rs11948550	9.117	3.5609662938429	0.245575	0.354684	0.13811	0.06567	0	0.37	0.34	0.11	0.778218	-0.63240089264624	0.617470200951228	-0.543958405895041	0.603915
chr12:80014188:A/G:1	rs8176875	3.918	3.87064048102639	0.154854	-0.10106	0.19771	0.062308	1.138577	0.35	0.21	0.21	0.553466	-0.653739324917347	0.621146123392732	-0.553804550484668	0.605654
chr17:51554586:G/A:1	rs937644	7.29	6.78452268037846	0.029984	-0.170324	0.12928	0.061011	0	0.47	0.29	0.03	0.418812	-0.655691984312885	0.621481962554512	-0.572824668887041	0.609007
chr17:54554790:G/C:1	rs12103627	6.268	4.83386560579952	0.406525	-0.112494	0.24482	0.053691	0.064082	0.35	0.26	0.19	0.545545	-0.657971659864713	0.621873929363796	-0.570904361022068	0.608669
chr12:81762478:G/C:1	rs10506275	1.786	5.70726535995079	0.437361	-0.104619	0.29823	0.061011	0.953363	0.18	0.13	0.24	0.502971	-0.659107854758806	0.622069239610495	-0.580176505611126	0.6103
chr13:99374223:C/T:1	rs4646220	5.936	4.81530584320263	0.232791	0.066048	0.36032	0.056015	0.188077	0.15	0.34	0.27	0.653466	-0.665692077111803	0.623200442159259	-0.586613232161642	0.611432
chr12:80036801:T/C:1	rs2463168	4.562	3.47683552981569	0.256577	-0.12894	0.17161	NA	0.953363	0.44	0.19	0.2	0.470297	-0.679459528922702	0.625562334308632	-0.601288708044078	0.614009
chr9:140536098:C/T:1	rs10867037	4.318	3.07886838881483	-0.306754	-0.194876	0.06096	0.130161	0.679798	NA	NA	NA	0.607921	-0.680693698311159	0.625773835311063	-0.868843265549359	0.660002
chr18:67196111:A/C:1	rs17204373	2.893	4.50098534467808	0.211862	-0.020272	0.20839	0.126639	1.11666	0.32	0.26	0.11	0.481188	-0.682352433834569	0.626058035063729	-0.641199313282188	0.620991
chr3:65229760:G/A:1	rs17072628	7.179	3.9949076283519	0.647536	-0.047727	0.71862	0.061011	0.011202	0.38	0.13	0.05	0.174258	-0.692018621877342	0.627712825674527	-0.636630228044806	0.620193
chr17:31939956:C/T:1	rs1434590	7.084	5.29409462182206	0.170568	-0.146356	0.04629	0.061011	0.62565	0.37	0.28	0.03	0.536634	-0.713780528172873	0.631429665614033	-0.621452871002045	0.617541
chr7:138093986:G/A:1	rs10225894	18.21	2.49638666778554	0.061845	-0.158402	0.66291	0.074388	0	0.36	0.23	0.13	0.003961	-0.715191971335719	0.631670314235267	-0.671000901491441	0.626179
chr12:112671908:T/G:1	rs11066205	14.33	2.38390583301425	0.2171	-0.127954	0.71515	0.106106	0.002863	0.39	0.08	0.19	0.120792	-0.720047984621174	0.632497861083025	-0.704754855780548	0.632027
chr3:145701248:T/C:1	rs5029232	14.07	4.89230677498312	0.205527	-0.119968	0.60009	0.061011	0	0.15	0.05	0.01	0.480198	-0.744896859567555	0.636722831453949	-0.709439918604538	0.632836
chr12:79949233:G/A:1	rs12306147	5.54	5.02167548555413	0.253698	-0.026187	0.12371	0.070351	0.794248	0.46	0.29	0.22	0.005941	-0.745162795206431	0.636767958814669	-0.65169165334096	0.62282
chr17:54537814:-/AAAAT:1	#N/A	NA	NA	NA	NA	NA	0.053691	NA	NA	NA	NA	0.341584	-0.75212218734883	0.63794824089235	-0.0793241748535521	0.520115
chr11:38000165:T/A:1	rs74690350	6.316	2.72642443438462	0.272406	-0.017777	0.32671	0.119485	0.622787	0.32	0.31	0.11	0.576238	-0.761829710087791	0.63959240285175	-0.722768384336994	0.635136
chr5:65092723:T/A:1	rs72768039	7.27	4.72619530181372	0.183748	-0.075922	0.18278	0.088506	0.062542	0.56	0.27	0.28	0.056436	-0.766229274851064	0.640336709573784	-0.69604552594498	0.630521
chr17:29131671:C/A:1	rs60593733	14.64	4.64104567380834	0.066278	-0.140754	0.12362	0.099367	0.148273	0.23	0.16	0.1	0.604951	-0.78437956914273	0.643401676314403	-0.75139208844945	0.640057
chr15:72854319:AAAAT/-:1	rs138942136	NA	NA	NA	NA	NA	0.099367	NA	NA	NA	NA	0.026733	-0.78532866396989	0.643561693663179	-1.92280821370591	0.814808
chr17:29285424:G/A:1	rs1134142	0.28	4.58328994436897	-0.559288	0.20935	0.12125	0.101703	0.859772	0.4	0.55	0.8	0	-0.801882127566912	0.64634852061607	-0.706016280454665	0.632245
chr1:33185311:C/T:1	rs359949	5.863	4.65602601323745	0.086631	-0.139476	0.15981	0.053691	0	0.34	0.27	0.26	0.731683	-0.804665500943226	0.646816345660916	-0.713576410978684	0.63355
chr3:145752413:A/T:1	rs73017010	10.48	3.4952474195695	0.204319	-0.133222	0.1254	0.053691	0	0.41	0.28	0.12	0.625743	-0.810918910982572	0.647866599225484	-0.719012805890481	0.634488
chr12:81808104:T/C:1	rs1403063	6.155	4.20447241318576	0.008339	-0.170822	0.17576	0.061011	0.330576	0.39	0.34	0.27	0.467327	-0.81213234753726	0.648070264307991	-0.717658285697072	0.634255
chr12:112632221:A/T:1	rs76940475	6.134	5.00680244940644	0.145349	-0.160965	0.14837	0.099367	0.188077	0.31	0.15	0.22	0.69802	-0.814675779794884	0.648497020062039	-0.769348978208515	0.643133
chr12:112681838:C/T:1	rs73423230	6.446	5.72753242178527	0.334174	-0.130466	0.2396	0.088506	0.002863	0.36	0.08	0.11	0.510891	-0.818352071784858	0.649113524574748	-0.775075773058722	0.644112
chr3:50640182:C/T:1	rs139257974	3.279	2.31724693876945	0.085188	1.030196	0.2311	0.126639	0.185214	0.59	0.47	0.46	0.017822	-0.818643689300994	0.649162411290889	-0.749967531797584	0.639813
chr3:65237371:G/C:1	rs1156300	9.673	4.69682596872845	0.193669	-0.130281	0.15894	0.06567	0.185526	0.32	0.12	0.03	0.723763	-0.823206602954405	0.649927015385144	-0.755928394972618	0.640835
chr9:86831248:G/A:1	rs76903266	4.58	5.29624722201542	-0.099933	-0.075616	0.16255	0.061011	0.185214	0.44	0.17	0.08	0.784159	-0.826565138458407	0.650489414841733	-0.741310689049617	0.638326
chr17:29240091:T/G:1	rs75439267	9.982	3.84340145906259	0.161356	-0.136401	0.76778	0.053691	0.062542	0.26	0.07	0.03	0.443565	-0.826601016821875	0.650495421028957	-0.777529442326084	0.644531
chr4:125054040:G/A:1	rs78192347	13.83	3.98999362444855	0.085747	-0.147587	0.09651	0.061011	0	0.41	0.09	0.02	0.7	-0.827432650889734	0.650634629468809	-0.754850049826117	0.64065
chr13:30712880:C/T:1	rs76327222	1.29	2.34314671812463	-0.383136	-0.089713	0.10446	0.119485	0.636096	0.6	0.5	0.32	0.628713	-0.831287849023516	0.651279691796962	-0.750236415749172	0.639859
chr17:29285901:A/G:1	rs11870977	6.223	3.6773703488494	-0.425059	-0.196791	0.04133	NA	0.062542	0.47	0.62	0.8	0.014852	-0.836242993422939	0.65210815804912	-0.778319921988788	0.644666
chr12:81723387:C/T:1	rs1882182	8.956	5.06424156037915	-0.125884	-0.190257	0.06416	0.055872	0.51579	0.41	0.22	0.05	0.537624	-0.836775698137123	0.652197179504196	-0.74412977120549	0.638811
chr9:140455663:T/C:1	rs11137131	6.83	2.89485833967658	-0.296089	-0.05681	0.08534	0.163922	0.763545	NA	NA	NA	0.282178	-0.837630889103749	0.652340074798205	-1.32163923964888	0.732402
chr17:29315193:G/C:1	rs7220978	2.325	5.27173987157588	0.150609	-0.141866	0.19817	0.062308	0.143155	0.4	0.14	0.24	0.679208	-0.845549919470017	0.653662248528664	-0.763198508193771	0.64208
chr12:79942721:GAAAGAAAGAAG/-:1	rs111582337	NA	NA	NA	NA	NA	0.071141	NA	NA	NA	NA	0.333664	-0.855521163179338	0.655324401697461	0.0389247820752262	0.498492
chr3:50531386:T/C:1	rs146477906	5.986	3.19561596455866	0.095194	0.064598	0.14913	0.074388	0.188077	0.37	0.26	0.2	0.822773	-0.874071361144242	0.658408635575669	-0.793153459728438	0.647196
chr3:50690570:G/A:1	rs4688705	7.635	4.252363399794	0.553054	1.939539	0.16848	0.116174	0.185214	0.4	0.15	0.06	0.057426	-0.880199414363093	0.659425204132499	-0.835685272158348	0.654413
chr12:79934494:CGCC/-:1	rs199803610	NA	NA	NA	NA	NA	0.060467	NA	NA	NA	NA	0.127723	-0.887795036494403	0.66068361804217	-0.694138888812926	0.630191
chr12:79924857:T/A:1	rs10506816	7.021	4.22761093907448	0.293864	-0.131747	0.19995	0.053691	0.185214	0.39	0.28	0.19	0.348515	-0.889740695332171	0.661005680008371	-0.798531154261565	0.648111
chr12:81751357:T/C:1	rs11114832	3.206	3.91330317855179	0.149415	-0.15186	0.20359	0.061011	0.953363	0.36	0.26	0.24	0.336634	-0.911544175174419	0.664606684284905	-0.813457579772022	0.650648
chr12:81752786:G/A:1	rs1432594	6.269	3.42820865259781	0.098241	-0.16195	0.15296	0.061011	0.330576	0.47	0.26	0.16	0.537624	-0.91246862503489	0.664759033169302	-0.817517056688893	0.651337
chr13:77127812:T/C:1	rs7317445	5.29	2.70952841145936	0.028811	-0.144415	0.13027	0.074388	0.647909	0.45	0.26	0.15	0.676238	-0.91756112511117	0.66559778836601	-0.826783548470152	0.652907
chr12:112812282:C/T:1	rs1362036	6.103	4.38223511489139	0.127749	-0.098791	0.14455	0.053691	0.188077	0.39	0.13	0.13	0.736634	-0.918703622566253	0.665785848987214	-0.830791142770023	0.653586
chr15:72854915:T/C:1	rs11072376	8.122	4.12590025929663	0.099759	-0.159288	0.12337	0.106106	0.647909	0.36	0.11	0.14	0.465347	-0.929800314681738	0.667610247504869	-0.885068334817223	0.662724
chr12:79929642:C/T:1	rs10861991	4.61	4.91110942762466	0.0729	-0.16109	0.15153	0.078448	0	0.44	0.3	0.15	0.538614	-0.934279986866564	0.668345626311274	-0.861602348605861	0.658784
chr17:54561997:G/A:1	rs7208177	8.688	4.55398521010622	0.207671	-0.140471	0.14174	0.061011	0.062542	0.38	0.11	0.09	0.617822	-0.934882426514655	0.668444472846529	-0.861042201867425	0.65869
chr12:112864028:G/A:1	rs10129047	12.26	3.8741056045666	0.125191	-0.055158	0.14817	0.062308	1.127519	0.36	0.09	0.1	0.013862	-0.935729193732832	0.668583388103763	-0.852939306467103	0.657326
chr5:67922535:T/C:1	rs114686006	12.78	4.06491747668134	0.169452	-0.143756	0.08543	0.053691	0.622786	0.43	0.27	0.05	0.014852	-0.936087707020403	0.668642196532448	-0.841865447964847	0.655458
chr6:121445770:C/G:1	rs79495210	12.18	2.40874186939837	0.124155	-0.008895	0.56094	0.074636	0.188077	0.32	0.1	0.11	0.374258	-0.952319299355953	0.671300357141108	-0.90471771758606	0.666008
chr12:112822469:G/T:1	rs11503173	12.71	3.61951877844835	0.103633	-0.148097	0.50512	0.078448	0	0.36	0.18	0.07	0.178218	-0.95322025813742	0.671447650313219	-0.910032993727467	0.666895
chr8:143994638:C/G:1	rs61757296	2.171	5.65944912446411	0.158553	0.811629	0.12126	0.053691	0.312174	0.24	0.23	0.34	0.446535	-0.95337226437339	0.671472498414667	-0.856772782233563	0.657971
chr12:79984699:C/T:1	rs8176914	3.648	1.91609906842387	-0.045472	-0.176962	0.14196	0.256867	0.330576	0.5	0.53	0.65	0	-0.975466048485791	0.675076004336625	-1.02301992463296	0.68551
chr3:50568188:T/C:1	rs73835531	2.626	2.02362169908088	-0.08434	0.691804	0.12254	0.11394	1.136703	0.39	0.61	0.43	0.009901	-0.981521980811266	0.676060894234735	-0.892914151773183	0.664037
chr3:65216720:T/G:1	rs73832806	3.556	5.57683708376847	-0.048633	-0.157741	0.22936	0.061011	0.185214	0.35	0.38	0.14	0.428713	-0.984646278343936	0.676568524776959	-0.900248099858331	0.665262
chr12:112687233:G/A:1	rs73423237	7.083	4.41907499537914	0.248907	-0.140172	0.17983	0.106106	0.625649	0.29	0.1	0.1	0.454456	-0.990457028405135	0.677511771453845	-0.953929008869923	0.674179
chr6:121436831:G/A:1	rs57812895	2.199	2.64034389947948	0.07559	-0.161116	0.13305	0.074636	0.002863	0.4	0.7	0.83	0.003961	-0.997367685419183	0.678632077528019	-0.886830997989139	0.663019
chr17:29075831:T/C:1	rs140792603	13.43	3.25263838217183	0.081187	-0.144233	0.50616	0.069865	0	0.31	0.08	0.01	0.446535	-0.997500305010617	0.678653561020974	-0.954232210135848	0.674229
chr12:79946144:G/A:1	rs10861994	6.1	5.46179958076447	0.040446	-0.110575	0.13645	0.092769	0.185214	0.38	0.42	0.26	0.045545	-0.998517747931142	0.678818360129274	-0.935836515261575	0.671185
chr17:54561472:G/T:1	rs9915087	2.152	4.29945374831246	0.220585	-0.147932	0.23654	0.061011	0.859342	0.32	0.26	0.13	0.409901	-1.00024800316503	0.679098535304918	-0.909997274299888	0.666889
chr12:112936919:TCT/-:1	rs141573815	NA	NA	NA	NA	NA	0.106106	NA	NA	NA	NA	0.230693	-1.000640401853	0.679162061100373	-0.694544593889662	0.630261
chr17:29280037:T/C:1	rs8076569	3.065	2.87609547067973	0.004099	0.499461	0.10051	0.116174	0.247757	0.56	0.46	0.51	0.005941	-1.00474561145786	0.67982634259461	-0.92961376136295	0.670152
chr17:29284030:G/A:1	rs1876431	4.354	4.15382524540797	0.137268	0.315371	0.21911	0.118714	0.247757	0.28	0.3	0.65	0.005941	-1.0101967178281	0.680707519052329	-0.967127667275629	0.676357
chr10:91145405:A/G:1	rs7075004	2.205	3.7723279189125	0.053561	-0.139034	0.16508	0.074388	0.390353	0.39	0.42	0.16	0.59604	-1.01226616372944	0.681041780143632	-0.923961447145613	0.669213
chr3:50564170:G/T:1	rs12486143	0.484	1.52865644038928	0.450924	3.189382	0.44489	0.084033	0.734389	0.4	0.28	0.1	0.047525	-1.0173677835664	0.68186517502136	-0.919416667374191	0.668457
chr17:29276047:A/G:1	rs7213182	4.591	3.58493364710887	-0.051909	-0.187178	0.12704	0.053691	0.247757	0.46	0.37	0.3	0.428713	-1.02961628930618	0.683838396178003	-0.921961013425886	0.668881
chr5:108290217:A/T:1	rs80044625	1.858	2.78936177161985	0.109982	-0.152405	0.18281	0.053691	1.451444	0.43	0.19	0.1	0.415842	-1.0321858100666	0.68425168211404	-0.918892383376407	0.66837
chr12:81771820:C/A:1	rs7971000	4.013	3.59541073085203	-0.153704	-0.185888	0.10613	0.061011	0.51579	0.54	0.06	0.33	0.533664	-1.03372459833171	0.684499073139543	-0.934955223032569	0.671039
chr3:65229711:C/T:1	rs17072626	8.766	3.86037858139032	0.110997	-0.162653	0.12111	0.061011	0	0.43	0.25	0.08	0.543565	-1.03671282539257	0.684979254248432	-0.95412937271023	0.674212
chr12:79942707:AAGAGAAAGA/-:1	rs199727057	NA	NA	NA	NA	NA	0.071141	NA	NA	NA	NA	0.332674	-1.03902764594016	0.685351010296686	-0.410422192685598	0.580144
chr3:50558817:T/G:1	rs61574029	4.532	4.21858488804941	-0.106102	-0.158131	0.16237	0.074388	0.622647	0.42	0.44	0.32	0.045545	-1.03916894164746	0.68537369605705	-0.947038857706287	0.67304
chr15:72718692:-/TATT:1	#N/A	NA	NA	NA	NA	NA	0.061011	NA	NA	NA	NA	0.158416	-1.04339577944135	0.686052012953686	-0.861576654378239	0.65878
chr12:80064940:C/T:1	rs7138974	8.948	3.57864580360196	0.015623	-0.135398	0.49771	0.084033	0.330576	0.23	0.15	0.04	0.539604	-1.04528713072272	0.686355331014566	-1.00697318849529	0.682894
chr3:50687862:T/C:1	rs12491440	2.975	4.15179792473977	0.19709	-0.134221	0.21331	0.074388	6e-06	0.44	0.31	0.12	0.559406	-1.04924066250838	0.686988956266158	-0.973390396283364	0.677388
chr17:29297443:A/G:1	rs7221238	0.076	2.33475277930538	-0.885217	0.368297	0.07405	0.075627	0.940322	0.54	0.53	0.95	0.012872	-1.0532546816106	0.687631711182483	-0.916788380387146	0.66802
chr17:51559362:A/G:1	rs35621923	3.519	4.17360567958433	0.178174	-0.15132	0.17424	0.061011	0.622787	0.53	0.29	0.02	0.208911	-1.05435391041503	0.687807628538713	-0.956703685861729	0.674638
chr5:108319675:T/C:1	rs78933371	2.935	4.88734523363457	0.01145	-0.164504	0.13392	0.080754	0.643444	0.38	0.15	0.12	0.547525	-1.05630569283293	0.688119880564848	-0.985879556858853	0.67944
chr11:37938167:T/C:1	rs182045407	4.542	4.2791156862936	0.192277	-0.125934	0.14314	0.061011	0.000209	0.39	0.29	0.11	0.620792	-1.07728352671948	0.691467407073062	-0.992778175499693	0.680571
chr6:121383021:T/-:1	rs111883917	NA	NA	NA	NA	NA	0.061011	0	NA	NA	NA	0.354456	-1.07790192643736	0.691565848627184	-1.0687251313859	0.692912
chr10:28734655:C/T:1	rs16928895	6.546	3.60552536944205	-0.25586	0.046838	0.10295	0.080754	0.79723	0.42	0.34	0.43	0.00198	-1.07956242585521	0.691830111360966	-0.989196064018834	0.679984
chr12:112641377:T/G:1	rs2301712	2.914	1.7443421651604	-0.112169	-0.188772	0.41285	0.099367	0.188077	0.49	0.42	0.7	0.00099	-1.08364968045588	0.692480160090782	-1.01084256588243	0.683526
chr3:50695362:G/T:1	rs728902	1.453	4.24569738877234	0.063412	-0.151759	0.14156	0.078448	0.185215	0.33	0.52	0.14	0.640594	-1.08689920628145	0.692996543181205	-1.00487394581194	0.682551
chr12:81800797:C/T:1	rs11114849	4.927	2.80077682524946	0.031637	0.252133	0.11114	0.053691	0.51579	0.43	0.28	0.19	0.528713	-1.08860621349711	0.693267650982467	-0.979697603713291	0.678425
chr13:77110530:A/C:1	rs7992136	13.76	4.12159952214802	0.231352	-0.131168	0.15461	0.053691	0	0.33	0.1	0.01	0.411881	-1.09198101800066	0.693803328110309	-1.02379348573567	0.685636
chr5:108284342:A/G:1	rs3797817	9.645	3.48209746914288	0.052856	-0.155324	0.10867	0.053691	0.643444	0.36	0.16	0.07	0.445545	-1.09756075515347	0.694688081969016	-1.00769904055225	0.683012
chr5:65082942:T/C:1	rs12653734	11.73	3.88527584394651	0.235566	-0.134817	0.14595	0.088506	0.062542	0.26	0.13	0.13	0.49802	-1.10014253370672	0.695097078851154	-1.05846955161734	0.691258
chr1:33176119:C/T:1	rs78991734	5.895	4.43427805591592	-0.135437	-0.18589	0.0834	0.125411	0	0.46	0.26	0.16	0.545545	-1.10339329868705	0.695611707840132	-1.07071698814949	0.693233
chr3:50539219:A/G:1	rs1107312	2.501	2.56995028829973	0.691635	2.849395	0.06933	0.095506	0.002863	0.22	0.44	0.53	0.009901	-1.11402766166097	0.697292526728594	-1.02568122016071	0.685943
chr3:50694626:T/C:1	rs17051045	7.83	3.31172115201811	0.009955	-0.159097	0.09423	0.07523	0	0.43	0.24	0.08	0.719802	-1.12664508885777	0.699281367815356	-1.05364266487025	0.690478
chr17:31938104:G/C:1	rs12950265	7.903	4.32481637421219	0.232528	-0.132647	0.18595	0.061011	0.002863	0.26	0.17	0.03	0.705941	-1.14552963170654	0.702247000356001	-1.08008605308873	0.69474
chr17:54534855:G/A:1	rs77486483	0.051	4.87836387624285	0.517085	-0.100074	0.22141	0.084033	0.063007	0.29	0.32	0.13	0.514852	-1.14724646534557	0.702515949430456	-1.08778792475127	0.695976
chr3:50572075:C/G:1	rs149997315	5.078	4.57480712964196	-0.061104	0.14378	0.03729	0.056701	0.185214	0.36	0.2	0.15	0.69901	-1.15132537375321	0.703154481989204	-1.06027523577757	0.69155
chr3:145687462:C/T:1	rs112820080	8.67	3.18862761865759	-0.049616	-0.171246	0.13	0.061011	0	0.32	0.33	0.14	0.721782	-1.15281127501133	0.703386936368187	-1.07045292497772	0.69319
chr17:31956056:C/T:1	rs114954837	9.28	5.49948345548275	0.013099	-0.15021	0.15473	0.061011	0.589949	0.29	0.27	0.07	0.016832	-1.15984711380023	0.704486489047611	-1.08484695154653	0.695505
chr3:50671876:G/C:1	rs150050029	1.778	3.39904522416849	0.050936	-0.063542	0.17796	0.078448	0.531097	0.46	0.12	0.09	0.702971	-1.16162673861019	0.704764309439178	-1.0849562710211	0.695522
chr15:72896802:C/T:1	rs16957189	3.576	3.54777991513252	-0.098778	-0.139445	0.06254	0.074636	0	0.37	0.46	0.27	0.69406	-1.16457715792112	0.705224639554853	-1.07689793735953	0.694228
chr17:31948360:G/A:1	rs34635308	6.009	5.65821004005748	0.148234	-0.144453	0.04234	0.061011	0.62565	0.37	0.27	0.13	0	-1.16519099188948	0.705320369513008	-1.07787627567047	0.694385
chr3:50566497:A/G:1	rs4688713	2.727	2.91953334438675	0.013254	0.042276	0.14996	0.095506	0.185214	0.52	0.39	0.21	0.410891	-1.16689048149715	0.705585337144266	-1.09145982627712	0.696565
chr5:108270684:A/G:1	rs59923567	5.33	3.01368373049365	0.207539	-0.13845	0.52988	0.053691	0.643444	0.28	0.1	0.03	0.431683	-1.17557381351607	0.706937436628228	-1.10503145935215	0.698736
chr11:37997833:A/T:1	rs185539771	3.146	2.89689854736108	0.214811	-0.13326	0.25765	0.053691	0.622787	0.37	0.33	0.1	0.422773	-1.18022981025784	0.707661243174594	-1.08170911161715	0.695001
chr3:50692835:C/T:1	rs12492540	3.499	3.48775085999184	0.069729	0.384659	0.17095	0.038988	0.185214	0.34	0.25	0.17	0.69406	-1.18507608512647	0.70841374557372	-1.07682412544791	0.694216
chr3:50623575:T/A:1	rs3749265	5.614	5.33491290164951	-0.012924	0.151702	0.31229	0.078448	0.185214	0.31	0.28	0.23	0.030693	-1.18881741756023	0.708994060241038	-1.12974584138235	0.702672
chr3:50697693:G/T:1	rs57910827	2.231	3.19323876604058	0.019613	-0.168294	0.13389	0.078448	0.922238	0.32	0.34	0.13	0.554456	-1.1893301339144	0.709073545149497	-1.10459164636793	0.698666
chr1:97743864:A/G:1	rs6675639	2.872	3.35759600748788	0.373088	1.377919	0.22369	0.108992	0.394092	0.4	0.28	0.18	0.012872	-1.1899422228231	0.709168422204544	-1.13130373041484	0.70292
chr17:54570315:G/C:1	rs9915946	5.658	3.62694986899922	0.233281	-0.141983	0.19513	0.061011	0.062546	0.36	0.27	0.14	0.490099	-1.19134476467125	0.709385769130638	-1.11104199827343	0.699696
chr8:144001550:T/C:1	rs7820667	3.62	3.40739418593662	-0.110099	0.228967	0.12807	0.053691	0.12696	0.35	0.33	0.41	0.526733	-1.19371021392805	0.70975216214123	-1.08999071822156	0.69633
chr13:30694208:G/A:1	rs550775	1.679	2.14764952385124	-0.090035	-0.111967	0.16313	0.077194	1.15534	0.47	0.5	0.33	0.016832	-1.19718221090998	0.710289560105401	-1.08830034809454	0.696059
chr15:72742278:-/AT:1	#N/A	NA	NA	NA	NA	NA	0.053691	NA	NA	NA	NA	0.151485	-1.20580571293122	0.711622287272604	-0.938793707208706	0.671675
chr3:50751643:C/A:1	rs17051403	13.94	3.39457773158398	-0.02778	-0.156534	0.07615	0.061011	0.243943	0.34	0.04	0.03	0.571287	-1.20775868467424	0.711923709222765	-1.13975228044662	0.704259
chr12:112878774:-/C:1	#N/A	NA	NA	NA	NA	NA	0.062308	NA	0.53	0.11	0.01	0.249505	-1.21863067081492	0.713598969458357	-1.79341455459551	0.798541
chr3:50589366:C/T:1	rs60552073	3.579	2.97789500335931	0.247995	1.263603	0.10889	0.055872	0.185214	0.39	0.45	0.37	0.023763	-1.22245856819143	0.714187706160119	-1.10652535927067	0.698975
chr1:240726529:GA/-:1	rs144624263	NA	NA	NA	NA	NA	0.061011	NA	NA	NA	NA	0.131683	-1.2288064233888	0.715162745851036	-1.61196783944058	0.774341
chr3:50555933:A/C:1	rs17050991	2.395	3.04572922985512	-0.139962	-0.177504	0.31591	0.074388	0.922238	0.45	0.36	0.23	0.049505	-1.23052969832569	0.715427169195185	-1.14067576946875	0.704406
chr12:81781152:C/A:1	rs12425269	9.117	5.23313519292129	-0.008172	-0.038399	0.16031	0.061011	0.51579	0.26	0.05	0.02	0.382178	-1.23094837785336	0.715491394658666	-1.16685979763395	0.708539
chr8:66222520:G/A:1	rs6981427	11.17	5.44806766035617	0.305842	-0.119124	0.2536	0.061011	6.3e-05	0.28	0.15	0.03	0.026733	-1.23727128209424	0.716460485737745	-1.18342223406499	0.711139
chr3:50684999:G/A:1	rs60877431	1.748	3.54417384968341	0.044142	-0.165586	0.22514	0.088506	0.968669	0.5	0.17	0.21	0.043565	-1.25067376323776	0.718509394973521	-1.17609911977124	0.709991
chr17:31939177:G/-:1	rs202056800	NA	NA	NA	NA	NA	0.061011	0.002863	NA	NA	NA	0.248515	-1.2530335556511	0.718869408192684	-1.23358599775414	0.718947
chr17:33784705:A/G:1	rs12601979	11.46	2.60199994715491	0.116466	-0.141184	0.4696	0.078448	0	0.35	0.2	0.11	0.148515	-1.25566917594777	0.719271239000054	-1.2097429015722	0.715249
chr8:66197663:G/A:1	rs993523	1.912	3.92576860581421	0.192346	-0.145767	0.1454	0.061011	0.622786	0.46	0.38	0.22	0.00099	-1.25623149168897	0.719356934571461	-1.1543720938139	0.706571
chr5:108280767:A/G:1	rs73209352	2.341	2.7590629272312	0.053806	-0.147999	0.18404	0.093295	1.266225	0.4	0.29	0.27	0.023763	-1.25871389464851	0.719735095504098	-1.18039227720091	0.710664
chr17:29304366:C/T:1	rs7220071	12.71	2.47200887620138	0.156425	-0.130466	0.44787	0.053691	0.143092	0.38	0.07	0.05	0.165347	-1.26773117888318	0.721106677838128	-1.2035118688528	0.714278
chr12:79600377:A/C:1	rs58478653	4.913	4.06301124022156	0.073719	-0.153051	0.1724	0.053691	0.588788	0.31	0.16	0.08	0.49802	-1.27444535560172	0.722125818165408	-1.18925249661277	0.712052
chr17:51590268:C/A:1	rs34375980	9.636	3.57945615631817	-0.069301	-0.176249	0.09423	0.061011	0	0.36	0.28	0.08	0.554456	-1.27446878048932	0.722129370628425	-1.19571875312988	0.713062
chr9:86830401:G/T:1	rs75206446	11.68	3.0413280460392	0.012851	-0.158751	0.24969	0.061011	0	0.41	0.16	0.04	0.366337	-1.27551722163407	0.722288347549222	-1.20684781022845	0.714798
chr17:29222543:C/T:1	rs7216902	2.597	3.30628780451048	-0.367192	-0.228114	0.05958	0.184171	0.148273	0.38	0.49	0.6	0.282178	-1.28120294785367	0.723149709425403	-1.27904249462611	0.725934
chr6:121377016:T/C:1	rs6910170	2.145	3.51607435642313	0.326894	1.790351	0.10077	0.049104	0.188077	0.45	0.3	0.25	0.00099	-1.28914257826299	0.724350334038317	-1.16951036342605	0.708956
chr12:79944776:A/G:1	rs10778678	4.563	3.01019249290809	0.021263	-0.153019	0.1699	0.053691	0.185214	0.35	0.32	0.24	0.545545	-1.29312692604756	0.724951877808714	-1.19815386948804	0.713443
chr3:145677515:G/A:1	rs113382150	3.359	3.48602018537386	0.06892	-0.125361	0.15458	0.061011	0	0.26	0.34	0.43	0.541584	-1.29438416842646	0.725141557842145	-1.20807342769964	0.714989
chr3:145699103:A/G:1	rs35337132	2.828	4.76320984210029	0.367581	-0.117268	0.18728	0.061011	0.663841	0.2	0.19	0.1	0.371287	-1.29915733642252	0.725861097664219	-1.22528314164663	0.717662
chr12:80073907:A/G:1	rs7294941	2.68	3.15341441868987	0.044889	-0.025836	0.18934	0.079558	0.952898	0.31	0.16	0.15	0.484159	-1.30094733326665	0.726130693856852	-1.227270089652	0.71797
chr17:29327247:-/TG/TT:1	#N/A	NA	NA	NA	NA	NA	0.106106	NA	NA	NA	NA	0.004951	-1.30818822560916	0.727219924478032	-2.63531094735883	0.889234
chr5:108356590:G/T:1	rs60144513	8.324	3.60559561459938	0.128384	-0.150202	0.12098	0.053691	0.643486	0.26	0.15	0.08	0.424753	-1.30926653400351	0.727381947857746	-1.22722548981571	0.717963
chr5:65064239:C/G:1	rs72768016	9.924	2.64557040815451	0.011382	-0.153776	0.36517	0.088506	0.247757	0.26	0.13	0.04	0.556436	-1.31145349096228	0.727710406686497	-1.27397152057142	0.725159
chr8:66242422:C/T:1	rs2137980	4.934	4.46453623759488	0.244468	-0.146616	0.17515	0.061011	0	0.41	0.18	0.03	0.422773	-1.31233837596669	0.727843251571021	-1.23859145097495	0.719721
chr15:72811402:G/A:1	rs8038734	4.37	2.88055085596465	0.010045	-0.168951	0.06307	0.106106	1.085482	0.53	0.22	0.17	0.00099	-1.31470803569315	0.728198842085497	-1.24629862227453	0.72091
chr3:145709245:C/T:1	rs6799114	4.69	3.59520148793438	0.017926	-0.075675	0.12307	0.080754	0.185218	0.39	0.19	0.07	0.666337	-1.31767716589479	0.728644062407578	-1.25202111367994	0.721791
chr17:29277489:C/T:1	rs6505222	5.191	3.16708568801813	-0.151653	-0.176115	0.16456	0.053691	0.247757	0.27	0.37	0.34	0.520792	-1.31786530177133	0.728672261086565	-1.22311911103895	0.717327
chr12:112887302:CT/-:1	rs199519175	NA	NA	NA	NA	NA	0.099367	NA	NA	NA	NA	0.062376	-1.31815469500592	0.728715633837615	-0.807334857248472	0.649609
chr18:67233242:T/G:1	rs17775599	8.266	4.58290956432698	-0.051589	-0.190776	0.09723	0.053691	0.12696	0.37	0.22	0.05	0.40198	-1.31985154663612	0.728969879566777	-1.23824227882747	0.719667
chr17:31983430:T/C:1	rs116622596	6.863	3.62447451445665	0.17772	-0.137538	0.12655	0.061011	0.002863	0.37	0.25	0.07	0.505941	-1.32136401529357	0.729196398263552	-1.24334433989734	0.720454
chr17:54551634:A/G:1	rs7218559	0.856	3.67711196672549	0.22016	-0.143341	0.17508	0.053691	0.683789	0.41	0.21	0.07	0.408911	-1.33291368785629	0.730923041895904	-1.23576265866267	0.719284
chr13:77097654:G/A:1	rs75766958	2.092	5.78691032649229	0.080047	-0.134167	0.04671	0.074388	0.622768	0.38	0.27	0.14	0.062376	-1.33736019053485	0.73158630554405	-1.25931807911514	0.722913
chr17:51559364:G/A:1	rs1502519	3.988	2.8615524756807	0.072838	-0.167554	0.15235	0.061011	0	0.59	0.47	0.08	0.217822	-1.34079414549435	0.73209796903552	-1.23890879728078	0.71977
chr17:54548008:C/T:1	rs7219938	5.478	4.32556827494609	0.096994	-0.157125	0.07284	0.053691	0.63353	0.49	0.22	0.05	0.031683	-1.35302395626896	0.733916226660138	-1.25557400481218	0.722338
chr17:51548933:T/C:1	rs34963393	2.172	3.35047099027333	0.076756	-0.13704	0.14583	0.061011	0.622724	0.38	0.29	0.08	0.474258	-1.35835146253931	0.734706330731577	-1.26533939692724	0.723837
chr15:72822876:T/G:1	rs10438370	3.531	2.66392231797424	0.02757	-0.156167	0.15352	0.053691	1.07428	0.37	0.19	0.14	0.361386	-1.3597311896507	0.734910758963222	-1.257846786256	0.722687
chr1:97735650:T/C:1	rs78907290	5.051	2.6686845988253	-0.011785	-0.173318	0.42859	0.053691	0.208878	0.37	0.23	0.03	0.523763	-1.36181391094991	0.735219195189604	-1.28344859545178	0.726606
chr3:145704525:-/AAC:1	#N/A	NA	NA	NA	NA	NA	0.061011	NA	NA	NA	NA	0.033664	-1.36212046064624	0.735264577612502	-1.45504649708215	0.752148
chr3:145734139:A/G:1	rs13072923	6.302	4.5632326330984	-0.017836	-0.170889	0.09219	0.053691	0	0.36	0.21	0	0.631683	-1.36232588368094	0.735294986765124	-1.28204381161979	0.726392
chr12:80002147:C/G:1	rs11114191	10.27	3.49138069105593	-0.042369	-0.165292	0.37885	0.099367	0.330576	0.19	0.06	0.02	0.505941	-1.36421603671161	0.735574706230047	-1.34587230660853	0.736047
chr5:67923437:A/G:1	rs74654212	9.8	4.32394928310672	0.110895	-0.172918	0.13295	0.053691	0	0.4	0.37	0.04	0.014852	-1.3754909790825	0.73724012829466	-1.2921636732199	0.727934
chr15:72784260:C/T:1	rs8025088	4.877	3.97716775832085	-0.227689	0.006035	0.10989	0.120566	1.259925	0.38	0.18	0.14	0.005941	-1.3808769655436	0.738033794598847	-1.33678632147202	0.734683
chr3:50696023:C/A:1	rs72942785	6.13	3.62451010096991	-0.215063	-0.182303	0.10217	0.06567	0.185214	0.28	0.33	0.16	0.661386	-1.38524780624056	0.738676966766173	-1.30637208306258	0.730092
chr12:112877019:C/T:1	rs12296808	2.864	3.35058871684935	-0.170853	-0.190135	0.06717	0.049464	0.942304	0.42	0.19	0.1	0.49307	-1.39085736552355	0.739501227027425	-1.28282370276924	0.726511
chr15:72792870:T/C:1	rs72735160	8.247	2.94330549936014	-0.008088	-0.166515	0.12213	0.106106	0.462695	0.41	0.11	0.03	0.425743	-1.40042772332978	0.740904384321766	-1.35987253409241	0.738141
chr17:29275101:G/A:1	rs16968287	3.046	3.93602221996518	-0.060977	-0.129839	0.05006	0.078448	0.63353	0.46	0.37	0.25	0.00099	-1.40149739531179	0.741060971048774	-1.31276346202051	0.73106
chr12:79952577:G/C:1	rs10778679	1.917	2.29959579478931	-0.13567	-0.144222	0.09153	0.262962	0	0.48	0.19	0.42	0.548515	-1.40289549463937	0.741265561639894	-1.48025499556953	0.75579
chr12:112910380:C/T:1	rs9669704	4.505	3.18875916140132	-0.149916	-0.185482	0.09285	0.062308	0.942304	0.39	0.06	0.04	0.60198	-1.41004395137062	0.742310320587581	-1.32333036696338	0.732657
chr17:54523933:G/A:1	rs74359130	2.689	2.93137045891323	0.163928	0.007239	0.13896	0.053691	0.247757	0.51	0.27	0.13	0.322773	-1.41351595753823	0.742816968737831	-1.31148635745888	0.730867
chr17:29222574:C/T:1	rs148033670	2.453	2.14139828207664	-0.381355	-0.225641	0.05932	0.184171	0.148273	0.4	0.54	0.59	0.322773	-1.41468007305555	0.742986724826517	-1.40765594644765	0.745224
chr12:81822054:G/A:1	rs17008545	4.867	3.70406543487415	0.151878	-0.154046	0.15292	0.061011	0.330576	0.32	0.17	0.13	0.449505	-1.41806987770416	0.74348070783798	-1.34110823553741	0.735332
chr13:99373095:G/A:1	rs149033964	2.172	2.26819114684614	-0.252028	-0.207845	0.08466	0.06567	0.002863	0.34	0.57	0.68	0.355446	-1.42251440137414	0.744127640786877	-1.3161764525471	0.731577
chr18:67253559:G/A:1	rs74919129	2.554	3.96695695084298	0.060136	-0.1684	0.17162	0.061011	0.929877	0.31	0.19	0.05	0.348515	-1.42585477693126	0.744613295838436	-1.34149381250355	0.73539
chr1:33196409:-/A:1	#N/A	NA	NA	NA	NA	NA	0.053691	NA	NA	NA	NA	0.103961	-1.42773148482203	0.744885937679729	-1.41691877890517	0.746585
chr10:25864681:C/T:1	rs12268257	8.979	3.23691142139865	0.112966	-0.15756	0.10891	0.053691	0.148273	0.36	0.25	0.02	0.4	-1.43085604544287	0.745339525443212	-1.34784984094908	0.736343
chr3:50566535:G/T:1	rs6766638	0.409	2.74101080622416	0.072755	0.056357	0.15515	0.095506	0.922238	0.4	0.35	0.33	0.021782	-1.43642370029169	0.746146725489584	-1.35862290016091	0.737954
chr5:65064104:G/A:1	rs72768015	11.08	2.25759704864138	0.004078	-0.151463	0.42507	0.088506	0.062542	0.27	0.08	0.02	0.519802	-1.44046899906201	0.746732370450743	-1.41128459902296	0.745758
chr12:81766488:A/G:1	rs7955223	2.609	4.45178830529507	0.141219	-0.15086	0.13117	0.061011	0.51579	0.32	0.29	0.33	0.00198	-1.44623887120206	0.747566454087628	-1.35853238608557	0.737941
chr17:31974475:G/A:1	rs7221706	7.873	4.29794891487712	-0.257254	-0.200153	0.08027	0.053691	0.62565	0.39	0.3	0.15	0	-1.45283983711438	0.748518900907203	-1.35853217568239	0.737941
chr17:29330544:C/T:1	rs8074481	13.44	3.08754940554975	0.106245	-0.159484	0.16449	0.088506	0	0.41	0.21	0.05	0.008911	-1.45574264477054	0.748937142176544	-1.4106437771217	0.745664
chr17:31939794:C/G:1	rs1434592	7.051	4.47736568139148	0.161189	-0.140337	0.06804	0.074636	0.002863	0.21	0.15	0.01	0.719802	-1.46680730602422	0.750527975866345	-1.41578997650241	0.74642
chr12:81802254:A/T:1	rs1522314	2.896	2.35498088977084	0.032597	-0.126291	0.15858	0.053691	0.330576	0.41	0.32	0.14	0.532674	-1.47148755288132	0.751199267748402	-1.37147194767905	0.73987
chr3:50697798:G/T:1	rs143363956	1.474	3.06310769801095	-0.150438	-0.19369	0.09844	0.080785	0.922238	0.33	0.34	0.19	0.407921	-1.47717632969708	0.752013917285998	-1.39382193622786	0.743184
chr3:50590628:G/A:1	rs4688710	5.154	3.45794208387238	-0.012124	0.036863	0.15364	0.06567	6e-06	0.32	0.32	0.14	0.50099	-1.47825081963792	0.752167627433486	-1.40159533549548	0.744331
chr3:145685067:A/G:1	rs16857698	5.716	2.42942049226662	-0.079349	-0.04369	0.17693	0.061011	0.185214	0.26	0.29	0.3	0.564357	-1.48079799936675	0.752531808542344	-1.39782718645613	0.743775
chr12:80030707:T/C:1	rs4441080	6.436	2.58259841887178	-0.119407	-0.182943	0.11597	0.053691	0.330576	0.4	0.21	0.23	0.418812	-1.48736989541604	0.753470098197451	-1.39354604178152	0.743143
chr3:145686379:T/C:1	rs35169978	2.953	3.66218616766959	0.013235	-0.110211	0.12482	0.061011	0	0.35	0.33	0.17	0.538614	-1.49030329328047	0.753888292304913	-1.40563880761152	0.744927
chr15:72832185:G/A:1	rs72735170	4.315	3.30315150970818	-0.111642	-0.184481	0.09358	0.106106	0.462695	0.39	0.18	0.1	0.512872	-1.4933326779156	0.754319770888864	-1.44642293967163	0.750896
chr3:50687825:T/C:1	rs6446208	4.714	3.90725131446048	-0.130966	-0.201189	0.15147	0.074388	0	0.32	0.3	0.07	0.630693	-1.49762042188297	0.754929783947016	-1.43274784175848	0.748903
chr8:143995540:G/A:1	rs56390936	3.739	2.76905922387606	0.013711	0.623716	0.11064	0.053691	0.312174	0.27	0.24	0.35	0.429703	-1.50190901374539	0.755539101750348	-1.40381528187137	0.744658
chr3:50620043:T/C:1	rs2285090	0.841	2.75020275099636	-0.296889	-0.19885	0.12479	0.163922	0.148273	0.47	0.61	0.49	0.002971	-1.51246909614164	0.757035979265015	-1.4878772429567	0.756886
chr3:50700288:C/T:1	rs72942794	2.335	2.16786342121265	-0.381545	-0.223936	0.06905	0.080785	0.734389	0.44	0.35	0.23	0.511881	-1.51752404365785	0.757750752613917	-1.42664193720563	0.74801
chr17:33794135:G/A:1	rs73281411	10.43	2.26569140990309	-0.055665	-0.160424	0.2671	0.184171	0.002863	0.26	0.42	0.1	0.227723	-1.51968603078183	0.758056110874995	-1.55424367101999	0.766311
chr18:67271649:T/C:1	rs17776076	4.813	3.33220776584676	0.157861	-0.152689	0.13172	0.061011	0.12696	0.5	0.13	0.02	0.378218	-1.52116602292152	0.758265023969124	-1.44071828690646	0.750066
chr12:79946103:G/A:1	rs10861993	7.038	5.01751051003416	-0.075303	-0.117991	0.06255	0.092769	0.192768	0.27	0.36	0.2	0.043565	-1.52257792792055	0.758464234710259	-1.47204469823741	0.754607
chr9:86827808:T/C:1	rs78478227	8.981	2.63800711407804	-0.088648	-0.149838	0.23686	0.061011	0	0.41	0.09	0.05	0.519802	-1.52434771934906	0.758713814967984	-1.45636027299034	0.752339
chr17:29257715:G/A:1	rs73989920	2.676	3.23202322646603	-0.131614	-0.115832	0.16729	0.053691	0.247757	0.31	0.2	0.2	0.702971	-1.52553515519261	0.758881191446165	-1.43784263366114	0.749646
chr12:112831629:G/A:1	rs73425462	10.22	3.27746402837412	-0.05083	-0.163376	0.20718	0.053691	0	0.41	0.16	0.04	0.262376	-1.52657597944428	0.759027850179115	-1.45228819195219	0.751748
chr9:86829902:T/G:1	rs74747959	6.607	3.89963049736509	0.008851	-0.159105	0.17238	0.061011	0	0.37	0.09	0.01	0.557426	-1.5271982321901	0.75911550635647	-1.46115804068286	0.753034
chr3:50683977:A/G:1	rs876104	4.308	3.5013283864988	0.137241	-0.15841	0.18205	0.106106	0.531097	0.24	0.14	0.05	0.520792	-1.52945614096533	0.759433430194277	-1.49706113081591	0.758202
chr8:89935397:A/G:1	rs13250320	5.056	3.2255312907002	0.085836	-0.149575	0.27633	0.061011	0.622787	0.22	0.19	0	0.476238	-1.53526195194108	0.760249864833367	-1.46595451026135	0.753728
chr17:31943851:G/A:1	rs12949709	5.472	4.53279148205396	0.144702	-0.141572	0.2419	0.061011	0.002869	0.15	0.15	0.01	0.685149	-1.53580696035225	0.760326428234766	-1.48222938667407	0.756074
chr15:72786028:G/A:1	rs10518988	4.844	2.62042339512245	0.159458	-0.129549	0.43025	0.084033	1.085273	0.28	0.09	0.08	0.011881	-1.5380191384411	0.760637060481624	-1.48721535617164	0.756791
chr17:29326735:C/G:1	rs10221206	2.088	2.27865359146783	-0.19433	-0.196922	0.11708	0.295142	0.143092	0.39	0.59	0.46	0.011881	-1.55513801069779	0.763033427437808	-1.65047484513748	0.77961
chr17:29238024:C/T:1	rs142316432	11.71	2.2095615718148	0.096082	-0.140617	0.34997	0.053691	0.062542	0.34	0.07	0.02	0.30099	-1.55801034401496	0.763434212032317	-1.49515298573363	0.757929
chr1:97747564:C/A:1	rs148703110	4.801	3.57005309073018	0.067545	-0.154851	0.18522	0.065574	0.394092	0.31	0.22	0.04	0.385149	-1.56226065677618	0.764026584975673	-1.49100540569624	0.757335
chr12:112843393:C/A:1	rs11066285	2.713	2.07637158581616	-0.283128	-0.195176	0.18459	0.160901	0.951488	0.36	0.2	0.56	0.004951	-1.56572626262854	0.764508986411276	-1.55202692115537	0.766
chr17:33799974:C/T:1	rs8076783	11.71	2.98279070996778	0.063057	-0.152231	0.34961	0.162113	0.002863	0.3	0.06	0.09	0.104951	-1.56881748172067	0.764938814824614	-1.6047336330881	0.773344
chr17:33794518:C/T:1	rs73281414	12.2	2.3872983711877	-0.075177	-0.16656	0.38476	0.162113	0.002863	0.18	0.3	0.16	0.129703	-1.58187581679051	0.766749761735376	-1.61280352139417	0.774457
chr5:65123102:G/A:1	rs72768048	1.341	2.53366001202053	-0.344024	-0.190256	0.10479	0.184171	0.062542	0.5	0.5	0.56	0	-1.58349369312402	0.766973590562882	-1.57899569124827	0.769774
chr17:54509428:A/G:1	rs116557515	3.561	3.04144682058674	-0.183293	-0.187451	0.10584	0.087844	0.247757	0.33	0.38	0.16	0.528713	-1.58417329756109	0.767067576417	-1.51791487294001	0.761177
chr12:80030119:-/AT:1	#N/A	NA	NA	NA	NA	NA	0.053691	NA	0.5	0.32	0.36	0.045545	-1.5844236354356	0.767102191570784	-1.42464086435772	0.747717
chr3:145706782:C/T:1	rs4527345	13.47	2.72489757085712	0.187605	-0.114443	0.47424	0.061011	0	0.17	0.03	0	0.262376	-1.58682060137629	0.767433484303504	-1.55051619540156	0.765787
chr3:50659253:T/C:1	rs149156272	4.708	3.475535074035	-0.043668	-0.169129	0.175	0.106106	0.345882	0.29	0.12	0.14	0.489109	-1.58854774888514	0.767672036668427	-1.55542745432987	0.766477
chr12:79946035:C/G:1	rs10861992	4.377	4.18702376218538	0.024061	-0.113256	0.21854	0.0869	0.185214	0.38	0.29	0.13	0.027723	-1.59400313087981	0.768424635308384	-1.53913860760674	0.764184
chr17:29277114:T/A:1	rs8079412	6.585	4.2222962448729	-0.121201	-0.176081	0.05439	0.053691	0.247757	0.33	0.33	0.31	0.003961	-1.59592690549707	0.768689705683764	-1.50506557851724	0.759346
chr3:145677503:A/C:1	rs113636321	0.694	3.29053289861183	0.073652	-0.125145	0.16386	0.061011	0	0.26	0.33	0.39	0.50099	-1.59599551571979	0.768699156126997	-1.51182943530835	0.760311
chr8:89933923:T/G:1	rs34649235	11.5	2.92204608486069	0.234928	-0.143757	0.19054	0.061011	0	0.36	0.21	0.06	0.018812	-1.60285631380831	0.769643081319792	-1.53704442088332	0.763888
chr12:79592385:C/T:1	rs7133394	0.081	4.41334572940855	-0.359576	-0.238968	0.10072	0.053691	0.587755	0.51	0.38	0.23	0.009901	-1.61038027480418	0.770675765255167	-1.50083533917818	0.758742
chr3:50693998:C/T:1	rs17051043	1.021	3.95565344664399	0.101716	0.093808	0.20262	0.080785	0.185214	0.52	0.26	0.1	0.012872	-1.61949155824016	0.771922831740096	-1.54829116893656	0.765474
chr5:108359964:A/G:1	rs73211596	2.087	4.16737080817734	-0.240548	-0.214619	0.09038	0.062308	0.643444	0.37	0.24	0.08	0.387129	-1.62454497869108	0.77261284869555	-1.53801277604128	0.764025
chr18:67196187:C/G:1	rs77573416	5.636	3.57465241980203	-0.252526	-0.129501	0.09134	0.126639	0.312174	0.45	0.3	0.22	0.007921	-1.6273970761045	0.773001767257789	-1.59386829285262	0.77184
chr8:66214059:A/G:1	rs11780252	4.767	3.63958852407929	-0.172452	-0.182854	0.07423	0.061011	0	0.44	0.16	0.02	0.639604	-1.63505061383735	0.774043565212315	-1.55670193840061	0.766656
chr3:50556581:C/T:1	rs12491812	0.699	2.68121463004775	-0.173149	0.251825	0.1462	0.095506	0.185214	0.52	0.44	0.35	0.005941	-1.63537762025264	0.774088016958498	-1.55690457636002	0.766685
chr12:112855348:G/C:1	rs112454444	0.37	3.30528915277357	-0.689165	-0.251886	0.03432	0.060467	0.951488	0.45	0.37	0.58	0.00099	-1.63547315005735	0.774101001906907	-1.5179097355036	0.761176
chr21:43147374:T/C:1	rs2838103	1.899	3.68642442702694	-0.13665	0.397962	0.06775	0.118714	0.185214	0.29	0.49	0.41	0.058416	-1.64147731193749	0.77491627408275	-1.59196222500775	0.771576
chr17:31933562:C/T:1	rs34457990	4.897	3.32005380935601	-0.188651	-0.183975	0.11192	0.061011	0.188077	0.31	0.23	0.09	0.648515	-1.64322475983572	0.775153236852278	-1.56570344237596	0.767918
chr17:29319787:T/A:1	rs73267779	7.753	2.22478928505206	-0.105809	0.377965	0.13266	NA	0.328307	0.38	0.33	0.17	0.111881	-1.64433956016331	0.775304335487017	-1.54517212297283	0.765035
chr15:72873621:A/T:1	rs72735185	3.613	2.89743592399816	0.111505	-0.153229	0.18915	0.062308	0.462695	0.37	0.1	0.12	0.369307	-1.64524743116478	0.775427344623127	-1.56881224278694	0.768353
chr6:121428067:G/A:1	rs73766701	3.398	3.02914634565952	0.117927	-0.153147	0.11458	0.074636	0.002863	0.37	0.19	0.32	0.350495	-1.6509941372442	0.776205089688898	-1.58133085714435	0.770099
chr17:51535605:C/A:1	rs8081768	11	3.0814305778141	-0.089741	-0.172035	0.27097	0.061011	0	0.32	0.09	0.01	0.348515	-1.65339780646691	0.776529941692821	-1.59753052988747	0.772348
chr9:38651680:A/C:1	rs3005840	1.531	7.38588007376396	-0.30457	-0.139496	0.11445	0.126639	0.185214	0.31	0.18	0.18	0.003961	-1.65653417457078	0.776953413117876	-1.64550689329244	0.778935
chr12:80049965:A/G:1	rs10862007	5.097	2.53090590038383	-0.151118	-0.181084	0.06557	0.10756	0.330576	0.42	0.18	0.08	0.541584	-1.65969615770573	0.777379880096147	-1.61393159747152	0.774612
chr12:81811759:C/T:1	rs1403059	3.651	2.86659429821014	0.077541	-0.164707	0.15696	0.061011	0.953361	0.26	0.07	0.29	0.20099	-1.66050728479537	0.777489204488522	-1.57951684716658	0.769846
chr1:97737028:C/T:1	rs75268624	3.389	4.05267945821327	0.037344	-0.157338	0.15871	0.078448	0.208878	0.3	0.21	0.07	0.417822	-1.66239739077253	0.777743835744218	-1.60515201734256	0.773401
chr12:112909396:T/C:1	rs11066321	7.246	2.30650189127775	-0.225378	-0.211154	0.11756	0.088506	0.942304	0.37	0.23	0.2	0.020792	-1.66603862555139	0.778233906560422	-1.59868861054543	0.772508
chr17:54529539:C/A:1	rs9910441	3.518	2.67419914350562	-0.133665	-0.20016	0.0967	0.053691	0.247757	0.48	0.28	0.06	0.461386	-1.66929905846689	0.778672201231396	-1.57157910237793	0.768739
chr15:72829049:C/G:1	rs3842946	2.666	3.26035924561936	0.064942	-0.12666	0.12382	0.10756	0.647909	0.42	0.17	0.18	0.059406	-1.67035335450804	0.778813822460515	-1.62238826973756	0.775774
chr5:108320203:T/C:1	rs116116334	3.953	3.94403807415987	0.072024	-0.162768	0.15461	0.053691	0.679144	0.27	0.11	0.03	0.347525	-1.67263263371244	0.779119815683856	-1.59464714856429	0.771948
chr12:112887941:G/C:1	rs7976467	3.245	2.7393720918733	0.073834	-0.167392	0.14735	0.088506	0.942304	0.4	0.2	0.14	0.004951	-1.67376918986874	0.779272307742055	-1.60645668481063	0.773582
chr10:91150689:T/C:1	rs7897602	1.469	2.97800866851917	-0.094806	-0.177828	0.14283	0.070013	0.559003	0.29	0.34	0.41	0.172277	-1.67444245333627	0.77936261124522	-1.58897164382675	0.771161
chr12:81719930:C/T:1	rs1921043	3.886	3.31358463635803	-0.021543	-0.181399	0.11128	0.061011	0.330576	0.35	0.22	0.12	0.40099	-1.67618153762731	0.779595773231938	-1.59502247462688	0.772
chr12:79968510:G/A:1	rs11114184	9.121	2.40407629091236	-0.086379	-0.1325	0.18845	0.099367	0	0.43	0.15	0.11	0.251485	-1.6796946478488	0.780066350821834	-1.64038156550316	0.778236
chr17:54441957:T/G:1	rs75489175	4.916	2.7765527360148	0.027582	-0.163476	0.15535	0.061011	0.062542	0.37	0.35	0.06	0.390099	-1.68151941007689	0.780310548208462	-1.59996092722379	0.772684
chr1:33189128:T/G:1	rs438083	8.491	3.2047650194216	-0.035398	-0.162115	0.24455	0.053691	0	0.28	0.17	0.13	0.318812	-1.6841511375126	0.780662462763535	-1.61592148770321	0.774886
chr6:121434997:C/T:1	rs7756653	4.888	2.77694821163156	0.055202	-0.165975	0.24513	0.061011	0.62565	0.26	0.1	0.13	0.348515	-1.6902087813317	0.781471258621235	-1.61960848626829	0.775393
chr3:50703289:C/T:1	rs59036236	4.558	3.79357682254328	-0.118263	-0.072077	0.16137	0.080785	0.185214	0.42	0.33	0.16	0	-1.69143292405445	0.781634493137775	-1.62431506735668	0.776039
chr12:81786263:G/A:1	rs1522309	8.027	3.65830111296538	-0.11619	-0.184503	0.07544	0.061011	0.330576	0.38	0.05	0.01	0.383169	-1.69206206653552	0.781718359429178	-1.62196461561988	0.775716
chr17:31937512:G/C:1	rs16968652	0.955	2.66319105265243	0.150907	-0.150947	0.29077	0.061011	0.625644	0.26	0.3	0.03	0.422773	-1.6938052163274	0.781950628763172	-1.6145395313673	0.774696
chr12:79934495:GCCT/-:1	rs146195661	NA	NA	NA	NA	NA	0.060467	NA	NA	NA	NA	0.118812	-1.69526358196987	0.782144841978313	-1.44874232748936	0.751233
chr6:121399747:A/G:1	rs73766687	3.482	2.69366775655006	0.159781	-0.16006	0.40719	0.061011	4e-06	0.39	0.22	0.03	0.280198	-1.69777277552623	0.782478762264281	-1.63074506034069	0.77692
chr12:112816613:C/T:1	rs112881953	11.96	2.76856759155203	-0.175548	-0.191716	0.04227	0.079558	0.002863	0.29	0.08	0.07	0.6	-1.70049705713601	0.782840971476827	-1.65271021670786	0.779914
chr12:119714649:A/C:1	rs10774491	2.183	3.31976567373674	-0.067905	-0.174184	0.13144	0.061011	0	0.39	0.36	0.09	0.487129	-1.70062090250571	0.782857429160626	-1.61557050653048	0.774837
chr11:37949641:A/G:1	rs186860166	4.361	4.11883972695661	0.023288	-0.173838	0.12628	0.061011	0	0.42	0.17	0.07	0.289109	-1.70168689509217	0.782999058021415	-1.62819308142419	0.77657
chr9:86843235:T/C:1	rs11140456	2.632	2.09652975754662	-0.172046	-0.184793	0.12899	0.070013	0.839144	0.45	0.3	0.09	0.254456	-1.7050643402764	0.783447436137102	-1.61328867828713	0.774523
chr3:50689039:G/T:1	rs12489607	1.701	4.26110594641342	-0.011995	-0.033016	0.20503	0.114469	0.185214	0.41	0.24	0.17	0.026733	-1.71140309903464	0.784287499595498	-1.67796512684471	0.783328
chr12:80046289:G/C:1	rs2463167	0.479	3.14292669578812	0.149758	-0.138725	0.21839	0.078448	0.330716	0.4	0.32	0.23	0.049505	-1.71374264717341	0.784597077437267	-1.64073744631062	0.778285
chr11:37846043:T/C:1	rs145413741	3.279	4.15652420264695	0.004171	-0.173235	0.13377	0.084033	0	0.39	0.26	0.05	0.308911	-1.71755169034704	0.785100552576967	-1.66169950571163	0.781133
chr8:89901960:A/G:1	rs35418456	7.714	3.86480663693727	0.074651	-0.165071	0.13911	0.061011	0.000312	0.31	0.14	0.02	0.345545	-1.71945269050772	0.785351568776971	-1.65712924888595	0.780514
chr18:67196020:C/G:1	rs17204309	3.357	4.58827873703282	0.150575	-0.047502	0.13726	0.070013	0.312174	0.35	0.17	0.14	0.00198	-1.72485113745712	0.78606347306011	-1.65856580184685	0.780708
chr13:30696259:T/C:1	rs661049	12.72	3.20756106993536	-0.17469	-0.16914	0.03847	0.087844	0	0.36	0.29	0.11	0.031683	-1.72697621112657	0.786343333402598	-1.67670567946648	0.783159
chr12:80036800:T/A:1	rs8176834	6.169	2.45442694396497	0.115558	-0.149169	0.15616	0.048788	0.330576	0.44	0.19	0.2	0.003961	-1.72724324158824	0.786378484734284	-1.63380158470268	0.777338
chr12:79949633:A/G:1	rs12300306	0.897	2.09350956730798	0.259185	1.107683	0.14216	0.114469	0.794248	0.32	0.25	0.21	0	-1.72740338739308	0.786399564376827	-1.67272264975011	0.782622
chr3:50698155:C/T:1	rs12492982	6.656	3.11016826187524	-0.152237	-0.202067	0.09347	0.073086	0	0.34	0.3	0.13	0.39703	-1.73543389093874	0.787455046987177	-1.66808428022931	0.781996
chr12:79599096:G/A:1	rs73343567	4.563	3.07145154238439	0.116855	-0.173583	0.11363	0.078448	0.587755	0.32	0.21	0.03	0.265347	-1.73788246602289	0.787776266368399	-1.67367472271622	0.78275
chr12:79993704:C/T:1	rs7953683	3.451	2.75896526637207	-0.086926	0.224828	0.08991	0.162113	0.330576	0.36	0.11	0.08	0.531683	-1.74079512490252	0.788157997373685	-1.74648772493032	0.792436
chr8:20521138:G/A:1	rs11987625	9.329	3.26520585251282	-0.090426	-0.187574	0.07173	0.053691	0	0.29	0.16	0.05	0.510891	-1.74160972972825	0.788264686972483	-1.66942171172009	0.782177
chr12:112787237:T/G:1	rs12305354	2.963	2.30614509764643	-0.165394	-0.040225	0.18198	0.070013	0.188077	0.38	0.29	0.16	0.482178	-1.74265005312919	0.78840089342435	-1.66402783462948	0.781448
chr12:81739592:G/T:1	rs10778813	1.038	2.95926183903911	0.011457	-0.1635	0.11968	0.061011	0.330576	0.4	0.15	0.24	0.40198	-1.74554539978122	0.788779702424023	-1.65974168161185	0.780868
chr17:29289053:T/C:1	rs9912077	2.46	2.9166981151248	-0.088238	0.806269	0.05712	0.074898	0.328307	0.41	0.35	0.22	0.077228	-1.74690724567942	0.788957740312654	-1.65681540175868	0.780471
chr5:108289554:C/G:1	rs3797822	1.3	2.09974178756525	-0.042364	-0.143919	0.21302	0.053691	0.660008	0.48	0.37	0.16	0.017822	-1.74724468896161	0.789001841605694	-1.64102862732713	0.778324
chr18:67196170:A/T:1	rs76486040	1.579	1.79500794363573	-0.061309	-0.108093	0.1562	0.126639	0.312174	0.41	0.31	0.25	0.347525	-1.75079786076649	0.789465886326711	-1.71309180468615	0.788026
chr17:51540125:G/C:1	rs1015872	0.261	2.09098731876342	-0.054838	0.626886	0.16753	0.126639	0.185214	0.5	0.46	0.22	0.010891	-1.75642681816403	0.790199801640693	-1.70539184384888	0.787001
chr12:112868879:G/A:1	rs59787000	1.996	4.30440520958363	-0.260589	-0.185326	0.09559	0.062308	1.127519	0.4	0.12	0.1	0.017822	-1.75683956608943	0.79025355733333	-1.66956123695712	0.782196
chr6:121397189:T/C:1	rs73766684	8.469	3.36664505338019	-0.309712	-0.205387	0.05978	0.080754	0.185214	0.43	0.1	0.07	0.336634	-1.75896670984106	0.790530465020349	-1.70157214671189	0.786492
chr17:29313078:A/G:1	rs2340518	8.168	2.82633525468902	-0.15972	-0.196649	0.10654	0.106106	0.143092	0.39	0.09	0.08	0.388119	-1.76220777847638	0.790951967641895	-1.73001596968204	0.790268
chr12:112847979:C/T:1	rs10466926	1.885	4.21316948052643	-0.581735	-0.248138	0.05571	0.053691	1.136703	0.27	0.22	0.49	0.002971	-1.76234458953365	0.79096974899519	-1.66043509799968	0.780962
chr1:33187258:T/C:1	rs359953	4.584	2.33046520494133	-0.101919	-0.113405	0.16745	0.053691	0.79723	0.34	0.21	0.27	0.052476	-1.76425608998347	0.791218093812367	-1.66985524859576	0.782235
chr6:121420844:T/C:1	rs73766696	10.98	2.73735036414872	0.131966	-0.162658	0.08955	0.074636	0.002863	0.34	0.2	0.13	0.066337	-1.7672054609214	0.791600938925777	-1.7101209178015	0.787631
chr12:112879872:C/T:1	rs141090203	6.838	2.44339891834615	-0.302669	-0.210901	0.1048	0.088506	0.942304	0.45	0.08	0.03	0.171287	-1.77561951444034	0.792690852860792	-1.71365216309948	0.7881
chr17:31939929:A/T:1	rs1434591	3.032	5.06004830699506	-0.074487	-0.197644	0.13229	0.061011	0.002863	0.47	0.24	0.06	0.015842	-1.77659400716402	0.792816865567141	-1.70073677947718	0.78638
chr17:33785630:C/T:1	rs4796085	8.884	3.17605503328632	-0.105928	-0.170632	0.24045	0.095506	0	0.28	0.24	0.12	0.157426	-1.77893751394554	0.793119721418163	-1.74581378846364	0.792348
chr13:30691576:G/A:1	rs527603	1.396	3.99667985396698	-0.143242	-0.181292	0.0563	0.06567	0	0.39	0.48	0.38	0.00099	-1.78069159592736	0.793346233219817	-1.6894794995066	0.784875
chr1:97750955:T/A:1	rs78815677	8.061	2.84715461857523	-0.177804	-0.206987	0.09674	0.053691	0.208878	0.34	0.19	0.07	0.402971	-1.78695283396615	0.794153573931888	-1.70697791906252	0.787213
chr5:65041696:G/A:1	rs72766096	4.184	3.36852129429233	-0.156677	-0.180285	0.15585	0.078448	0.062542	0.4	0.09	0.02	0.575248	-1.79003094013935	0.794549786075811	-1.73480525134977	0.7909
chr16:7072445:C/T:1	rs75204198	3.505	3.24851913970202	-0.147654	-0.200527	0.12054	0.078448	0.430929	0.42	0.2	0.07	0.263367	-1.80045520407913	0.795888223694363	-1.73255091330208	0.790602
chr11:37888745:C/G:1	rs189669590	7.314	3.3013014442974	-0.057999	-0.184591	0.10426	0.061011	0	0.39	0.19	0.02	0.326733	-1.80172323580699	0.796050679291396	-1.73061152260665	0.790346
chr12:79931485:A/G:1	rs11114162	3.408	1.66689690080016	-0.047085	-0.180964	0.10985	0.053691	0	0.46	0.44	0.35	0.140594	-1.80359070536466	0.796289792334173	-1.69827717763185	0.786052
chr18:67197435:C/A:1	rs17187557	3.746	3.34379105299596	-0.03563	-0.178316	0.1054	0.061011	0.12696	0.37	0.23	0.11	0.365347	-1.80367761752063	0.796300916599022	-1.72523239081632	0.789636
chr17:29277349:A/G:1	rs6505221	4.163	3.79650062354636	-0.118378	-0.183609	0.06704	0.078448	0.114341	0.38	0.22	0.37	0.031683	-1.80372109237198	0.796306480998431	-1.73632313513817	0.7911
chr5:108356122:A/T:1	rs76702437	6.057	2.7794223934091	0.163699	-0.155267	0.12582	0.053691	0.643444	0.26	0.14	0.04	0.275248	-1.80620394655174	0.796624114137858	-1.72753591821845	0.78994
chr12:112969119:A/G:1	rs12298059	5.524	2.34161026257668	-0.201501	-0.183317	0.15856	0.053691	0.185214	0.4	0.1	0.05	0.59505	-1.82274154511224	0.798732229275811	-1.74219421696498	0.791872
chr12:112878426:G/A:1	rs7961064	1.802	2.19832810899556	-0.310236	-0.218848	0.07743	0.099367	0.942304	0.55	0.11	0.03	0.315842	-1.82523018576383	0.799048328519785	-1.75986596561635	0.794188
chr5:108306468:C/A:1	rs73211547	3.971	3.50405929315938	-0.225443	-0.201607	0.10957	0.074636	0.643444	0.34	0.2	0.01	0.320792	-1.8316161139864	0.799858085016106	-1.76365252201836	0.794682
chr12:112745838:G/A:1	rs113282770	4.815	3.03126778307601	-0.021486	0.42136	0.11039	0.062308	0.800093	0.38	0.09	0.08	0.010891	-1.83173373504012	0.799872981330891	-1.74833164354305	0.792678
chr15:72771280:G/A:1	rs11638897	2.997	2.22884123278201	-0.305403	-0.149525	0.07142	0.078958	0.647909	0.41	0.16	0.14	0.481188	-1.83337608849971	0.800080910302888	-1.75762958357018	0.793896
chr5:108291772:C/T:1	rs73209366	3.045	3.15264443377163	-0.033797	-0.181398	0.09557	0.053691	0.643444	0.35	0.18	0.04	0.324753	-1.83616324311424	0.800433478549789	-1.74787225896663	0.792618
chr15:72738115:T/C:1	rs2899780	13.48	2.71700279668812	-0.01238	-0.171769	0.06547	0.06567	0	0.35	0.16	0.01	0.121782	-1.83682383878946	0.800516987399878	-1.777142291455	0.796437
chr16:7082344:G/A:1	rs142113228	10.32	2.79977188299589	-0.104672	-0.180315	0.08762	0.053691	0.430929	0.18	0.1	0.02	0.49802	-1.84386996374358	0.801406410157887	-1.77620493388983	0.796315
chr8:143995880:G/A:1	rs57166526	3.046	2.25539109249157	-0.104174	0.597783	0.17669	0.053691	0.12696	0.21	0.27	0.33	0.445545	-1.84714353515027	0.801818813587501	-1.75815327299964	0.793964
chr3:187759204:G/A:1	rs73887335	3.422	2.80914497397	-0.180021	NA	0.09214	0.061011	0.185214	0.32	0.32	0.09	0.505941	-1.85710850048618	0.803071010610746	-1.87420402240552	0.808796
chr13:30712599:G/A:1	rs74043025	4.751	2.43799453308976	-0.120106	-0.029616	0.1046	0.057505	0.185214	0.38	0.4	0.25	0.070297	-1.86094249103072	0.803551510907545	-1.76694380763446	0.795111
chr6:121458730:T/C:1	rs73768928	2.861	2.93456555405137	0.084083	-0.154653	0.20273	0.061011	0.62565	0.23	0.21	0.06	0.331683	-1.86233960031964	0.80372642882897	-1.78910354637705	0.797985
chr17:31932293:A/G:1	rs34494773	4.459	3.27285499823306	0.09329	-0.166816	0.17554	0.061011	0.002863	0.2	0.26	0.08	0.49703	-1.86880896793023	0.804535161243184	-1.80424224700782	0.799934
chr18:67242127:A/G:1	rs78301616	7.563	3.74101080622416	-0.087664	-0.181356	0.09541	0.061011	0.12696	0.29	0.14	0.03	0.339604	-1.87488466727699	0.805292835511729	-1.81106347306811	0.800809
chr17:51523462:T/C:1	rs34690046	10.03	3.06021676601068	0.005823	-0.174276	0.08806	0.061011	0	0.28	0.19	0.03	0.291089	-1.87755885774918	0.805625755211568	-1.81452051604434	0.801251
chr3:50623676:A/G:1	rs1894459	5.114	2.6523570188484	-0.064373	-0.011405	0.26126	0.078448	0.185214	0.32	0.27	0.23	0.022773	-1.87843555630346	0.805734823126899	-1.81876688238803	0.801794
chr6:121378768:T/C:1	rs73766647	10.13	3.62504400403191	0.099608	-0.159464	0.13516	0.061011	0	0.29	0.18	0.06	0.003961	-1.88571050106617	0.806638442643051	-1.82645140353033	0.802774
chr18:67217542:A/G:1	rs1036840	4.387	4.02223797631734	-0.101039	-0.18273	0.02789	0.061011	0.749746	0.42	0.12	0.01	0.025743	-1.88924295302072	0.807076281306627	-1.80755953098179	0.80036
chr3:145703164:A/G:1	rs34366057	8.481	3.25539109249157	-0.07712	-0.165723	0.20333	0.061011	0.185214	0.26	0.06	0.05	0.312872	-1.8914200988843	0.807345831283871	-1.83513878114123	0.803878
chr18:67196060:T/-:1	rs146656165	NA	NA	NA	NA	NA	0.070013	0.312174	NA	NA	NA	0.007921	-1.89172981966445	0.807384158756192	-1.52137455846163	0.761669
chr18:67253986:G/A:1	rs73455867	1.464	4.21547256561451	-0.076639	0.05375	0.13848	0.080754	0.312174	0.37	0.29	0.13	0	-1.89632307715754	0.807952020157054	-1.83128635685536	0.803389
chr9:140488460:C/T:1	rs80211459	1.677	3.99075030074313	-0.491482	-0.226385	0.04985	0.053691	0	NA	NA	NA	0	-1.89748643819224	0.808095682957601	-2.3316975324098	0.86065
chr3:50566274:A/G:1	rs147886226	0.93	3.37766933527401	-0.229629	0.14437	0.13863	0.095506	0.185214	0.42	0.4	0.23	0.014852	-1.90188868880913	0.808638718703718	-1.83828543681078	0.804277
chr13:30692843:G/A:1	rs188836364	2.813	3.60914745003256	-0.195789	-0.172032	0.09885	0.056701	0	0.26	0.37	0.13	0.5	-1.90188965774837	0.808638838122608	-1.82089542517094	0.802066
chr17:33803913:T/C:1	rs8064988	11.43	2.56952202367198	0.052119	-0.151225	0.07423	0.078448	0.002863	0.19	0.23	0.29	0.071287	-1.90263488305304	0.808730671406806	-1.85313047419845	0.806152
chr3:50581957:A/C:1	rs12494094	3.064	3.57663051724275	0.07283	-0.163214	0.145	0.053691	1e-06	0.41	0.08	0	0.417822	-1.9129298595157	0.809996543988834	-1.83889879145512	0.804354
chr11:37992227:G/T:1	rs150325657	1.255	4.68404894776383	-0.01436	-0.163228	0.13215	0.061011	0	0.25	0.19	0	0.570297	-1.91497701609506	0.81024764763264	-1.851377410259	0.805931
chr16:7080275:G/A:1	rs58598916	4.21	3.20742780172217	-0.006406	-0.159046	0.13591	0.053691	0.45532	0.18	0.2	0.03	0.502971	-1.91860477254669	0.810692125635235	-1.84440717059612	0.805051
chr17:31931498:G/A:1	rs1434597	1.67	2.39699210662056	0.07253	-0.07468	0.15711	0.077785	0.188077	0.24	0.25	0.1	0.626733	-1.91875069338252	0.810709990649628	-1.85787699237241	0.80675
chr13:77116049:A/G:1	rs79690110	6.103	3.79858695079482	-0.029849	-0.145486	0.07528	0.074388	0	0.47	0.16	0.01	0.077228	-1.91988537899785	0.810848874221021	-1.85854070284642	0.806833
chr15:72831867:G/A:1	rs2415135	5.365	2.55656308733756	-0.062381	-0.178199	0.09723	0.106106	0.462695	0.27	0.14	0.08	0.418812	-1.92358353099441	0.811301085978305	-1.88962003328685	0.810715
chr14:87745006:G/A:1	rs1750688	3.506	3.98044325181913	-0.183126	-0.211463	0.07351	0.061011	0	0.32	0.3	0.1	0.372277	-1.92400881418301	0.811353047047105	-1.84871288016223	0.805595
chr3:50719756:A/G:1	rs142776668	3.733	3.38846120778257	-0.094263	-0.182654	0.13325	0.06567	0.429157	0.21	0.11	0.15	0.459406	-1.92482444737862	0.811452676367777	-1.8612296831846	0.807171
chr18:67195941:G/A:1	rs17204260	3.415	3.98461661755641	-0.006718	-0.074429	0.20004	0.061011	0.312174	0.25	0.25	0.19	0.009901	-1.92676930716078	0.811690109389936	-1.85655637200022	0.806583
chr5:108325242:A/G:1	rs6872912	3.236	2.92719446486756	0.00056	-0.173796	0.14296	0.053691	0.643444	0.29	0.17	0.09	0.257426	-1.92699059376671	0.811717112882769	-1.84399353457751	0.804999
chr5:65098231:G/T:1	rs12654245	3.716	2.65571687663842	-0.243252	-0.170652	0.13135	0.062308	0.062542	0.3	0.22	0.1	0.673268	-1.92739298225065	0.811766210024095	-1.85424303538361	0.806292
chr3:50796001:C/A:1	rs150600331	7.336	3.15636984042619	-0.153603	-0.182974	0.1753	0.053691	0.243943	0.32	0.02	0	0.414852	-1.92826467342083	0.811872541699802	-1.86191185029848	0.807256
chr3:50681336:G/A:1	rs745356	2.181	1.98913424648245	-0.356059	-0.214887	0.19078	0.088506	0.345882	0.46	0.22	0.17	0.358416	-1.93029504472975	0.812120069113098	-1.86606460236555	0.807777
chr5:108314074:C/G:1	rs17161573	2.814	3.08546609104926	-0.21085	-0.199399	0.08808	0.053691	0.643444	0.35	0.23	0.03	0.342575	-1.93162169624115	0.812281695682126	-1.84142760633867	0.804675
chr3:50680114:A/G:1	rs6783922	4.016	3.20197437738179	-0.082106	-0.193161	0.12783	0.088506	0.345882	0.21	0.18	0.09	0.490099	-1.93368098416094	0.812532409493908	-1.88896378366689	0.810634
chr3:50588176:A/G:1	rs56170012	0.973	2.68139970959142	-0.182006	1.699831	0.06135	0.055872	0.185214	0.41	0.32	0.28	0.00099	-1.93854835004165	0.813124177506732	-1.82741861884727	0.802897
chr17:54558588:A/G:1	rs188484859	3.55	2.59710322615057	0.019275	-0.183004	0.13081	0.061011	0.062542	0.37	0.36	0.1	0.241584	-1.9387649032493	0.813150478876964	-1.85686799956481	0.806623
chr3:145711471:C/-:1	rs34182464	NA	NA	NA	NA	NA	0.061011	0.185214	NA	NA	NA	0.075248	-1.94008789108262	0.813311112001945	-1.90770860612919	0.812953
chr18:67207976:G/C:1	rs1442662	1.56	2.02368036072079	0.057455	-0.156886	0.46193	0.061011	0.12696	0.28	0.1	0.02	0.580198	-1.94167249729332	0.813503397468399	-1.88405791049453	0.810024
chr18:67250677:A/G:1	rs74453612	4.074	3.62653998460535	0.123916	0.76466	0.121	0.061011	0.1271	0.24	0.05	0.03	0.39901	-1.94497519873546	0.8139037723254	-1.87896685851714	0.80939
chr12:79991033:C/G:1	rs11114187	2.674	2.45925850561896	-0.376794	-0.215227	0.05677	0.184171	0.330576	0.45	0.06	0.22	0.433664	-1.94796293475289	0.814265505663821	-1.9697426246909	0.820501
chr13:30696914:T/G:1	rs7321451	3.142	2.14152558805871	-0.173789	-0.189641	0.13033	0.053691	0	0.38	0.36	0.27	0.302971	-1.94962584145979	0.814466649231672	-1.8561736393802	0.806535
chr12:112576111:T/G:1	rs7307299	1.85	3.93998029419826	-0.373352	-0.204617	0.07062	0.088506	0.763545	0.43	0.07	0.09	0.189109	-1.95335645399505	0.814917408395737	-1.89393236790241	0.81125
chr3:145700424:C/G:1	rs35169775	2.867	3.95905988933285	0.037058	-0.162037	0.14595	0.061011	0.007553	0.24	0.21	0.08	0.422773	-1.95429210333642	0.815030353413881	-1.88984866765589	0.810744
chr15:72884406:A/G:1	rs8023504	1.615	2.78368793691309	0.047588	-0.039537	0.21181	0.085619	0.185214	0.36	0.31	0.18	0.076238	-1.95601399227977	0.815238095799118	-1.89624378220207	0.811537
chr6:121455039:A/C:1	rs28376537	2.212	2.86396615043468	0.09008	-0.158788	0.14951	0.061011	0.003556	0.4	0.3	0.08	0.249505	-1.95653384469564	0.815300786416507	-1.87709181030858	0.809156
chr12:79956913:T/A:1	rs12316573	6.877	2.61475673246598	-0.092756	-0.176867	0.11814	0.106106	0.185214	0.24	0.2	0.13	0.349505	-1.96354332302572	0.81614478941637	-1.93439508416389	0.816224
chr1:33188969:G/A:1	rs382454	6.056	3.58194177652967	-0.228297	-0.164726	0.14197	0.053691	0.185214	0.21	0.08	0.1	0.522773	-1.96970388714859	0.816884588935533	-1.90407133500304	0.812504
chr17:29121408:G/A:1	rs75949371	8.316	2.46434513950321	-0.120918	-0.167291	0.11617	NA	0.148273	0.22	0.19	0.05	0.465347	-1.97350223173677	0.81733979142912	-1.93394146627747	0.816168
chr5:65081166:A/T:1	rs11952316	7.727	1.98793197669091	-0.186307	-0.203703	0.07376	0.088506	0.062542	0.46	0.16	0.12	0.232674	-1.97842869413065	0.817929136666071	-1.9236718141043	0.814914
chr12:112907376:T/C:1	rs7975267	1.612	2.66099947801861	-0.28793	-0.211673	0.07866	0.088506	0.942304	0.43	0.12	0.05	0.268317	-1.98107052797114	0.818244685010583	-1.91496366634578	0.813846
chr18:67254788:C/G:1	rs78702965	2.014	2.37714459622345	-0.171226	-0.198999	0.11105	0.061011	0.312174	0.43	0.12	0.05	0.545545	-1.98549869923626	0.818772830820748	-1.90440544387571	0.812545
chr12:79595324:C/T:1	rs7301077	4.624	3.84815157175354	-0.128665	-0.193735	0.05606	0.053691	0.587755	0.4	0.16	0.03	0.00198	-1.98754756334638	0.819016872256169	-1.90274679029134	0.812341
chr17:51533058:C/G:1	rs62069633	1.799	4.76520931106947	-0.352186	-0.195222	0.07215	0.093781	0.185214	0.43	0.12	0.13	0.185149	-1.98989705788366	0.819296468367138	-1.94267481485909	0.817231
chr1:33178247:TC/-:1	rs35502938	NA	NA	NA	NA	NA	0.166803	NA	NA	NA	NA	0.037624	-1.99470972422205	0.819868342396406	-1.7866137991684	0.797663
chr3:50605940:C/T:1	rs150187075	0.402	1.77967004512044	-0.631685	-0.210113	0.08658	0.11394	0.333487	0.35	0.43	0.8	0.010891	-1.99526345926771	0.819934068036769	-1.93288525769773	0.81604
chr17:54524968:G/C:1	rs75923795	0.905	3.11553492637576	0.150113	-0.142567	0.20174	0.053691	0.062542	0.41	0.31	0.15	0.009901	-1.99845909766169	0.820313080442042	-1.9122076184306	0.813507
chr17:31951588:G/A:1	rs116708089	3.518	2.56311326328472	0.005643	-0.172861	0.12122	0.061011	0.002863	0.33	0.36	0.14	0.271287	-1.99936039721576	0.820419886612447	-1.91964568159475	0.81442
chr12:112978998:TATATACATATAAT/-:1	rs200084595	NA	NA	NA	NA	NA	0.053691	NA	NA	NA	NA	0	-2.00364911684847	0.820927563436101	-1.69184454931184	0.785192
chr12:79939349:C/G:1	rs11114165	0.988	3.03528347387092	-0.180681	-0.142672	0.1786	0.087643	0.185214	0.29	0.18	0.42	0.213862	-2.0048996162963	0.821075421013477	-1.95047068732768	0.818177
chr12:112931587:A/G:1	rs140395464	2.184	2.92686529536978	-0.304155	-0.209676	0.07625	0.106106	0.942304	0.37	0.04	0.13	0.255446	-2.00650097481467	0.821264651526465	-1.96206310705436	0.819577
chr17:29082640:T/G:1	rs73988169	4.499	3.92187114381814	0.003181	-0.155358	0.12218	0.069865	0.024392	0.2	0.12	0.09	0.456436	-2.00766010033864	0.821401545286183	-1.95726284367797	0.818998
chr12:112983511:C/T:1	rs112124649	3.213	3.13568110874205	-0.307718	-0.212764	0.07336	0.053691	0.185214	0.37	0.22	0.06	0.49703	-2.00779468695037	0.821417435805737	-1.92277026841241	0.814803
chr17:29273478:C/A:1	rs11868597	6.183	2.60410364039973	-0.254762	-0.206171	0.14266	0.053691	0.062542	0.34	0.22	0.1	0.367327	-2.00899239170206	0.821558808500794	-1.93091399097616	0.815799
chr12:112952695:C/G:1	rs112927414	8.377	2.19139253813117	-0.1221	-0.182844	0.24035	0.053691	0	0.33	0.09	0.02	0.378218	-2.01241118178673	0.821961962010939	-1.94752491680131	0.81782
chr8:66224355:C/T:1	rs1018294	9.853	3.57133873957469	-0.003506	-0.068794	0.06741	0.061011	0	0.35	0.14	0.02	0.005941	-2.01411677673299	0.822162875757566	-1.95162866255052	0.818317
chr12:112738856:T/-:1	rs201813490	NA	NA	NA	NA	NA	0.099367	0.002863	NA	NA	NA	0.012872	-2.01783986813541	0.822600947234007	-3.13938026795015	0.926972
chr5:108315740:A/G:1	rs73211567	4.911	2.25863225285778	-0.225478	-0.183727	0.11771	0.074636	0.643444	0.36	0.13	0	0.344555	-2.02871319268902	0.823876434729016	-1.96270765001154	0.819655
chr13:77107745:G/A:1	rs7333170	5.898	3.16255724822716	-0.216593	-0.133383	0.1554	0.053691	0	0.35	0.09	0.02	0.444555	-2.0287391383715	0.823879471309312	-1.95921336236004	0.819233
chr15:72738293:C/T:1	rs2415137	9.436	2.32431050773639	-0.195211	-0.195438	0.11769	0.053691	0.185214	0.39	0.11	0.02	0.214852	-2.03043943873704	0.824078395502576	-1.95632155365143	0.818884
chr12:81767888:C/T:1	rs2288763	5.91	2.83279624203464	0.112054	-0.164115	0.15039	0.061011	0.330576	0.25	0.19	0.2	0.003961	-2.03219919158321	0.824284125357272	-1.96370716672092	0.819775
chr12:112747893:A/T:1	rs73423256	1.541	2.08191913015229	0.041342	0.020993	0.22289	0.088506	0.188077	0.3	0.05	0.17	0.515842	-2.03589791393384	0.824716039894557	-1.99043004226393	0.822975
chr12:112809743:CAAA/-:1	rs150892695	NA	NA	NA	NA	NA	0.078448	NA	NA	NA	NA	0.00198	-2.03800303378041	0.824961562248606	-2.19822832727513	0.84662
chr16:7057728:C/G:1	rs17142001	2.477	3.47813715889435	-0.14546	-0.198527	0.09141	0.053691	0.430929	0.26	0.17	0.12	0.379208	-2.04016663534167	0.82521367790988	-1.96060845858558	0.819402
chr12:81770143:G/A:1	rs11114840	1.037	3.22014357072043	-0.165268	-0.204419	0.11196	0.061011	0.330576	0.46	0.15	0.3	0.00099	-2.0402101178192	0.825218742381629	-1.9548162274076	0.818702
chr8:66252107:A/G:1	rs1913553	9.147	2.53023902798927	-0.013491	-0.164205	0.24465	0.053691	0	0.33	0.12	0	0.144555	-2.04033072775086	0.825232789520332	-1.97757160792779	0.82144
chr12:119712137:G/A:1	rs10849640	2.151	2.66291692368921	-0.327766	-0.192011	0.10319	0.074388	0.64049	0.28	0.21	0.06	0.523763	-2.0406452917749	0.825269422637607	-1.97156198569445	0.820719
chr2:22623946:T/C:1	rs62124869	1.629	3.48980772333404	-0.066755	-0.195154	0.10813	0.061011	0	0.44	0.25	0.25	0.013862	-2.04349160064394	0.825600673001714	-1.9618182638822	0.819547
chr17:33801711:-/CGG/T:1	#N/A	NA	NA	NA	NA	NA	0.078448	NA	0.34	0.53	0.54	0.041584	-2.04414322905518	0.825676452658878	-1.04488375169549	0.689061
chr17:31935822:T/C:1	rs16968647	1.985	3.72384878877017	-0.140863	-0.189341	0.13621	0.061011	0.62565	0.3	0.3	0.1	0.00198	-2.04527420605987	0.825807927405473	-1.96525439355544	0.819961
chr17:29293642:T/G:1	rs28796625	8.482	2.63639155395301	-0.216161	-0.198562	0.12901	0.053691	0	0.33	0.33	0.14	0.049505	-2.0485705769674	0.826190767022528	-1.96969656188252	0.820495
chr12:112751795:C/T:1	rs117669645	9.254	2.49720096765526	0.058189	-0.157624	0.11463	0.099367	0.002863	0.41	0.04	0.1	0.011881	-2.04955774574176	0.826305312324725	-2.01927043038348	0.826388
chr5:108300929:A/G:1	rs58642014	1.51	2.88289013204465	-0.111724	-0.188956	0.09582	0.088506	0.643444	0.4	0.18	0.04	0.188119	-2.05600485860632	0.827052216244804	-1.99584932149013	0.823619
chr17:31963769:C/A:1	rs116779480	5.523	3.73291251078559	-0.21477	-0.203246	0.10618	0.053691	0.002863	0.36	0.35	0.11	0.00099	-2.05623326086116	0.827078639267021	-1.97505371937184	0.821138
chr12:79998798:C/T:1	rs7980894	3.158	2.33097323449037	-0.166378	-0.194078	0.02806	0.088506	0.953269	0.32	0.3	0.18	0	-2.05808586118438	0.827292864771698	-1.98825907219632	0.822716
chr12:79961531:A/T:1	rs7294482	1.948	2.94330549936014	-0.092948	-0.134046	0.06931	0.088506	0	0.41	0.35	0.3	0.008911	-2.0609424655982	0.827622856611045	-1.9966233855062	0.823711
chr15:72819569:C/G:1	rs72735166	2.758	2.44386982305305	-0.155539	-0.187701	0.10045	0.099367	0.462695	0.44	0.17	0.02	0.251485	-2.0649007782366	0.828079451311553	-2.01522205041361	0.825911
chr17:29286847:G/A:1	rs1039723	3.868	4.33447624619942	-0.553755	-0.234828	0.04504	0.078448	0	0.37	0.29	0.37	0.00099	-2.06666595537014	0.828282816784902	-2.00100663940825	0.824231
chr12:80049600:T/C:1	rs12301111	1.674	3.23188767941459	-0.173753	-0.191397	0.07792	0.088506	0.330576	0.3	0.25	0.14	0.330693	-2.06699536920716	0.828320751423283	-2.01152248032349	0.825475
chr12:80028738:C/T:1	rs9651966	6.321	2.95713157202863	-0.437432	-0.13121	0.12245	0.048788	0.51579	0.3	0.24	0.22	0.032674	-2.06898990564116	0.82855032389853	-1.98036084913014	0.821773
chr3:145708528:TAT/-:1	rs68017465	NA	NA	NA	NA	NA	0.061011	NA	NA	NA	NA	0	-2.08553926750951	0.830447593354427	-1.50052008693497	0.758697
chr6:121428405:T/G:1	rs73768903	2.809	1.94413799955109	-0.132626	-0.197682	0.09023	0.074636	0.002863	0.41	0.22	0.3	0.280198	-2.0896817368565	0.830920382799812	-2.01752132093346	0.826182
chr12:112918456:G/A:1	rs191362896	2.212	3.44757964378441	-0.260541	-0.210335	0.08625	0.084033	0.942304	0.18	0.09	0.08	0.412872	-2.08981512466698	0.830935592570634	-2.03772396499342	0.828549
chr5:67913510:A/G:1	rs7726677	9.72	2.4191212917441	-0.058136	-0.180886	0.11474	0.061011	0	0.43	0.15	0.02	0.003961	-2.0927702348135	0.831272328620402	-2.02575749628276	0.827149
chr12:112860113:T/C:1	rs16942050	0.71	2.00653576356305	-0.376366	-0.011943	0.10161	0.093295	1.127519	0.43	0.27	0.12	0.006931	-2.09322296307488	0.831323879095624	-2.0196776028665	0.826435
chr17:29303008:T/-:1	rs67257819	NA	NA	NA	NA	NA	0.078448	0.143092	NA	NA	NA	0.077228	-2.09621874822155	0.83166474280073	-1.84015510420373	0.804514
chr5:108303738:A/G:1	rs73211537	1.99	2.13555431742142	-0.125739	-0.177995	0.16843	0.053691	0.643444	0.43	0.14	0	0.244555	-2.10159524630694	0.832275374765087	-2.01349239617931	0.825707
chr12:112950589:C/T:1	rs73427542	3.541	3.36281082344274	-0.223977	-0.202752	0.07791	0.088506	0	0.38	0.15	0.04	0.421782	-2.10192107932143	0.83231233512061	-2.0549401515765	0.83055
chr12:79956288:G/A:1	rs12319460	2.218	1.17266872938774	-0.368638	-0.16894	0.18753	0.099367	0.969106	0.42	0.16	0.14	0.176238	-2.10393585289106	0.832540761286906	-2.0457765157438	0.829487
chr18:67196172:A/G:1	rs79386864	2.996	2.74043222388599	0.012989	-0.088807	0.14218	0.126639	0.312174	0.33	0.25	0.15	0.00198	-2.10504302141611	0.832666201787648	-2.08459752424098	0.833962
chr17:29276807:T/G:1	rs9909015	3.497	2.89164282190958	-0.42588	-0.227431	0.0585	0.053691	0.062542	0.4	0.39	0.37	0.00198	-2.10844880340019	0.833051691914306	-2.01179547948189	0.825507
chr12:80096042:AAAA/-:1	rs58690417	NA	NA	NA	NA	NA	0.053691	NA	NA	NA	NA	0.019802	-2.10991347382309	0.833217297246651	-1.56365585142462	0.767631
chr17:51529410:C/T:1	rs36033723	1.858	3.2239128610184	0.102231	-0.159313	0.07329	0.061011	0.478627	0.33	0.29	0.08	0.010891	-2.11211602603788	0.833466132779127	-2.03071555138377	0.82773
chr15:72827051:A/C:1	rs16957064	0.603	3.37685981778851	-0.241252	-0.033077	0.08007	0.099367	0.647909	0.43	0.16	0.11	0.041584	-2.11232095353196	0.833489272475092	-2.05877264059375	0.830994
chr5:108308404:C/-:1	rs57251115	NA	NA	NA	NA	NA	0.053691	0.643444	NA	NA	NA	0.00198	-2.11359554579892	0.833633148372769	-1.09914015861481	0.697795
chr12:81806696:C/T:1	rs1357264	3.52	1.91343360541792	-0.112846	-0.190481	0.09472	0.061011	0.330576	0.41	0.35	0.19	0.018812	-2.11435652680694	0.833719009580459	-2.02448403673053	0.827
chr17:29097259:C/A:1	rs73988177	7.06	2.84155955754015	-0.071314	-0.181654	0.30278	0.099367	0.148273	0.14	0.09	0.09	0.287129	-2.12145182888753	0.834518192184505	-2.10748233317479	0.836564
chr17:29124146:C/A:1	rs112364995	4.093	2.10147430883818	-0.299957	-0.212465	0.07582	0.099367	0.148273	0.38	0.26	0.11	0.381188	-2.12798579521361	0.835251947180957	-2.0797899588626	0.833412
chr3:50615378:G/A:1	rs147265662	1.729	2.97596406454449	-0.038209	0.052946	0.12067	0.106106	0.333487	0.34	0.15	0.25	0.027723	-2.12885424502361	0.835349313914626	-2.089590455492	0.834532
chr17:54493885:A/G:1	rs117871391	8.122	2.62042339512245	-0.101149	-0.175908	0.27095	0.053691	0.062542	0.22	0.09	0	0.340594	-2.13046042404135	0.83552929330014	-2.07454477631315	0.832811
chr15:72902893:C/T:1	rs144399812	2.793	3.07096652135414	-0.10197	-0.179327	0.07381	0.078448	0	0.26	0.27	0.43	0.09505	-2.13063092157393	0.835548390805154	-2.06858261743002	0.832125
chr17:51536884:-/G:1	#N/A	NA	NA	NA	NA	NA	0.061011	NA	NA	NA	NA	0.024753	-2.13088124264039	0.835576426775495	-1.90760120423965	0.81294
chr12:112877596:-/C:1	#N/A	NA	NA	NA	NA	NA	0.053691	NA	NA	NA	NA	0.013862	-2.13096812615045	0.835586157008037	-1.89112231559744	0.810902
chr3:145674626:T/C:1	rs71300358	2.924	2.95098268231073	0.030435	-0.17588	0.12254	0.061011	0	0.29	0.21	0.22	0.225743	-2.13295384496424	0.835808439288172	-2.06241364404395	0.831414
chr12:79594767:G/A:1	rs73361449	5.663	2.38533726506342	-0.004429	-0.170665	0.10006	0.053691	0.587755	0.33	0.24	0.02	0.004951	-2.1372737176434	0.836291334307981	-2.05369573414732	0.830406
chr17:29273786:C/T:1	rs7216725	3.833	4.29474572776277	-0.23354	-0.205549	0.05468	0.053691	0.247757	0.26	0.29	0.2	0.008911	-2.13833677795903	0.836410026527397	-2.05880929766909	0.830998
chr9:86846933:A/G:1	rs956727	3.707	2.94130945670999	-0.020843	-0.176079	0.12292	0.053691	0	0.37	0.13	0.06	0.319802	-2.13890684686132	0.836473652521752	-2.06455570306507	0.831661
chr12:112930541:T/C:1	rs112704007	1.381	2.82992111929341	-0.295642	-0.221411	0.07061	0.106106	0.942304	0.38	0.04	0.09	0.221782	-2.14297074852501	0.836926763196631	-2.09934831856179	0.835642
chr17:29140222:C/T:1	rs148230483	2.639	2.15482712592429	-0.015645	-0.026192	0.25483	0.086534	0.333487	0.37	0.19	0.14	0.005941	-2.14300632429554	0.836930726162703	-2.09022700586291	0.834605
chr17:29279515:T/C:1	rs1876430	1.398	2.27020797844003	-0.282225	-0.217489	0.10915	0.074388	0.062542	0.35	0.29	0.42	0.203961	-2.1462295163194	0.837289514158198	-2.07184364025309	0.8325
chr17:54567814:G/A:1	rs16957312	2.364	3.03895460626577	-0.093989	-0.18402	0.13068	0.06567	0.062542	0.39	0.35	0.15	0.00198	-2.1537859246345	0.838128637392187	-2.07723451232883	0.833119
chr17:54552209:A/G:1	rs7223494	6.557	2.37647021205411	-0.004701	-0.177024	0.14265	0.053691	0.062542	0.3	0.12	0.02	0.340594	-2.16267834909482	0.839112504544075	-2.09458396864452	0.835101
chr17:51571957:ACATG/-:1	rs78384934	NA	NA	NA	NA	NA	0.061011	NA	NA	NA	NA	0.006931	-2.16415636068068	0.839275654153241	-2.17319769568121	0.843888
chr12:79970339:A/G:1	rs11114185	7.148	1.98982170789762	-0.122216	-0.174414	0.14643	0.078448	0.330576	0.42	0.1	0.03	0.058416	-2.16710010674919	0.839600276183518	-2.11123164064015	0.836988
chr12:80076418:T/C:1	rs7307647	0.572	1.8508447100336	-0.180413	-0.153036	0.22285	0.125411	0.51579	0.49	0.13	0.17	0.010891	-2.16761902967219	0.839657456036261	-2.13837588543083	0.840035
chr7:138094814:C/T:1	rs74831167	5.026	2.55800667412595	-0.18756	-0.201282	0.07793	0.053691	0	0.35	0.18	0.04	0.447525	-2.1703539795362	0.839958598627908	-2.09358442335646	0.834987
chr3:145696044:A/G:1	rs35091720	3.094	3.28419446744085	-0.129104	-0.185408	0.13357	0.061011	0	0.34	0.12	0.06	0.376238	-2.17489845140805	0.840458167527038	-2.10965861788831	0.83681
chr8:144007939:C/A:1	rs6981918	2.34	2.80238619030893	-0.292879	0.09409	0.06654	0.056701	0	0.28	0.27	0.19	0.464357	-2.18513453123906	0.841579666003671	-2.10329679102321	0.83609
chr18:67237626:-/A:1	#N/A	NA	NA	NA	NA	NA	0.061011	NA	NA	NA	NA	0.003961	-2.18791944397674	0.841883893106321	-2.5682304136587	0.883312
chr12:112950556:C/G:1	rs138248105	1.667	4.12627812929265	-0.235008	-0.20458	0.07504	0.088506	0	0.37	0.14	0.02	0.369307	-2.18996675847041	0.842107299381952	-2.14566667736301	0.840847
chr17:29135843:C/A:1	rs143541497	4.922	1.97154400479304	-0.309125	0.073933	0.1025	0.020036	0.333487	0.17	0.23	0.24	0.469307	-2.19137383079627	0.842260721152979	-2.08149557206677	0.833607
chr5:108356108:A/C:1	rs76427932	1.276	2.36788071554644	0.056962	-0.171131	0.17952	0.053691	0.828658	0.31	0.15	0.02	0.114852	-2.19757031229669	0.842935196203498	-2.11492349221766	0.837405
chr12:112730027:A/C:1	rs7308489	1.384	2.9613952562296	-0.239372	-0.186867	0.07298	0.099367	0.188077	0.41	0.09	0.03	0.469307	-2.19829713170685	0.843014184614203	-2.15679738270142	0.842081
chr3:50560498:G/A:1	rs61193866	2.887	2.3620837670304	-0.309088	-0.20948	0.10214	0.06567	0	0.32	0.3	0.17	0.428713	-2.19884542286031	0.843073753849937	-2.12499647267186	0.838538
chr12:80071955:G/A:1	rs10778686	1.097	1.85919517311597	-0.063818	-0.12946	0.1905	0.078448	0.330576	0.45	0.27	0.14	0.002971	-2.20262216475547	0.843483674894253	-2.1319578793828	0.839318
chr17:54539625:A/G:1	rs16957259	1.679	3.41379154893659	-0.030863	-0.178983	0.10698	0.053691	0.062542	0.32	0.22	0.07	0.270297	-2.2117239082323	0.844468662938993	-2.13500656126931	0.839659
chr1:33189011:C/T:1	rs379994	5.544	2.26819114684614	-0.287691	-0.164791	0.11635	0.053691	0.185214	0.26	0.08	0.1	0.550495	-2.21231339906154	0.844532316157547	-2.1415901754392	0.840393
chr8:144004698:A/G:1	rs35431302	2.576	2.24612166857929	-0.378068	0.165584	0.06213	0.056701	0.312174	0.47	0.34	0.15	0.020792	-2.21344514720626	0.844654474137861	-2.11447691762353	0.837354
chr17:54516704:C/T:1	rs9891869	2.918	1.86328361551169	-0.11963	-0.186841	0.11369	0.053691	0.247757	0.37	0.39	0.22	0.003961	-2.21395968243318	0.84470999079398	-2.11991094740896	0.837966
chr17:29128314:A/C:1	rs143277488	3.564	2.50684457773299	-0.274173	-0.210993	0.10164	0.099367	0.148273	0.19	0.26	0.27	0.384159	-2.21404122634517	0.844718787911262	-2.17549712652663	0.844141
chr17:51544776:T/C:1	rs1502522	2.77	2.19383269854984	0.051347	-0.159393	0.17047	0.074636	0	0.42	0.35	0.07	0.00099	-2.21487569762027	0.844808793404382	-2.14746262913775	0.841046
chr6:121404617:T/C:1	rs73766691	4.107	3.55217327884615	-0.03325	-0.184577	0.10426	0.074636	0.002863	0.27	0.15	0.05	0.282178	-2.21939389002337	0.845295524355428	-2.17026200186377	0.843566
chr1:97729708:G/A:1	rs57803212	4.719	2.54002288347125	-0.02215	-0.177656	0.11265	0.053691	0.208878	0.32	0.13	0.06	0.243565	-2.22265022185573	0.845645692831263	-2.14883030992756	0.841198
chr13:30691471:G/A:1	rs587669	0.111	2.34695833207465	-0.452086	-0.229761	0.1032	0.06567	0	0.44	0.51	0.38	0	-2.22549152547062	0.845950802934322	-2.13108239282911	0.83922
chr8:66210210:A/G:1	rs6472191	1.833	3.68408603456326	-0.246129	-0.105127	0.03925	0.061011	0.185214	0.41	0.33	0.1	0.00099	-2.22641200737099	0.846049562188743	-2.14248669276917	0.840493
chr6:121393599:A/G:1	rs7751808	2.474	3.4300112446542	-0.013049	-0.175553	0.13519	0.078448	0	0.29	0.16	0.02	0.339604	-2.23065986914922	0.846504775848234	-2.18322457008348	0.844987
chr3:145723875:A/G:1	rs113339434	6.125	2.62709246478539	-0.161431	-0.196043	0.18084	0.053691	0	0.37	0.06	0.01	0.284159	-2.23178424928619	0.84662511844466	-2.1658310108564	0.843078
chr12:81746835:C/T:1	rs2060206	0.849	2.29364185180825	-0.189432	-0.199571	0.12871	0.053691	0.330576	0.36	0.31	0.33	0	-2.23268796482318	0.846721797952375	-2.13913258617811	0.840119
chr1:33192048:C/T:1	rs12039049	2.324	1.68779953736232	-0.39376	-0.225406	0.06371	0.053691	0	0.42	0.29	0.42	0.206931	-2.24041973751414	0.847547292344658	-2.14360147540377	0.840617
chr12:81706869:G/A:1	rs10862290	3.065	2.28187733573551	-0.088395	-0.197271	0.06707	0.061011	0.330576	0.43	0.26	0.12	0.00099	-2.24051469762732	0.847557412529594	-2.15584961321618	0.841976
chr12:112782858:G/C:1	rs7978824	0.285	2.62237646236427	-0.279315	-0.162258	0.07566	0.078448	0.002863	0.45	0.08	0.05	0.614852	-2.24310110559232	0.847832882362168	-2.18180078373769	0.844831
chr12:112821434:C/G:1	rs73425459	1.156	1.79460748701032	-0.355299	-0.225205	0.08227	0.053691	0.002863	0.46	0.22	0.32	0.323763	-2.24332554021908	0.847856770563339	-2.14888493286275	0.841204
chr3:145704839:G/A:1	rs34022468	11.32	1.79901863542441	0.016053	-0.161952	0.34635	0.061011	0	0.2	0.06	0.01	0.09901	-2.24451142165471	0.847982951161378	-2.20381010285932	0.847225
chr15:72745906:T/C:1	rs1812842	4.851	3.65444465870687	-0.245862	-0.196362	0.04527	0.06567	0	0.41	0.15	0.04	0.144555	-2.24487966906036	0.848022119411818	-2.17963712377342	0.844594
chr12:80062156:T/C:1	rs7300145	3.137	2.67899552552888	-0.199712	-0.175527	0.09785	0.156188	0.330576	0.25	0.24	0.32	0	-2.24524386546407	0.84806085018774	-2.25151452605281	0.85233
chr12:79596931:G/A:1	rs73343548	0.864	2.69236164351644	-0.205972	-0.203332	0.083	0.053691	0.587755	0.32	0.35	0.21	0	-2.24636646600697	0.848180192838413	-2.15164770187216	0.841511
chr17:51520986:C/A:1	rs7215341	8.707	2.06449499188378	-0.194112	-0.190772	0.1833	0.061011	0	0.35	0.16	0.02	0.137624	-2.25157428623075	0.848733016631354	-2.19020500241265	0.845748
chr12:80041539:A/G:1	rs10862006	1.016	1.79666100318533	-0.19633	-0.189305	0.10725	0.078448	0.330576	0.45	0.15	0.06	0.371287	-2.25696557728743	0.849303904060659	-2.18910035910925	0.845628
chr12:79957656:C/T:1	rs11114173	4.399	3.40956948069668	-0.240807	-0.180295	0.05187	0.088506	0.005084	0.43	0.18	0.13	0.002971	-2.25892275573026	0.849510795587465	-2.20897776375287	0.847784
chr6:121463196:C/T:1	rs6908123	4.295	3.06914914335918	-0.270789	-0.116232	0.15738	0.061011	0.188077	0.3	0.15	0.03	0.282178	-2.26109212496301	0.849739896407144	-2.19654013734768	0.846437
chr17:29082821:A/G:1	rs148157517	6.837	2.14944057937723	-0.161698	-0.184276	0.06981	0.106106	0	0.24	0.1	0.17	0.406931	-2.2616383774052	0.849797547897324	-2.23841830736265	0.85094
chr3:50678659:T/C:1	rs808148	2.891	3.81520430002242	-0.09005	-0.174526	0.17064	0.062308	0.531097	0.23	0.14	0.08	0	-2.26659174073495	0.850319652891018	-2.20476479020897	0.847328
chr5:108262268:A/G:1	rs61090818	3.95	2.33795860769381	-0.119013	-0.180186	0.13018	0.078448	0.643444	0.18	0.06	0.1	0.370297	-2.26836534559908	0.850506303436192	-2.2190229952228	0.848866
chr17:31943252:C/G:1	rs35516390	2.314	2.25635578329374	0.081311	-0.180572	0.17737	0.061011	0.002863	0.32	0.16	0.03	0.385149	-2.26895440518137	0.850568260481288	-2.20347073065109	0.847188
chr11:37973999:T/G:1	rs184359564	2.628	2.49305283529303	-0.010932	-0.090718	0.16556	0.053691	0	0.41	0.26	0.12	0.003961	-2.26943941634609	0.850619260888601	-2.18756647953931	0.845461
chr18:67196603:G/A:1	rs78950591	3.331	4.17477772367793	-0.013816	0.143859	0.15508	0.061011	0.312314	0.2	0.15	0.06	0.00099	-2.27060296555979	0.850741564266182	-2.21081863319464	0.847982
chr8:144013471:G/A:1	rs143136175	6.309	2.12437718746749	-0.565879	-0.169045	0.05999	0.053691	0.492101	0.35	0.32	0.21	0	-2.27079196239546	0.850761423851268	-2.17867689992144	0.844489
chr3:50680130:C/G:1	rs6771348	5.184	3.76103709345461	0.024326	0.092521	0.07866	0.088506	0.345882	0.15	0.17	0.11	0.004951	-2.27198894440943	0.850887160462903	-2.23473193447722	0.850547
chr12:112961891:C/T:1	rs12304501	5.297	2.82725648323981	-0.27831	-0.18729	0.09926	0.056701	0	0.23	0.17	0.05	0.527723	-2.27491085664163	0.851193794598721	-2.20976113066363	0.847868
chr17:29262779:T/A:1	rs73989923	8.262	2.45071527062985	-0.145035	-0.179149	0.30261	0.06567	0.062542	0.14	0.1	0.04	0.3	-2.27503359192397	0.85120666557432	-2.23513617425253	0.85059
chr18:67241912:A/G:1	rs77779821	1.563	2.65890233838939	-0.194308	-0.192315	0.09742	0.061011	0.12696	0.38	0.27	0.08	0.263367	-2.27683068557545	0.851395037578808	-2.19799701555156	0.846595
chr18:67196723:G/A:1	rs17187309	2.335	3.3372148038441	-0.048187	0.103482	0.13098	0.080754	0.312174	0.29	0.22	0.07	0	-2.29021758018956	0.852793237891178	-2.2359848999866	0.850681
chr13:77110212:C/T:1	rs17066363	4.123	2.97199672152725	-0.087148	-0.186643	0.05869	0.053691	0.622787	0.32	0.19	0.01	0.00198	-2.29204507893108	0.852983425477591	-2.21105969529505	0.848008
chr17:29167074:G/A:1	rs142259820	3.055	1.98575898442335	-0.332447	-0.216845	0.08624	0.088506	0.148273	0.4	0.07	0.2	0.385149	-2.29311618933748	0.853094819192628	-2.24153151355749	0.851271
chr17:51551750:T/G:1	rs1024075	4.621	2.23834027033091	-0.311873	-0.207107	0.08995	0.061011	0	0.42	0.13	0.07	0.358416	-2.29584573442656	0.85337843137258	-2.22377881594953	0.849376
chr15:72813666:C/G:1	rs4146286	1.307	2.77684933256357	-0.230786	-0.202426	0.09753	0.099367	0.462695	0.28	0.21	0.05	0.333664	-2.29723234991674	0.853522366207452	-2.25561749475382	0.852764
chr3:145695886:A/T:1	rs13097155	3.637	2.38405644320761	-0.022808	-0.169996	0.14044	0.061011	0	0.3	0.26	0.04	0.268317	-2.3025715590589	0.854075706096734	-2.2343772953999	0.85051
chr15:72726168:T/C:1	rs7178141	8.576	1.93159058327144	-0.078733	-0.172855	0.24669	0.06567	0	0.28	0.06	0.09	0.126733	-2.30313575386903	0.854134095417784	-2.25508096504985	0.852707
chr6:121454780:G/A:1	rs28584378	3.753	3.17592464374844	-0.081066	-0.179877	0.10754	0.074636	0.002863	0.37	0.21	0.11	0.00198	-2.30389900175247	0.854213060032215	-2.24615757269751	0.851763
chr1:97736657:T/C:1	rs7526691	1.253	3.28124603608435	-0.189692	-0.175827	0.13245	0.126639	0.394092	0.36	0.17	0.1	0.002971	-2.30581304312031	0.854410957818961	-2.28879495229127	0.856239
chr3:145716434:C/T:1	rs71300367	3.431	3.2960488218641	-0.269184	-0.191041	0.07088	0.062308	0	0.29	0.04	0.03	0.59307	-2.30640517998172	0.85447214380976	-2.24738544025222	0.851893
chr5:65086031:T/G:1	rs12652356	5.745	2.10979458735361	-0.127565	-0.186805	0.10054	0.088506	0.062542	0.26	0.17	0.13	0.29604	-2.31335946282014	0.855189441430039	-2.27189437465626	0.854476
chr3:145699098:T/G:1	rs34121067	2.046	3.49963031045025	0.144518	-0.148909	0.17429	0.061011	0.185214	0.21	0.22	0.13	0	-2.31548837497337	0.855408550712605	-2.25355627455961	0.852546
chr2:22657114:G/A:1	rs77282361	3.29	3.39062325123669	0.123819	-0.15756	0.18479	0.061011	9.4e-05	0.33	0.11	0.06	0.003961	-2.31747721453267	0.85561304173107	-2.25886665003819	0.853107
chr3:50738302:C/T:1	rs139311446	6.582	2.11722393539703	-0.198606	-0.200848	0.14523	0.078448	0.243943	0.38	0.13	0.04	0.055446	-2.31798967366019	0.855665700805037	-2.26548634764743	0.853803
chr13:30692686:C/T:1	rs603466	3.211	3.64542597435685	-0.340834	-0.202419	0.03906	0.056701	0.185214	0.29	0.33	0.2	0.016832	-2.32134136679867	0.85600979356038	-2.24084096107637	0.851198
chr17:51555639:C/T:1	rs2134347	2.885	2.91615351693749	-0.179992	-0.200199	0.06952	0.061011	0	0.37	0.24	0.01	0.29703	-2.32494584023768	0.856379219444368	-2.25242753054528	0.852427
chr6:121392093:T/C:1	rs79992571	6.279	2.70303168272427	-0.220225	-0.200946	0.18875	0.074636	0	0.38	0.04	0	0.187129	-2.32776593700934	0.856667807414715	-2.28237220081034	0.855571
chr12:79956929:C/T:1	rs12308122	4.137	2.06975468168534	-0.138513	-0.184	0.18305	0.106106	0.185214	0.29	0.16	0.1	0.215842	-2.32813237741564	0.856705277465042	-2.30149495412528	0.857555
chr18:67225713:-/T:1	#N/A	NA	NA	NA	NA	NA	0.061011	NA	NA	NA	NA	0.031683	-2.32961938073035	0.856857261824661	-1.76438285803679	0.794777
chr17:31945266:T/A:1	rs137945484	9.723	2.79736287381016	-0.22593	-0.206064	0.06371	0.061011	0.002863	0.17	0.09	0.05	0.383169	-2.32990026913585	0.856885958771601	-2.27908850453784	0.855228
chr12:81827652:A/G:1	rs10862312	1.549	3.17566390002084	0.101287	-0.164026	0.14626	0.061011	0.330576	0.26	0.13	0.02	0.189109	-2.33103945123707	0.857002303395412	-2.26757961796873	0.854023
chr6:121428473:G/A:1	rs73768904	2.114	2.27167020477041	-0.101857	-0.192981	0.10333	0.074636	0.002863	0.4	0.23	0.29	0	-2.33569908673868	0.857477526319762	-2.26830027579853	0.854099
chr12:81733745:T/C:1	rs9783447	2.409	2.19323876604058	0.0347	-0.169341	0.13851	0.061011	0.330576	0.29	0.11	0.11	0.230693	-2.34259151016939	0.858178504455388	-2.27433644338102	0.854731
chr11:37861182:A/G:1	rs189190883	2.872	2.92193674422318	-0.042722	-0.180603	0.11731	0.061011	0	0.31	0.18	0.01	0.306931	-2.34620887274315	0.858545464243592	-2.28166879670989	0.855497
chr11:37852401:G/A:1	rs183542425	3.352	4.51384788566612	-0.230379	-0.198367	0.0824	0.061011	0	0.23	0.03	0	0.436634	-2.34679585898393	0.858604949753693	-2.2955886325468	0.856944
chr1:33188975:G/A:1	rs444823	5.185	2.07308969324711	-0.277405	-0.172859	0.10479	0.053691	0.185214	0.22	0.13	0.11	0.49901	-2.34818229901571	0.858745385030588	-2.27784450034567	0.855098
chr12:80060598:A/G:1	rs2808356	0.942	2.13606154957603	-0.084001	-0.182064	0.11048	0.084033	0.330576	0.4	0.14	0.02	0.286139	-2.34866495424144	0.858794251944958	-2.29206836934733	0.856579
chr17:31926894:T/C:1	rs114204953	2.379	3.30885894486784	-0.115212	-0.187606	0.0949	0.06567	0.002863	0.31	0.1	0.02	0.39802	-2.34974134518545	0.858903190942871	-2.29168435480206	0.856539
chr5:108364906:G/A:1	rs78106672	0.143	1.94075549017056	-0.546119	0.132021	0.05977	0.084569	0.828658	0.41	0.34	0.18	0	-2.35158570117972	0.859089721355491	-2.27063205418421	0.854343
chr2:22717090:G/A:1	rs1509380	1.944	4.92191487709006	-0.182329	-0.213774	0.10699	0.061011	0	0.3	0.23	0.04	0.00099	-2.35228027335393	0.859159924085874	-2.29052845478426	0.856419
chr3:50683809:T/C:1	rs876105	4.367	3.60633339532284	0.007267	-0.17162	0.10331	0.106106	0.345882	0.18	0.1	0.13	0.008911	-2.35729902337569	0.859666480690688	-2.33891800035254	0.861384
chr12:80023110:G/A:1	rs7294911	1.161	1.85977104703997	-0.133384	-0.174864	0.25086	0.053691	0.51579	0.36	0.07	0.09	0.181188	-2.36026423137294	0.859965185354464	-2.2835004657818	0.855688
chr11:37890546:T/C:1	rs144821637	5.208	3.1628156336565	0.097485	-0.160537	0.12938	0.061011	0	0.3	0.16	0.02	0.006931	-2.36239306373102	0.860179369865041	-2.30365126638121	0.857777
chr13:30712000:T/C:1	rs183268799	2.521	2.73677324765024	-0.334606	-0.206427	0.12354	0.053691	0.185214	0.36	0.21	0.15	0.155446	-2.36270629945393	0.860210866103208	-2.28202510724934	0.855535
chr9:38654385:T/C:1	rs3005838	3.675	2.62718159430946	-0.194321	-0.188221	0.10732	0.053691	0	0.26	0.23	0.08	0.375248	-2.36299259535995	0.860239649290622	-2.29051661819846	0.856418
chr17:29334037:A/-:1	rs138963014	NA	NA	NA	NA	NA	0.078448	0	NA	NA	NA	0	-2.36628447126062	0.860570313466064	-1.91482966302367	0.813829
chr17:29212796:C/T:1	rs145158935	6.444	1.73144583596646	-0.235068	-0.199403	0.13577	0.106106	0.148273	0.4	0.14	0.01	0.138614	-2.36921735420552	0.860864468690013	-2.33980249159637	0.861473
chr12:80055766:A/G:1	rs1880883	0.607	1.32106273744411	-0.35072	-0.027132	0.12978	0.078448	0.51579	0.47	0.32	0.16	0	-2.36974628955025	0.860917473583344	-2.28915110163539	0.856276
chr17:29262714:C/T:1	rs144928062	6.416	4.15108006395682	-0.373695	-0.214717	0.05492	0.06567	0.062542	0.19	0.06	0.04	0.365347	-2.37225612310727	0.861168797983929	-2.32542150939054	0.860011
chr12:112865833:G/A:1	rs73425482	1.64	1.89367848418167	-0.303331	-0.200027	0.0677	0.099367	0.942304	0.23	0.1	0.03	0.464357	-2.37389449590677	0.86133269095256	-2.3305128805934	0.86053
chr12:79600641:C/T:1	rs1405500	0.758	2.05008413373398	-0.45055	0.203644	0.11213	0.074636	0.772969	0.41	0.27	0.08	0.006931	-2.37397553775353	0.861340794469479	-2.29283635893501	0.856659
chr12:81804777:C/A:1	rs1403060	1.85	2.56592961108966	-0.319567	-0.200408	0.09468	0.074388	0.330576	0.4	0.24	0.18	0.00198	-2.37979019705316	0.861921370673129	-2.30959245503032	0.858389
chr6:121434752:G/A:1	rs73768912	1.769	5.85116739190802	-0.164363	-0.18849	0.11713	0.061011	0.002863	0.21	0.06	0.14	0.00099	-2.38342839209129	0.862283789173405	-2.33450872961692	0.860936
chr1:33189559:G/A:1	rs702839	2.707	2.88608617907813	-0.211193	-0.187997	0.07934	0.053691	0	0.18	0.05	0.24	0.567327	-2.38454621343777	0.862395010373638	-2.31909159921667	0.859364
chr1:97726100:T/C:1	rs77285274	2.679	2.25608009152128	0.077297	-0.17572	0.14547	0.053691	0.208878	0.3	0.13	0.03	0.242575	-2.3890425654146	0.862841769851432	-2.31764412833478	0.859216
chr12:81795662:T/C:1	rs10862305	7.038	2.20909453986463	0.08111	-0.156398	0.18219	0.053691	0.330576	0.21	0.12	0.05	0.00198	-2.39182520268869	0.863117757007465	-2.32955759285748	0.860433
chr9:86821636:C/T:1	rs77289516	0.972	2.59858797463619	-0.108976	0.343542	0.10004	0.061011	0.185214	0.29	0.24	0.28	0	-2.3923256972717	0.863167356691872	-2.3125033137365	0.858688
chr17:29109096:G/T:1	rs7213224	3.039	2.48325864389417	-0.263612	-0.120761	0.11932	0.092769	0.148273	0.21	0.23	0.12	0.373268	-2.39264981278743	0.863199470419579	-2.35303616916631	0.86281
chr15:72836390:C/A:1	rs16957095	3.989	2.34600448407898	-0.119939	-0.195641	0.1198	0.088506	0.462695	0.32	0.12	0.11	0.003961	-2.39397738245018	0.863330953734236	-2.34794628488834	0.862297
chr9:86843950:G/A:1	rs11140457	2.68	2.58519335039616	-0.315879	-0.181172	0.08118	0.074388	0	0.31	0.16	0.13	0.428713	-2.39409766388613	0.863342862211077	-2.33659482338951	0.861148
chr13:77097960:G/C:1	rs17066331	0.311	1.63468820090276	0.024594	0.014202	0.23528	0.053691	0.492101	0.35	0.23	0.09	0.00099	-2.39481612900477	0.863413979153317	-2.31021407633209	0.858453
chr17:31943531:C/T:1	rs34356931	4.027	3.10184583423812	-0.074059	-0.175418	0.03361	0.061011	0.62565	0.31	0.08	0.03	0	-2.39557102812222	0.863488675227127	-2.32609490715928	0.86008
chr1:97750728:T/C:1	rs74655673	2.139	2.59439967110413	0.031259	-0.161589	0.11634	0.053691	0.208878	0.32	0.12	0.05	0.213862	-2.39594437178477	0.863525606664622	-2.32273120206702	0.859736
chr3:50669176:AA/-:1	rs3838606	NA	NA	NA	NA	NA	0.088506	NA	NA	NA	NA	0.008911	-2.39680441806508	0.863610657086747	-2.22778873332221	0.849806
chr13:77118326:T/C:1	rs74651316	3.032	2.99102555418601	-0.028773	-0.178533	0.14194	0.053691	0.000693	0.29	0.05	0.01	0.373268	-2.39702953916067	0.863632913439493	-2.33429213678775	0.860914
chr3:145751947:T/C:1	rs35932228	0.359	2.25057729075852	-0.734132	-0.276704	0.04544	0.053691	2.035449	0.26	0.23	0.05	0	-2.39757864855848	0.863687190122056	-2.29222976199691	0.856596
chr3:145745413:T/C:1	rs34671779	2.689	3.4067667176136	-0.018309	-0.171273	0.13136	0.053691	0	0.32	0.09	0.03	0.19505	-2.39783538776481	0.863712562420424	-2.33235554123833	0.860717
chr17:29124535:C/T:1	rs8076688	3.536	2.31100506770257	-0.072007	-0.187211	0.14015	0.093477	0.148273	0.28	0.27	0.17	0.00099	-2.39797991705527	0.863726844131983	-2.35562205793487	0.86307
chr7:138100057:A/C:1	rs111354132	1.495	2.03179863021166	-0.177484	-0.100067	0.1432	0.053691	0.185214	0.36	0.06	0.12	0.380198	-2.39842446653693	0.863770766022753	-2.32186175771395	0.859647
chr8:144001245:C/T:1	rs11991278	6.287	2.04632501555051	-0.158505	-0.191786	0.16213	0.053691	0.12696	0.16	0.23	0.35	0.007921	-2.40198290354299	0.864121993692449	-2.3324792318352	0.86073
chr5:65085624:C/T:1	rs12658444	3.45	2.53541536991596	-0.102761	-0.189456	0.1329	0.163922	0.062542	0.35	0.18	0.11	0	-2.40208749595914	0.864132307866846	-2.4233795062034	0.869766
chr5:67924890:G/C:1	rs58608362	5.121	3.03824333507262	0.005938	-0.162467	0.04983	0.053691	0	0.38	0.12	0.05	0.006931	-2.40375295263961	0.864296471352149	-2.33228823141219	0.860711
chr13:77126957:T/C:1	rs17066382	0.568	1.32756560585273	-0.365404	-0.040693	0.13809	0.108992	0.492101	0.42	0.33	0.18	0.015842	-2.40638856147344	0.864555984667809	-2.3551981294371	0.863027
chr12:112640165:A/G:1	rs4767475	3.857	2.26444316377946	-0.304764	-0.216587	0.09961	0.099367	0.002863	0.42	0.04	0.15	0.247525	-2.40717150120944	0.864633010697126	-2.37193894603985	0.864704
chr12:112935597:G/T:1	rs7957501	1.645	3.3480450195544	-0.207216	-0.188086	0.02986	0.099367	0.947388	0.26	0.13	0.05	0.00198	-2.40944632407331	0.864856638619973	-2.36721245578317	0.864232
chr7:138097462:A/G:1	rs1982914	5.445	1.99091085886927	-0.108458	-0.183848	0.09282	0.053691	0	0.35	0.11	0.07	0.260396	-2.41162792244182	0.865070863968351	-2.34006382185754	0.8615
chr5:108378678:C/G:1	rs75293346	1.536	2.46235603807012	-0.17818	-0.194678	0.12502	0.078448	0.643444	0.34	0.16	0.1	0	-2.41310081173548	0.865215364767906	-2.35161759259552	0.862667
chr15:72822299:G/A:1	rs1963894	3.796	2.01251904564724	-0.484092	-0.229964	0.20467	0.088506	0.462695	0.42	0.17	0.07	0.007921	-2.41474033943701	0.865376089046516	-2.36356938118662	0.863867
chr17:51579902:C/T:1	rs34620887	5.285	2.47104867979929	-0.245191	-0.201914	0.10022	0.061011	0	0.43	0.09	0	0.19406	-2.41556688659776	0.865457066266243	-2.34965811305476	0.86247
chr3:145741271:C/T:1	rs71217183	4.885	2.54397190704417	-0.145796	-0.206808	0.09109	0.053691	0	0.29	0.16	0.08	0.257426	-2.4219692844531	0.866083179661362	-2.35242410433793	0.862748
chr5:67907717:C/A:1	rs6893995	7.744	1.88092275989741	-0.665881	-0.107059	0.11803	0.053691	0.185214	0.48	0.2	0.06	0.00198	-2.42246606740258	0.866131677991836	-2.33932529386956	0.861425
chr3:145690307:G/C:1	rs13094028	2.657	2.60832025193591	-0.224674	-0.194782	0.14972	0.061011	0	0.3	0.03	0.01	0.563367	-2.42402319225906	0.866283613753148	-2.3661449890269	0.864125
chr15:72843785:T/G:1	rs7177472	4.902	2.44599079842099	-0.353446	-0.209295	0.02801	0.088506	0.462695	0.33	0.23	0.12	0.00198	-2.42583500591195	0.866460251384285	-2.37195901406012	0.864706
chr12:79594953:C/T:1	rs7300564	2.512	3.17553354582686	-0.22607	-0.205043	0.03703	0.053691	0.587755	0.34	0.23	0	0	-2.42880146725373	0.866749111533964	-2.34528986624144	0.862029
chr8:66248709:T/C:1	rs1913554	2.59	4.208734361348	-0.079948	-0.182838	0.05193	0.061011	0	0.32	0.2	0.04	0.008911	-2.42932854357069	0.866800390748365	-2.36532108885831	0.864043
chr11:37991600:A/C:1	rs145090455	1.084	2.74265138405873	-0.217247	-0.189129	0.07387	0.061011	0	0.35	0.29	0.04	0.314852	-2.4325617161768	0.867114648713274	-2.35745149170757	0.863254
chr3:145703800:G/C:1	rs73013146	8.045	2.08779469927488	-0.048122	-0.171788	0.33184	0.061011	0	0.14	0.03	0.01	0.278218	-2.43263957528824	0.867122210164362	-2.39508953901936	0.866998
chr17:29310578:G/T:1	rs6505223	6.942	1.73961296257106	-0.155295	-0.180543	0.17945	0.078448	0.143092	0.32	0.06	0.04	0.161386	-2.435734710389	0.867422560750534	-2.392352504711	0.866729
chr15:72851505:C/G:1	rs12900846	2.033	3.16036283849033	-0.264562	-0.197494	0.07261	0.062308	0.462695	0.22	0.03	0.06	0.439604	-2.43643343386248	0.867490299815812	-2.37512681272645	0.865021
chr12:79926480:G/A:1	rs12319627	3.154	2.35306319669384	-0.324794	0.054277	0.22714	0.077194	0.185214	0.24	0.3	0.12	0.09802	-2.43798498091037	0.867640632189723	-2.38345650600692	0.865849
chr17:31932350:G/T:1	rs35815918	3.091	3.40601717424395	0.081755	-0.162824	0.20526	0.061011	0.002863	0.18	0.22	0.07	0.056436	-2.43906300256486	0.867745014544501	-2.38544985969649	0.866046
chr13:77107135:C/T:1	rs7990549	2.976	2.71103908703287	-0.0226	-0.178431	0.06	0.053691	0.622786	0.28	0.18	0.03	0	-2.4436405403678	0.868187614852278	-2.36498412533604	0.864009
chr17:29314520:G/T:1	rs7225596	1.753	2.4553761375126	-0.317136	-0.209208	0.07113	0.088506	0.143092	0.34	0.03	0.01	0.607921	-2.44446580780184	0.868267300782843	-2.40208732835822	0.867687
chr3:145700417:T/C:1	rs35968429	1.777	2.44175196125616	-0.057104	-0.175865	0.11639	0.061011	0	0.29	0.27	0.03	0.307921	-2.44695806574901	0.868507745702492	-2.37808383059386	0.865315
chr3:145706739:T/C:1	rs4597677	10.09	2.27732414423759	-0.045878	-0.158738	0.24974	0.061011	0	0.18	0	0.01	0.131683	-2.44812074525402	0.868619813531958	-2.40954722888224	0.868418
chr12:79976692:G/C:1	rs12369848	0.106	2.85611031165565	-0.248483	-0.201571	0.12533	0.088506	0.330576	0.48	0.15	0.04	0	-2.44836365685123	0.868643218855142	-2.3939227979088	0.866883
chr3:50627050:G/A:1	rs79192940	1.785	1.93566895375402	-0.354386	-0.190903	0.07008	0.074898	0	0.37	0.18	0.15	0.443565	-2.45044616512313	0.868843757163709	-2.38652379991182	0.866153
chr5:67915493:C/T:1	rs16897947	3.665	2.05355359026845	-0.408657	-0.25066	0.06205	0.061011	0	0.46	0.37	0.14	0	-2.45149783805251	0.868944949208231	-2.36639829541481	0.86415
chr17:51523480:A/G:1	rs34403146	6.68	2.49451552048851	-0.164522	-0.201449	0.07865	0.061011	0	0.26	0.17	0.02	0.249505	-2.45304017431419	0.869093255336169	-2.39357056300604	0.866849
chr12:80042585:T/-:1	rs201356128	NA	NA	NA	NA	NA	0.084033	1.299682	0.29	0.1	0.06	0.003961	-2.4540190621025	0.869187321873638	-1.93590301966773	0.816407
chr12:112592522:T/C:1	rs113614841	2.758	2.79957097851974	-0.285942	-0.207282	0.12996	0.088506	0	0.26	0.14	0.1	0.386139	-2.45611521383703	0.869388595087598	-2.41855669662415	0.869297
chr3:145752473:G/T:1	rs16857836	0.207	2.72442075720936	-0.303294	-0.216424	0.10665	0.053691	0	0.42	0.39	0.15	0.019802	-2.45643157873877	0.869418953947537	-2.36637697000753	0.864148
chr5:67922901:T/C:1	rs75578845	5.815	2.82705171494185	-0.201257	-0.210343	0.06822	0.053691	0	0.35	0.25	0.03	0.009901	-2.4609359713417	0.869850673092069	-2.38722686374774	0.866222
chr17:51542913:G/T:1	rs35896893	1.313	3.1869186535362	-0.034795	-0.172371	0.17278	0.061011	0	0.35	0.21	0.06	0.007921	-2.46320602430716	0.87006786938932	-2.39782775215162	0.867268
chr12:112879955:A/G:1	rs12309312	0.739	2.01519922782759	-0.527644	-0.246519	0.0327	0.088506	0.942304	0.44	0.18	0.14	0.00099	-2.46495275432539	0.870234823778568	-2.39572264269028	0.867061
chr17:54426389:C/A:1	rs181805720	6.29	2.17553354582686	-0.24508	-0.199629	0.14755	0.053691	0.062542	0.25	0.09	0.07	0.316832	-2.46669270702482	0.870400982631538	-2.40398395220231	0.867873
chr1:97736216:G/A:1	rs59037276	2.052	1.91855128820028	-0.129643	-0.182408	0.12785	0.125411	0.208878	0.4	0.19	0.13	0	-2.46710092955358	0.870439944973005	-2.44699638542697	0.872046
chr2:22679224:G/C:1	rs77122197	0.788	3.24495861857225	0.000536	-0.179631	0.13117	0.061011	0	0.3	0.06	0.04	0.324753	-2.46983360046745	0.870700552712408	-2.41117269418747	0.868577
chr2:22678281:C/T:1	rs80345046	3.125	1.92604270005668	-0.144221	-0.031304	0.12976	0.061011	0.185214	0.33	0.09	0.02	0.334654	-2.47184916721808	0.870892539120465	-2.40523645651492	0.867996
chr10:91145054:C/T:1	rs10887952	1.903	2.10998141251618	-0.657034	-0.24632	0.03916	0.087844	0.373789	0.34	0.41	0.34	0	-2.47776385210999	0.871454782311185	-2.40888589314824	0.868353
chr13:30710927:T/C:1	rs550786	1.459	3.75945363679104	-0.448299	-0.230926	0.05692	0.053691	0	0.41	0.32	0.1	0.00198	-2.48228732331927	0.871883629939398	-2.39877502773893	0.867361
chr12:79599820:G/A:1	rs56787751	2.519	3.0862010350493	-0.02247	-0.175713	0.07868	0.053691	0.587755	0.26	0.13	0.03	0.00198	-2.48437450814207	0.872081170049372	-2.41106827626032	0.868567
chr12:80015559:G/T:1	rs7305134	0.574	2.78051237906827	-0.075929	-0.180279	0.09823	0.084033	0.330576	0.21	0.13	0.13	0.30198	-2.48475470264946	0.872117130487129	-2.43905307734442	0.871282
chr11:37915341:A/T:1	rs191420565	5.685	1.85094879307534	-0.106687	-0.19827	0.11845	0.061011	0	0.36	0.16	0	0.172277	-2.48601595117784	0.872236374510355	-2.42159509454449	0.869593
chr13:77116269:G/A:1	rs7328592	0.93	3.09714690049177	-0.185599	-0.156786	0.06215	0.074388	0	0.44	0.28	0.05	0.00099	-2.48925099801667	0.872541876777521	-2.42294535138234	0.869724
chr4:125182624:C/A:1	rs6838683	3.283	2.71529636261245	-0.269732	-0.210787	0.02703	0.053691	2e-06	0.42	0.32	0.08	0	-2.49141264638033	0.872745729105298	-2.40603335191454	0.868074
chr7:138100692:G/A:1	rs141081353	1.367	5.37189274087563	-0.487751	-0.241027	0.04227	0.053691	0	0.23	0.03	0.15	0.305941	-2.49195380166928	0.872796726756245	-2.43203437030949	0.870605
chr13:77114662:TAA/-:1	rs143526213	NA	NA	NA	NA	NA	0.053691	NA	NA	NA	NA	0.127723	-2.49216785512014	0.872816894902662	-1.29587226118852	0.728498
chr10:91145369:C/T:1	rs59350558	0.828	2.86207684418169	-0.479132	-0.219069	0.04918	0.074388	0.373789	0.29	0.48	0.17	0	-2.49665684979388	0.873239336113555	-2.42111314732887	0.869546
chr12:80045493:G/A:1	rs2491341	1.601	2.66914333997861	-0.377258	-0.159702	0.07284	0.053691	0.330576	0.35	0.2	0.08	0.20198	-2.49932534389635	0.873489993829337	-2.41700417422748	0.869146
chr3:50809277:A/G:1	rs147009213	5.874	2.54531872554763	-0.316591	-0.217738	0.11658	0.074636	0.243943	0.34	0.07	0.04	0.084159	-2.50375649334494	0.873905458653161	-2.45383872609254	0.872701
chr12:112882859:G/A:1	rs7977554	1.483	1.27690457318886	-0.397246	-0.224535	0.06164	0.106106	0.942304	0.49	0.1	0.03	0.037624	-2.50417421952596	0.873944575566026	-2.45337710800463	0.872657
chr1:240726591:G/A:1	rs7550233	1.181	1.96218204798189	-0.198635	NA	0.11232	0.061011	0.269968	0.45	0.24	0.09	0	-2.50600082298048	0.874115523847715	-2.34351961424175	0.86185
chr18:67197510:G/T:1	rs80089363	1.715	3.40189400755953	-0.148228	-0.191421	0.02622	0.061011	0.12696	0.36	0.21	0.1	0.00198	-2.50795079951611	0.874297839877056	-2.43533927254943	0.870924
chr13:77107773:G/A:1	rs6562957	5.056	2.93809940772493	-0.30748	-0.210096	0.13843	0.053691	0	0.28	0.02	0	0.384159	-2.51004819424717	0.874493733283939	-2.4516084338042	0.872488
chr17:29126047:T/G:1	rs149446808	3.081	3.01589922543516	-0.344503	-0.224552	0.07354	0.088506	0.148273	0.35	0.17	0.04	0.155446	-2.51088833387879	0.874572141226153	-2.4664687921526	0.873905
chr8:144014806:G/A:1	rs144023459	4.499	1.93258155872486	-0.505161	-0.248231	0.03784	0.074636	0	0.44	0.34	0.16	0.030693	-2.51286749632047	0.874756715902259	-2.44137408328595	0.871506
chr1:97727499:C/T:1	rs148846281	2.543	2.48640819350043	0.061283	-0.061955	0.14322	0.053691	0.208878	0.31	0.13	0.07	0.009901	-2.51461005636044	0.874919068215144	-2.44352198468106	0.871712
chr15:72783501:A/G:1	rs11072372	1.786	1.52491511705122	-0.350086	-0.203464	0.04334	0.084033	0.462695	0.52	0.16	0.12	0	-2.51603921386253	0.87505211141919	-2.44723570116117	0.872069
chr1:33172728:C/T:1	rs12030582	2.516	1.72427774383925	-0.256949	-0.213005	0.06413	0.056701	0	0.36	0.3	0.29	0.066337	-2.52006397745137	0.875426253585858	-2.43544247995068	0.870934
chr12:112822667:C/G:1	rs11503174	3.257	2.19700447475354	-0.306671	-0.215092	0.09282	0.053691	0	0.44	0.17	0.14	0.075248	-2.52103402538568	0.875516312026865	-2.44075501357173	0.871446
chr11:37901834:G/A:1	rs147467833	2.705	2.42716852549423	-0.20474	-0.197829	0.08335	0.061011	0	0.36	0.13	0.01	0.343565	-2.52193506483313	0.875599922990033	-2.45561980289356	0.872871
chr3:145751578:G/A:1	rs73865194	1.681	3.04180320291163	0.106768	-0.145058	0.18408	0.053691	1.9e-05	0.25	0.26	0.05	0.00198	-2.52226212596246	0.8756302625508	-2.45529006099586	0.87284
chr10:91141497:T/C:1	rs7096890	0.833	1.51239017276534	-0.358396	-0.219422	0.08688	0.06567	0.373789	0.35	0.35	0.3	0.00099	-2.52678263238823	0.876049073698565	-2.44185230144486	0.871552
chr11:37978274:G/A:1	rs151183495	9.134	2.58735936443677	-0.242738	-0.191096	0.30412	0.053691	0	0.2	0.05	0.04	0.005941	-2.52742840622458	0.876108822010254	-2.481693597858	0.875345
chr11:37886584:A/G:1	rs138717661	2.711	2.28040473270301	-0.17517	-0.192379	0.0745	0.061011	0	0.32	0.2	0.02	0.345545	-2.53160883167424	0.876495115870954	-2.4637553401585	0.873647
chr15:72842192:C/T:1	rs7175376	1.454	2.86817348803566	-0.217101	-0.198869	0.07604	0.106106	0.462695	0.39	0.06	0.07	0.002971	-2.53227477084209	0.87655657425834	-2.49976397820369	0.877039
chr8:89915884:C/G:1	rs13262454	7.596	2.13542753724287	-0.102422	-0.180783	0.18837	0.061011	0	0.29	0.02	0	0.133664	-2.53276338984315	0.876601654442493	-2.48362472340032	0.875527
chr13:77103206:A/G:1	rs6562956	3.401	2.36758286882727	-0.022816	-0.176398	0.12995	0.053691	0	0.3	0.15	0.06	0.167327	-2.53365096501491	0.876683512977193	-2.46566210371293	0.873828
chr17:31930504:G/T:1	rs16968641	1.187	3.08448674775097	-0.003827	-0.158356	0.1303	0.065574	0.002863	0.44	0.06	0.02	0.011881	-2.53854440097635	0.877134137526304	-2.47815775741198	0.875011
chr12:79968574:C/T:1	rs11503487	4.481	1.81263763247711	-0.326679	-0.171518	0.06679	0.099367	0	0.39	0.15	0.12	0.187129	-2.53917432270019	0.877192061481785	-2.50102661732701	0.877157
chr4:125056241:T/C:1	rs79289290	3.477	1.85882882753926	-0.108063	-0.190769	0.15337	0.061011	0	0.37	0.29	0.06	0.00198	-2.54111277908659	0.877370190557512	-2.46991195264187	0.874231
chr3:145750428:G/C:1	rs16857822	0.172	3.13251466385369	-0.165152	-0.185186	0.15356	0.053691	0	0.42	0.18	0.08	0.00198	-2.54539805863561	0.877763330991837	-2.46952957705365	0.874195
chr11:37930059:T/C:1	rs188886720	5.074	2.94463773035059	-0.295077	-0.185221	0.10594	0.061011	0	0.26	0.1	0.05	0.261386	-2.54737617499036	0.877944508687248	-2.49150387657033	0.876267
chr9:86821357:G/A:1	rs118162820	1.348	1.33810449656449	-0.325436	0.355821	0.06174	0.061011	0.185214	0.3	0.23	0.27	0.255446	-2.54772243359643	0.877976203462059	-2.46381507352237	0.873652
chr18:67219917:T/G:1	rs79411183	3.016	2.13714001040039	-0.155094	-0.194674	0.11221	0.061011	0.12696	0.35	0.09	0.02	0.270297	-2.54787430029596	0.877990102753815	-2.4830785923068	0.875475
chr17:51538306:A/G:1	rs35338848	2.515	2.17156339027537	-0.093381	-0.186885	0.11925	0.061011	0	0.39	0.3	0.04	0	-2.54794681337504	0.877996738974133	-2.4744078312879	0.874657
chr16:7063859:A/G:1	rs73536817	3.771	2.56200530071178	-0.281371	-0.208257	0.2091	0.053691	0.616143	0.12	0.08	0.02	0.29505	-2.55008389687712	0.878192205829928	-2.49018417316325	0.876143
chr12:112700818:T/G:1	rs11066222	3.251	2.76866590461493	-0.175141	-0.206002	0.12338	0.106106	0.002863	0.33	0.1	0.18	0.00198	-2.5501925701096	0.878202139669603	-2.52689456745451	0.879552
chr3:145759412:C/T:1	rs34786298	4.396	2.74709997129992	-0.354243	-0.225968	0.10309	0.053691	0	0.45	0.14	0.04	0.004951	-2.5502940731421	0.878211417565908	-2.47609668731439	0.874817
chr17:51568276:G/A:1	rs1604543	2.934	1.98455952295083	-0.316845	-0.194796	0.11138	0.061011	0.185214	0.32	0.08	0.02	0.444555	-2.55033143458115	0.878214832467496	-2.48528143608615	0.875682
chr8:143997740:T/C:1	rs73715282	2.68	2.06015659981842	-0.273607	0.148792	0.09527	0.056701	0.12696	0.25	0.27	0.33	0.00099	-2.55058101066137	0.878237642436808	-2.47053316360679	0.87429
chr5:108298645:T/C:1	rs56792678	1.232	2.26056662374303	-0.068932	-0.182596	0.15779	0.053691	0.643462	0.3	0.13	0.04	0.010891	-2.55098228514258	0.878274310565896	-2.47478839989645	0.874693
chr12:112652891:A/G:1	rs7302143	2.838	2.17162838678568	-0.322955	-0.213317	0.06266	0.099367	0.002863	0.39	0.07	0.04	0.391089	-2.55508870764707	0.878649106100251	-2.52097688295301	0.879007
chr12:112695508:G/C:1	rs73423239	0.663	3.00150118359337	0.035879	-0.159605	0.13304	0.106106	0.002863	0.21	0.05	0.08	0.365347	-2.55519028855946	0.87865836715255	-2.5401636761434	0.880768
chr17:29268563:G/A:1	rs9906390	0.491	4.59304108629078	-0.632663	-0.036282	0.09003	0.053691	0.062542	0.41	0.21	0.06	0.00099	-2.55562481230793	0.878697976733002	-2.47800432385699	0.874997
chr13:77111459:G/T:1	rs61180951	0.253	2.47641797180379	-0.07939	-0.183817	0.1501	0.053691	0.445452	0.35	0.18	0.03	0.011881	-2.55953640831428	0.879054134082949	-2.48091358096766	0.875271
chr9:38651681:G/A:1	rs3005839	2.031	2.97994234765875	-0.445287	-0.163258	0.15307	0.126639	0.185214	0.31	0.18	0.18	0.002971	-2.55971667691708	0.879070530084841	-2.54899910166296	0.881573
chr12:112652088:G/A:1	rs141855648	2.907	3.88131601975635	-0.295009	0.003858	0.08816	0.062308	0.188077	0.22	0.1	0.15	0.055446	-2.56031575871739	0.879125007240994	-2.50232987230381	0.877278
chr15:72737032:C/A:1	rs28393893	2.404	2.18606492951868	-0.170875	-0.204381	0.09082	0.053691	0	0.4	0.15	0.04	0.219802	-2.56041051975109	0.879133622698427	-2.4845030907032	0.875609
chr12:112697386:C/T:1	rs7969611	1.574	2.11597262776762	-0.380344	-0.228029	0.04858	0.099367	0.002863	0.42	0.07	0.16	0.343565	-2.56047063233405	0.879139087773577	-2.52069535853658	0.878981
chr17:33800695:T/C:1	rs57580463	8.376	1.88049773465673	-0.107251	-0.176659	0.17876	0.162113	0.002863	0.2	0.1	0.06	0.049505	-2.56142166121135	0.879225526470543	-2.60044753394395	0.886184
chr11:37873058:T/C:1	rs183241976	1.435	2.89603916086306	-0.340833	-0.196209	0.06998	0.061011	0	0.33	0.22	0.02	0.348515	-2.56276475062387	0.879347525285865	-2.4937166807258	0.876474
chr11:37969424:C/G:1	rs147588160	1.516	2.43791635730384	-0.268067	-0.20913	0.08545	0.053691	0	0.4	0.08	0.07	0.330693	-2.56638070197846	0.879675547004879	-2.4919331523909	0.876307
chr12:80043160:C/A:1	rs2049590	2.563	3.00601412945062	-0.256693	-0.20839	0.02735	0.053691	0.330582	0.36	0.14	0.1	0.00099	-2.57086561731519	0.880081523476137	-2.49237304715793	0.876348
chr11:37892228:A/G:1	rs189145344	4.064	2.66584365483802	-0.259189	-0.201912	0.10669	0.061011	0	0.31	0.13	0	0.268317	-2.5735294026949	0.880322192897989	-2.51356011147809	0.878322
chr12:112742120:C/T:1	rs73423249	2.857	1.51642925990844	-0.357244	-0.21155	0.07359	0.093477	0.002863	0.46	0.1	0.13	0.242575	-2.58132246792684	0.881024329117797	-2.53464959396035	0.880264
chr17:33781785:C/T:1	rs73275023	2.659	3.54821864994294	-0.360362	-0.220995	0.07315	0.078448	0	0.37	0.16	0.05	0.062376	-2.58534059675409	0.881385214005429	-2.53544092493982	0.880337
chr11:37991726:T/C:1	rs146854016	1.169	2.46960958238232	-0.17249	-0.192141	0.08983	0.061011	0	0.36	0.34	0.12	0.002971	-2.58552151758326	0.881401445041298	-2.50902597323791	0.877901
chr13:77099856:T/C:1	rs8002879	1.644	2.80188307084754	-0.251689	-0.202856	0.07101	0.053691	0	0.36	0.08	0.03	0.353466	-2.58856462795107	0.881674217857532	-2.51778235596478	0.878712
chr17:51524303:T/G:1	rs1502512	3.412	2.58138904627402	-0.188397	-0.199823	0.10758	0.061011	0	0.28	0.18	0.06	0.20099	-2.59226801263234	0.882005576442894	-2.53045685578692	0.87988
chr9:86820141:T/C:1	rs76070407	2.476	1.90498028997752	-0.17974	-0.1983	0.07834	0.06567	0	0.32	0.19	0.06	0.334654	-2.59427546387551	0.882184917599063	-2.52980338790752	0.87982
chr16:7078871:T/A:1	rs74493160	5.995	1.65258378994569	-0.10929	-0.18671	0.11561	0.053691	0.430929	0.25	0.18	0.04	0.00198	-2.5947484860196	0.882227148233825	-2.52372351590665	0.879261
chr8:66210642:A/C:1	rs908094	0.825	3.42043363983979	-0.133213	-0.181766	0.04714	0.061011	0	0.44	0.11	0.05	0.011881	-2.59609429380797	0.882347241128346	-2.52702661465557	0.879565
chr17:51560869:A/G:1	rs1393467	1.84	1.82884442376007	-0.228153	-0.200811	0.05649	0.061011	0	0.49	0.31	0.06	0	-2.59821718294831	0.882536500478316	-2.51490514246209	0.878446
chr8:66228435:A/G:1	rs964437	3.127	2.43502682720087	-0.164105	-0.183842	0.12556	0.061011	0	0.38	0.2	0.05	0.002971	-2.60004137755607	0.882698958390167	-2.53288295827003	0.880102
chr17:31949421:C/T:1	rs58404255	0.812	1.38104722265393	-0.182477	-0.20548	0.16565	0.061011	0.002863	0.3	0.27	0.11	0.350495	-2.6000682537622	0.882701350723313	-2.52865398333995	0.879714
chr12:80098910:T/C:1	rs3995243	3.667	2.10463532860149	-0.158902	-0.189282	0.08407	0.078448	0	0.23	0.09	0.04	0.471287	-2.6034300732606	0.883000324076286	-2.5609686744915	0.882657
chr8:66197574:C/T:1	rs1514519	2.377	2.5235042494095	-0.018007	-0.179268	0.08993	0.061011	0	0.3	0.27	0.1	0	-2.60521998183041	0.88315928375871	-2.53711823746521	0.88049
chr3:65241577:A/G:1	rs114273040	2.38	2.55554495388606	-0.098287	-0.188755	0.12703	0.061011	0	0.31	0.12	0.02	0.230693	-2.60611158843948	0.883238409149382	-2.54592409208022	0.881294
chr8:144007670:C/T:1	rs73715284	1.228	1.46211753008607	-0.414248	0.322198	0.11034	0.053691	0.185214	0.36	0.42	0.15	0.016832	-2.60724665810809	0.883339085629759	-2.51163982652532	0.878144
chr17:54455923:G/A:1	rs76404130	2.489	2.36944542045689	-0.002783	-0.178323	0.10936	0.053691	0.062542	0.35	0.21	0.02	0.018812	-2.6079071071322	0.883397636679912	-2.53442893195231	0.880244
chr8:144013274:G/T:1	rs138125383	4.39	2.10444919441683	-0.366774	-0.225525	0.07569	0.053691	0	0.32	0.26	0.25	0	-2.60897362804578	0.883492143380009	-2.53052991904714	0.879886
chr18:67223669:T/G:1	rs17775027	2.654	2.83454465185086	-0.315499	-0.22122	0.07562	0.061011	0.12696	0.27	0.2	0.03	0.266337	-2.61177089575404	0.883739757108395	-2.54711415816357	0.881402
chr12:119725314:C/T:1	rs10849642	2.081	2.13378040796093	-0.122266	-0.189468	0.12877	0.053691	0	0.31	0.38	0.09	0	-2.61196825420599	0.883757213136482	-2.532576113287	0.880074
chr8:66335093:C/-:1	rs35306389	NA	NA	NA	NA	NA	0.053691	0	0.49	0.28	0.11	0.061386	-2.61297153303492	0.883845922728043	-2.15926306877978	0.842354
chr6:121465569:T/C:1	rs58081323	4.924	3.33988552968743	-0.141284	-0.172008	0.11747	0.061011	0.002863	0.22	0.12	0.1	0.006931	-2.61611739481821	0.88412376726378	-2.56379356419147	0.882912
chr8:89902169:G/A:1	rs34219748	3.616	2.12910269133497	-0.125189	-0.195125	0.09468	0.061011	0	0.3	0.16	0.02	0.254456	-2.61744980334678	0.884241304060965	-2.55496268169123	0.882114
chr12:80055232:A/G:1	rs7134813	2.096	2.86554246450877	-0.32121	-0.209921	0.08133	0.078448	0.330576	0.35	0.13	0.1	0	-2.6199424837375	0.884460965398688	-2.56546794408131	0.883063
chr3:145702587:C/T:1	rs13092007	4.701	3.23881686795606	-0.26102	-0.200982	0.09513	0.061011	0	0.26	0.03	0.01	0.265347	-2.62060359336903	0.884519174340365	-2.56951956965958	0.883428
chr12:112837146:T/C:1	rs11066281	6.775	2.5760454059851	-0.253548	-0.196344	0.11598	0.053691	0	0.33	0.06	0.02	0.055446	-2.62501702090243	0.884907231017657	-2.56400176124613	0.882931
chr17:29323511:G/C:1	rs9894572	0.606	2.47104867979929	-0.393857	-0.218293	0.02593	0.062308	0.328307	0.47	0.19	0.1	0.007921	-2.62617112206307	0.885008553834542	-2.54417977183969	0.881135
chr18:67236558:A/G:1	rs77066551	4.108	2.88928932213661	-0.409843	-0.213426	0.06578	0.061011	0.12696	0.47	0.03	0.03	0.007921	-2.62647312676858	0.885035057471172	-2.5599320509238	0.882564
chr18:67207868:G/A:1	rs1442663	3.173	2.52093503739817	-0.196398	-0.19516	0.07744	0.061011	0.12696	0.25	0.05	0.01	0.413862	-2.62647791700394	0.885035477822522	-2.56913098095545	0.883393
chr3:145750239:C/T:1	rs35281406	2.833	2.77359011937874	-0.123692	-0.189933	0.0695	0.053691	0.000209	0.36	0.22	0.04	0	-2.6285884942442	0.88522057825637	-2.55454973210607	0.882077
chr3:65214495:A/G:1	rs17072585	0.923	3.89571702285996	-0.031642	0.017584	0.16579	0.061011	0.185214	0.24	0.07	0.01	0.012872	-2.62911432529037	0.885266661327613	-2.57564532177343	0.883977
chr5:67915481:A/G:1	rs16897944	2.923	2.64602185699284	-0.066816	-0.187277	0.08015	0.061011	0	0.38	0.18	0.01	0	-2.63049503929188	0.885387602432632	-2.56430088063734	0.882958
chr8:66254180:C/A:1	rs11988739	9.224	2.04769625709187	-0.494057	-0.23543	0.10808	0.053691	0	0.42	0.06	0.01	0	-2.63061448073863	0.885398060421283	-2.56537286070888	0.883055
chr8:89908318:C/A:1	rs34376658	1.457	2.39206136713327	-0.309705	-0.206276	0.06922	0.061011	0	0.39	0.09	0.06	0.337624	-2.63110960157531	0.885441404697285	-2.56311881372331	0.882852
chr15:72742282:-/CC/TC:1	#N/A	NA	NA	NA	NA	NA	0.053691	NA	0.33	0.12	0	0.152476	-2.63364029255801	0.885662766302379	-3.17565587537891	0.929251
chr8:66229125:A/T:1	rs1514510	3.734	2.6409736812416	0.014519	-0.171247	0.0407	0.061011	0	0.35	0.16	0.02	0	-2.63382831759911	0.885679200843231	-2.56930272962517	0.883408
chr12:81754268:G/A:1	rs11114834	1.436	2.47160871670006	-0.116013	-0.188602	0.13777	0.061011	0.330576	0.36	0.1	0.04	0	-2.6397012669315	0.886191686067806	-2.57310876173363	0.88375
chr3:145750864:G/A:1	rs16857833	1.766	3.16929035523625	-0.344673	-0.214395	0.05639	0.078448	0	0.42	0.21	0.05	0.003961	-2.64064634142385	0.886274001966018	-2.58431721539291	0.884752
chr6:121380602:C/T:1	rs60248244	3.392	2.02849875039657	-0.22494	-0.201587	0.13608	0.061011	0	0.35	0.1	0	0.273268	-2.64132334999107	0.88633294325268	-2.58009527812167	0.884375
chr8:66247105:T/C:1	rs7828588	3.104	3.22162318909168	-0.114006	-0.127606	0.03286	0.061011	0.002294	0.35	0.17	0.01	0	-2.64342073353564	0.886515406073504	-2.57870898039578	0.884251
chr8:66247443:T/C:1	rs10957345	4.735	2.95769186371337	-0.113447	-0.167059	0.06912	0.061011	0	0.31	0.15	0.01	0.005941	-2.6438575331696	0.886553379360386	-2.584620253769	0.884779
chr12:112838494:C/G:1	rs7971486	3.348	3.42471865369985	-0.295587	-0.208779	0.07908	0.053691	0	0.24	0.12	0.04	0.248515	-2.64971966267109	0.887062128415037	-2.5879967897485	0.88508
chr3:145746284:G/T:1	rs13082327	1.018	2.41973871861529	-0.170217	-0.190398	0.04872	NA	2.8e-05	0.45	0.22	0.04	0	-2.64988200273002	0.887076194001004	-2.62216781580534	0.888091
chr7:138100069:C/A:1	rs111638066	4.587	1.67415310176118	-0.355601	-0.130077	0.13932	0.053691	0.185214	0.28	0.06	0.12	0.265347	-2.65312834279452	0.887357203289895	-2.58562162970925	0.884868
chr9:86844031:A/G:1	rs11140458	2.328	2.53583362725832	-0.308618	-0.192771	0.08012	0.074388	0	0.34	0.1	0.03	0.317822	-2.65579056165153	0.88758727697159	-2.60409703427724	0.886506
chr11:37923664:C/A:1	rs145751304	2.968	2.43012009385192	-0.347497	-0.224319	0.06239	0.061011	0	0.38	0.1	0.03	0.281188	-2.65585276324226	0.887592648526704	-2.59030649083106	0.885285
chr9:38665726:T/C:1	rs146098985	3.684	2.42569500267956	-0.265793	-0.188859	0.11838	0.053691	0	0.32	0.14	0.01	0.213862	-2.65613583358522	0.887617091372226	-2.58910696645994	0.885179
chr17:31943501:A/G:1	rs35150860	0.891	1.52799060673681	0.03177	-0.179468	0.19559	0.061011	0.002863	0.24	0.11	0.02	0.464357	-2.65887610115929	0.887853514475247	-2.60146451124204	0.886273
chr11:37995616:A/G:1	rs4575240	2.924	3.18915386161104	-0.050612	-0.084721	0.07145	0.074388	0.185214	0.22	0.17	0.05	0.002971	-2.65974577086564	0.887928472926346	-2.61155701230783	0.887162
chr15:72849867:C/T:1	rs4777516	4.539	2.28321098731451	-0.494666	-0.216229	0.0538	0.088506	0.462695	0.38	0.06	0.08	0.011881	-2.6619045885998	0.888114390619394	-2.6157378915203	0.887529
chr11:37894104:T/C:1	rs190716304	1.813	2.61352011140377	-0.125539	-0.188846	0.08301	0.061011	0	0.34	0.18	0.01	0.159406	-2.66327074515814	0.888231930207155	-2.59794081081537	0.885962
chr16:7073486:A/G:1	rs78673597	1.862	1.78876347397198	-0.370208	-0.226361	0.06765	0.053691	0.430929	0.34	0.27	0.05	0.135644	-2.66329330922128	0.888233870802747	-2.57813002032705	0.8842
chr12:80055971:A/G:1	rs1880884	0.628	1.92352299511513	-0.612675	0.355897	0.07933	0.119485	0.51579	0.36	0.23	0.17	0.00198	-2.66558858103562	0.888431147044915	-2.62945721346635	0.888726
chr17:29308365:G/A:1	rs9914869	4.081	2.80863949236261	-0.313132	-0.197974	0.04965	0.078448	0.143092	0.31	0.18	0.08	0.009901	-2.66564193525921	0.888435729820334	-2.61510892614492	0.887474
chr12:80004319:G/A:1	rs12306680	0.424	2.36468208128568	-0.46396	-0.232203	0.06355	0.099367	0.330576	0.44	0.16	0.15	0.00099	-2.66972131341653	0.888785722706393	-2.62308914289171	0.888172
chr17:33803492:G/A:1	rs56845839	4.42	1.37489787384109	-0.280179	-0.105469	0.12158	0.099367	0.002863	0.38	0.18	0.13	0.020792	-2.66994148560668	0.888804590137323	-2.63330352349356	0.88906
chr3:145684438:A/G:1	rs6791029	2.517	2.21103037155755	-0.01843	-0.168299	0.11603	0.061011	0	0.28	0.22	0.14	0	-2.6721072510081	0.888990061049908	-2.60733636442033	0.886791
chr18:67250513:A/G:1	rs4381690	2.435	2.70575862870063	-0.202734	0.707128	0.03796	0.061011	0.12696	0.38	0.08	0.01	0	-2.67700932867447	0.88940904453848	-2.60465179516735	0.886555
chr18:67250305:C/T:1	rs9319783	2.983	2.62629054676035	-0.048734	0.735815	0.02179	0.061011	0.127053	0.34	0.04	0.02	0	-2.67776905221434	0.889473876981738	-2.60896292610607	0.886934
chr3:50722879:A/G:1	rs138532604	0.272	1.53462101487809	-0.30369	-0.212845	0.04386	0.06567	0.243943	0.41	0.26	0.25	0.00198	-2.6781681099777	0.889507920413585	-2.59629590080381	0.885816
chr8:143983592:T/A:1	rs7827847	6.511	1.93771247060557	-0.31508	-0.212826	0.08443	0.053691	0.002863	0.32	0.11	0.12	0.077228	-2.67929058594023	0.88960363800335	-2.61210168766318	0.88721
chr9:86838091:T/C:1	rs11140451	2.588	2.34175652119814	-0.106624	-0.195663	0.10577	0.053691	0	0.31	0.11	0.01	0.243565	-2.68088851318868	0.889739796462209	-2.61464478176864	0.887433
chr1:97735117:C/T:1	rs148548179	3.12	2.40308393469812	-0.364604	-0.213836	0.073	0.053691	0.208878	0.37	0.07	0.01	0.208911	-2.68649093618594	0.890216224224673	-2.614843514663	0.88745
chr8:89903477:C/T:1	rs13264865	2.206	2.38850653207973	-0.297621	-0.211804	0.06795	0.061011	0	0.28	0.16	0.02	0.404951	-2.69139835014708	0.890632333111985	-2.62837802961021	0.888632
chr9:86834775:A/G:1	rs11140448	3.25	3.39644510171162	-0.362397	-0.225091	0.03226	0.06567	0	0.35	0.18	0.07	0.00099	-2.69162724167718	0.890651713566276	-2.63054405468504	0.888821
chr9:86826694:A/G:1	rs11140444	6.494	3.50399382175908	-0.22638	-0.185039	0.08237	0.061011	0	0.24	0.07	0	0.017822	-2.69197576338621	0.890681218478541	-2.64394222698058	0.88998
chr3:145728009:C/T:1	rs111636298	6.327	1.69376109560104	-0.285081	-0.206079	0.14509	0.053691	0	0.38	0.08	0.06	0.022773	-2.69219343298541	0.890699642900866	-2.62604888737351	0.88843
chr1:33196120:G/A:1	rs59020573	1.412	2.6278056552051	-0.515985	-0.201595	0.04389	0.053691	0	0.38	0.29	0.24	0.002971	-2.69482248272505	0.890921999977735	-2.60989263649744	0.887016
chr12:80036550:G/A:1	rs8176841	1.66	1.92752370948674	-0.161735	-0.179455	0.11142	0.078448	0.330576	0.43	0.06	0.03	0	-2.69610240106496	0.891030133861477	-2.64095612772709	0.889723
chr11:37878011:A/G:1	rs184412492	3.575	2.11297391010882	-0.34906	-0.216429	0.06232	0.053691	0	0.36	0.12	0.04	0.273268	-2.69879818701655	0.891257635189046	-2.62711636950295	0.888523
chr17:31961889:C/T:1	rs114043738	3.701	2.15508413047487	-0.025863	-0.175666	0.16586	0.053691	0.002863	0.27	0.11	0.12	0.013862	-2.69981811552593	0.891343619332121	-2.63730784929365	0.889407
chr1:240727983:C/A:1	rs77248968	1.914	1.84632435020276	-0.20046	NA	0.11147	0.053691	0.084753	0.42	0.14	0.08	0	-2.70013954463467	0.891370706983879	-2.58708668185443	0.884999
chr1:97733277:C/T:1	rs78757373	4.265	2.25064594638662	-0.347303	-0.2107	0.07078	0.053691	0.208878	0.38	0.06	0	0.141584	-2.70099537547654	0.891442806350843	-2.6303998014573	0.888808
chr17:29270937:G/A:1	rs34202693	0.96	1.50930665531027	-0.371078	-0.227862	0.06644	0.053691	1.044889	0.29	0.19	0.05	0.061386	-2.70218040194249	0.8915425819231	-2.61373630936461	0.887353
chr8:66240339:G/A:1	rs2175946	0.289	2.93060028804375	-0.434152	-0.225162	0.056	0.061011	0	0.47	0.21	0.11	0	-2.70284370135327	0.891598400877762	-2.62605665793136	0.88843
chr8:89907359:G/A:1	rs71526983	1.656	2.05865325991529	-0.319017	-0.221645	0.05676	0.061011	0	0.37	0.2	0.03	0.3	-2.70300646702221	0.891612095016355	-2.63194786196969	0.888943
chr12:80006693:G/A:1	rs7955388	1.099	2.26001368164231	-0.296359	-0.185582	0.11051	0.069865	0.330576	0.33	0.18	0.14	0	-2.70392916476614	0.891689701805695	-2.63961255956476	0.889607
chr17:51534395:A/G:1	rs1502504	3.598	3.49617502508282	-0.326252	-0.20997	0.07384	0.088506	0	0.32	0.1	0.01	0.059406	-2.70578337608467	0.891845535929102	-2.67274462346796	0.892444
chr13:77099906:T/C:1	rs11842376	1.506	2.70087259158762	-0.252883	-0.207059	0.07226	0.053691	0	0.41	0.01	0	0.275248	-2.70778836183482	0.892013859950029	-2.63911803546068	0.889564
chr3:50726162:T/C:1	rs150167851	0.732	2.55198713447288	-0.313511	-0.149656	0.06732	0.126639	0.429157	0.27	0.07	0.16	0.118812	-2.70938686755085	0.892147923653971	-2.69857144508326	0.894619
chr17:29138553:G/A:1	rs149828119	3.137	2.02151146705049	-0.26854	-0.20439	0.11271	0.106106	0.148273	0.29	0.1	0.02	0.250495	-2.71040914305777	0.892233597131727	-2.688718245127	0.893793
chr3:50875635:G/T:1	rs145260513	1.728	2.91615351693749	-0.245236	-0.192784	0.07051	0.053691	0.243943	0.36	0.14	0.01	0.023763	-2.71266978124786	0.892422879530219	-2.63918986670227	0.88957
chr17:29322549:T/C:1	rs8064758	2.795	2.62513300708822	-0.718976	-0.065639	0.08808	0.099367	0.328307	0.41	0.15	0.07	0.009901	-2.71707205130505	0.892790792229998	-2.67637548431668	0.892752
chr15:72802915:C/T:1	rs112158855	1.959	2.00717357260624	-0.416905	-0.232924	0.05369	0.084033	0.462695	0.39	0.05	0.03	0.187129	-2.72076157298025	0.893098438592288	-2.66893426657559	0.89212
chr2:22651459:T/C:1	rs73919398	1.052	2.25043998930318	0.142653	-0.150767	0.16107	0.061011	0	0.32	0.14	0.04	0	-2.7259491334248	0.893529919068527	-2.6657118536778	0.891846
chr3:145701798:C/T:1	rs35120114	4.842	2.28194749719648	-0.160361	-0.186289	0.11384	0.061011	0	0.25	0.03	0	0.281188	-2.72997708319059	0.893864079535778	-2.67929547970282	0.892999
chr8:66260515:A/G:1	rs4737724	1.511	4.07984392433735	-0.692724	-0.256395	0.04277	0.053691	0.185214	0.37	0.23	0.04	0	-2.73067302787486	0.893921738563306	-2.65443110678229	0.890882
chr12:112922727:G/-:1	rs58353393	NA	NA	NA	NA	NA	0.088506	0.942304	0.26	0.07	0.03	0.078218	-2.73311501386885	0.894123878108826	-2.28615646249586	0.855965
chr1:240726299:TA/-:1	rs149588274	NA	NA	NA	NA	NA	0.061011	NA	NA	NA	NA	0	-2.73398806871593	0.894196079108094	-2.54944681529933	0.881614
chr1:33186859:G/A:1	rs12032110	1.409	1.34215880887835	-0.274397	-0.197155	0.10781	0.053691	0	0.31	0.19	0.23	0.238614	-2.73849162310171	0.894567954499528	-2.66110488273651	0.891453
chr8:66207435:A/G:1	rs1514527	3.667	3.17084862185855	-0.199983	-0.1992	0.05861	0.061011	0	0.32	0.11	0.03	0.00099	-2.75018736874704	0.895529298253489	-2.69210097775622	0.894077
chr11:37979002:C/A:1	rs182892747	5.136	2.37019111491753	-0.253535	-0.20673	0.08903	0.053691	0	0.25	0.04	0.01	0.29802	-2.75132272581921	0.895622280799578	-2.69334034809415	0.894181
chr11:37989838:A/G:1	rs149804806	2.218	2.23963425893593	-0.351981	-0.215176	0.06966	0.065574	0.185214	0.32	0.11	0.1	0.187129	-2.75214590630299	0.895689659448882	-2.68983881337816	0.893887
chr17:51587698:G/T:1	rs35703017	1.397	1.58285770209085	-0.320314	-0.22639	0.06425	0.061011	0	0.45	0.2	0.04	0.192079	-2.75303482280388	0.895762383292146	-2.67719397680893	0.892821
chr18:67197228:T/C:1	rs76576800	1.286	4.34763374423961	-0.225657	-0.205958	0.04123	0.061011	0.12696	0.2	0.17	0.08	0	-2.75335643868424	0.895788686204724	-2.69678165950147	0.894469
chr18:67250787:G/A:1	rs4450507	2.344	2.12532105079254	-0.234428	0.696009	0.04073	0.061011	0.312174	0.31	0.13	0.05	0	-2.75456292448088	0.895887314110727	-2.67992447149788	0.893052
chr12:81737334:G/C:1	rs11114828	0.391	2.14860874135132	-0.079478	-0.186674	0.1278	0.061011	0.330576	0.24	0.1	0.13	0.134654	-2.75482491934176	0.895908722743063	-2.69170309719034	0.894044
chr12:112922727:G/A:1	rs58353393	2.328	1.60081796635405	-0.331626	-0.211287	0.08499	0.088506	0.942304	0.26	0.07	0.03	0.078218	-2.75627162469081	0.896026881266825	-2.70919006355949	0.895504
chr5:67924546:C/T:1	rs7341100	3.199	2.61927055149645	-0.527768	-0.059304	0.06157	0.053691	0.559003	0.36	0.09	0	0.00099	-2.75800314194955	0.896168173669908	-2.68150051003147	0.893185
chr1:97748359:G/A:1	rs114849039	0.561	2.44528346011422	-0.53905	-0.011962	0.08342	0.074636	0.394092	0.4	0.19	0.07	0	-2.7580431966467	0.896171440498005	-2.69175583766168	0.894048
chr8:144000400:G/T:1	rs112026831	0.146	2.01782597196688	-0.570688	-0.254701	0.06304	0.053691	1.109764	0.17	0.19	0.3	0.00198	-2.76013574366609	0.89634200323677	-2.67328191371549	0.89249
chr11:37990661:G/T:1	rs182026223	1.293	2.0120534348506	-0.138326	-0.201002	0.09596	0.061011	0	0.3	0.14	0.07	0.259406	-2.76434756146524	0.896684690372654	-2.70096540171772	0.894819
chr3:145717810:G/A:1	rs76351021	2.137	3.0263226062993	-0.257448	-0.216186	0.0802	0.053691	0	0.36	0.15	0.03	0.020792	-2.76576599785465	0.896799913604922	-2.69659500409083	0.894454
chr11:37876555:C/A:1	rs188142176	1.843	3.74303767364961	-0.323744	-0.211813	0.08301	0.061011	0	0.29	0.09	0.01	0.146535	-2.7666616962288	0.89687262540184	-2.71163131661727	0.895707
chr5:108360625:A/G:1	rs61155278	1.444	1.86412370436078	-0.312332	-0.219453	0.08372	0.053691	0.643444	0.36	0.15	0.01	0.003961	-2.76821385743343	0.896998540006	-2.68701275555189	0.89365
chr1:33187046:C/T:1	rs359952	3.117	1.79425717862327	-0.194836	-0.189193	0.17697	0.053691	0.185214	0.24	0.18	0.13	0.026733	-2.77082048268887	0.897209743655362	-2.70361599138574	0.89504
chr2:22699863:A/C:1	rs115790788	0.239	3.56161345613954	-0.35903	-0.230091	0.06098	0.061011	0	0.39	0.05	0.02	0.175248	-2.77228154962241	0.897327989909426	-2.71057301644239	0.895619
chr12:81796157:A/G:1	rs10862306	2.011	1.77176620043993	-0.110623	-0.179567	0.14099	0.053691	0.330576	0.27	0.23	0.04	0.002971	-2.77321653066659	0.89740360737757	-2.69994073715802	0.894733
chr17:31939993:T/A:1	rs1434589	0.892	2.34278074692942	-0.360351	-0.23365	0.094	0.061011	0.002863	0.49	0.18	0.03	0	-2.77360232337158	0.897434796922747	-2.70003340127199	0.894741
chr12:112980382:G/A:1	rs146472712	2.375	1.87715502936491	-0.317688	-0.211118	0.08944	0.053691	0	0.39	0.18	0.1	0.087129	-2.77365878828036	0.897439361269591	-2.69743093229904	0.894524
chr17:29150366:C/T:1	rs116807421	0.416	1.30432682141545	-0.686188	-0.008041	0.0504	0.093295	0.333487	0.27	0.3	0.51	0.003961	-2.77533937022741	0.897575143693556	-2.71512472775834	0.895996
chr11:37929352:G/C:1	rs184518308	0.794	4.29970944204139	-0.349595	-0.207369	0.08345	0.061011	0	0.24	0.06	0.08	0.155446	-2.7789202486933	0.897864024271239	-2.72697865237107	0.896975
chr11:37988289:C/G:1	rs183277744	6.667	2.67318656439563	-0.302954	-0.197035	0.20101	0.053691	0	0.27	0.02	0	0.002971	-2.77910514963572	0.897878924693987	-2.72849670273681	0.897099
chr12:80015593:C/T:1	rs7306065	3.714	2.57140733970503	-0.09862	-0.184221	0.04198	0.106106	0.330576	0.19	0.11	0.09	0	-2.78219385874799	0.898127597504922	-2.76288523570239	0.899897
chr17:54324640:G/A:1	rs77908545	2.261	2.52010723439125	0.021184	-0.172887	0.14796	0.053691	0.062542	0.27	0.1	0.05	0.00099	-2.78362355345949	0.898242553278543	-2.72217219848006	0.896579
chr14:87744885:G/A:1	rs1750687	0.34	2.00728956818748	-0.661888	-0.259693	0.05283	0.061011	0.969106	0.32	0.28	0.06	0	-2.78477747322345	0.89833526625095	-2.69891891060363	0.894648
chr17:51558367:G/T:1	rs34974061	0.282	4.2671212847762	-0.553902	-0.240311	0.07477	0.061011	0	0.44	0.1	0	0	-2.78893043614293	0.898668431668352	-2.72551276927318	0.896854
chr18:67252075:T/C:1	rs4371259	0.808	1.96567157851454	-0.237494	-0.149766	0.10166	0.061011	0.312174	0.35	0.12	0.05	0.10198	-2.79124082400036	0.898853434476652	-2.72189691137184	0.896556
chr17:33777798:G/A/T:1	rs7214197	0.098	2.8517296553317	-0.736188	-0.271108	0.04601	0.074898	0.002863	0.31	0.33	0.39	0	-2.79304317245245	0.898997585355716	-2.72608532767799	0.896901
chr13:77100169:G/A:1	rs7139538	2.085	1.95545200137727	-0.130035	-0.185897	0.11621	0.053691	0	0.4	0.13	0.05	0	-2.79958045889538	0.899519177363691	-2.72774110326547	0.897037
chr17:29289297:T/C:1	rs9912617	2.155	2.24038394104883	-0.31454	-0.197849	0.04946	0.074898	0	0.3	0.33	0.13	0.005941	-2.80178056187025	0.899694274728503	-2.74166663131525	0.898177
chr17:29319523:T/G:1	rs4600517	5.579	2.79957097851974	-0.484663	-0.129697	0.04826	0.088506	0.143092	0.32	0.09	0.02	0.006931	-2.803927383671	0.899864916887691	-2.76840063859336	0.90034
chr5:108299772:T/C:1	rs117288130	0.292	1.83469902508314	-0.189855	-0.195113	0.1356	0.061011	0.643444	0.33	0.1	0.02	0.00099	-2.80487577200251	0.899940232899682	-2.7349114666526	0.897625
chr3:145748154:T/G:1	rs6775674	6.68	3.69542354192232	-0.433594	-0.22804	0.0763	0.053691	0	0.22	0.1	0.01	0.00198	-2.80529996717201	0.899973906857416	-2.7520737533857	0.899023
chr17:29101320:G/A:1	rs143082665	1.92	2.18435899558046	-0.310863	-0.208335	0.12425	0.092769	0.148273	0.18	0.14	0.15	0.251485	-2.80546951070054	0.89998736344544	-2.77462372082591	0.900839
chr12:80106893:T/G:1	rs2491339	4.831	3.28757149824072	-0.313606	-0.206268	0.08934	0.053691	0	0.24	0.05	0.03	0.103961	-2.80561549828255	0.899998949350124	-2.75056681100906	0.898901
chr9:86838475:G/T:1	rs12686250	0.823	3.7670347745992	-0.123073	-0.189083	0.11568	0.053691	0	0.27	0.13	0.01	0.004951	-2.8057441058164	0.900009155122836	-2.74539784035519	0.898481
chr17:29288195:G/A:1	rs79891199	1.355	1.80712410931559	-0.382722	1.0895	0.02921	0.101703	0.185214	0.22	0.3	0.16	0.027723	-2.80620786957292	0.900045951218535	-2.75900696241536	0.899584
chr6:121459982:C/T:1	rs76778055	2.838	1.73173330176992	-0.293741	-0.145172	0.12291	0.061011	0.188077	0.34	0.21	0.05	0	-2.80762171247358	0.900158067775663	-2.7391059653739	0.897968
chr12:112741936:A/G:1	rs188028538	0.161	1.90131095590867	-0.348769	-0.077135	0.16247	0.088506	0.188077	0.31	0.11	0.28	0	-2.80932607604991	0.900293100233014	-2.76469619277887	0.900043
chr12:80108416:C/T:1	rs711159	1.713	2.64864304971876	-0.297845	-0.206102	0.06483	0.053691	0	0.38	0.22	0.04	0.00099	-2.809519927416	0.900308450136159	-2.7345491041438	0.897596
chr5:67903602:G/A:1	rs6449969	2.406	1.85647596747839	-0.389965	-0.222802	0.0304	0.053691	0	0.46	0.22	0.09	0.002971	-2.81143285414466	0.90045983052	-2.72831087540022	0.897084
chr11:37973130:A/C:1	rs148628445	0.435	2.22890886175382	-0.224914	-0.208026	0.05464	0.053691	0	0.36	0.14	0.09	0.19901	-2.81154500263279	0.900468700228958	-2.73696502124539	0.897793
chr12:80048889:T/A:1	rs3842842	2.435	1.45075470630552	-0.49069	-0.237312	0.0529	0.125411	0.51579	0.32	0.18	0.17	0	-2.81193774911163	0.900499757591936	-2.79121460664755	0.902159
chr3:50774268:C/T:1	rs144313213	6.384	1.85199003669954	-0.257378	-0.205111	0.13065	0.074636	0.243943	0.18	0.15	0	0.084159	-2.82071927528995	0.901192329024569	-2.77969986020922	0.901244
chr15:72783350:G/A:1	rs113263393	2.085	1.5708929182195	-0.305906	-0.200894	0.10905	0.084033	0.462695	0.21	0.06	0.03	0.358416	-2.82269277051587	0.901347485783398	-2.78185732920061	0.901416
chr13:77109017:A/G:1	rs114612006	1.898	2.5891813327373	-0.30276	-0.221627	0.08035	0.061011	0	0.43	0.07	0	0.074258	-2.82323570982753	0.901390140530323	-2.75960774146023	0.899633
chr11:38000757:A/G:1	rs16930985	1.603	2.1248805043941	-0.336677	-0.209429	0.05126	0.119485	0	0.41	0.19	0.09	0.00099	-2.82375411258481	0.901430855020257	-2.80256360173717	0.903055
chr3:145694989:T/C:1	rs13071143	1.619	1.96527717632169	-0.228608	-0.218148	0.06548	0.061011	0.429157	0.31	0.18	0.06	0	-2.82448604706396	0.901488318980601	-2.75364146222514	0.89915
chr12:81721085:C/A:1	rs11114824	3.38	1.98730261595242	0.050009	-0.178333	0.10458	0.061011	0.330576	0.21	0.1	0.03	0.008911	-2.82485646211984	0.901517390808713	-2.76829268466856	0.900332
chr17:51563258:C/T:1	rs115764188	1.261	1.10917201148372	-0.180078	-0.19397	0.1131	0.061011	0	0.45	0.27	0.04	0.00099	-2.82526763082831	0.901549653808646	-2.74851412073952	0.898735
chr3:50624321:G/A:1	rs72940708	0.032	3.04346748544396	-0.738043	-0.254724	0.0836	0.060467	0	0.4	0.29	0.19	0	-2.82555406964832	0.901572125107456	-2.74898234686118	0.898773
chr19:47985220:G/A:1	rs17271418	0.416	1.68984604559766	-0.261894	-0.11437	0.16221	0.078448	0.64049	0.25	0.05	0.19	0	-2.82767178198223	0.901738144403386	-2.77606896699667	0.900954
chr17:29083439:G/T:1	rs142223753	4.358	2.45174094869835	-0.3244	-0.217602	0.0563	0.069865	0	0.19	0.07	0	0.421782	-2.82878100884338	0.901825020996137	-2.78564433754001	0.901717
chr13:77113548:C/T:1	rs57443356	2.649	2.5717503892943	-0.236032	-0.202653	0.04547	0.053691	0.011202	0.36	0.19	0.02	0	-2.83084014224167	0.901986146728145	-2.75877961477957	0.899566
chr5:65033368:A/G:1	rs6876708	7.842	2.62548907423161	-0.230768	-0.207753	0.08357	0.053691	0.062542	0.18	0.07	0.05	0	-2.83088361715565	0.901989546519366	-2.77866000397424	0.901161
chr12:112937986:A/G:1	rs7953069	0.676	1.23337939787712	-0.533895	-0.246152	0.05607	0.106106	0.942304	0.41	0.1	0.05	0.00099	-2.83132128216533	0.902023767642374	-2.78698188002035	0.901824
chr13:77110711:G/A:1	rs7992988	0.47	3.70113526479101	-0.357004	-0.207862	0.14184	0.053691	0	0.29	0.19	0.04	0.003961	-2.83220191867959	0.902092598268233	-2.76792962633914	0.900302
chr15:72898677:G/A:1	rs113251209	0.056	3.83724341602122	-0.766154	-0.273455	0.03111	0.074636	0	0.37	0.28	0.16	0	-2.83473134917584	0.902290101676346	-2.773403579672	0.900741
chr11:37945071:C/T:1	rs147863672	2.919	2.62950089679765	-0.373071	-0.234501	0.05621	0.061011	0	0.25	0.15	0.01	0.306931	-2.83739589156154	0.902497838823582	-2.77939397102298	0.90122
chr11:37911934:A/G:1	rs188878949	2.46	1.46936987231433	-0.179869	-0.196792	0.09671	0.061011	0	0.32	0.21	0.01	0.19802	-2.83861242116537	0.902592575992454	-2.77296627454974	0.900706
chr5:108269341:A/G:1	rs7723612	3.78	2.14758559868824	-0.345628	-0.223972	0.08488	0.053691	0.643444	0.24	0.03	0	0.103961	-2.83978108112853	0.902683521708786	-2.77365155135569	0.900761
chr11:37850745:G/A:1	rs193115673	1.332	1.83033150047691	-0.196206	-0.203005	0.07694	0.061011	0	0.4	0.05	0.01	0.245545	-2.84188251684152	0.902846899757757	-2.77768760831305	0.901084
chr11:37969235:T/C:1	rs114311443	1.669	2.88129475972584	-0.298846	-0.211711	0.07955	0.053691	0	0.28	0.04	0.06	0.261386	-2.84521016038648	0.903105198575429	-2.7835119124185	0.901548
chr1:97750973:C/T:1	rs79204295	1.521	2.6448483837211	-0.174981	-0.195976	0.1017	0.074636	0.208878	0.28	0.15	0.03	0	-2.84569364318136	0.903142685555571	-2.79641413961473	0.90257
chr12:80021055:C/T:1	rs7953362	0.73	2.0924016956351	-0.089409	-0.184884	0.21579	0.053691	0.330576	0.25	0.03	0.06	0.076238	-2.8471160291989	0.903252908922058	-2.78605439138272	0.90175
chr17:31937547:T/C:1	rs67181753	0.794	1.52882294682848	-0.290092	-0.226291	0.09037	0.061011	0.002863	0.37	0.28	0.08	0.122773	-2.84740893497152	0.903275595298636	-2.77335070116166	0.900737
chr12:119714147:T/C:1	rs10774490	1.637	1.6157733218967	-0.232617	-0.210299	0.08865	0.053691	0	0.31	0.38	0.1	0.006931	-2.84742014570335	0.903276463523736	-2.76705739565343	0.900232
chr11:37947480:T/G:1	rs185817787	2.455	1.8794888012635	-0.339981	-0.226944	0.05385	0.061011	0	0.37	0.28	0.09	0.00099	-2.85071327188206	0.903531254892208	-2.77788148229212	0.901099
chr15:72719897:A/G:1	rs56819667	4.237	1.91251000239271	-0.357754	-0.152272	0.07177	0.056015	0	0.4	0.01	0	0.179208	-2.85445406739294	0.903820084074517	-2.79000697533266	0.902064
chr12:112880508:C/T:1	rs12304009	0.388	1.75720850044427	-0.611713	-0.262286	0.05284	0.088506	0.942304	0.38	0.08	0.08	0.006931	-2.8546375104332	0.903834231458382	-2.7980463109952	0.902699
chr1:33197353:C/T:1	rs113061988	1.951	0.963953899843141	-0.411416	-0.180298	0.0592	0.093295	0.188077	0.35	0.24	0.17	0.1	-2.86092031526783	0.904317847129713	-2.81123469808733	0.903735
chr11:37911809:G/A:1	rs184135212	2.062	1.47517404425742	-0.331558	-0.222308	0.07029	0.061011	0	0.46	0.24	0.04	0	-2.86110841033092	0.904332298011918	-2.78538043568133	0.901696
chr17:51558090:G/A:1	rs1910212	0.108	5.35054456825755	-0.785905	-0.28237	0.05269	0.061011	0	0.37	0.13	0	0.00099	-2.86482747469086	0.904617694910777	-2.80632584150579	0.903351
chr8:144018027:G/A:1	rs147373399	7.873	1.77053512685991	-0.655497	-0.231566	0.04243	0.074636	0	0.34	0.23	0.05	0.00198	-2.86556559420723	0.90467426277225	-2.81263591839864	0.903845
chr6:121415695:C/A:1	rs6922026	3.819	2.58268484143393	-0.176317	-0.196104	0.0854	0.074636	0.002863	0.16	0.05	0.03	0.29703	-2.87049754384581	0.905051602827037	-2.83537624068823	0.905611
chr9:86860261:C/T:1	rs11140467	1.506	3.92158690986028	-0.327284	-0.209701	0.07958	0.053691	0	0.32	0.07	0.01	0.003961	-2.87171421587292	0.905144520121383	-2.81120907031333	0.903733
chr5:108326904:A/T:1	rs73211580	0.873	1.21625001699283	-0.255963	-0.21537	0.09505	0.074636	0.643444	0.28	0.21	0.09	0	-2.87282178997705	0.90522904733055	-2.80951239810903	0.903601
chr3:145700381:G/A:1	rs13079829	1.249	3.32582863960592	-0.164066	-0.191266	0.06797	0.061011	0	0.29	0.15	0.02	0.00099	-2.87402408061461	0.905320740216441	-2.81605117724809	0.904112
chr17:29146919:G/C:1	rs7223940	0.178	1.45545526517151	-0.288335	-0.188451	0.10006	0.078448	0.333487	0.36	0.14	0.17	0.00099	-2.87519446264369	0.905409936764116	-2.81636822878426	0.904137
chr13:77101857:C/G:1	rs57176175	1.065	1.40201600621005	-0.196256	-0.207698	0.11718	0.053691	0	0.36	0.27	0.12	0	-2.87576022972314	0.905453032494737	-2.79731060035949	0.902641
chr9:86839347:C/T:1	rs77547820	0.124	4.23895306762959	-0.621359	-0.162308	0.06771	0.055872	0.185214	0.36	0.08	0.04	0	-2.87589030977302	0.905462938933094	-2.80955433471694	0.903604
chr3:145747509:G/A:1	rs34760415	6.562	1.78956125931941	-0.247465	-0.205963	0.15989	0.053691	0	0.18	0.05	0	0.238614	-2.88146229775566	0.905886563789711	-2.83113007759846	0.905283
chr8:66223169:G/A:1	rs6982534	1.52	2.83897658152005	-0.195954	-0.20319	0.05871	0.061011	0	0.35	0.14	0.02	0	-2.88334615273458	0.906029471491121	-2.82128849067996	0.90452
chr9:86824623:G/A:1	rs79687217	0.905	2.30151479234318	-0.279289	-0.222136	0.07234	0.061011	0	0.35	0.09	0.01	0.253466	-2.88343084720439	0.906035892580866	-2.82129199210261	0.90452
chr12:79997094:C/G:1	rs6539469	1.234	1.74023941465872	-0.219522	-0.129486	0.03849	0.162113	0.330576	0.33	0.11	0.08	0.00099	-2.88388940817429	0.906070652642135	-2.90156316309427	0.910615
chr3:145708104:T/C:1	rs6808073	3.815	3.36471180336854	-0.374746	-0.225549	0.05358	0.061011	0	0.19	0.08	0	0.253466	-2.88402586821644	0.906080994820063	-2.83568058762833	0.905635
chr8:143996005:T/C:1	rs56097831	0.019	2.35586683936578	-0.806931	0.493832	0.03584	0.053691	0.312174	0.21	0.36	0.35	0.002971	-2.88405439278899	0.90608315656432	-2.79257239253468	0.902267
chr12:112864102:G/A:1	rs10129049	0.419	1.86039953541449	-0.542733	-0.243576	0.05239	0.062308	0.942304	0.4	0.03	0.03	0.00099	-2.88408981227967	0.90608584079114	-2.80747876198258	0.903441
chr6:121417335:A/G:1	rs113987180	5.319	2.37459857503998	-0.263864	-0.211315	0.13289	0.061011	0.002863	0.2	0.05	0.15	0.027723	-2.88420425758508	0.906094513514651	-2.83622372663688	0.905677
chr15:72838527:C/T:1	rs72735173	1.072	1.68052079314654	-0.464494	-0.234395	0.05489	0.088506	0.462695	0.47	0.07	0.03	0	-2.88537622932841	0.906183292112304	-2.8329799758753	0.905426
chr3:145750940:A/C:1	rs71300369	2.983	2.43190950740354	-0.271663	-0.214398	0.08469	0.078448	0	0.28	0.21	0.05	0.008911	-2.89038591323734	0.906562084719101	-2.84485990872726	0.906341
chr13:77108509:T/C:1	rs112785865	1.657	3.07387909645016	-0.300629	-0.213591	0.07645	0.053691	0	0.33	0.05	0	0.137624	-2.89840816725731	0.907166309181611	-2.83616949479381	0.905672
chr2:22718206:C/T:1	rs76884848	1.778	2.30486137069753	-0.165312	-0.202809	0.11365	0.061011	0	0.36	0.05	0.07	0.006931	-2.90181296296726	0.907421878297016	-2.84314238315478	0.906209
chr9:86844452:A/G:1	rs11140459	1.851	2.1672152811052	-0.293766	-0.206736	0.06305	0.053691	0	0.38	0.15	0.1	0	-2.90208759504282	0.907442469889855	-2.82872300111151	0.905097
chr13:77117616:T/C:1	rs17066370	1.566	2.08027092864423	-0.280517	-0.208714	0.10219	0.053691	0	0.34	0.09	0.03	0.20099	-2.90319965065568	0.907525815886412	-2.83627946623182	0.905681
chr8:66224860:A/G:1	rs11785724	2.19	2.42918736710801	-0.314567	-0.210165	0.09829	0.061011	0	0.36	0.18	0.01	0	-2.90335926527297	0.907537774074373	-2.84023899689558	0.905986
chr12:80066180:C/T:1	rs10778685	2.04	2.90887566633884	-0.469138	-0.194744	0.03378	0.106106	0.330576	0.32	0.1	0.03	0.00198	-2.90371200707351	0.907564197124227	-2.87844205242	0.90889
chr13:77116222:G/A:1	rs76774955	1.071	1.76282790600447	-0.271688	-0.186857	0.0992	0.074388	0	0.37	0.22	0.1	0	-2.90605318183994	0.907739427373792	-2.84775404424662	0.906562
chr17:29252236:C/T:1	rs144422718	2.031	2.0247953853162	-0.300647	-0.216605	0.08519	0.078448	0.062542	0.28	0.08	0.1	0.20099	-2.90683055687523	0.907797557268891	-2.86248238763381	0.907685
chr9:86844583:G/A:1	rs11140460	0.819	1.80803314812244	-0.166949	-0.193864	0.09754	0.053691	0	0.37	0.19	0.09	0	-2.91015622290784	0.908045935051149	-2.83559073707797	0.905628
chr15:72757927:C/T:1	rs72735137	4.281	2.57871475207281	-0.512514	-0.23291	0.09684	0.053691	0	0.29	0.07	0.19	0.00198	-2.91230719511587	0.908206316591013	-2.84963947090813	0.906707
chr13:77111509:G/A:1	rs60322842	0.977	3.28419446744085	-0.220872	-0.205194	0.12351	0.053691	0	0.29	0.1	0.04	0	-2.91261768281685	0.908229450158743	-2.8520908350841	0.906894
chr17:29294018:A/G:1	rs7213719	1.17	3.41668503559185	-0.82307	-0.273376	0.02141	0.053691	0	0.32	0.32	0.2	0.00099	-2.91718295840152	0.908569097584396	-2.83825306959152	0.905833
chr17:31939428:G/A:1	rs7221496	1.325	1.62776107047339	-0.090137	-0.188448	0.1041	0.061011	0.002863	0.35	0.19	0.06	0.00099	-2.91825603319306	0.908648796798769	-2.85216926583016	0.9069
chr14:87741802:C/A:1	rs12889127	6.645	2.99332137745995	-0.25149	-0.212861	0.06204	0.061011	0	0.17	0.03	0.02	0.078218	-2.92027759672891	0.908798802070558	-2.87787430327939	0.908847
chr3:145709314:T/C:1	rs6763296	0.234	3.35764037239563	-0.810879	-0.192054	0.04176	0.080754	0.185214	0.4	0.21	0.08	0	-2.92314886357664	0.909011543484367	-2.86703112628982	0.90803
chr12:79998800:G/A:1	rs7980134	1.783	2.11291150305611	-0.260843	-0.210046	0.03011	0.088506	0.330576	0.21	0.25	0.12	0	-2.9233348947461	0.909025314424578	-2.87914124156887	0.908943
chr13:77103226:G/T:1	rs7999217	0.606	2.78856409654755	-0.156236	-0.192066	0.05663	0.053691	0	0.32	0.15	0.07	0.00099	-2.9255449385429	0.909188794443247	-2.85680082257368	0.907253
chr12:112914924:G/A:1	rs73427513	0.337	1.6946014189182	-0.589001	-0.256105	0.03925	0.106106	0.942304	0.37	0.08	0.04	0.00099	-2.92598891002352	0.909221609322055	-2.88611335724888	0.909465
chr8:144008926:T/C:1	rs79238966	1.675	2.15290104975255	-0.396357	-0.227926	0.07394	0.053691	0	0.3	0.23	0.17	0.036634	-2.92700534913452	0.90929670336961	-2.85346314912207	0.906999
chr3:145701073:G/C:1	rs5029229	0.289	3.56959053746982	-0.54552	-0.245163	0.03341	0.074636	1.068517	0.16	0.06	0.02	0.002971	-2.93032041406758	0.909541298437162	-2.87875557673416	0.908914
chr12:112606171:G/A:1	rs12300417	0.203	2.43346732532932	-0.593258	0.316167	0.08818	0.283894	0.188077	0.25	0.06	0.23	0	-2.93297378565997	0.909736718733088	-3.06040963415133	0.921816
chr11:37954616:T/G:1	rs146942897	2.012	2.34087919179946	-0.253239	-0.197651	0.10687	0.061011	0	0.24	0.22	0.13	0	-2.93329621490078	0.909760444200429	-2.872937790262	0.908476
chr17:31957539:G/T:1	rs12103895	0.462	2.65471718240649	-0.394265	-0.244522	0.08916	0.074636	0.002863	0.25	0.34	0.13	0.00198	-2.93362446073236	0.909784592914375	-2.87817230928191	0.90887
chr3:145710435:T/C:1	rs34150945	3.946	2.52317248097274	-0.273291	-0.214481	0.14347	0.061011	0	0.26	0.08	0.02	0.037624	-2.93490714565701	0.909878912719535	-2.88510576267535	0.90939
chr12:79967723:C/T:1	rs11114183	3.359	2.23392222359734	-0.387683	-0.216434	0.05661	0.069865	0	0.18	0.19	0.15	0.188119	-2.93762580847756	0.910078582213962	-2.88734225127901	0.909557
chr17:33804286:T/C:1	rs8069360	0.745	3.36570784715854	-0.395479	-0.167264	0.05517	0.078448	0.002863	0.2	0.14	0.25	0.023763	-2.94047899181083	0.910287777666945	-2.89731154457281	0.9103
chr5:108328567:G/A:1	rs188310612	3.203	2.38533726506342	-0.323127	-0.219896	0.04254	0.053691	0.643444	0.21	0.07	0.02	0.017822	-2.94315706540242	0.910483804678773	-2.87657261329099	0.90875
chr8:66324293:T/G:1	rs4737217	2.747	2.32459955257399	-0.284308	-0.211335	0.03767	0.061011	0	0.31	0.2	0.07	0	-2.94321496477653	0.910488039219805	-2.87929501543843	0.908954
chr12:112957375:C/A:1	rs12306705	3.255	3.14381901879304	-0.36333	-0.156864	0.13475	0.053691	0.185214	0.21	0.08	0	0.032674	-2.94387761124636	0.910536492065419	-2.88838037225524	0.909635
chr13:30704375:G/C:1	rs139692788	0.634	3.51500192305938	-0.300754	-0.21194	0.09506	0.078448	0	0.15	0.2	0.01	0.204951	-2.94517965238012	0.910631640753064	-2.90884583737977	0.911154
chr17:31942375:A/G:1	rs60550499	1.042	2.36862560147836	-0.027717	-0.187879	0.13656	0.061011	0.002863	0.2	0.08	0.02	0.209901	-2.94849978693238	0.910873924021802	-2.89865076885455	0.910399
chr18:67196990:G/A:1	rs17773468	1.509	2.63612246973309	-0.253597	-0.210111	0.02784	0.061011	0.12696	0.26	0.21	0.09	0	-2.9487577921063	0.910892731184506	-2.8844375230481	0.90934
chr5:108316422:T/C:1	rs17161574	0.641	2.03256575441042	-0.394624	-0.230488	0.08845	0.053691	0.643444	0.29	0.14	0.04	0.00099	-2.9504776573895	0.911018024474594	-2.87468461960256	0.908607
chr11:37875527:A/G:1	rs181031595	1.307	2.08828541187855	-0.229352	-0.203401	0.06934	0.061011	0	0.24	0.25	0.05	0.168317	-2.95121598539962	0.911071771892539	-2.88824989829907	0.909625
chr12:80011664:G/C:1	rs10778681	1.196	2.69152262340504	-0.850986	-0.148762	0.0743	0.10756	0.51579	0.29	0.14	0.17	0	-2.95213988841656	0.911138994403033	-2.9220447515537	0.912123
chr12:79938341:A/C:1	rs139169178	0.289	1.56537444093461	-0.173084	-0.190199	0.15237	0.060467	0.185214	0.23	0.15	0.17	0.09505	-2.95217460495203	0.911141519615131	-2.88963234066687	0.909728
chr8:66229955:A/T:1	rs1913551	3.616	1.84305980531984	-0.202401	-0.206595	0.02562	0.061011	0	0.32	0.2	0.04	0.00099	-2.95600754527589	0.911419991631938	-2.89156215791022	0.909872
chr17:51520849:C/A:1	rs7215158	3.273	1.88454053893599	-0.330418	-0.215983	0.07397	0.061011	0	0.35	0.16	0.02	0.049505	-2.95768302498326	0.911541514728076	-2.89485714805175	0.910117
chr17:29286855:G/C:1	rs1039724	0.008	3.33106034323577	-1.244317	-0.326863	0.02044	0.078448	0	0.37	0.31	0.4	0.00099	-2.95859677867145	0.911607737218495	-2.89325187530057	0.909998
chr3:50697043:G/A:1	rs12492093	3.258	2.10711941520529	-0.386302	-0.233706	0.05195	0.053691	0	0.35	0.14	0.04	0.069307	-2.9621700687058	0.911866349666203	-2.89315965222344	0.909991
chr5:67907157:A/G:1	rs77755791	5.381	2.32901467692763	-0.714936	-0.263983	0.05397	0.053691	0	0.38	0.18	0.03	0.002971	-2.96651598039034	0.912180118952169	-2.89658865379099	0.910246
chr3:145674886:A/T:1	rs71300359	0.812	1.2466008441803	-0.121698	-0.199333	0.1291	0.061011	0	0.32	0.19	0.16	0.00099	-2.96817664098553	0.912299796252328	-2.90178229466581	0.910631
chr18:67199110:C/A/T:1	rs74258305	2.742	2.3345344592907	-0.4037	-0.232657	0.02497	0.061011	0.12696	0.24	0.24	0.14	0	-2.97960383546561	0.913120011995245	-2.91444885455622	0.911566
chr1:33188794:A/T:1	rs12030796	2.487	1.91501052946485	-0.309736	-0.181308	0.07077	0.053691	0	0.18	0.1	0.14	0.315842	-2.97970361284503	0.913127148442348	-2.91826845642895	0.911846
chr11:37977303:A/G:1	rs187080383	1.814	2.91953334438675	-0.433001	-0.234911	0.04778	0.053691	0	0.33	0.1	0.1	0.031683	-2.9801454592351	0.913158745666027	-2.91355880103535	0.911501
chr17:29206771:G/A:1	rs147663159	5.569	1.95383027295928	-0.236008	-0.199549	0.12707	0.106106	0.148273	0.18	0.07	0	0.052476	-2.9843782007853	0.91346100155006	-2.97666034734716	0.916051
chr11:38006395:A/T:1	rs144695559	1.58	3.38886917772757	-0.301802	-0.204639	0.0652	0.053691	0	0.18	0.06	0.03	0.247525	-2.98437994591343	0.913461126005535	-2.93011109939796	0.912712
chr14:87742435:A/T:1	rs1682553	2.702	1.57359567969143	-0.289761	-0.124972	0.06669	0.061011	0	0.23	0.16	0.07	0.263367	-2.98456831165985	0.913474558701626	-2.92464515951578	0.912313
chr17:54483155:G/A:1	rs187423937	1.444	1.9086048139883	-0.176333	-0.204285	0.05337	0.053691	0.062542	0.33	0.22	0.03	0	-2.98526634694309	0.913524323247466	-2.9120347221556	0.911389
chr17:29146114:C/T:1	rs146470007	0.908	1.8872064703637	-0.49774	-0.204373	0.04059	0.088506	0.333487	0.34	0.16	0.14	0	-2.98745453894327	0.913680185821938	-2.93858485437026	0.913327
chr11:37845891:G/A:1	rs191818633	1.274	1.75097948971404	-0.093172	-0.183548	0.11942	0.053691	0	0.3	0.18	0.06	0.004951	-2.99037164233128	0.913887641133312	-2.92269967569733	0.912171
chr5:108275069:T/C:1	rs73209345	1.603	1.83949280689533	-0.179441	-0.203253	0.12121	0.053691	0.643444	0.2	0.08	0.03	0.00099	-2.99060007289861	0.913903870642796	-2.92482317404202	0.912326
chr12:79955966:C/T:1	rs7974408	3.64	1.99965379473316	-0.534477	-0.19223	0.28791	0.062308	0.185214	0.22	0.08	0.05	0.047525	-2.99083111364006	0.913920283271811	-2.94458678087067	0.91376
chr15:72888248:G/A:1	rs113933005	2.648	1.92713959806876	-0.337912	-0.20928	0.06287	0.078448	0	0.3	0.05	0.02	0.260396	-2.99136759457212	0.913958384675673	-2.94972300192269	0.91413
chr3:50634026:C/T:1	rs4688707	2.071	1.78155358869706	-0.310467	-0.213207	0.08357	0.053691	0	0.37	0.07	0	0.176238	-2.99269357535447	0.914052502998229	-2.92561474184153	0.912384
chr17:29271624:T/C:1	rs111409152	1.721	1.77225892416087	-0.526881	-0.241441	0.03449	0.053691	0.062542	0.3	0.31	0.22	0	-2.99389959945924	0.914138039855079	-2.91334179693295	0.911485
chr3:50636106:C/T:1	rs143989994	1.248	1.61687912349368	-0.341575	-0.170815	0.06847	0.056701	0	0.27	0.36	0.15	0.008911	-2.99556035388408	0.914255724010481	-2.9197664147187	0.911956
chr14:87742627:A/G:1	rs1155898	2.291	2.32640739602362	-0.168111	-0.198761	0.09233	0.061011	0	0.22	0.09	0.03	0.168317	-2.99809827992954	0.914435332868332	-2.94636751154293	0.913889
chr8:89928514:G/A:1	rs34197002	3.322	2.75691591398914	-0.27145	-0.20767	0.0692	0.061011	0	0.16	0.05	0.01	0.283169	-2.99999380621892	0.914569295244202	-2.95422505429779	0.914454
chr9:86842658:T/G:1	rs28436040	2.809	1.88704637548023	-0.336459	-0.21715	0.0655	0.053691	0	0.29	0.11	0.01	0.234654	-3.00103167072585	0.914642577573267	-2.93654458779581	0.913179
chr12:81761458:T/A:1	rs1851383	5.503	1.04927778343396	-0.208501	-0.213544	0.1153	0.061011	0.330576	0.21	0.07	0.09	0	-3.00143136944331	0.914670787242491	-2.94638856850598	0.91389
chr5:108345030:C/T:1	rs115082737	0.713	1.58091421284066	-0.448094	-0.239642	0.04652	0.078448	0.643444	0.32	0.1	0.04	0.081188	-3.00268306413599	0.91475908333302	-2.94598151458252	0.913861
chr12:79948213:C/T:1	rs7306195	3.127	1.51717236387772	-0.39437	-0.225931	0.05716	0.062308	0	0.27	0.21	0.08	0.181188	-3.00284780759429	0.914770699440472	-2.94043882914815	0.913461
chr8:143998918:C/T:1	rs61758590	0.031	1.51395500740965	-0.777011	0.191712	0.04087	0.056701	0.312174	0.22	0.21	0.53	0.002971	-3.00607290215007	0.914997862945342	-2.92115995270648	0.912058
chr1:33198782:C/G:1	rs12045867	0.425	3.90247549799421	-0.577384	-0.245107	0.05244	0.053691	0	0.23	0.21	0.15	0.009901	-3.00652161659938	0.915029432702708	-2.9412536284674	0.91352
chr12:112910267:G/A:1	rs9668774	0.621	1.86917453640147	-0.542942	-0.177424	0.02818	0.099367	0.942304	0.31	0.06	0.02	0	-3.00701668360042	0.91506425344194	-2.9665234530377	0.915332
chr11:37935053:C/T:1	rs147328857	2.604	1.685709516012	-0.221423	-0.21279	0.09025	0.061011	0	0.33	0.16	0.05	0	-3.00751129515957	0.915099031464205	-2.94564294823694	0.913837
chr11:37883049:C/T:1	rs190460316	1.476	1.67784109237062	-0.24582	-0.222008	0.08019	0.061011	0	0.37	0.22	0.02	0	-3.00897888545013	0.91520216049286	-2.94161755202063	0.913546
chr12:80064366:A/T:1	rs2400546	0.802	2.50005464212442	-0.498036	-0.214015	0.04468	0.106106	0.330576	0.28	0.14	0.12	0.00198	-3.01106152947356	0.915348348692479	-2.98396396523919	0.916566
chr8:66224991:T/C:1	rs9650215	1.771	1.71236222702555	-0.309644	-0.204227	0.04059	0.061011	0	0.38	0.23	0.04	0	-3.01303333613106	0.915486582548074	-2.94293542175847	0.913641
chr8:66224154:A/C:1	rs4737721	4.789	1.91234707498481	-0.4365	-0.122407	0.09493	0.061011	0.291836	0.26	0.1	0.01	0.00099	-3.01473796804729	0.9156059495336	-2.95751245205957	0.914689
chr1:97748929:A/G:1	rs6692946	1.702	2.38134786241347	-0.063607	-0.174899	0.14375	0.053691	0.20892	0.22	0.04	0.02	0.006931	-3.01512988272843	0.915633375495922	-2.95882143390583	0.914783
chr17:51579489:G/T:1	rs1604546	0.522	2.17709857404855	-0.367452	-0.220887	0.06038	0.056701	0.185214	0.34	0.12	0.04	0.09901	-3.01569891160531	0.91567318390176	-2.94658432525641	0.913904
chr12:112705862:G/A:1	rs11066224	0.506	1.53729848360706	-0.53588	-0.240096	0.04239	0.099367	0.002863	0.45	0.15	0.19	0.010891	-3.01572442745147	0.915674968621782	-2.97352030423072	0.915829
chr6:121416079:AATA/-:1	rs146260589	NA	NA	NA	NA	NA	0.074636	NA	NA	NA	NA	0	-3.01599915991561	0.915694183140838	-2.14339969895328	0.840595
chr9:38645206:G/A:1	rs9408305	6.349	2.75331221817358	-0.286684	-0.210667	0.1371	0.053691	0	0.13	0.05	0.02	0.047525	-3.01781489419776	0.915821091205165	-2.97335949902107	0.915817
chr3:145677156:C/T:1	rs34417691	0.848	0.922647606539061	-0.486923	-0.235093	0.05617	0.061011	0	0.38	0.26	0.29	0	-3.01952590788857	0.915940548696707	-2.94068329367941	0.913479
chr15:72719430:A/G:1	rs60702445	0.765	0.944804345757875	-0.127567	-0.177395	0.20151	0.061011	0	0.37	0.06	0.02	0.125743	-3.02365271313024	0.91622814527264	-2.96467748126131	0.915201
chr11:37969351:G/T:1	rs79673233	1.126	1.91196698257266	-0.314675	-0.214884	0.08802	0.053691	0	0.33	0.03	0.01	0.285149	-3.02562226768649	0.916365142472059	-2.96184407227839	0.914999
chr8:66255449:C/A:1	rs1514515	4.091	2.23650343863468	-0.62587	-0.25278	0.03925	0.053691	0	0.45	0.08	0.01	0	-3.0258199570255	0.916378883937918	-2.95556951025098	0.91455
chr3:187756878:T/G:1	rs12638462	1.286	3.58292685215334	-0.492323	NA	0.10505	0.06567	0	0.25	0.33	0.09	0	-3.03089694982945	0.916731206813057	-2.99688103387705	0.917471
chr12:79963358:T/C:1	rs6539468	0.386	3.55540925703071	-0.694959	-0.23848	0.05571	0.069865	0	0.32	0.19	0.11	0.004951	-3.03487835885554	0.917006718913743	-2.97953149441361	0.916254
chr15:72738565:C/T:1	rs2415136	0.534	2.01420814558729	-0.490558	0.094665	0.09245	0.053691	0.185214	0.36	0.16	0.06	0	-3.03819881304395	0.917235968330283	-2.96188935928227	0.915002
chr12:81736648:C/T:1	rs55968734	1.299	1.61692337319206	-0.240439	-0.217107	0.09898	0.061011	0.330576	0.24	0.11	0.15	0	-3.04299596320794	0.917566329233124	-2.98089652156853	0.91635
chr8:89922242:C/T:1	rs36055635	1.284	2.12872408090349	-0.062251	-0.18656	0.05922	0.061011	2.8e-05	0.31	0.12	0.01	0.016832	-3.04482882582248	0.917692288816409	-2.98592055816162	0.916704
chr16:7056818:A/G:1	rs28719484	1.218	2.3684020953134	-0.250882	-0.197466	0.08574	0.053691	0.430929	0.19	0.1	0.08	0.007921	-3.04525197899622	0.917721348513129	-2.98116579656687	0.916369
chr12:79923758:G/C:1	rs7962628	0.984	1.36564836255169	-0.349376	-0.220178	0.15085	0.053691	0	0.28	0.2	0.07	0.184159	-3.0483241560801	0.917932096103442	-2.98022366622699	0.916302
chr15:72888850:G/A:1	rs72735188	1.006	2.39410747469116	-0.299676	-0.213361	0.04711	0.078448	0.185214	0.32	0.1	0.04	0.00099	-3.04836897434013	0.917935167568742	-3.00136551776985	0.917784
chr1:33189073:A/T:1	rs677417	0.469	1.9809671103685	-0.296942	-0.181401	0.066	0.053691	0	0.14	0.11	0.12	0.455446	-3.0486277284036	0.917952898695187	-2.98783671382702	0.916838
chr17:33781208:T/A:1	rs192769757	0.58	2.18599927936096	-0.7026	-0.165123	0.09252	0.06567	0.185214	0.38	0.17	0.12	0	-3.05119190725594	0.918128453097393	-2.98463008673671	0.916613
chr14:87742438:C/T:1	rs1750680	0.375	3.61059178327921	-0.600188	-0.16354	0.02953	0.061011	0	0.28	0.23	0.09	0	-3.05162595218953	0.91815814159162	-2.98853803932588	0.916887
chr13:30692066:G/A:1	rs590327	0.137	3.32737733347257	-0.64508	-0.257207	0.05243	0.06567	0.185214	0.23	0.23	0.16	0	-3.0538639806176	0.918311093045435	-2.99409896181733	0.917277
chr3:145731891:C/T:1	rs35184743	1.241	1.2670101757584	-0.263652	-0.212406	0.08505	0.053691	0	0.44	0.16	0.01	0.002971	-3.05507227962433	0.918393581049289	-2.97957065024927	0.916256
chr8:66228144:A/G:1	rs11994554	1.442	2.4928091985381	-0.214305	-0.20198	0.11035	0.061011	0	0.27	0.17	0	0	-3.05531105235562	0.918409874121818	-2.99953201366232	0.917656
chr1:240723984:T/C:1	rs80230275	0.899	1.37019111491753	-0.19737	NA	0.10956	0.053691	0.084753	0.32	0.2	0.08	0	-3.05604888995517	0.918460206253195	-2.93855297953833	0.913324
chr18:67202800:C/T:1	rs75544472	1.978	1.61484510311566	-0.403482	-0.230095	0.07039	0.061011	0.12696	0.32	0.18	0.04	0.090099	-3.05654260645274	0.918493872407641	-2.99121938878849	0.917075
chr13:77110100:T/G:1	rs17066361	2.432	1.72023157840641	-0.092207	-0.185742	0.13958	0.053691	0	0.28	0.12	0.01	0.00099	-3.0566691456454	0.918502499331629	-2.99609791236155	0.917416
chr17:29291861:C/T:1	rs9895333	1.391	0.957719884010349	-0.26508	-0.19838	0.11656	0.126639	0	0.3	0.13	0.09	0.157426	-3.0604879336278	0.918762524809206	-3.05540590421917	0.92148
chr2:22646326:C/G:1	rs78711918	3.643	1.43019784830724	-0.298068	-0.218477	0.10545	0.061011	0	0.32	0.12	0.06	0.008911	-3.06199382160695	0.918864890122057	-3.00340769608138	0.917926
chr8:66199747:C/T:1	rs1024129	2.352	1.98176465157627	-0.248011	-0.215417	0.05735	0.061011	0	0.37	0.1	0	0	-3.06261932912831	0.918907381442895	-3.00198946515896	0.917827
chr12:80106323:G/A:1	rs2463171	1.391	2.91724291896833	-0.480964	-0.232386	0.03353	0.053691	0	0.36	0.1	0.07	0	-3.06411872637966	0.919009168545534	-2.99647893710584	0.917443
chr12:81778273:A/C:1	rs1522323	0.228	1.21698764258466	-0.260233	-0.213583	0.16826	0.061011	0.330576	0.24	0.17	0.15	0.00099	-3.06545634717774	0.91909989198241	-3.00154886033973	0.917796
chr8:66321181:T/C:1	rs1514524	1.558	3.05169818764936	-0.630655	-0.261511	0.11406	0.061011	0	0.33	0.15	0.04	0	-3.06789685032343	0.919265220132272	-3.01006804487114	0.918388
chr13:77104582:G/A:1	rs117290973	0.88	2.10215551184054	-0.522453	-0.261288	0.0651	0.053691	0	0.46	0.15	0.02	0	-3.07161012143977	0.919516280406537	-2.99621745311795	0.917425
chr12:79991097:G/A:1	rs11114188	0.246	1.5415759965997	-0.643136	-0.249195	0.04063	0.184171	0.330576	0.43	0.02	0.16	0	-3.07227105393059	0.919560905223209	-3.1063688568558	0.924849
chr17:29272385:C/T:1	rs2089464	1.322	1.84705080889424	-0.56333	-0.26219	0.04911	0.053691	0.062542	0.29	0.28	0.21	0	-3.07741444727313	0.919907538111688	-3.00022722686675	0.917704
chr16:7060726:C/A:1	rs59656305	1.208	1.99159916758504	-0.536314	-0.242233	0.07657	0.053691	0.430929	0.33	0.11	0.03	0.029703	-3.07941094682879	0.920041785173038	-3.00685470888905	0.918165
chr3:145749919:T/C:1	rs7628061	1.964	1.89223179723554	-0.336685	-0.221315	0.05586	0.053691	0	0.35	0.2	0.02	0	-3.08402812606613	0.920351598095858	-3.01293421838887	0.918586
chr3:145705522:C/A:1	rs13090856	4.591	1.61184353359638	-0.316413	-0.206891	0.086	0.061011	0	0.3	0.1	0	0.045545	-3.08413545211767	0.920358788862357	-3.02927382529454	0.919709
chr9:86862104:C/T:1	rs11140468	3.776	1.72351524520378	-0.280748	-0.214764	0.09137	0.053691	0	0.38	0	0	0.006931	-3.08492724985247	0.920411823550891	-3.02363098373761	0.919322
chr17:51523948:A/G:1	rs1502510	2.883	1.36156466525985	-0.122462	-0.194148	0.06497	0.061011	0	0.29	0.2	0.02	0	-3.08519813922877	0.920429961611166	-3.02388423557843	0.91934
chr14:87744545:C/A:1	rs943154	2.36	2.58190722468398	-0.085655	-0.187489	0.02852	0.061011	0.00154	0.21	0.16	0.02	0	-3.08539619405704	0.920443220876767	-3.03148481975237	0.91986
chr17:29291332:G/A:1	rs9892391	3.214	1.91332491554399	-0.479757	-0.236206	0.04424	0.053691	0	0.27	0.24	0.08	0.060396	-3.08546663773997	0.920447936498574	-3.01613281033376	0.918806
chr9:86820305:A/G:1	rs7026545	2.079	1.9503692322754	-0.354518	-0.212697	0.05985	0.06567	0	0.31	0.03	0	0.248515	-3.08689028968489	0.92054319289479	-3.03538628807633	0.920126
chr12:80088781:G/C:1	rs10862012	0.585	2.56064282152574	-0.337868	-0.216566	0.07516	0.078448	0	0.21	0.08	0.07	0.246535	-3.0878470039759	0.920607158030419	-3.05023101183332	0.921131
chr17:33791844:A/G:1	rs7225069	1.918	2.10166005957866	-0.294818	-0.213865	0.09582	0.162113	0.002863	0.25	0.16	0.03	0.008911	-3.08927624542019	0.920702643330246	-3.12109999875979	0.925802
chr9:86832585:T/C:1	rs78882819	0.6	2.00897255299934	-0.247157	-0.198138	0.10413	0.061011	0	0.27	0.2	0.1	0.00198	-3.09001931969636	0.920752252554502	-3.02898750721153	0.919689
chr18:67199208:C/A:1	rs77194385	1.973	1.40132989795817	-0.316521	-0.223922	0.0755	0.061011	0.12696	0.27	0.24	0.1	0.00099	-3.09144016261279	0.920847045635356	-3.0256147466673	0.919458
chr12:112916813:T/C:1	rs12304478	0.42	1.63495701771809	-0.880636	-0.282575	0.02313	0.099367	0.942304	0.3	0.11	0.18	0	-3.09197924781874	0.920882988815054	-3.04659216883034	0.920886
chr13:77101856:A/T:1	rs59392982	0.877	1.49614246742257	-0.439038	-0.244036	0.06319	0.053691	0	0.36	0.27	0.12	0	-3.09229167629108	0.920903814136257	-3.01395425058165	0.918656
chr12:112916785:T/G:1	rs73427514	0.933	1.95126160948923	-0.816977	-0.273494	0.02307	0.062308	0.942304	0.27	0.08	0.16	0	-3.09462367250998	0.921059125230456	-3.02182279669092	0.919198
chr8:66246890:T/A/G:1	rs1546584	3.87	1.87757907082314	-0.511473	-0.25286	0.05215	0.061011	0	0.31	0.25	0.02	0	-3.09802662730708	0.921285347581694	-3.03482751634467	0.920088
chr11:37980439:C/G:1	rs190668934	2.084	2.59091868246663	-0.314819	-0.212679	0.08575	0.053691	0	0.23	0.07	0.01	0.162376	-3.09917174325096	0.921361362267619	-3.04290660799217	0.920636
chr12:81715208:C/A:1	rs59816291	1.44	1.5963614245253	-0.265512	-0.22182	0.1124	0.061011	0.330576	0.26	0.12	0.05	0	-3.10421717360782	0.921695623795519	-3.04383249447623	0.920699
chr18:67201497:T/G:1	rs78148352	1.107	1.2569418032938	-0.45123	-0.240707	0.0542	0.061011	0.12696	0.42	0.22	0.03	0.00198	-3.10488491026491	0.921739780729255	-3.0311179131307	0.919835
chr11:37944644:A/T:1	rs181628502	1.32	1.20899448125649	-0.103014	-0.196671	0.12888	0.061011	0	0.3	0.19	0.04	0	-3.10491472348027	0.921741751814758	-3.04391882154062	0.920705
chr1:240723505:T/A:1	rs74744742	3.071	1.48229093337769	-0.235102	NA	0.09853	0.053691	0.084753	0.28	0.1	0.04	0	-3.10565435386526	0.92179064004738	-3.0423764981853	0.9206
chr15:72850839:C/T:1	rs148500404	0.184	1.67309454698062	-0.679725	-0.26746	0.03147	0.099367	0.462695	0.48	0.05	0.03	0.00099	-3.10788361297801	0.921937849929106	-3.06565640075256	0.922167
chr17:31948915:T/G:1	rs57033172	2.569	1.4312479438153	-0.123487	-0.202578	0.12728	0.061011	0.002863	0.23	0.14	0.1	0	-3.10790199266166	0.921939062763434	-3.05324813745587	0.921335
chr18:67206012:G/C:1	rs73452054	0.319	2.48600402063299	-0.474991	-0.236473	0.03671	0.061011	0.12696	0.28	0.3	0.05	0	-3.10876696996127	0.921996124520158	-3.04061669562245	0.920481
chr1:33188265:A/G:1	rs360038	1.776	1.88336908796369	-0.670164	-0.143846	0.04006	0.053691	0.185214	0.29	0.2	0.21	0.005941	-3.10976163121286	0.922061702281011	-3.03355654664842	0.920001
chr3:50749786:T/G:1	rs72944730	2.841	1.7840356879964	-0.351294	-0.217415	0.06956	0.061011	0.243943	0.26	0.01	0.01	0.170297	-3.11146220210086	0.922173723566784	-3.05711546679776	0.921595
chr14:87742999:T/C:1	rs1756692	2.343	2.12123542873265	-0.22015	-0.212694	0.074	0.061011	0	0.21	0.09	0.02	0.176238	-3.11482066608218	0.922394595805168	-3.06390973929933	0.92205
chr17:29289608:C/A:1	rs9906718	4.059	1.91120709803393	-0.315395	-0.200954	0.05007	0.078448	0	0.19	0.21	0.08	0.016832	-3.11771552021183	0.922584596152124	-3.07710451901746	0.922928
chr8:89906588:T/C:1	rs79540121	0.119	4.70226154909998	-0.811187	-0.29363	0.02675	0.061011	0	0.3	0.12	0.06	0	-3.11885108380054	0.922659030980809	-3.06359051528615	0.922029
chr5:108342614:A/G:1	rs73211589	0.513	1.5593241457173	-0.213486	-0.190886	0.1013	0.053691	0.643444	0.25	0.05	0.01	0	-3.12220572560563	0.922878606204457	-3.05420397200489	0.921399
chr13:77111625:C/T:1	rs60838012	0.671	2.05907403720567	-0.220121	-0.196309	0.16863	0.053691	0	0.33	0.06	0.01	0	-3.12554064311985	0.923096420534753	-3.06564047923719	0.922166
chr1:240723463:A/C:1	rs78448688	0.242	1.99544827161996	-0.355136	NA	0.0888	0.053691	0.084753	0.33	0.19	0.04	0	-3.12683768046541	0.923181007848825	-3.04921894531828	0.921063
chr3:145751022:C/T:1	rs73015053	0.709	1.62553358880422	-0.236462	-0.20491	0.05536	0.053691	0	0.37	0.2	0.01	0	-3.12907511621823	0.923326757701968	-3.05589073324335	0.921512
chr11:37979701:C/A:1	rs187318129	3.763	2.13618838548458	-0.315532	-0.214357	0.08401	0.053691	0	0.24	0.04	0	0.134654	-3.13141157701909	0.923478733626363	-3.07680994874952	0.922909
chr3:145688509:C/G:1	rs13081962	0.807	1.4560884427287	-0.333521	-0.230298	0.06952	0.061011	0	0.29	0.16	0.04	0.227723	-3.13279434662452	0.923568568368943	-3.07076000296829	0.922507
chr3:145733033:C/T:1	rs34937793	0.085	1.98017000980864	-0.629829	-0.20869	0.05927	0.074636	0	0.42	0.22	0.08	0	-3.13411024978734	0.923653984449397	-3.07364194421291	0.922698
chr12:80095182:C/T:1	rs4083220	0.718	2.21096357548184	-0.481527	-0.236333	0.05209	0.053691	0	0.4	0.15	0.04	0	-3.13706946949579	0.923845803856958	-3.06483610299564	0.922112
chr1:33189632:C/A:1	rs34843051	2.917	1.76974779071054	-0.357503	-0.213274	0.07988	0.053691	0	0.25	0.03	0.11	0.153466	-3.14095088390491	0.924096844377368	-3.0820748911259	0.923257
chr15:72857494:T/C:1	rs4776603	2.154	1.58471726340879	-0.550212	-0.251285	0.02819	0.088506	0.462695	0.26	0.09	0.06	0.123763	-3.14211156289933	0.924171791762054	-3.10176326694797	0.924549
chr8:89925447:A/G:1	rs1843978	0.75	2.08473152125697	-0.444861	-0.144551	0.08242	0.061011	0	0.34	0.2	0.04	0.00099	-3.14283845732201	0.924218700092112	-3.07837669526105	0.923012
chr8:90004061:G/A:1	rs74487653	1.171	2.16559620361064	-0.324547	-0.214302	0.06784	0.061011	0	0.31	0.16	0.04	0.003961	-3.14491423441682	0.924352533544164	-3.0846971779399	0.92343
chr17:29328208:T/A:1	rs7210955	2.004	2.13587131661869	-0.411729	-0.232003	0.10184	0.088506	0	0.26	0.18	0.06	0.00099	-3.14616628462808	0.924433171002901	-3.11311671116282	0.925287
chr8:66226115:A/G:1	rs1514511	4.028	2.77191399988762	-0.378236	-0.233475	0.03	0.061011	0	0.22	0.11	0.03	0	-3.15029828208626	0.924698824843471	-3.10011887549004	0.924442
chr8:89904674:G/A:1	rs34183439	0.399	1.29353575438772	-0.339402	-0.228088	0.0525	0.061011	0	0.38	0.23	0.08	0	-3.15354584544278	0.924907116643651	-3.08242419268608	0.92328
chr12:112767818:C/G:1	rs112518947	0.709	1.64968380836001	-0.365792	-0.225629	0.07179	0.053691	0.002863	0.38	0.02	0	0.214852	-3.15443833385937	0.924964281915157	-3.08848381581572	0.923679
chr14:87741025:C/T:1	rs1756650	0.821	2.22857074859263	-0.386492	-0.228149	0.07449	0.061011	0	0.26	0.23	0.09	0.00198	-3.15808358118871	0.925197421113428	-3.09681963812241	0.924226
chr3:145704530:C/T:1	rs111804544	8.441	1.74448718149875	-0.599788	-0.248542	0.07875	0.061011	0	0.27	0.04	0	0	-3.15984292336419	0.925309745487433	-3.11326082335184	0.925296
chr11:37843754:C/A:1	rs187312709	2.117	2.45189881006637	-0.44153	-0.255065	0.06203	0.053691	0	0.29	0.18	0.02	0.00099	-3.16113770432044	0.925392327915879	-3.09679703522583	0.924225
chr12:112972120:C/T:1	rs112278256	2.231	1.85058453527664	-0.331256	-0.22158	0.05015	0.053691	0	0.37	0.08	0.01	0.013862	-3.16146624410846	0.925413271424112	-3.09529285883395	0.924126
chr15:72728228:C/T:1	rs10851854	5.124	2.56294275211079	-0.721037	-0.256294	0.04608	0.06567	0	0.33	0.08	0.01	0	-3.16325131322975	0.925526986254975	-3.11323933911896	0.925295
chr3:145750839:C/G:1	rs16857830	0.839	2.07929510444071	-0.287445	-0.212937	0.10435	0.078448	0	0.28	0.15	0.05	0	-3.16442364484077	0.92560159563807	-3.12231635234312	0.92588
chr5:65049324:A/G:1	rs72766101	0.714	3.3356409545525	-0.364627	-0.219051	0.07285	0.053691	0.062542	0.12	0.07	0.01	0.262376	-3.16537724086879	0.925662242177036	-3.11474880652186	0.925392
chr17:51524050:G/T:1	rs1502511	0.277	1.196210876728	-0.209331	-0.205699	0.108	0.061011	0	0.29	0.31	0.04	0	-3.16544893279232	0.925666800094224	-3.09864850512372	0.924346
chr12:80034246:C/T:1	rs139148310	1.445	1.39782820924662	-0.596213	-0.251256	0.06351	0.106106	0.330576	0.4	0.09	0.02	0.006931	-3.16828545353735	0.925846964784753	-3.13895157837028	0.926944
chr16:7064294:A/G:1	rs60427113	0.699	2.48972668898454	-0.489623	0.029488	0.08996	0.084033	0.616143	0.15	0.1	0.04	0.00099	-3.1695173616275	0.925925106798277	-3.1311531423112	0.926447
chr5:65094469:A/G:1	rs72768040	0.363	2.26541392852687	-0.50872	-0.252885	0.05562	0.088506	0.062542	0.35	0.12	0.09	0	-3.1721621548766	0.926092657985489	-3.13261624168914	0.926541
chr11:37942668:C/T:1	rs186340043	2.285	1.67691821049627	-0.368366	-0.224047	0.0659	0.061011	0	0.3	0.1	0	0.154456	-3.17628937435647	0.926353544056671	-3.11940899255506	0.925693
chr12:80078424:C/G:1	rs2463108	1.017	0.937187507594979	-0.585028	-0.217626	0.03182	0.084033	0.330576	0.35	0.24	0.11	0	-3.17643050245383	0.926362452453799	-3.11969260402509	0.925711
chr12:112810275:G/A:1	rs7969909	1.055	1.08604789083804	-0.18572	-0.194648	0.20679	0.074898	0.002863	0.28	0.07	0.03	0.09307	-3.17909685861655	0.926530605478802	-3.13902923985548	0.926949
chr14:87744761:C/G:1	rs1750686	1.628	2.25732111958997	-0.234967	-0.198278	0.03952	0.061011	0	0.24	0.16	0.06	0	-3.1828917428933	0.926769422238487	-3.12623675269214	0.926132
chr1:33195453:C/T:1	rs111872393	0.37	1.29739564450347	-0.601771	-0.107604	0.05563	0.056701	0	0.23	0.4	0.28	0.00099	-3.18500567744128	0.926902196942681	-3.10594111659995	0.924821
chr15:72757101:A/-:1	rs35320017	NA	NA	NA	NA	NA	0.053691	0	0.35	0.16	0.06	0.19307	-3.18783385392138	0.927079544469644	-2.56963073728417	0.883438
chr18:67234454:T/C:1	rs74348924	0.752	1.45241197883931	-0.326325	-0.210976	0.07829	0.053691	0.12696	0.34	0.15	0.05	0	-3.18832104328256	0.92711006155279	-3.11722047568287	0.925552
chr3:145665563:G/A:1	rs13092957	1.662	2.37093719500909	-0.325155	-0.212141	0.06786	0.061011	0	0.18	0.04	0.01	0.289109	-3.19228511105015	0.927358003734003	-3.14530287855727	0.927348
chr12:112985734:G/C:1	rs141873436	0.027	1.30910916142392	-0.562424	-0.178788	0.0601	0.093295	0	0.38	0.26	0.1	0.027723	-3.19236941533728	0.927363269725798	-3.14690495088578	0.927449
chr17:29190410:A/T:1	rs148608561	1.774	2.72900468652831	-0.325761	-0.216722	0.08256	0.106106	0.148273	0.21	0.02	0.01	0.035644	-3.19514637128362	0.927536566415966	-3.18691829330474	0.929948
chr12:112813693:C/T:1	rs7970647	0.605	2.90941752363756	-0.581669	-0.24765	0.0442	0.078448	0.002863	0.37	0.06	0.04	0.011881	-3.19532368303704	0.92754762083707	-3.15177134397016	0.927757
chr17:29293359:T/A:1	rs8069983	2.055	0.965840641037839	-0.404019	-0.230605	0.06296	0.053691	0	0.23	0.33	0.19	0.005941	-3.19568822216271	0.927570343805554	-3.12129177375824	0.925814
chr17:29262798:G/T:1	rs73989924	1.225	3.32892769160664	-0.507905	-0.230846	0.27791	0.06567	0.062542	0.13	0.06	0.02	0.028713	-3.19604664271062	0.927592680058629	-3.16434640208833	0.928546
chr12:79955646:C/T:1	rs7306426	2.453	1.44034177864397	-0.407691	-0.224544	0.05291	0.062308	0.188077	0.2	0.16	0.08	0.145545	-3.19607514060687	0.927594455780028	-3.13823558973633	0.926899
chr3:145701146:C/T:1	rs5029231	0.048	2.64909546122515	-0.79671	-0.275966	0.02908	0.061011	1.068517	0.21	0.09	0.01	0	-3.20175143623672	0.927947484496946	-3.13442113878853	0.926656
chr17:51524491:A/G:1	rs2877476	0.967	1.86775220170156	-0.175279	-0.195412	0.09654	0.061011	0	0.28	0.15	0	0	-3.20432462714877	0.928107084915642	-3.14799404310079	0.927518
chr13:77115138:A/T:1	rs57241192	2.386	3.02867533845948	-0.241339	-0.196012	0.02795	0.053691	0.007553	0.19	0.11	0	0.00198	-3.20944293464349	0.928423738362303	-3.15487631225903	0.927952
chr17:29320775:A/T:1	rs6505224	0.032	0.462356038070115	-0.730625	-0.27898	0.04558	0.088506	0.143092	0.41	0.3	0.23	0	-3.21034452333677	0.928479405772066	-3.15072524518964	0.927691
chr1:240737932:C/T:1	rs16840396	2.308	1.50655760885359	-0.347516	NA	0.10163	0.061011	0.084753	0.25	0.17	0.07	0.006931	-3.21034756786117	0.928479593695929	-3.12076553605861	0.92578
chr3:145746587:C/G:1	rs36086926	0.985	1.68840388543153	-0.364812	-0.220622	0.0759	0.053691	0	0.29	0.13	0	0.185149	-3.21080723856275	0.928507962612515	-3.14634510081801	0.927414
chr17:29290783:C/T:1	rs9675277	2.663	2.52499815224885	-0.727212	-0.261991	0.03821	0.078448	0	0.3	0.16	0.1	0	-3.21140316661947	0.928544727897277	-3.16686774056855	0.928704
chr17:29268402:G/T:1	rs34484088	0.167	2.01246083607912	-0.710943	-0.26543	0.0544	0.078448	0.062542	0.4	0.22	0.06	0	-3.21246114086923	0.928609962988306	-3.15699099157194	0.928085
chr5:108338459:A/G:1	rs185204234	1.158	1.05139915250664	-0.185232	-0.193402	0.11398	0.053691	0.643444	0.24	0.01	0	0.006931	-3.21385788599371	0.928696016796988	-3.14911236010529	0.927589
chr17:51574060:T/C:1	rs1502507	1.082	2.01841034294088	-0.363094	-0.215286	0.06485	0.061011	0	0.28	0.19	0.06	0	-3.21610817411796	0.928834490083865	-3.15599353423641	0.928022
chr8:89930398:G/A:1	rs1159209	1.955	1.77709654294148	-0.371086	-0.231726	0.03774	0.061011	0	0.29	0.22	0.04	0	-3.21692083684635	0.928884447157046	-3.15467860350898	0.92794
chr18:67268343:C/T:1	rs78510124	1.684	1.2172559636048	-0.236189	-0.210564	0.07391	0.061011	0.12696	0.24	0.21	0.07	0.00198	-3.21767960587768	0.928931066892023	-3.15606403301092	0.928027
chr15:72899991:C/T:1	rs28435710	1.41	1.6215771607114	-0.466602	-0.230793	0.13517	0.078448	0	0.15	0.22	0.27	0.004951	-3.22113944649952	0.929143346451897	-3.17948292015858	0.929488
chr15:72784482:T/C:1	rs8026681	0.07	1.82291139789403	-0.887122	-0.107008	0.06139	0.084033	0.647909	0.31	0.12	0.12	0	-3.22158838455736	0.929170855439323	-3.16885897246501	0.928828
chr3:145697979:G/A:1	rs13066987	0.352	1.87842752782967	-0.46021	-0.244029	0.05068	0.061011	0	0.4	0.12	0.05	0	-3.23130775798594	0.929764407008565	-3.16640111796659	0.928675
chr8:66200074:G/A:1	rs1024130	0.056	1.18898939006704	-0.741261	-0.275102	0.04685	0.061011	0	0.54	0.23	0.02	0	-3.23166060343933	0.929785882718136	-3.15240375137123	0.927796
chr5:108335903:G/A:1	rs73211584	0.828	0.709669970115298	-0.369489	-0.235971	0.06984	0.053691	0.828658	0.26	0.11	0.01	0	-3.23288185270129	0.929860174272593	-3.15733265367721	0.928107
chr17:29302050:C/T:1	rs7208589	5.19	2.41596111969508	-0.587769	-0.234941	0.04055	0.106106	0.143092	0.19	0.07	0.04	0.00099	-3.23622606972865	0.930063301623269	-3.22719263046424	0.932395
chr3:50693472:C/T:1	rs138487881	0.685	1.3590459672445	-0.47892	-0.240645	0.06748	0.080785	0	0.36	0.24	0.03	0.022773	-3.24031580635622	0.930311096119186	-3.18959195018059	0.930112
chr18:67202128:A/C:1	rs1442668	1.413	2.29711199838982	-0.567403	-0.237421	0.02937	0.061011	0.12696	0.28	0.18	0.07	0.00099	-3.24172589757998	0.93039637576529	-3.17969289318831	0.929501
chr1:33193118:A/C:1	rs672531	0.544	1.65717221505414	-0.518292	-0.246348	0.03134	0.053691	0	0.4	0.11	0.13	0.002971	-3.24523989878803	0.930608546282911	-3.17169939672805	0.929005
chr11:37899072:C/G:1	rs190035849	0.93	1.29208653775065	-0.412924	-0.230686	0.06655	0.061011	0	0.39	0.19	0.01	0	-3.25158884909093	0.93099062357374	-3.18491919510743	0.929824
chr17:29076124:C/T:1	rs60782465	2.476	2.05439229681863	-0.35525	-0.223893	0.06593	0.099367	0	0.23	0.06	0.01	0.107921	-3.25663309346132	0.931293026666426	-3.24052567627186	0.93319
chr18:67207809:C/T:1	rs13381393	1.559	1.66104510188341	-0.489158	-0.236618	0.03871	0.061011	0.12696	0.39	0.07	0.02	0	-3.26094218351266	0.931550546940736	-3.19781554931013	0.930616
chr11:37877628:C/T:1	rs141410642	0.343	1.92620718160141	-0.477589	-0.184449	0.05717	0.053691	0	0.33	0.21	0.05	0	-3.26287168879485	0.93166561658116	-3.19183254947634	0.93025
chr3:187756856:G/T:1	rs9856368	0.038	2.08479272112297	-0.698519	NA	0.06926	0.06567	0	0.38	0.33	0.1	0	-3.26335068757583	0.931694159424768	-3.29310595807135	0.936257
chr15:72761521:T/C:1	rs72735141	2.273	1.99171391763806	-0.350724	-0.225559	0.06519	0.060467	0	0.24	0.14	0.03	0.033664	-3.26382533319252	0.931722433793603	-3.20967153393866	0.931338
chr5:65033566:G/A:1	rs72766079	1.116	2.3503385593573	-0.258358	-0.2002	0.03849	0.078448	0.062542	0.22	0.08	0.08	0.00099	-3.26385001738648	0.931723903969855	-3.22608844538897	0.932329
chr3:145708293:A/C:1	rs6771128	0.965	2.2050310765991	-0.266159	-0.208621	0.07369	0.061011	0	0.22	0.07	0.04	0.103961	-3.27121411143204	0.932161415304967	-3.22098711333499	0.932022
chr17:31944863:T/C:1	rs8073522	1.015	2.55054955540283	-0.365131	-0.222485	0.13415	0.061011	0.002863	0.22	0.08	0.04	0.015842	-3.27141145679243	0.932173110014373	-3.22404252037634	0.932206
chr12:81826760:C/T:1	rs55633151	1.495	2.06951243585471	-0.643084	-0.255089	0.07784	0.061011	0.330576	0.26	0.15	0.04	0	-3.27207689844002	0.932212532688086	-3.21173411280996	0.931463
chr1:97752476:C/T:1	rs145261174	1.232	1.9274139529314	-0.314945	-0.211266	0.07506	0.061011	0.208878	0.26	0.06	0	0.033664	-3.27561693365766	0.932421957095701	-3.22130553409511	0.932041
chr17:29312871:T/C:1	rs7221226	0.365	1.8994259597868	-0.895393	-0.2948	0.0408	0.062308	0.328307	0.35	0.19	0.13	0	-3.27694857026151	0.932500605661546	-3.20623021761825	0.931129
chr3:145711072:C/T:1	rs6787537	1.25	3.44622665494437	-0.583117	-0.239664	0.03281	0.080754	0.185214	0.22	0.07	0.01	0	-3.27767544770583	0.932543506340661	-3.24438193005158	0.933419
chr3:187757164:A/G:1	rs7610290	0.457	2.21974030166375	-0.432485	NA	0.04848	0.06567	0	0.27	0.23	0.05	0	-3.27817783208531	0.932573145006632	-3.2420635453126	0.933282
chr3:145707556:A/C:1	rs34602328	0.558	3.32120692764371	-0.32838	-0.215882	0.08128	0.080754	0	0.15	0.05	0.01	0.102971	-3.27919499822395	0.932633122914779	-3.25411333193625	0.933994
chr13:77115329:C/T:1	rs58484971	1.809	3.01391678033518	-0.20879	-0.19492	0.0415	0.053691	0.011202	0.16	0.09	0.01	0.00099	-3.2805451059691	0.932712669250052	-3.229013079322	0.932504
chr12:112625710:A/G:1	rs111936155	3.036	1.84611685774722	-0.496444	-0.250009	0.10123	0.106106	0.002863	0.29	0.05	0.03	0.007921	-3.28107086566083	0.932743626575624	-3.26923161478186	0.934879
chr13:30692415:G/A:1	rs499135	0.693	2.59893754939944	-0.609769	-0.170528	0.0387	0.056701	0	0.21	0.28	0.12	0	-3.28177828857189	0.932785263060163	-3.2166443634554	0.93176
chr15:72846354:G/A:1	rs4776602	1.181	1.69343443533905	-0.546148	-0.233853	0.03739	0.106106	0.462695	0.27	0.09	0.03	0.002971	-3.29066042150398	0.933306340451533	-3.26730312148607	0.934766
chr12:112948863:G/A:1	rs73427539	0.187	2.18304810998675	-0.607618	-0.257746	0.04807	0.067858	0	0.31	0.27	0.05	0	-3.29090769110033	0.933320801865651	-3.23142491351298	0.932648
chr11:37930676:C/T:1	rs185834428	0.63	0.724873726431645	-0.37856	-0.229975	0.08039	0.061011	0	0.39	0.22	0.03	0	-3.29406825100715	0.933505431642521	-3.22506332071721	0.932267
chr1:33197839:G/A:1	rs59818098	1.121	1.69637704380805	-0.367275	-0.229392	0.07177	0.053691	0	0.27	0.18	0.07	0.004951	-3.29475523847507	0.93354551083719	-3.22947206850161	0.932531
chr16:7069993:T/C:1	rs13333017	0.313	1.29899219382818	-0.446379	-0.171804	0.07789	0.053691	0.430929	0.29	0.14	0.02	0	-3.29477461885285	0.933546641226873	-3.22296356349185	0.932141
chr17:51582968:A/T:1	rs1910208	1.064	1.25232903068174	-0.417126	-0.231004	0.05746	0.061011	0	0.37	0.18	0	0.027723	-3.29585316766983	0.93360952574537	-3.2309631205226	0.932621
chr16:7071425:A/G:1	rs2061811	2.164	1.24731990612592	-0.338396	-0.220781	0.08577	0.053691	0.430929	0.23	0.08	0	0.011881	-3.29805442893042	0.933737726737867	-3.23493349128181	0.932858
chr17:29260586:C/T:1	rs150897677	0.225	1.63518106999927	-0.654632	-0.26645	0.04841	0.053691	0.062542	0.33	0.24	0.14	0	-3.29855510589001	0.933766859277904	-3.22295622109388	0.932141
chr9:86844044:T/G:1	rs10868123	2.39	2.31121985567958	-0.536361	-0.224389	0.03421	0.074388	0	0.29	0.1	0.04	0.00099	-3.30113366083943	0.933916738772312	-3.2576189587983	0.9342
chr14:87744425:C/T:1	rs1750685	3.046	1.8219929388287	-0.334688	-0.221113	0.07588	0.061011	0	0.17	0.03	0.02	0.210891	-3.30426815136276	0.934098578244657	-3.25973385788929	0.934324
chr14:87741122:G/A:1	rs1682538	0.406	3.35557146237936	-0.398327	-0.224096	0.05579	0.061011	0	0.19	0.12	0.03	0	-3.30576980808775	0.934185555534206	-3.25758341662031	0.934198
chr13:77105723:T/C:1	rs7321092	1.314	1.53361824380521	-0.59543	-0.255488	0.03102	0.053691	0	0.43	0.14	0.02	0.00099	-3.30797191821104	0.934312942765971	-3.23467367425572	0.932842
chr18:67197279:C/T:1	rs17187529	1.025	1.80490442282278	-0.283944	-0.219995	0.06274	0.061011	0.12696	0.22	0.1	0.1	0	-3.3091052852151	0.93437843100767	-3.254088725412	0.933992
chr15:72865312:T/C:1	rs72735181	1.24	1.44933570065925	-0.40681	-0.232532	0.09066	0.099367	0.462695	0.23	0.06	0.02	0	-3.31336027288743	0.934623841118749	-3.28981699649338	0.936069
chr17:29319956:C/T:1	rs9907225	1.783	2.60331439591188	-0.60566	-0.160606	0.0337	0.099367	0.143092	0.25	0.09	0.03	0	-3.31802043120801	0.934891802343791	-3.29667518251747	0.936461
chr13:77109192:A/C:1	rs117647404	0.254	2.30621644931394	-0.515593	-0.247137	0.0587	0.061011	0	0.37	0.07	0.02	0.002971	-3.31909249178067	0.934953325555401	-3.26067985043325	0.934379
chr8:66257852:G/C:1	rs4737211	0.208	2.27515767272491	-0.394273	-0.225627	0.0584	0.053691	0	0.32	0.1	0	0.024753	-3.31912853529602	0.934955393229649	-3.25617887965003	0.934115
chr17:29317076:T/A:1	rs61331213	2.594	1.15132999280391	-0.54045	-0.239852	0.04722	0.088506	0.143092	0.3	0.2	0.02	0	-3.32188521464834	0.935113381949467	-3.28228017647981	0.935635
chr3:50749365:C/T:1	rs72944726	1.165	2.24304504836537	-0.58869	-0.255911	0.02852	0.061011	0.429157	0.26	0.09	0.01	0	-3.32378249929262	0.935221944495848	-3.26426193862095	0.934589
chr12:79953398:G/A:1	rs12313859	0.859	1.39490396753712	-0.441849	-0.177217	0.05522	0.078448	0	0.22	0.18	0.23	0.00198	-3.32662188157562	0.935384150283212	-3.28043899430485	0.935529
chr6:121417532:T/G:1	rs113278658	3.265	2.50643463966275	-0.3064	-0.218288	0.09392	0.074636	0.002863	0.18	0	0	0.014852	-3.33052472576348	0.935606593545744	-3.30253463226827	0.936795
chr8:89929277:G/A:1	rs7840669	1.877	2.56789577653132	-0.320409	-0.220435	0.02174	0.061011	0	0.2	0.1	0.05	0	-3.33230122080357	0.935707647911889	-3.2825231632548	0.935649
chr9:86843002:A/C:1	rs76235185	0.352	1.35752946268418	-0.382463	-0.234479	0.06408	0.053691	0	0.29	0.2	0.07	0.047525	-3.33239890452584	0.9357132009881	-3.26359865179012	0.93455
chr8:89909290:C/A:1	rs983276	1.303	2.97755406160163	-0.648988	-0.173609	0.06506	0.061011	0.185214	0.25	0.06	0.01	0	-3.33317412323035	0.935757257023517	-3.28151201174607	0.93559
chr17:54469067:G/A:1	rs190453098	1.14	1.53303361572692	-0.443098	-0.23369	0.05481	0.053691	0.062542	0.33	0.13	0.02	0.026733	-3.33332289778581	0.935765709265429	-3.26617313764767	0.9347
chr2:22745267:C/T:1	rs116158123	2.209	2.29931171582001	-0.382591	-0.228448	0.06025	0.061011	0	0.29	0.01	0	0.005941	-3.33373465176623	0.935789097497462	-3.28477552996226	0.935779
chr17:29334058:G/C:1	rs9910309	0.217	1.3390531339893	-1.020092	-0.311778	0.03369	0.078448	0	0.36	0.36	0.24	0	-3.33386335706671	0.935796406789909	-3.2703392491756	0.934943
chr5:67896062:T/A:1	rs706750	4.673	1.45723678583037	-0.927109	-0.306057	0.02482	0.061011	0	0.4	0.17	0.03	0	-3.33421982165975	0.935816647366119	-3.26984436639294	0.934914
chr17:51586184:A/G:1	rs1587667	1.029	1.39528340445501	-0.347942	-0.213172	0.06092	0.061011	0	0.33	0.07	0.01	0.089109	-3.33623868176406	0.935931187588202	-3.27870978728939	0.935429
chr11:37892637:G/A:1	rs181037214	1.258	1.25963365684456	-0.438441	-0.238061	0.05174	0.061011	0	0.36	0.17	0.02	0	-3.33712222391195	0.935981265415368	-3.27333008418944	0.935117
chr9:86846801:T/C:1	rs10868125	1.921	2.19899038179497	-0.585405	-0.256084	0.01964	0.053691	0	0.38	0.02	0.04	0	-3.33837429476248	0.936052178759654	-3.27467396967071	0.935195
chr11:37901903:A/T:1	rs180983490	0.805	1.25339485407465	-0.356153	-0.21543	0.07361	0.061011	0	0.36	0.14	0	0.00198	-3.33955458048205	0.936118970475219	-3.27787472126819	0.93538
chr17:29293581:T/C:1	rs28856871	1.617	1.48080031690315	-0.810875	-0.273956	0.02557	0.053691	0	0.31	0.31	0.16	0	-3.33978999933085	0.936132286205067	-3.26290599134197	0.934509
chr1:97729867:C/T:1	rs1402256	0.672	1.69820167092509	-0.5157	-0.240229	0.05459	0.053691	0.208878	0.35	0.05	0.04	0	-3.34898284322041	0.936650564551909	-3.28181057583066	0.935608
chr17:29080898:C/T:1	rs116304433	1.985	1.92994046866756	-0.403241	-0.224837	0.04808	0.099367	0	0.17	0.06	0.02	0.224753	-3.35223998764803	0.936833409774715	-3.33830845994966	0.938805
chr3:145702967:A/G:1	rs67658114	2.808	2.24249877988445	-0.309438	-0.214748	0.06823	0.061011	0	0.17	0.05	0.03	0.053466	-3.35263730409313	0.936855685643196	-3.30874455337253	0.937148
chr11:37996427:G/T:1	rs1488528	0.664	1.86139520228813	-0.269009	-0.218865	0.03806	0.053691	0	0.26	0.15	0.04	0	-3.35540072370948	0.937010449800846	-3.29216697769912	0.936203
chr8:89909816:T/G:1	rs34062658	4.064	1.49414971013936	-0.300689	-0.211895	0.08037	0.061011	0	0.25	0.01	0	0.018812	-3.35618307132435	0.937054211141088	-3.31003471633051	0.937221
chr14:87742769:T/G:1	rs1155897	2.029	2.84975229121498	-0.328067	-0.223313	0.03029	0.061011	0	0.19	0.07	0.01	0	-3.35674844062284	0.93708582085287	-3.31103624075481	0.937277
chr18:67235291:G/A:1	rs74793182	0.071	2.65944912446411	-0.785057	-0.133642	0.06584	0.053691	0.312174	0.28	0.1	0.04	0.005941	-3.35840305593688	0.937178259090917	-3.29239917834239	0.936217
chr3:145750089:T/G:1	rs16857818	4.295	1.7117950184313	-0.441996	-0.242273	0.03536	0.053691	0	0.23	0.14	0	0	-3.37171361711066	0.937918033736935	-3.31403356886252	0.937447
chr5:67933054:A/G:1	rs73115211	0.409	1.91604462196511	-0.510671	-0.242506	0.0372	0.053691	0	0.36	0.12	0.03	0	-3.37270549630896	0.937972887150836	-3.30510361491863	0.936941
chr17:29271615:T/C:1	rs113910932	0.618	1.16136281720576	-0.503588	-0.238272	0.0527	0.053691	0.062542	0.22	0.27	0.19	0.007921	-3.37535282995214	0.938119106195446	-3.30376972379543	0.936865
chr11:37989692:A/C:1	rs10836910	0.369	2.64160373804335	-0.56296	-0.23507	0.03348	0.053691	0	0.29	0.12	0.05	0	-3.37699009442194	0.938209401793594	-3.31434797936678	0.937465
chr3:145749763:C/T:1	rs7616189	2.268	2.2466008441803	-0.597749	-0.255256	0.03307	0.053691	0	0.31	0.08	0.03	0	-3.38061836443365	0.938409135377818	-3.31976013116057	0.937769
chr11:37949233:T/C:1	rs190674337	0.164	1.5777239344361	-0.551756	-0.258019	0.08892	0.061011	0	0.3	0.2	0.09	0.00198	-3.38220718199852	0.938496439730184	-3.32056105821595	0.937814
chr12:112983808:G/C:1	rs140981811	0.064	1.49086158428229	-0.566309	-0.24925	0.06427	0.074388	0	0.37	0.16	0.04	0.014852	-3.38271310039757	0.938524219275135	-3.3301710857427	0.938352
chr17:29290146:T/C:1	rs73267746	0.673	1.71274049001694	-0.719975	-0.264643	0.03966	0.078448	0	0.24	0.33	0.15	0	-3.38401437510316	0.938595626131559	-3.33268183421229	0.938492
chr12:80089395:T/C:1	rs6539471	1.317	2.1038909359079	-0.338544	-0.212087	0.03811	0.053691	0	0.25	0.06	0.07	0	-3.38456839481057	0.938626008039062	-3.32637447420592	0.93814
chr6:121394303:A/G:1	rs73766682	0.884	1.65303743910385	-0.344124	-0.232067	0.07272	0.053691	0	0.28	0.14	0.02	0	-3.38818450557658	0.938824023690349	-3.32589034389419	0.938113
chr3:145700901:T/C:1	rs34874141	0.942	2.07357542871431	-0.249509	-0.210604	0.07046	0.061011	0	0.2	0.06	0	0.09802	-3.39250604194576	0.939060012692597	-3.34553612775094	0.939205
chr9:86848365:A/C:1	rs10868126	1.073	3.02444317917679	-0.322671	-0.212013	0.04484	0.053691	0	0.2	0.04	0	0.00099	-3.39288629990529	0.939080743577236	-3.3421988346641	0.93902
chr3:145755990:A/G:1	rs13067009	1.01	2.68408603456326	-0.328529	-0.2014	0.0829	0.053691	0	0.2	0.07	0	0.00099	-3.39310990880899	0.939092931701675	-3.34153102513953	0.938984
chr17:29120133:C/T:1	rs149084909	1.151	1.51193751091216	-0.529555	-0.243597	0.10075	NA	0.148273	0.17	0.2	0.14	0	-3.39513561694524	0.939203258982509	-3.35574921272899	0.939766
chr1:33198711:A/T:1	rs12035460	1.08	2.63039392996816	-0.595734	-0.245709	0.03195	0.053691	0	0.2	0.17	0.12	0.00099	-3.39520399660122	0.939206980453613	-3.33469770471959	0.938604
chr3:145703740:C/T:1	rs34219737	1.708	2.5875327861272	-0.31555	-0.21644	0.06974	0.061011	0	0.16	0.04	0	0.078218	-3.398619239072	0.939392623911795	-3.35666821860403	0.939817
chr11:37864244:A/G:1	rs185852566	0.409	1.27393609975621	-0.548129	-0.248041	0.0677	0.061011	0	0.34	0.24	0.03	0	-3.39921294392781	0.939424850827764	-3.33368864342722	0.938548
chr17:31927404:A/T:1	rs114525592	0.337	1.82613061709422	-0.603457	-0.250815	0.04631	0.053691	0.002863	0.45	0.02	0.01	0	-3.39922621948403	0.939425571285478	-3.33145312333944	0.938424
chr3:145693116:C/T:1	rs34280482	0.764	1.44846921712516	-0.400541	-0.236925	0.05651	0.061011	0	0.32	0.16	0.01	0	-3.40067978736049	0.939504415136607	-3.34070074412073	0.938938
chr13:77108439:C/G:1	rs57048905	0.623	2.86648908032431	-0.495691	-0.238696	0.03431	0.053691	0	0.3	0.03	0	0.00099	-3.40146623408374	0.93954703978092	-3.34439430100581	0.939142
chr12:79998637:G/C:1	rs7979987	0.153	1.20559661106637	-0.337357	-0.223979	0.11642	0.088506	0.330576	0.2	0.12	0.05	0	-3.40225353578856	0.939589687222347	-3.37006675720675	0.940547
chr17:31943592:A/T:1	rs35981285	0.695	1.48915957594699	-0.204476	-0.200955	0.09444	0.061011	0.002863	0.25	0.1	0.02	0	-3.40571025850099	0.939776656298292	-3.35357328610448	0.939647
chr3:50694980:A/C:1	rs142866429	0.774	1.42778940668769	-0.40312	-0.224299	0.09526	0.077785	0	0.21	0.28	0.03	0.00099	-3.40696205913107	0.939844252532503	-3.36339562458635	0.940184
chr8:66255228:A/C:1	rs1514516	1.83	2.13238815049886	-0.680015	-0.26731	0.03211	0.053691	0	0.37	0.08	0	0	-3.40830675245047	0.93991679870766	-3.34423932160955	0.939133
chr6:121378314:C/T:1	rs55690456	0.533	1.35693808818113	-0.521338	-0.262331	0.06635	0.061011	0	0.29	0.22	0.09	0	-3.40895173865286	0.939951571381448	-3.34635424754358	0.93925
chr17:51587907:A/G:1	rs34981987	0.962	1.50786993281083	-0.342182	-0.21749	0.07259	0.061011	0	0.26	0.17	0.02	0	-3.4094182843305	0.939976714097184	-3.35311042934504	0.939622
chr5:108321371:G/T:1	rs58620246	0.119	1.38285200167383	-0.563115	-0.247464	0.0453	0.074636	0.643444	0.25	0.1	0.01	0	-3.41109227702929	0.940066859755403	-3.35896218720632	0.939942
chr9:86847966:G/T:1	rs11140461	0.572	1.60726494311161	-0.285971	-0.217155	0.07889	0.053691	0	0.28	0.11	0.01	0.002971	-3.41128792242705	0.940077388470523	-3.35057197470561	0.939482
chr3:145749337:T/C:1	rs35152416	1.519	1.81116867333519	-0.333396	-0.220882	0.07964	0.053691	0	0.2	0.11	0.01	0.080198	-3.41213487939437	0.940122951001796	-3.35682898522382	0.939826
chr11:37951306:C/G:1	rs191498342	0.473	1.02802795453976	-0.381827	-0.237608	0.08759	0.061011	0	0.26	0.27	0.05	0	-3.41240328869322	0.94013738456868	-3.35023262114641	0.939464
chr17:29278968:T/C:1	rs8067480	0.146	1.25404849007779	-0.955999	-0.30134	0.02038	0.053691	0.062542	0.27	0.3	0.36	0	-3.41330826046212	0.94018602885888	-3.33267549537545	0.938492
chr12:80019637:G/A:1	rs11114194	1.265	0.742723805478916	-0.340839	-0.21334	0.076	0.078448	0.330576	0.28	0.02	0.03	0.029703	-3.41970133173645	0.940528789441898	-3.3773762603219	0.940942
chr8:66241439:G/T:1	rs2056052	0.353	1.8558491856543	-0.596923	-0.253741	0.02365	0.061011	0	0.34	0.13	0.08	0.004951	-3.42081515945039	0.940588348833027	-3.35888734930403	0.939938
chr3:145707552:G/T:1	rs6795160	0.724	2.70538219163629	-0.3492	-0.220057	0.08098	0.080754	0	0.14	0.04	0	0.128713	-3.42127536067782	0.940612943386501	-3.39736986008624	0.942013
chr12:79947955:A/G:1	rs7136105	1.428	1.93489648536166	-0.811966	-0.270276	0.02091	0.069865	0	0.38	0.11	0.07	0.00198	-3.42716547658569	0.940927024712455	-3.37248826715485	0.940678
chr3:145688116:A/G:1	rs13081077	0.913	1.12787257054214	-0.558126	-0.248523	0.02925	0.061011	0	0.37	0.19	0.04	0	-3.42817984600748	0.940980982636632	-3.36188654164501	0.940102
chr11:37992010:C/T:1	rs181193832	1.305	1.50864969034405	-0.447053	-0.247098	0.04514	0.061011	0	0.28	0.19	0.02	0	-3.43037103336689	0.94109740772873	-3.37161190675833	0.940631
chr3:50759019:A/G:1	rs146648877	0.118	1.1647550008539	-0.680276	-0.264124	0.03795	0.061011	0.243943	0.39	0.08	0.09	0.00099	-3.4310782456395	0.941134945783468	-3.36347877023977	0.940189
chr18:67221444:G/A:1	rs17081235	0.081	2.10147430883818	-0.757046	-0.282821	0.03137	0.061011	0.12696	0.37	0.13	0.02	0.00099	-3.43415680521349	0.941298133686016	-3.37067857868071	0.94058
chr3:50868465:A/T:1	rs142175103	0.172	1.938431150732	-0.534693	-0.241791	0.07667	0.053691	0.243943	0.25	0.14	0.01	0	-3.43415723423815	0.941298156402929	-3.37063943962052	0.940578
chr5:65061868:G/A:1	rs72768013	0.748	1.99844273013028	-0.228624	-0.195679	0.06731	0.088506	0.062542	0.2	0.04	0.03	0	-3.43574711462241	0.941382293400376	-3.41225541364221	0.942801
chr9:38653594:G/A:1	rs9298980	2.227	1.34732536467664	-0.309876	-0.163506	0.06786	0.038988	0	0.14	0.03	0.01	0.3	-3.43716699252691	0.941457353755606	-3.37389986994756	0.940755
chr3:145726543:G/T:1	rs13068542	0.881	2.32279397170092	-0.398647	-0.229964	0.0581	0.061011	0	0.26	0.04	0.02	0.002971	-3.43778928988644	0.941490227058055	-3.38870929508681	0.941551
chr14:87743650:T/A:1	rs1756690	2.808	2.03605245379981	-0.353605	-0.216273	0.06047	0.061011	0	0.15	0.04	0	0.129703	-3.43789615431457	0.941495870789283	-3.39587130037786	0.941934
chr8:66224816:T/A:1	rs11782520	1.575	1.7210874668576	-0.74223	-0.276684	0.03753	0.061011	0	0.32	0.22	0.04	0	-3.44166151241967	0.941694454392199	-3.37913783125729	0.941037
chr17:29244729:C/T:1	rs8069069	0.171	1.62366515833285	-0.706124	-0.270405	0.04875	0.06567	0.062542	0.28	0.21	0.15	0	-3.44275873682452	0.9417522218713	-3.38275215951333	0.941232
chr3:145695488:G/A:1	rs13092589	0.16	2.34424518905982	-0.679881	-0.252394	0.06596	0.061011	0	0.27	0.19	0.05	0	-3.45074558542881	0.942171365585361	-3.39346648033738	0.941805
chr12:80103770:A/C:1	rs7136806	0.214	1.70575862870063	-0.619548	-0.258841	0.03814	0.078448	0	0.35	0.14	0.05	0	-3.45378019844032	0.942329996753014	-3.40698484181351	0.942523
chr17:31987375:A/T:1	rs180798494	0.055	1.08690570788025	-0.141679	-0.191149	0.07296	0.061011	0.002863	0.3	0.04	0	0.045545	-3.45634693899662	0.942463903091286	-3.40250423222016	0.942286
chr12:79956807:T/C:1	rs12315098	0.221	2.09813487864433	-0.590197	-0.244837	0.05145	0.088506	0.185214	0.22	0.11	0.09	0.002971	-3.4601000715611	0.942659262868004	-3.42853966354994	0.943652
chr7:138095446:T/G:1	rs77208280	1.493	1.49565419066671	-0.400657	-0.218086	0.07424	0.053691	0	0.21	0.21	0.03	0	-3.46061648460364	0.942686102538971	-3.39972336475409	0.942138
chr1:33192498:A/C:1	rs785699	0.313	1.85131314286662	-0.845781	-0.273926	0.03312	0.053691	0	0.19	0.24	0.34	0	-3.4642406740957	0.942874185455236	-3.39456781664376	0.941864
chr11:37876108:C/T:1	rs190721467	0.704	1.39562498302597	-0.528372	-0.249099	0.05593	0.061011	0	0.35	0.15	0	0	-3.46429601673109	0.942877053776148	-3.40355218558364	0.942341
chr5:108266353:G/A:1	rs111734068	0.165	1.7889130251244	-0.61982	-0.227141	0.03477	0.053691	0.643444	0.19	0.09	0.05	0.002971	-3.46587310500999	0.942958744121301	-3.3994631117777	0.942124
chr17:31943283:G/A:1	rs12947832	0.105	1.82981854223475	-0.509717	-0.256832	0.14934	0.061011	0.002863	0.21	0.19	0.02	0.035644	-3.46617240993227	0.942974237190892	-3.41495721009126	0.942943
chr3:145723093:G/A:1	rs56709777	1.773	1.29445552468671	-0.371112	-0.227477	0.06155	0.053691	0	0.28	0.08	0.04	0	-3.46928421785136	0.943135119040802	-3.40937343720777	0.942649
chr14:87741062:C/A:1	rs1682539	1.171	2.77754162839768	-0.574173	-0.250924	0.04009	0.061011	0	0.2	0.12	0.04	0	-3.47482480992687	0.943420685090962	-3.4261229933164	0.943527
chr11:37966050:A/G:1	rs113517484	1.94	2.1012885820105	-0.380553	-0.221551	0.06491	0.061011	0	0.22	0.01	0.01	0.036634	-3.47554744482422	0.94345784676316	-3.43103151671622	0.943782
chr13:77107044:T/C:1	rs7991681	0.839	1.11497236250008	-0.255419	-0.216533	0.08625	0.053691	0	0.27	0.12	0.01	0	-3.47592496313925	0.943477253082829	-3.41537567388822	0.942965
chr3:50703635:G/A:1	rs2076927	0.019	1.68126089770778	-0.803371	-0.285886	0.03651	0.080785	0	0.26	0.33	0.13	0	-3.47733704283205	0.94354979447603	-3.42752998529907	0.9436
chr12:80002832:G/A:1	rs6539470	3.363	1.79615987599946	-0.813783	-0.273831	0.04775	0.062308	0.330576	0.28	0.03	0	0	-3.47865334207858	0.943617349338496	-3.42605725832579	0.943523
chr18:67198506:A/C:1	rs143614316	0.115	0.972959216537541	-0.446501	-0.243513	0.05605	0.061011	0.12696	0.36	0.1	0.01	0.006931	-3.48114393441796	0.943744996685887	-3.41872548419729	0.94314
chr11:38002653:T/C:1	rs142036185	0.248	1.32640739602362	-0.588481	-0.24647	0.06151	0.053691	0	0.31	0.24	0.04	0	-3.48434230246528	0.943908584536496	-3.41449010781104	0.942918
chr15:72846579:T/G:1	rs4777514	1.323	1.0261463059621	-0.418891	-0.208495	0.05648	0.088506	0.462695	0.16	0.07	0.09	0.003961	-3.48471620436794	0.943927684087634	-3.45312794049043	0.944919
chr3:145748525:C/T:1	rs57940019	1.697	1.52853157316988	-0.58482	-0.251182	0.03501	0.053691	0	0.34	0.12	0	0	-3.48753889141667	0.944071706320283	-3.42285118181769	0.943356
chr9:38646420:G/A:1	rs114807841	1.298	1.10234135031405	-0.408095	-0.234041	0.11481	0.053691	0	0.33	0.01	0.03	0.003961	-3.4886696515437	0.944129319273681	-3.4303830435887	0.943748
chr12:112889684:T/A:1	rs12310199	0.122	0.536754220464704	-1.234016	-0.345344	0.01535	0.088506	0.942304	0.39	0.18	0.05	0.00099	-3.48957657695919	0.944175493859941	-3.43008602609902	0.943733
chr3:145700743:C/A:1	rs71300363	1.713	1.63093001533045	-0.498011	-0.246829	0.03259	0.061011	0	0.24	0.19	0.03	0	-3.4902081756228	0.944207632856937	-3.43417145841274	0.943945
chr3:145702138:G/A:1	rs73011377	2.022	1.67318656439563	-0.265587	-0.210157	0.07757	0.061011	0	0.17	0.02	0	0.108911	-3.49036225779695	0.94421547113682	-3.44791556494756	0.944653
chr18:67234557:T/A:1	rs74258307	0.285	0.377125859072527	-0.614398	-0.265848	0.05111	0.053691	0.12696	0.39	0.21	0.06	0	-3.49106044235623	0.944250977439262	-3.41331434375459	0.942856
chr3:145707078:A/G:1	rs34976459	1.779	2.37325249829211	-0.357898	-0.217862	0.06005	0.061011	0	0.13	0.04	0	0.116832	-3.49395287940721	0.944397882910443	-3.45360825604232	0.944944
chr17:29290046:T/A:1	rs60001093	4.601	1.27149605247352	-0.86728	-0.284461	0.0273	0.078448	0	0.17	0.29	0.15	0	-3.49504216467474	0.944453127911099	-3.45215020643231	0.944869
chr3:145705964:G/A:1	rs13096360	3.669	1.98056850503802	-0.351342	-0.222218	0.06865	0.061011	0	0.14	0.04	0	0.031683	-3.49844569910017	0.944625464920315	-3.45896267913211	0.945217
chr15:72923709:G/A:1	rs1808495	1.636	2.90141874439846	-0.799294	-0.27936	0.02771	0.053691	0	0.29	0.06	0.02	0	-3.50092021287427	0.944750495951137	-3.44409855924279	0.944457
chr12:79962814:A/G:1	rs12230772	1.26	2.10929650516641	-0.615899	-0.235227	0.03517	0.106106	0	0.22	0.14	0.07	0	-3.50125819985294	0.944767556271928	-3.48733989509287	0.946645
chr3:145749910:C/T:1	rs7616357	1.212	1.95489257873235	-0.714903	-0.273044	0.03239	0.053691	0	0.34	0.13	0.01	0	-3.50254077392409	0.944832257971812	-3.43778570150068	0.944131
chr8:66255974:A/G:1	rs2884178	1.136	1.95304802156241	-0.788932	-0.257924	0.04197	0.053691	0	0.36	0.11	0.01	0.020792	-3.50387452139523	0.944899477684793	-3.43878264298674	0.944183
chr8:66256286:G/A:1	rs1514514	1.246	2.41688533179645	-0.743799	-0.266052	0.02899	0.053691	0	0.3	0.12	0.02	0	-3.50402332697682	0.9449069733426	-3.44265011494783	0.944382
chr12:81797397:T/C:1	rs1357263	0.278	1.78951138480845	-0.886187	-0.290586	0.02762	0.053691	0.51579	0.28	0.12	0.06	0	-3.50493845283347	0.944953052494587	-3.43399322766465	0.943935
chr3:145704237:A/G:1	rs138955708	1.782	4.8437328369482	-0.803397	-0.287453	0.02165	0.061011	0	0.1	0.03	0.01	0	-3.51049379766282	0.945232126494444	-3.47690744630951	0.946123
chr13:77099345:A/T:1	rs7996034	0.519	1.29198055464383	-0.592457	-0.256394	0.02868	0.053691	0	0.43	0.04	0.01	0.010891	-3.51635887446847	0.945525545001742	-3.44833671370674	0.944674
chr2:22688937:T/C:1	rs114176253	3.125	1.69689144861893	-0.319098	-0.210881	0.04232	0.053691	0	0.18	0.07	0.01	0.00099	-3.51767315960169	0.945591125328466	-3.46632342446063	0.94559
chr3:145748240:C/T:1	rs6762941	2.478	2.21216637827203	-0.550746	-0.244242	0.04298	0.053691	0	0.24	0.06	0	0	-3.51878726866436	0.945646668328375	-3.4652213253174	0.945534
chr3:50680490:G/C:1	rs4476497	0.439	2.18902228287586	-0.54568	-0.248054	0.04867	0.088506	0.345882	0.16	0.09	0.03	0.00099	-3.52066011694254	0.945739936563054	-3.49334199720558	0.946943
chr12:79958986:T/G:1	rs11114175	2.718	1.49455617180906	-0.733524	-0.272134	0.02501	0.060467	0	0.31	0.13	0.03	0.010891	-3.53171297563558	0.946287794871725	-3.47419047246476	0.945987
chr3:145745813:C/T:1	rs13076961	0.53	2.10339488740827	-0.48166	-0.234762	0.04498	0.053691	0	0.24	0.1	0.04	0	-3.53678548679463	0.946537753489081	-3.47907249445724	0.946232
chr3:50802605:C/T:1	rs150042930	0.602	0.867541604658505	-0.608622	-0.256491	0.04105	0.053691	0.243943	0.38	0.04	0.02	0.016832	-3.5382110957225	0.946607837180708	-3.46895092073012	0.945723
chr11:37850564:G/T:1	rs188948066	0.171	0.957831970640755	-0.328308	-0.227548	0.07195	0.061011	0	0.34	0.06	0.01	0.00099	-3.53863619719449	0.946628721296599	-3.48219536129343	0.946388
chr9:86820112:G/A:1	rs77864417	0.24	1.71719252512618	-0.490715	-0.250466	0.07432	0.06567	0	0.25	0.16	0.02	0	-3.53992402495583	0.946691949371762	-3.48987688555962	0.946771
chr15:72736081:T/C:1	rs7162856	1.819	1.52840671675696	-0.31836	-0.208001	0.04232	0.053691	0	0.22	0.1	0	0.002971	-3.54038581962479	0.946714607492614	-3.48440362986058	0.946498
chr12:79965509:C/A:1	rs11114180	0.43	1.36353082190886	-0.546541	-0.24182	0.04988	0.088506	0	0.3	0.12	0.05	0	-3.55282179299376	0.947321917121469	-3.51921279155288	0.948213
chr17:29287826:C/T:1	rs111781771	1.207	1.39039631129324	-0.797404	-0.284832	0.03322	0.071141	0	0.25	0.25	0.14	0	-3.55468974770582	0.947412662179702	-3.50130541585108	0.947337
chr12:80113350:A/G:1	rs2694662	0.072	1.78224814615794	-0.856992	-0.286137	0.03069	0.061011	0	0.37	0.19	0.03	0.00099	-3.55944691176382	0.9476432044894	-3.49528254123362	0.947039
chr3:145704244:T/C:1	rs149424499	1.185	2.54852246760483	-0.404868	-0.234381	0.05411	0.061011	0	0.17	0.05	0	0.00099	-3.56735895867387	0.948024861163039	-3.52532747092358	0.94851
chr3:145707381:A/T:1	rs6767865	1.549	2.4161151139356	-0.483407	-0.23288	0.02963	0.061011	0	0.19	0.04	0.04	0.00099	-3.57413117527981	0.948349776684923	-3.52956678401341	0.948715
chr8:66230924:A/T:1	rs7826648	0.551	1.91212986705894	-0.850023	-0.284859	0.0269	0.061011	0.185214	0.32	0.13	0.01	0	-3.58176334464018	0.948714013161934	-3.52157831661432	0.948328
chr13:77115126:C/T:1	rs57409132	1.156	1.44705245655761	-0.282469	-0.205568	0.08162	0.053691	0	0.2	0.08	0.01	0	-3.58386970459616	0.948814176138538	-3.5308285623051	0.948776
chr14:87743257:A/T:1	rs8004161	0.861	1.98627334477376	-0.317233	-0.219306	0.07281	0.061011	0	0.17	0.02	0	0.068317	-3.58618832240429	0.948924252499463	-3.54445980087742	0.94943
chr14:87741536:C/A:1	rs12432989	1.796	2.23188767941459	-0.440804	-0.243108	0.04763	0.061011	0	0.13	0.11	0.02	0.023763	-3.59020725736487	0.949114605039251	-3.5470631475177	0.949554
chr14:87743245:T/C:1	rs8005593	1.946	1.70045053839447	-0.338812	-0.221958	0.06378	0.061011	0	0.17	0.04	0	0.051485	-3.5911742570663	0.949160321542513	-3.54858771082893	0.949626
chr3:145701129:G/A:1	rs5029230	0.437	1.41138729348621	-0.954963	-0.297797	0.02288	0.074636	1.068517	0.18	0.07	0.02	0	-3.59136723173571	0.949169440822459	-3.53910850044241	0.949174
chr12:81737309:A/T:1	rs11114827	0.706	0.579749374748522	-0.48247	-0.24275	0.09734	0.061011	0.330576	0.18	0.1	0.13	0.007921	-3.59224353479481	0.949210835328729	-3.53656540811021	0.949052
chr12:80033963:C/A:1	rs7134833	0.289	1.80143041329819	-1.215462	-0.321623	0.01724	0.078448	0.330576	0.41	0.1	0.05	0	-3.59265112290351	0.949230079689228	-3.53968389001083	0.949201
chr6:121415555:C/T:1	rs6906817	1.54	1.22431729826094	-0.39021	-0.220974	0.05153	0.074636	0.002863	0.16	0.01	0.01	0.244555	-3.59343060870418	0.949266867108734	-3.5613871582847	0.950232
chr13:77109464:C/T:1	rs7317703	1.926	1.43779910156714	-0.528956	-0.251948	0.03646	0.053691	0	0.31	0.04	0	0	-3.59347048643642	0.949268748546273	-3.53514255127304	0.948983
chr17:31940588:G/A:1	rs67032529	0.11	2.4496903212449	-0.477426	-0.243403	0.05779	0.061011	0.002863	0.14	0.09	0	0.123763	-3.59468851125991	0.949326188382166	-3.55122845302097	0.949752
chr3:145717136:A/C:1	rs34995913	0.233	1.3011947821047	-0.324329	-0.209096	0.07235	0.053691	0	0.25	0.1	0.01	0.00099	-3.59602764067518	0.949389279500221	-3.53791556815453	0.949117
chr11:37996792:G/A:1	rs148978122	0.869	1.53516447370231	-0.51269	-0.247858	0.04201	0.053691	0	0.16	0.13	0.07	0.144555	-3.59644561690519	0.949408959019788	-3.54012951519786	0.949223
chr12:79587426:C/T:1	rs58640966	0.313	0.987302615952417	-0.699044	-0.260208	0.03721	0.053691	0.587755	0.28	0.06	0.02	0	-3.5969514209972	0.949432765575257	-3.52793967780393	0.948636
chr3:50789194:C/T:1	rs145987365	0.444	1.35402172459722	-0.597764	-0.254687	0.03965	0.078448	0.243943	0.26	0.13	0	0.00099	-3.59839317279685	0.949500575180111	-3.55552773266028	0.949956
chr6:121384911:C/-:1	rs6935822	NA	NA	NA	NA	NA	0.074636	0	0.34	0.04	0.01	0	-3.59994334963515	0.949573403475074	-3.46276345859979	0.94541
chr8:66251329:C/T:1	rs1955324	2.101	1.54023266594401	-0.723303	-0.274716	0.02853	0.061011	0	0.28	0.17	0.01	0	-3.6028322936589	0.949708904577655	-3.54669204554607	0.949536
chr3:145706107:G/A:1	rs35582642	2.713	2.10942100959288	-0.389033	-0.227988	0.05757	0.074636	0	0.13	0.04	0	0.009901	-3.60381302967144	0.949754838331255	-3.57692954056044	0.95096
chr17:29278526:A/T:1	rs9890402	0.975	0.974092386325123	-0.560955	-0.252726	0.03033	0.053691	0.062542	0.21	0.15	0.19	0	-3.60520221382686	0.949819844925733	-3.54076733703107	0.949253
chr13:77115129:G/A:1	rs57020097	0.718	1.82183991914914	-0.507819	-0.245199	0.05749	0.053691	0	0.25	0.1	0	0	-3.61128593456082	0.950103742069147	-3.5545722013003	0.94991
chr1:97753746:T/C:1	rs6694335	0.758	0.913678187577543	-0.351343	-0.226759	0.06917	0.061011	0.208878	0.23	0.08	0	0.00099	-3.61308248965245	0.950187332954941	-3.56016897400872	0.950175
chr3:145748920:C/T:1	rs35166437	1.967	1.71037797181812	-0.340204	-0.219128	0.07363	0.061011	0	0.13	0.05	0	0.081188	-3.61326368234463	0.95019575736117	-3.57295746520619	0.950775
chr12:81791523:G/A:1	rs11114845	0.695	1.79230701606112	-0.463166	-0.236026	0.04639	0.055872	0.330576	0.12	0.13	0.02	0.00099	-3.61346485122342	0.950205109212442	-3.55904193723175	0.950122
chr3:145746700:C/T:1	rs13082747	1.017	1.77897672742989	-0.600726	-0.247551	0.04775	0.053691	0	0.29	0.07	0	0.004951	-3.62055996481331	0.950534048733822	-3.56258983894202	0.950289
chr12:80090750:T/C:1	rs11114218	0.369	2.06371070535134	-0.667387	-0.275017	0.05924	0.078448	0	0.23	0.16	0.02	0.00099	-3.62208313938715	0.950604438620759	-3.58528025832214	0.951348
chr3:145699825:G/A:1	rs61681239	0.385	1.64376602415232	-0.706923	-0.271441	0.03779	0.061011	0	0.32	0.09	0.06	0	-3.62594385705133	0.950782494328888	-3.56932802526488	0.950605
chr3:145747956:A/G:1	rs6786902	2.92	1.47393118833241	-0.526063	-0.245174	0.03864	0.053691	0	0.24	0.06	0	0	-3.62673535859502	0.950818934870356	-3.57277005777925	0.950766
chr13:77112511:C/T:1	rs73532810	0.132	1.41426826703407	-0.840233	-0.189342	0.04088	0.053691	0	0.36	0.17	0.04	0	-3.62721424317736	0.950840972137406	-3.55742023545973	0.950045
chr2:22641420:G/A:1	rs145344770	0.617	1.98296179066931	-0.42521	-0.239509	0.04141	0.061011	0	0.2	0.09	0	0.019802	-3.62995859203057	0.95096710927676	-3.58277848230353	0.951232
chr6:121380384:C/T:1	rs57252792	1.521	1.36193543317865	-0.609144	-0.256338	0.03	0.061011	0	0.3	0.1	0.01	0	-3.63453093077017	0.951176691037323	-3.57983580933942	0.951095
chr17:29308489:G/T:1	rs9915124	0.275	1.79405704058579	-0.676807	-0.23721	0.03112	0.078448	0.143092	0.2	0.13	0.1	0	-3.63547656451696	0.951219946473057	-3.59600068402491	0.951842
chr17:29301901:A/G:1	rs7224572	3.276	1.73024867795163	-0.56317	-0.250786	0.02819	0.106106	0.143092	0.12	0.07	0.04	0.00198	-3.63655746474914	0.951269351785939	-3.63199486727911	0.953471
chr17:51519876:C/T:1	rs34406117	1.243	1.02315249181082	-0.842749	-0.284645	0.027	0.061011	0	0.33	0.22	0.06	0	-3.64017002025918	0.951434182729605	-3.57620065137758	0.950926
chr17:29290106:C/T:1	rs55861543	1.159	1.28633937326969	-0.705212	-0.2639	0.03757	0.078448	0	0.21	0.24	0.09	0	-3.64879967395351	0.951826125939931	-3.60632535919382	0.952314
chr18:67197145:A/T:1	rs17773491	0.067	0.77410813830966	-0.446162	-0.240806	0.04463	0.061011	0.12696	0.24	0.14	0.08	0	-3.65170376650714	0.951957453949294	-3.59363911566725	0.951733
chr6:121418164:C/T:1	rs138653811	1.11	1.22721908780055	-0.383499	-0.237377	0.0528	0.053691	0.002863	0.25	0.04	0.02	0.013862	-3.65309567001015	0.952020296540292	-3.59780160157432	0.951925
chr16:7070643:C/T:1	rs2061815	0.012	2.63710935733414	-1.102254	-0.318924	0.03596	0.053691	0.616143	0.17	0.15	0.02	0	-3.65577894646645	0.95214125721441	-3.59254245967627	0.951683
chr12:81788451:G/A:1	rs7964238	0.293	1.782744463433	-0.605917	-0.253863	0.04386	0.061011	0.330576	0.23	0.02	0	0.006931	-3.65623805762688	0.95216192921996	-3.60505036782361	0.952256
chr1:97754565:C/T:1	rs140739726	1.195	1.05415261661857	-0.40929	-0.236433	0.05027	0.061011	0.208878	0.23	0.04	0	0	-3.65814305446543	0.952247627523733	-3.60739891769584	0.952363
chr12:112647207:T/C:1	rs184799921	0.056	2.05247596922341	-0.800471	-0.285247	0.03627	0.099367	0.002863	0.3	0.07	0.05	0	-3.6656946969208	0.952586137279677	-3.64541626641465	0.954067
chr15:72888460:T/C:1	rs28429820	1.265	1.47971354092642	-0.580816	-0.250185	0.0303	0.053691	0	0.28	0.04	0.05	0.00198	-3.66799398398873	0.95268882237225	-3.61024506882904	0.952492
chr17:29301823:G/A:1	rs7222715	0.811	1.47565543737399	-0.461345	-0.239029	0.05007	0.106106	0.143092	0.17	0.06	0.04	0.00198	-3.67664713796181	0.953073671698454	-3.66833125715201	0.955071
chr1:33198630:A/G:1	rs12035432	0.911	2.23107466443625	-0.946345	-0.292486	0.02503	0.060467	0	0.21	0.16	0.15	0	-3.67922235888413	0.95318771870675	-3.62500033798801	0.953158
chr3:145749107:C/T:1	rs35241294	1.463	1.96916956984673	-0.583291	-0.247639	0.03562	0.053691	0	0.22	0.08	0	0	-3.68318116935099	0.953362606059908	-3.62980388825435	0.953373
chr3:145700916:G/A:1	rs34640415	1.662	1.94086626646277	-0.510738	-0.245282	0.03188	0.061011	0	0.2	0.06	0	0.00099	-3.68459228030039	0.95342481745566	-3.63964739257974	0.953812
chr9:38649824:C/T:1	rs3005841	0.026	2.71255134612406	-0.955107	-0.29929	0.02896	0.053691	0.185214	0.24	0.04	0.09	0	-3.68513023513533	0.95344851663321	-3.62778890623495	0.953283
chr15:72888321:T/C:1	rs28607101	1.264	1.50594286768632	-0.634578	-0.250505	0.02773	0.078448	0	0.3	0.03	0.02	0.00099	-3.68624489121363	0.953497591129199	-3.64992555006998	0.954266
chr13:77105790:C/T:1	rs7319766	0.478	1.18609775571787	-0.451944	-0.233004	0.05215	0.053691	0	0.3	0.04	0	0	-3.69045556791369	0.95368259824678	-3.63242481294153	0.953491
chr9:86814655:C/T:1	rs12376317	1.059	0.940312470040908	-0.39852	-0.230576	0.05513	0.061011	0	0.26	0.05	0	0.026733	-3.69572281628899	0.953913196097951	-3.64588207373806	0.954088
chr18:67198405:C/T:1	rs146963155	1.285	2.0155491841764	-0.837169	-0.293524	0.02206	0.061011	0.12696	0.24	0.09	0.04	0	-3.70207276879255	0.954189967286764	-3.6503173105567	0.954284
chr3:145747437:T/C:1	rs34634123	0.79	1.86712050277551	-0.560812	-0.251769	0.03602	0.053691	0	0.22	0.1	0.01	0	-3.70269594298654	0.954217057037099	-3.64772568073904	0.954169
chr1:33198420:C/T:1	rs12045075	0.252	1.93644183597403	-0.712664	-0.278085	0.04418	0.053691	0	0.18	0.2	0.08	0	-3.71014665287959	0.954539947618037	-3.65160780463934	0.95434
chr3:145701017:C/A:1	rs73865173	0.279	2.21316948052643	-0.616387	-0.259673	0.04595	0.061011	0	0.21	0.09	0.01	0	-3.71630838803486	0.954805592329886	-3.66951095437292	0.955122
chr8:66226584:G/T:1	rs9650150	0.177	1.52715874657371	-0.801641	-0.285765	0.0424	0.061011	0	0.31	0.17	0	0.00099	-3.72427902910863	0.955147368256598	-3.66666419833567	0.954999
chr5:67918647:G/A:1	rs1286269	0.206	1.92994046866756	-0.857341	-0.287697	0.05538	0.084033	0	0.31	0.08	0.01	0	-3.72595523435874	0.955218977361807	-3.69332216374958	0.956145
chr3:145702152:T/C:1	rs35143778	1.02	1.69932566646908	-0.64757	-0.267199	0.02844	0.061011	0	0.25	0.08	0.02	0.00099	-3.73248408332827	0.955497018923653	-3.68257708254748	0.955686
chr4:125147414:A/C:1	rs6852672	0.213	0.782943038161073	-0.660102	-0.260913	0.03482	0.074636	0	0.4	0.03	0.01	0.00099	-3.73600950185395	0.955646575300266	-3.68915178725282	0.955968
chr9:86848701:C/G:1	rs11140463	1.263	1.18042990675306	-0.443473	-0.239632	0.0456	0.061011	0	0.24	0.04	0.01	0	-3.73877427318782	0.9557635796755	-3.69121508830328	0.956056
chr17:29293452:G/T:1	rs9674612	0.345	1.33442531167133	-0.869578	-0.26265	0.03168	0.053691	0	0.21	0.27	0.13	0.002971	-3.74734234976182	0.956124598886048	-3.68114655970955	0.955625
chr1:33189833:G/A:1	rs785805	0.086	1.31624067475036	-0.698022	-0.267515	0.03601	0.074388	0	0.2	0.1	0.2	0.00198	-3.75387723094737	0.956398348034568	-3.71237612707087	0.95695
chr11:37845467:C/G:1	rs181443578	0.252	1.05799228631204	-0.552554	-0.266019	0.06863	0.053691	0	0.25	0.14	0.01	0	-3.7626573682272	0.956763980069848	-3.7037916372907	0.956589
chr3:145706306:C/T:1	rs34694626	2.231	1.53420310889032	-0.551185	-0.238234	0.07845	0.061011	0	0.17	0.04	0.01	0	-3.76749622682066	0.95696442431215	-3.72676845301165	0.957551
chr12:112982695:C/G:1	rs144650110	0.405	1.54317282804414	-0.572745	-0.248251	0.06377	0.053691	0	0.19	0.13	0.03	0.00198	-3.7706611643605	0.957095121682306	-3.71618376091472	0.95711
chr15:72761523:G/A:1	rs12439127	1.916	1.65567142096027	-0.668889	-0.268076	0.0294	0.060467	0	0.19	0.1	0.03	0	-3.77751777800433	0.957377168203643	-3.73054559736897	0.957707
chr3:145706537:A/G:1	rs4618190	1.958	1.28047482258283	-0.398946	-0.229871	0.05713	0.061011	0	0.16	0.03	0.01	0.005941	-3.78586108140088	0.957718345704311	-3.74493410569938	0.958298
chr17:54544766:C/T:1	rs8065936	0.111	1.31670778147602	-0.868225	-0.293344	0.03038	0.053691	0.062542	0.27	0.16	0.09	0	-3.78643020562444	0.957741537814563	-3.72192383461831	0.957349
chr3:145703269:C/T:1	rs34919366	1.554	1.85308415191272	-0.647295	-0.252503	0.02622	0.061011	0	0.22	0.04	0	0	-3.78815164801563	0.95781162484987	-3.74327002083111	0.95823
chr8:66250378:C/T:1	rs1399297	0.305	0.717216242935409	-0.556448	-0.262414	0.03834	0.053691	0	0.26	0.17	0.03	0	-3.79100031329345	0.957927399142805	-3.72824894937594	0.957612
chr5:67921605:G/A:1	rs141567423	2.547	1.69923196671969	-0.776924	-0.282551	0.03328	0.078448	0	0.23	0.02	0.01	0	-3.80741583710163	0.958589550840907	-3.77860664412544	0.959656
chr3:145710621:G/A:1	rs34397234	1.074	1.85308415191272	-0.616104	-0.252275	0.0336	0.061011	0	0.2	0.05	0.01	0	-3.8085073806364	0.958633279186392	-3.76423744699991	0.959081
chr3:145726723:A/G:1	rs34198349	0.226	1.44878424183715	-0.540929	-0.249204	0.04909	0.061011	0	0.26	0.02	0	0	-3.8085882514636	0.958636517464425	-3.76145666115657	0.958969
chr17:29112025:C/A:1	rs112000107	0.739	1.5235457258291	-0.642895	-0.256008	0.07933	0.069865	0.148273	0.13	0.08	0.06	0	-3.82069005549286	0.959118794156083	-3.78421185234797	0.959879
chr3:145746991:A/G:1	rs114658477	0.512	1.86864758225693	-0.979693	-0.303662	0.03169	0.053691	0	0.31	0.12	0	0	-3.82137888231475	0.959146107239155	-3.7610596459612	0.958953
chr11:37887586:G/A:1	rs193194565	0.093	1.00946621393821	-0.856093	-0.295936	0.02963	0.061011	0	0.32	0.17	0.04	0	-3.82151683667384	0.959151575569939	-3.76168380720299	0.958979
chr11:37969719:T/C:1	rs145470524	0.064	1.81751109233237	-0.956119	-0.285587	0.03375	0.053691	0	0.31	0.05	0.07	0	-3.83466629059417	0.959670083081898	-3.77550186173847	0.959533
chr3:145703889:G/A:1	rs77578861	1.398	1.53516447370231	-0.382055	-0.224428	0.057	0.061011	0	0.11	0.02	0	0.039604	-3.84437164724939	0.960049344693941	-3.80747022703225	0.960792
chr17:29085069:G/A:1	rs61694705	0.205	1.72399175962247	-0.605037	-0.251553	0.04228	0.106106	0	0.16	0.1	0.02	0	-3.85031997004425	0.960280354457687	-3.84469226496156	0.962217
chr12:80024020:A/G:1	rs10778683	0.475	1.16220204380592	-0.879914	-0.2938	0.03254	0.053691	0.330576	0.25	0.05	0.05	0	-3.85058357726002	0.96029056675353	-3.78959260155643	0.960092
chr14:87741934:G/T:1	rs1952900	1.464	2.56456342250187	-0.678324	-0.262127	0.04327	0.061011	0	0.12	0.03	0	0	-3.85453989791892	0.960443580591016	-3.81863586213888	0.961224
chr17:31943918:A/G:1	rs34202818	1.133	1.99406830734507	-0.703734	-0.271849	0.05069	0.061011	0.002863	0.14	0.12	0.01	0	-3.85631155472548	0.960511945194887	-3.81381240348658	0.961038
chr3:145701018:G/A:1	rs5029228	0.243	1.50320021735787	-0.608176	-0.256596	0.04315	0.061011	0	0.21	0.09	0.01	0	-3.85891283292748	0.960612148999573	-3.81172268200026	0.960957
chr17:29211540:G/A:1	rs192866670	0.317	1.46877077133778	-0.591283	-0.257528	0.03977	0.106106	0.148273	0.17	0.03	0.02	0.00198	-3.86030679862805	0.96066576074145	-3.85457177630209	0.962588
chr3:145704016:T/A:1	rs71300364	4.033	0.498362139673841	-0.415468	-0.229035	0.0499	0.061011	0	0.15	0.02	0	0.003961	-3.86487897448812	0.960841189399878	-3.82553798199546	0.961489
chr12:80019650:A/C:1	rs10778682	0.146	0.798391229397066	-0.895495	-0.287668	0.03469	0.078448	0.330576	0.3	0.03	0.04	0	-3.86786493998495	0.960955413007143	-3.82559860010475	0.961491
chr11:37996834:G/T:1	rs187293065	0.213	1.18141117623172	-0.621717	-0.251827	0.04076	0.053691	0	0.23	0.09	0.04	0	-3.87024876052895	0.961046407618165	-3.8141290852993	0.96105
chr17:29305569:C/T:1	rs8073226	0.986	1.38164856483567	-0.782323	-0.274012	0.02926	0.053691	0.143092	0.23	0.06	0.02	0	-3.8737079672253	0.961178144425627	-3.81784930834984	0.961194
chr9:86816995:C/T:1	rs11140438	0.362	1.20307005736149	-0.586781	-0.259136	0.04061	0.061011	0	0.26	0.03	0	0	-3.87906216777636	0.961381332483875	-3.83141921574824	0.961714
chr18:67252750:G/A:1	rs9953093	0.111	1.65281059669377	-0.887766	-0.302315	0.0329	0.061011	0.12696	0.25	0.1	0.01	0	-3.88015292289525	0.961422619424444	-3.82834115440571	0.961596
chr8:89935461:G/A:1	rs13282228	0.309	0.795032975865964	-0.571545	-0.241333	0.0441	0.061011	0	0.26	0.08	0.01	0.002971	-3.88178214189412	0.961484221147381	-3.83077981765271	0.961689
chr3:145753199:G/A:1	rs34381490	1.413	1.4458728846172	-0.88988	-0.288135	0.0304	0.078448	0	0.24	0.13	0	0.002971	-3.88624311322286	0.961652482893951	-3.8512718225047	0.962465
chr14:87743457:T/C:1	rs1616922	1.38	1.51861838488771	-0.562097	-0.244693	0.02917	0.061011	0	0.17	0.04	0.01	0.00099	-3.89107069881983	0.96183389715194	-3.8491004151352	0.962383
chr3:145699550:A/C:1	rs71300362	1.039	1.42275246440685	-0.631229	-0.258311	0.033	0.061011	0	0.16	0.08	0.06	0	-3.89713716618518	0.962060873885804	-3.85259828055699	0.962515
chr3:145748595:C/T:1	rs58417751	0.223	1.60024920967789	-0.571779	-0.25549	0.05351	0.053691	0	0.18	0.07	0	0	-3.9011767314977	0.962211402366958	-3.85149054392874	0.962473
chr6:121384911:C/A:1	rs6935822	0.112	0.708349295843032	-0.720955	-0.274189	0.03715	0.074636	0	0.34	0.04	0.01	0	-3.90145369893441	0.962221705271012	-3.85901832657663	0.962754
chr3:145706110:C/T:1	rs34570330	2.361	1.76861674724603	-0.826861	-0.285869	0.02425	0.061011	0	0.19	0.05	0	0	-3.92031197472619	0.962917839309626	-3.87832327247641	0.963469
chr17:29301709:T/A:1	rs7208991	3.293	1.20989525865355	-0.866781	-0.291293	0.02417	0.088506	0.143092	0.19	0.02	0	0	-3.92637518185666	0.963139416358902	-3.90690222454319	0.964505
chr3:145703675:G/A:1	rs35474382	1.092	2.0006926598713	-0.675061	-0.265097	0.03032	0.061011	0	0.16	0.03	0	0	-3.92970708988869	0.963260717719659	-3.89021909401143	0.963903
chr18:67201121:A/G:1	rs79673014	0.013	0.624599071093643	-0.836378	-0.292565	0.03404	0.061011	0.12696	0.27	0.13	0.06	0	-3.93153042307353	0.963326959608147	-3.87428923048118	0.96332
chr3:145703258:A/G:1	rs34072376	1.527	1.55630848660613	-0.592047	-0.245361	0.02387	0.061011	0	0.17	0.02	0	0	-3.93204656217519	0.963345693244835	-3.89153728238486	0.963951
chr3:50560558:A/G:1	rs72938758	0.032	1.20383420550054	-1.274352	-0.344075	0.01689	0.06567	0	0.24	0.33	0.15	0	-3.93422405978603	0.96342464091643	-3.87431192503859	0.963321
chr3:145700726:G/A:1	rs66549858	0.5	0.860635289159742	-0.524238	-0.255436	0.04464	0.061011	0	0.16	0.15	0.02	0	-3.9369449717723	0.963523095118904	-3.88945230653385	0.963875
chr13:77108916:G/A:1	rs115998173	0.186	1.79180739871269	-1.015093	-0.315198	0.03277	0.053691	0	0.3	0.07	0.01	0	-3.94177249059088	0.96369724157851	-3.88477972962145	0.963705
chr3:145706920:T/C:1	rs35530030	1.466	2.2060957962348	-0.780968	-0.260246	0.02745	0.061011	0	0.14	0.05	0	0	-3.95094090768031	0.964026106546993	-3.91237606980391	0.964701
chr12:79963090:A/G:1	rs7967604	0.589	1.02941135480126	-0.709048	-0.27148	0.03035	0.088506	0	0.14	0.16	0.09	0	-3.95892191561981	0.964310389564474	-3.93438543559063	0.965479
chr14:87743106:G/A:1	rs1750682	0.876	1.42635402421956	-0.613214	-0.261979	0.03307	0.061011	0	0.17	0.06	0	0.00099	-3.96523304018657	0.964533885508797	-3.92288935545487	0.965074
chr2:22747258:A/T:1	rs147937779	0.3	0.855875296127685	-0.367607	-0.225525	0.06435	0.061011	0	0.17	0	0.01	0.002971	-3.96894708333885	0.964664873716189	-3.92849942621797	0.965272
chr3:145701366:C/T:1	rs13085440	0.723	1.31685153705404	-0.621372	-0.245313	0.04141	0.061011	0	0.16	0.09	0	0.00198	-3.9775303500756	0.964966073775823	-3.93433471664734	0.965477
chr3:145719171:C/T:1	rs113335080	0.404	1.39312194954674	-0.601149	-0.256766	0.04358	0.053691	0	0.17	0.07	0	0	-3.98004658636753	0.965053971932463	-3.93097160180092	0.965359
chr12:79975978:G/A:1	rs11114186	0.021	1.44139928635679	-0.879689	-0.286163	0.0318	0.099367	0.330576	0.18	0.02	0.02	0	-3.98426871200851	0.965201054145533	-3.97024919320181	0.966717
chr12:79975518:G/A:1	rs10861998	0.022	1.56469144773742	-0.833842	-0.28622	0.02905	0.062308	0.330576	0.18	0.02	0	0.00198	-3.98570258827452	0.965250888976516	-3.94031403640134	0.965686
chr14:87743426:G/A:1	rs1750684	0.206	1.59893754939944	-0.565727	-0.242292	0.04328	0.061011	0	0.14	0.03	0	0	-4.01989614681061	0.966422039383568	-3.98125016183571	0.967089
chr3:145723949:A/T:1	rs71300368	0.012	0.463171237985361	-0.804134	-0.285202	0.03766	0.053691	0	0.34	0.04	0.01	0	-4.02990487937033	0.966758632084794	-3.9698968511662	0.966705
chr3:145702916:C/T:1	rs34494832	0.203	0.87654568804156	-0.62923	-0.260874	0.03991	0.061011	0	0.22	0.05	0	0	-4.03929116026798	0.967071761795343	-3.99364376984574	0.967504
chr12:112957127:G/C:1	rs7974342	0.002	3.21732305165805	-1.144921	-0.324434	0.01993	0.053691	0	0.16	0.07	0	0	-4.0455140331219	0.967278015877432	-4.0002585928167	0.967724
chr3:145749244:G/C:1	rs34616200	0.063	0.796711125479041	-0.559939	-0.255894	0.06052	0.053691	0	0.18	0.08	0	0	-4.04762737979101	0.967347818945422	-3.99721447602469	0.967623
chr8:66265924:A/G:1	rs4737212	0.038	2.02861647337018	-1.14448	-0.33138	0.02672	0.061011	0	0.24	0.12	0.01	0	-4.05284041529677	0.967519478683904	-4.00461487633758	0.967868
chr6:121391421:C/T:1	rs75438601	0.008	2.17253864552841	-1.127875	-0.333879	0.02436	0.053691	0	0.29	0	0.01	0	-4.0538518902743	0.967552699094129	-4.00195196365317	0.96778
chr8:66254600:G/A:1	rs6992100	0.085	1.29845981438346	-1.117347	-0.325773	0.01799	0.053691	0	0.29	0.15	0.02	0	-4.0563943877409	0.967636079916149	-3.99553960191582	0.967567
chr3:145748992:G/C:1	rs35248983	0.089	1.0374731867931	-0.548671	-0.242647	0.05857	0.061011	0	0.14	0.07	0	0	-4.07083587631283	0.96810633851224	-4.03012409968866	0.968702
chr3:145703727:A/T:1	rs34803372	0.985	1.54704617626513	-0.630082	-0.25903	0.02954	0.061011	0	0.11	0.03	0.01	0	-4.08335056461189	0.968509276807124	-4.0468602675058	0.969239
chr3:145711777:G/A:1	rs35909744	0.228	1.10640480212165	-0.850534	-0.287974	0.03346	0.061011	0	0.21	0.06	0.04	0.00099	-4.10709849994285	0.969262325645505	-4.06151631767118	0.969703
chr9:86838024:A/T:1	rs11140450	0.008	0.532031947014789	-1.088698	-0.318773	0.05087	0.053691	0	0.31	0.15	0.02	0	-4.12058526111728	0.969683312494349	-4.05853912186476	0.969609
chr3:145705940:T/C:1	rs13075641	1.651	1.67070415189748	-0.869218	-0.295394	0.02505	0.061011	0	0.13	0.04	0.01	0	-4.12917635020003	0.969948982204754	-4.09208297917736	0.970651
chr12:80024096:TT/-:1	rs141903755	NA	NA	NA	NA	NA	0.053691	NA	0.14	0.02	0.02	0.021782	-4.14187610866642	0.970338169592384	-4.31666623848407	0.976893
chr3:145706506:G/A:1	rs4287892	1.347	1.4259275641439	-0.842218	-0.288955	0.02386	0.061011	0	0.15	0.04	0	0	-4.15505701570205	0.970737669158091	-4.11643351526356	0.97139
chr8:90083689:A/T:1	rs78799146	0.028	0.94208536739568	-1.058708	-0.316425	0.02763	0.061011	0	0.32	0.04	0	0	-4.15530388144265	0.97074510855726	-4.10476274694469	0.971038
chr11:37983777:G/A:1	rs189890694	0.02	0.554230927373765	-0.873518	-0.298706	0.02981	0.053691	0	0.19	0.18	0.04	0	-4.17351090098944	0.97128946996098	-4.11662526746233	0.971395
chr6:121424333:C/T:1	rs141405806	0.641	1.77181546524012	-0.887091	-0.298752	0.02863	0.053691	0.002863	0.12	0.04	0.02	0	-4.19723486000647	0.971986116014504	-4.15431353277048	0.972507
chr3:145700914:A/C:1	rs35576849	0.111	1.25683837070111	-0.863648	-0.29395	0.03207	0.061011	0	0.16	0.04	0.01	0	-4.24701965649865	0.973402325677671	-4.20740023687536	0.974012
chr3:145699662:T/C:1	rs68118338	0.17	1.41927562369128	-1.041014	-0.312936	0.02193	0.061011	0	0.16	0.08	0.05	0	-4.25156805550813	0.973528676399251	-4.20928229297765	0.974064
chr3:145702321:A/T:1	rs13091317	0.107	0.752509917256393	-1.072192	-0.309262	0.01942	0.061011	0	0.27	0.04	0	0	-4.30040822228186	0.974854081304709	-4.25338256609058	0.975259
chr8:89908367:T/C:1	rs1352301	0.003	1.30336513154034	-1.621714	-0.386943	0.01018	0.061011	0	0.28	0.06	0.03	0	-4.49766528308367	0.979654787432758	-4.45095861968234	0.980061
chr3:145700842:C/T:1	rs35915776	0.015	0.570721485144509	-1.256603	-0.349964	0.01367	0.061011	0	0.2	0.09	0.01	0	-4.54473383518622	0.980677852764502	-4.50097375401514	0.981143

## Sheet: TAGOOS intronic
1, Chromosome number with “chr” suffix, It goes from 1 to 22, i,e, no X o Y chromosomes	2, Starting position (zero-based)	3, End position (one-based)	SNP	1, Chromosome number with “chr” suffix, It goes from 1 to 22, i,e, no X o Y chromosomes	2, Starting position (zero-based)	3, End position (one-based)	4, Score	5, p-value	6, Negative log with base 10 of the p-value	7, Comma-separated list of annotation variables
chr1	33167504	33167504	rs77255685	chr1	33167503	33167504	0.312165	0.000588131	3.23053	dnase,H3K4me1,roadmap,dnase,dedifferentiatedamnioticfluidmesenchymalstemcell,encode2,dnase,gastrocnemiusmedialismaleadult_54years_,encode2,dnase,lungfemalefetal_85days_,encode2,dnase,medullaoblongatamaleadult_78years_andmaleadult_84years_,encode2,dnase,muscleofbackmalefetal_91day_,encode2,dnase,muscleoftrunkfemalefetal_113days_,encode2,eEnh,enhancer_tss_associations,eEnh,eqtl,Adipose_Subcutaneous…
chr1	33167504	33167504	rs77255685	chr1	33167504	33167509	0.110546	0.465168	0.33239	dnase,H3K4me1,roadmap,dnase,dedifferentiatedamnioticfluidmesenchymalstemcell,encode2,dnase,gastrocnemiusmedialismaleadult_54years_,encode2,dnase,lungfemalefetal_85days_,encode2,dnase,medullaoblongatamaleadult_78years_andmaleadult_84years_,encode2,dnase,muscleofbackmalefetal_91day_,encode2,dnase,muscleoftrunkfemalefetal_113days_,encode2,eEnh,enhancer_tss_associations,eEnh,h2afz,bipolarneuronorigin…
chr1	97726100	97726100	rs77285274	chr1	97726017	97726141	0.110392	0.465234	0.332328	faireseq,smallintestinemaleadult_60years_andmaleadult_84years_,encode2
chr1	97727499	97727499	rs148846281	chr1	97727376	97727618	0.163271	0.0458411	1.33875	cbx5,h1hesc,encode2,h3k27me3,smoothmusclecelloriginatedfromh9,encode2,polr2a,bodyofpancreasmaleadult_37years_,encode2
chr1	97728595	97728595	rs75433128	chr1	97728576	97728769	0.110392	0.465234	0.332328	smarca4,bipolarneuronoriginatedfrominducedpluripotentstemcell,encode2
chr1	97729708	97729708	rs57803212	chr1	97729693	97729806	0.156804	0.0598739	1.22276	ep300,breastepitheliummaleadult_54years_,encode2,ep300,testismaleadult_37years_,encode2,h4k20me1,bld_cd14_mono,roadmap
chr1	97729867	97729867	rs1402256	chr1	97729860	97729909	0.156804	0.0598739	1.22276	ep300,breastepitheliummaleadult_54years_,encode2,ep300,gastroesophagealsphinctermaleadult_54years_,encode2,ep300,testismaleadult_37years_,encode2,ep300,upperlobeofleftlungmaleadult_37years_,encode2,h4k20me1,bld_cd14_mono,roadmap
chr1	97733277	97733277	rs78757373	chr1	97733240	97733283	0.11374	0.41273	0.384334	h3k36me3,liv_adlt,roadmap,h3k9me3,bld_cd4_cd25m_il17m_pl_tpc,roadmap,h3k9me3,dnd41,encode2,h3k9me3,naturalkillercellmaleadult_21year_,encode2,h4k20me1,bld_cd14_mono,roadmap,yy1,gm12878,encode2
chr1	97735117	97735117	rs148548179	chr1	97735029	97735132	0.110392	0.465234	0.332328	,
chr1	97735650	97735650	rs78907290	chr1	97735644	97735834	0.110392	0.465234	0.332328	h3k4me1,amnionmalefetal_16weeks_,encode2,h4k20me1,bld_cd14_mono,roadmap
chr1	97736216	97736216	rs59037276	chr1	97736212	97736234	0.155147	0.0641916	1.19252	dnase,hematopoieticmultipotentprogenitorcelltreatedwithinterleukin3_kitligand_hydrocortisonesuccinate_erythropoietin,encode2,ep300,suprapubicskinfemaleadult_51year_,encode2,h3k27ac,cd14positivemonocytefemale,encode2,h3k4me1,bld_gm12878,roadmap,h3k4me1,gm12878,encode2,h4k20me1,bld_cd14_mono,roadmap,ikzf1,gm12878,encode2,polr2a,bodyofpancreasmaleadult_54years_,encode2
chr1	97736657	97736657	rs7526691	chr1	97736607	97736665	0.155703	0.0628116	1.20196	dnase,amnioticepithelialcell,encode2,dnase,dedifferentiatedamnioticfluidmesenchymalstemcell,encode2,dnase,foreskinfibroblastmalenewborn,encode2,dnase,lungfemalefetal_85days_,encode2,dnase,skinfibroblastmalefetal_97days_,encode2,ep300,suprapubicskinfemaleadult_51year_,encode2,ep300,upperlobeofleftlungmaleadult_37years_,encode2,h3k27ac,cd14positivemonocytefemale,encode2,h3k36me3,liv_adlt,roadmap,h3…
chr1	97737028	97737028	rs75268624	chr1	97737018	97737073	0.110392	0.465234	0.332328	dnase,dedifferentiatedamnioticfluidmesenchymalstemcell,encode2,h3k27ac,cd14positivemonocytefemale,encode2,h3k4me1,amnionmalefetal_16weeks_,encode2,h3k4me1,esc_hues64,roadmap,h3k4me1,fat_msc_dr_adip,roadmap,h3k4me1,lng_a549_etoh002_cncr,roadmap,h3k9ac,liv_adlt,roadmap,h4k20me1,bld_cd14_mono,roadmap
chr1	97738178	97738178	rs75585626	chr1	97738177	97738185	0.110392	0.465234	0.332328	cdx2,ls180_125,GSE31939ReMap,dnase,dedifferentiatedamnioticfluidmesenchymalstemcell,encode2,dnase,lungfemalefetal_85days_,encode2,faireseq,smallintestinemaleadult_60years_andmaleadult_84years_,encode2,h3k4me1,fat_msc_dr_adip,roadmap,h3k4me1,liv_adlt,roadmap,h3k4me1,rightlobeofliverfemaleadult_53years_,encode2,h4k20me1,bld_cd14_mono,roadmap
chr1	97743864	97743864	rs6675639	chr1	97743851	97743865	0.122224	0.307986	0.511469	ar,vcap_dht,GSE39879ReMap,cebpb,NS,ENCODEReMap,cebpb,ls180_veh,GSE31939ReMap,dnase,amnioticepithelialcell,encode2,dnase,brainmicrovascularendothelialcell,encode2,dnase,dedifferentiatedamnioticfluidmesenchymalstemcell,encode2,dnase,foreskinfibroblastmalenewborn,encode2,dnase,pc3,encode2,dnase,skinfibroblastmalefetal_97days_,encode2,faireseq,h54,encode2,faireseq,isletoflangerhans,encode2,h3k27ac,HM…
chr1	97747564	97747564	rs148703110	chr1	97747538	97747621	0.144196	0.103828	0.983684	atf2,gm12878,encode2,dnase,lungfemalefetal_85days_,encode2,ep300,testismaleadult_37years_,encode2,ep300,tibialnervefemaleadult_51year_,encode2,ep300,upperlobeofleftlungfemaleadult_51year_,encode2,h3k9me3,pc9,encode2
chr1	97748359	97748359	rs114849039	chr1	97748201	97748384	0.110392	0.465234	0.332328	h4k20me1,bld_cd14_mono,roadmap
chr1	97748929	97748929	rs6692946	chr1	97748793	97748945	0.110392	0.465234	0.332328	,
chr1	97749690	97749690	rs79652940	chr1	97749666	97749729	0.110392	0.465234	0.332328	ep300,upperlobeofleftlungmaleadult_54years_,encode2
chr1	97750728	97750728	rs74655673	chr1	97750714	97750746	0.110392	0.465234	0.332328	h3k27me3,skin_pen_frsk_mel_03,roadmap,h3k9me3,esdr_cd56_meso,roadmap,h3k9me3,stomachfemaleadult_53years_,encode2
chr1	97750955	97750955	rs78815677	chr1	97750888	97750994	0.110392	0.465234	0.332328	h3k9me3,gi_s_int,roadmap,h3k9me3,stomachfemaleadult_53years_,encode2
chr1	97750973	97750973	rs79204295	chr1	97750888	97750994	0.110392	0.465234	0.332328	h3k9me3,gi_s_int,roadmap,h3k9me3,stomachfemaleadult_53years_,encode2
chr1	97752476	97752476	rs145261174	chr1	97752464	97752500	0.150507	0.0768175	1.11454	cbx5,h1hesc,encode2,h3k9me3,esdr_cd184_endo,roadmap,polr2a,breastepitheliumfemaleadult_51year_,encode2
chr1	97753746	97753746	rs6694335	chr1	97753499	97755558	0.110392	0.465234	0.332328	,
chr1	97754565	97754565	rs140739726	chr1	97753499	97755558	0.110392	0.465234	0.332328	,
chr1	240723463	240723463	rs78448688	chr1	240723447	240723547	0.100828	0.71686	0.144566	eEnh,enhancer_tss_associations,eEnh,h3k79me2,fibroblastofarmmaleadult_53years_,encode2,h3k9me3,brst_hmec_35,roadmap
chr1	240723505	240723505	rs74744742	chr1	240723447	240723547	0.100828	0.71686	0.144566	eEnh,enhancer_tss_associations,eEnh,h3k79me2,fibroblastofarmmaleadult_53years_,encode2,h3k9me3,brst_hmec_35,roadmap
chr1	240723984	240723984	rs80230275	chr1	240723977	240724013	0.123461	0.280816	0.551579	eEnh,enhancer_tss_associations,eEnh,ep300,tibialnervefemaleadult_51year_,encode2,h3k79me2,fibroblastofarmmaleadult_53years_,encode2,h3k9me3,brst_hmec,roadmap,h3k9me3,brst_hmec_35,roadmap,h3k9me3,mammaryepithelialcellfemaleadult_50years_,encode2,polr2a,bodyofpancreasmaleadult_37years_,encode2
chr1	240726299	240726300	rs149588274	chr1	240726294	240726315	0.13107	0.191453	0.717937	cbx5,h1hesc,encode2,eEnh,enhancer_tss_associations,eEnh,egfpznf175,hek293originatedfromhek293stablyexpressingfusionprotein,encode2,egfpznf2,hek293originatedfromhek293stablyexpressingfusionprotein,encode2,egfpznf785,hek293originatedfromhek293stablyexpressingfusionprotein,encode2,faireseq,h54,encode2,faireseq,urotheliumcellline,encode2,h2bk12ac,esc_h1,roadmap,h2bk12ac,h1hesc,encode2,h3k23me2,h1hesc…
chr1	240726529	240726530	rs144624263	chr1	240726521	240726533	0.115832	0.383295	0.416467	cbx5,h1hesc,encode2,dnase,gastrocnemiusmedialismaleadult_54years_,encode2,dnase,gi_stmc_fet,roadmap,eEnh,enhancer_tss_associations,eEnh,egfpznf175,hek293originatedfromhek293stablyexpressingfusionprotein,encode2,egfpznf2,hek293originatedfromhek293stablyexpressingfusionprotein,encode2,ep300,subcutaneousadiposetissuemaleadult_37years_,encode2,faireseq,urotheliumcellline,encode2,h2bk12ac,esc_h1,roadm…
chr1	240726591	240726591	rs7550233	chr1	240726583	240726592	0.100828	0.71686	0.144566	dnase,gi_stmc_fet,roadmap,eEnh,enhancer_tss_associations,eEnh,egfpznf175,hek293originatedfromhek293stablyexpressingfusionprotein,encode2,egfpznf2,hek293originatedfromhek293stablyexpressingfusionprotein,encode2,ep300,subcutaneousadiposetissuemaleadult_37years_,encode2,h3k23me2,h1hesc,encode2,h3k36me3,strm_mrw_msc,roadmap,h3k4me1,ncih929,encode2,h3k4me3,spleenmaleadult_34years_,encode2,h3k79me2,fib…
chr1	240726758	240726758	rs7528086	chr1	240726729	240726761	0.100828	0.71686	0.144566	eEnh,enhancer_tss_associations,eEnh
chr1	240727983	240727983	rs77248968	chr1	240727971	240727987	0.112514	0.435296	0.361215	dnase,gastrocnemiusmedialismaleadult_54years_,encode2,eEnh,enhancer_tss_associations,eEnh,ep300,suprapubicskinfemaleadult_51year_,encode2,h3k27me3,brn_sub_nig,roadmap,h3k36me3,strm_mrw_msc,roadmap,h3k9me3,brst_hmec,roadmap,h3k9me3,mammaryepithelialcellfemaleadult_50years_,encode2,h3k9me3,vas_huvec,roadmap
chr1	240737932	240737932	rs16840396	chr1	240737908	240737996	0.100828	0.71686	0.144566	eEnh,enhancer_tss_associations,eEnh,h3k27ac,liv_adlt,roadmap,h3k36me3,skin_pen_frsk_mel_03,roadmap,h3k79me2,fibroblastofarmmaleadult_53years_,encode2,h3k9me3,esdr_cd184_endo,roadmap,h3k9me3,vas_huvec,roadmap,h4k5ac,lng_imr90,roadmap
chr10	25864681	25864681	rs12268257	chr10	25864659	25864725	0.110392	0.465234	0.332328	h3k27me3,a549treatedwithethanol,encode2,h3k4me1,gastrocnemiusmedialismaleadult_37years_,encode2
chr10	28734655	28734655	rs16928895	chr10	28734653	28734655	0.121508	0.31416	0.502849	cebpb,NS,ENCODEReMap,cebpb,hepg2,encode2,dnase,amnioticepithelialcell,encode2,dnase,gastrocnemiusmedialismaleadult_54years_,encode2,eEnh,enhancer_tss_associations,eEnh,flagcebpg,hepg2stablyexpressingfusionprotein,encode2,h2afz,bipolarneuronoriginatedfrominducedpluripotentstemcell,encode2,h3k23ac,mesendoderm,encode2,h3k27me3,a549treatedwithethanol,encode2,h3k27me3,gi_stmc_muc,roadmap,h3k27me3,mus_…
chr10	28734655	28734655	rs16928895	chr10	28734655	28734667	0.121508	0.31416	0.502849	cebpb,NS,ENCODEReMap,cebpb,hepg2,encode2,dnase,amnioticepithelialcell,encode2,dnase,gastrocnemiusmedialismaleadult_54years_,encode2,eEnh,enhancer_tss_associations,eEnh,ep300,upperlobeofleftlungmaleadult_37years_,encode2,flagcebpg,hepg2stablyexpressingfusionprotein,encode2,h2afz,bipolarneuronoriginatedfrominducedpluripotentstemcell,encode2,h3k23ac,mesendoderm,encode2,h3k27me3,a549treatedwithethano…
chr10	91141497	91141497	rs7096890	chr10	91141491	91141577	0.11294	0.42762	0.368942	eEnh,enhancer_tss_associations,eEnh,ep300,stomachmaleadult_54years_,encode2
chr11	37966050	37966050	rs113517484	chr11	37966048	37966079	0.110392	0.465234	0.332328	h3k9me3,esc_wa7,roadmap,h3k9me3,esdr_cd184_endo,roadmap,h3k9me3,esdr_cd56_meso,roadmap,h3k9me3,gastrocnemiusmedialismaleadult_54years_,encode2,h3k9me3,h7hesc,encode2,h3k9me3,pc9,encode2,h3k9me3,smoothmusclecelloriginatedfromh9,encode2,h3k9me3,strm_mrw_msc,roadmap
chr11	37969235	37969235	rs114311443	chr11	37969109	37969243	0.110392	0.465234	0.332328	h2bk12ac,trophoblastcell,encode2,h3k18ac,esdr_h1_bmp4_trop,roadmap,h3k4me1,mus_leg_fet,roadmap,h3k4me1,muscleoftrunkfemalefetal_115days_,encode2,h3k9me3,bld_cd4_cd25_cd127m_tregpc,roadmap,h3k9me3,brn_dl_prfrntl_crtx,roadmap,h3k9me3,colonicmucosafemaleadult_73years_,encode2,h3k9me3,esdr_h1_bmp4_trop,roadmap,h4k91ac,h1hesc,encode2
chr11	37969351	37969351	rs79673233	chr11	37969339	37969363	0.110392	0.465234	0.332328	dnase,muscleoftrunkfemalefetal_113days_,encode2,h3k18ac,esdr_h1_bmp4_trop,roadmap,h3k4me1,mus_leg_fet,roadmap,h3k4me1,muscleoftrunkfemalefetal_115days_,encode2,h3k9me3,bld_cd4_cd25_cd127m_tregpc,roadmap,h3k9me3,ips18cfemale,encode2
chr11	37969424	37969424	rs147588160	chr11	37969423	37969428	0.122988	0.290138	0.537396	dnase,muscleofarmmalefetal_91day_,encode2,dnase,muscleofbackmalefetal_91day_,encode2,dnase,muscleoftrunkfemalefetal_113days_,encode2,h2bk12ac,trophoblastcell,encode2,h3k14ac,mesenchymalstemcell,encode2,h3k18ac,esdr_h1_bmp4_trop,roadmap,h3k4me1,mus_leg_fet,roadmap,h3k9me3,ips18cfemale,encode2,h3k9me3,skin_pen_frsk_mel_01,roadmap
chr11	37969719	37969719	rs145470524	chr11	37969663	37969748	0.140355	0.122815	0.91075	dnase,muscleofarmmalefetal_91day_,encode2,dnase,muscleofbackmalefetal_91day_,encode2,dnase,muscleoftrunkfemalefetal_113days_,encode2,ep300,upperlobeofleftlungmaleadult_54years_,encode2,h3k4ac,esdr_h1_msc,roadmap,h3k4me1,esc_4star,roadmap,h3k4me1,mus_leg_fet,roadmap,h3k4me1,muscleoftrunkfemalefetal_115days_,encode2,h3k9me3,bld_cd4_cd25_cd127m_tregpc,roadmap,h3k9me3,bld_per_monuc_pc,roadmap
chr11	37973130	37973130	rs148628445	chr11	37972997	37973236	0.110392	0.465234	0.332328	polr2a,breastepitheliumfemaleadult_53years_,encode2
chr11	37973999	37973999	rs184359564	chr11	37973991	37974014	0.119972	0.346933	0.459755	ctcf,bcellfemaleadult_27years_andfemaleadult_43years_,encode2,dnase,muscleofbackmalefetal_91day_,encode2,faireseq,isletoflangerhans,encode2
chr12	79587426	79587426	rs58640966	chr12	79587367	79587445	0.112514	0.435296	0.361215	eEnh,enhancer_tss_associations,eEnh,ep300,suprapubicskinfemaleadult_51year_,encode2,h3k4me1,esdr_h1_neur_prog,roadmap,h3k79me2,bipolarneuronoriginatedfrominducedpluripotentstemcell,encode2,h3k9me1,imr90femalefetal_16weeks_,encode2,h4k20me1,bipolarneuronoriginatedfrominducedpluripotentstemcell,encode2
chr12	79590627	79590627	rs7309534	chr12	79590560	79590824	0.115832	0.383295	0.416467	cbx5,h1hesc,encode2,eEnh,enhancer_tss_associations,eEnh,h3k79me2,bipolarneuronoriginatedfrominducedpluripotentstemcell,encode2,h4k20me1,bipolarneuronoriginatedfrominducedpluripotentstemcell,encode2
chr12	79592385	79592385	rs7133394	chr12	79592360	79592396	0.114347	0.400011	0.397929	eEnh,enhancer_tss_associations,eEnh,ep300,omentalfatpadmaleadult_37years_,encode2,h3k4me1,brn_fet_m,roadmap,h3k4me1,lng_a549_etoh002_cncr,roadmap,h3k4me1,ocily3,encode2,h4k20me1,bipolarneuronoriginatedfrominducedpluripotentstemcell,encode2
chr12	79594767	79594767	rs73361449	chr12	79594720	79594879	0.120899	0.31798	0.4976	eEnh,enhancer_tss_associations,eEnh,h3k27me3,strm_chon_mrw_dr_msc,roadmap,h3k27me3,strm_mrw_msc,roadmap,h3k4me1,lng_a549_etoh002_cncr,roadmap,h4k20me1,bipolarneuronoriginatedfrominducedpluripotentstemcell,encode2
chr12	79594953	79594953	rs7300564	chr12	79594931	79594975	0.120899	0.31798	0.4976	dnase,gastrocnemiusmedialismaleadult_54years_,encode2,eEnh,enhancer_tss_associations,eEnh,h3k27ac,esc_h9,roadmap,h3k27me3,strm_chon_mrw_dr_msc,roadmap,h3k27me3,strm_mrw_msc,roadmap,h3k4me1,lng_a549_etoh002_cncr,roadmap,h4k20me1,bipolarneuronoriginatedfrominducedpluripotentstemcell,encode2
chr12	79595324	79595324	rs7301077	chr12	79595239	79595702	0.100828	0.71686	0.144566	eEnh,enhancer_tss_associations,eEnh,faireseq,a549,encode2,h4k20me1,bipolarneuronoriginatedfrominducedpluripotentstemcell,encode2
chr12	79596601	79596601	rs73343546	chr12	79596521	79596630	0.15468	0.0654445	1.18413	cbx5,h1hesc,encode2,dnase,muscleofbackmalefetal_91day_,encode2,eEnh,enhancer_tss_associations,eEnh,ep300,omentalfatpadmaleadult_37years_,encode2,ep300,tibialnervefemaleadult_51year_,encode2,h3f3a,bipolarneuronoriginatedfrominducedpluripotentstemcell,encode2,h3k27ac,lng_a549_etoh002_cncr,roadmap,h3k27me3,strm_mrw_msc,roadmap,h3k4me1,lng_a549_etoh002_cncr,roadmap,h3k4me1,ncih929,encode2,h3k4me3,lng…
chr12	79596931	79596931	rs73343548	chr12	79596917	79596951	0.147803	0.086186	1.06456	cbx5,h1hesc,encode2,dnase,mus_leg_fet,roadmap,dnase,muscleofarmfemalefetal_98days_,encode2,dnase,muscleofarmmalefetal_91day_,encode2,dnase,muscleofbackmalefetal_91day_,encode2,dnase,muscleoftrunkfemalefetal_113days_,encode2,eEnh,enhancer_tss_associations,eEnh,h3k27ac,lng_a549_etoh002_cncr,roadmap,h3k4me2,liv_hepg2_cncr,roadmap,h3k4me3,lng_a549_etoh002_cncr,roadmap,h3k9ac,a549treatedwithethanol,en…
chr12	79599096	79599096	rs73343567	chr12	79599068	79599157	0.100828	0.71686	0.144566	eEnh,enhancer_tss_associations,eEnh,ep300,upperlobeofleftlungmaleadult_37years_,encode2,h3k79me2,bipolarneuronoriginatedfrominducedpluripotentstemcell,encode2
chr12	79599820	79599820	rs56787751	chr12	79599756	79599869	0.100828	0.71686	0.144566	eEnh,enhancer_tss_associations,eEnh,h3k36me3,bipolarneuronoriginatedfrominducedpluripotentstemcell,encode2
chr12	79600377	79600377	rs58478653	chr12	79600367	79600399	0.100828	0.71686	0.144566	eEnh,enhancer_tss_associations,eEnh,h3k27ac,lng_a549_etoh002_cncr,roadmap,h3k4me1,lng_a549_etoh002_cncr,roadmap,h3k4me3,lng_a549_etoh002_cncr,roadmap,h3k79me2,bipolarneuronoriginatedfrominducedpluripotentstemcell,encode2,h4k20me1,bipolarneuronoriginatedfrominducedpluripotentstemcell,encode2
chr12	79600641	79600641	rs1405500	chr12	79600631	79600652	0.100828	0.71686	0.144566	dnase,pc3,encode2,eEnh,enhancer_tss_associations,eEnh,faireseq,h54,encode2,h3k27ac,lng_a549_etoh002_cncr,roadmap,h3k4me1,crvx_helas3_cncr,roadmap,h3k4me1,lng_a549_etoh002_cncr,roadmap,h3k4me1,pc3,encode2,h3k4me3,lng_a549_etoh002_cncr,roadmap,h3k79me2,bipolarneuronoriginatedfrominducedpluripotentstemcell,encode2,h4k20me1,bipolarneuronoriginatedfrominducedpluripotentstemcell,encode2
chr12	79991033	79991033	rs11114187	chr12	79990992	79991040	0.100828	0.71686	0.144566	eEnh,enhancer_tss_associations,eEnh,ep300,breastepitheliummaleadult_37years_,encode2,h3k27ac,heartleftventriclemaleadult_32years_,encode2,h3k27ac,liv_adlt,roadmap,h3k27ac,rightlobeofliverfemaleadult_53years_,encode2,h3k4me1,esc_4star,roadmap,h3k4me1,livermaleadult_32years_,encode2,h3k79me2,bipolarneuronoriginatedfrominducedpluripotentstemcell,encode2,h3k79me2,fibroblastofarmmaleadult_53years_,enc…
chr12	79991097	79991097	rs11114188	chr12	79991073	79991161	0.100828	0.71686	0.144566	eEnh,enhancer_tss_associations,eEnh,ep300,breastepitheliummaleadult_37years_,encode2,h3k27ac,heartleftventriclemaleadult_32years_,encode2,h3k27ac,liv_adlt,roadmap,h3k27ac,rightlobeofliverfemaleadult_53years_,encode2,h3k79me2,bipolarneuronoriginatedfrominducedpluripotentstemcell,encode2,h3k79me2,fibroblastofarmmaleadult_53years_,encode2,polr2a,breastepitheliumfemaleadult_53years_,encode2
chr12	79993704	79993704	rs7953683	chr12	79993703	79993704	0.153854	0.068119	1.16673	eEnh,enhancer_tss_associations,eEnh,eqtl,Testis,gtex,h3f3a,bipolarneuronoriginatedfrominducedpluripotentstemcell,encode2,h3k4me1,esc_i3,roadmap,h3k79me2,fibroblastofarmmaleadult_53years_,encode2,polr2a,h1hesc,encode2,tap73b,saos,GSE15780ReMap
chr12	79993704	79993704	rs7953683	chr12	79993704	79993782	0.100828	0.71686	0.144566	eEnh,enhancer_tss_associations,eEnh,h3f3a,bipolarneuronoriginatedfrominducedpluripotentstemcell,encode2,h3k4me1,esc_i3,roadmap,h3k79me2,fibroblastofarmmaleadult_53years_,encode2,polr2a,h1hesc,encode2,tap73b,saos,GSE15780ReMap
chr12	79997094	79997094	rs6539469	chr12	79997093	79997094	0.153854	0.068119	1.16673	cebpb,NS,ENCODEReMap,eEnh,enhancer_tss_associations,eEnh,ep300,breastepitheliummaleadult_37years_,encode2,ep300,omentalfatpadmaleadult_37years_,encode2,eqtl,Testis,gtex,h3k36me3,esdr_h9_neur,roadmap,h3k36me3,neuron,encode2,h3k79me2,fibroblastofarmmaleadult_53years_,encode2
chr12	79997094	79997094	rs6539469	chr12	79997094	79997105	0.100828	0.71686	0.144566	cebpb,NS,ENCODEReMap,eEnh,enhancer_tss_associations,eEnh,ep300,breastepitheliummaleadult_37years_,encode2,ep300,omentalfatpadmaleadult_37years_,encode2,h3k36me3,esdr_h9_neur,roadmap,h3k36me3,neuron,encode2,h3k79me2,fibroblastofarmmaleadult_53years_,encode2
chr12	79998637	79998637	rs7979987	chr12	79998636	79998637	0.153854	0.068119	1.16673	eEnh,enhancer_tss_associations,eEnh,eqtl,Testis,gtex,faireseq,isletoflangerhans,encode2,h3k79me2,fibroblastofarmmaleadult_53years_,encode2
chr12	79998637	79998637	rs7979987	chr12	79998637	79998778	0.100828	0.71686	0.144566	eEnh,enhancer_tss_associations,eEnh,faireseq,isletoflangerhans,encode2,h3k79me2,fibroblastofarmmaleadult_53years_,encode2
chr12	79998798	79998798	rs7980894	chr12	79998797	79998798	0.153854	0.068119	1.16673	eEnh,enhancer_tss_associations,eEnh,eqtl,Testis,gtex,faireseq,isletoflangerhans,encode2,faireseq,smallintestinemaleadult_60years_andmaleadult_84years_,encode2,h3k79me2,fibroblastofarmmaleadult_53years_,encode2
chr12	79998798	79998798	rs7980894	chr12	79998798	79998799	0.100828	0.71686	0.144566	eEnh,enhancer_tss_associations,eEnh,faireseq,isletoflangerhans,encode2,faireseq,smallintestinemaleadult_60years_andmaleadult_84years_,encode2,h3k79me2,fibroblastofarmmaleadult_53years_,encode2
chr12	79998800	79998800	rs7980134	chr12	79998799	79998800	0.153854	0.068119	1.16673	eEnh,enhancer_tss_associations,eEnh,eqtl,Testis,gtex,faireseq,isletoflangerhans,encode2,faireseq,smallintestinemaleadult_60years_andmaleadult_84years_,encode2,h3k79me2,fibroblastofarmmaleadult_53years_,encode2
chr12	79998800	79998800	rs7980134	chr12	79998800	79998831	0.100828	0.71686	0.144566	eEnh,enhancer_tss_associations,eEnh,faireseq,isletoflangerhans,encode2,faireseq,smallintestinemaleadult_60years_andmaleadult_84years_,encode2,h3k79me2,fibroblastofarmmaleadult_53years_,encode2
chr12	80002147	80002147	rs11114191	chr12	80002145	80002158	0.115832	0.383295	0.416467	cbx5,h1hesc,encode2,eEnh,enhancer_tss_associations,eEnh,h2bk5ac,esdr_h1_neur_prog,roadmap,h3k36me3,esc_hues48,roadmap,h3k36me3,strm_mrw_msc,roadmap,h3k79me2,fibroblastofarmmaleadult_53years_,encode2,h3k9me3,esc_i3,roadmap,h3k9me3,esdr_cd184_endo,roadmap,h3k9me3,esdr_cd56_meso,roadmap,h3k9me3,heartleftventriclefemaleadult_53years_,encode2,h3k9me3,heartleftventriclemaleadult_34years_,encode2,h3k9me…
chr12	80002832	80002832	rs6539470	chr12	80002831	80002832	0.153854	0.068119	1.16673	eEnh,enhancer_tss_associations,eEnh,eqtl,Testis,gtex,h3k36me3,esc_hues48,roadmap,h3k36me3,liv_adlt,roadmap,h3k36me3,neuron,encode2,h3k36me3,ovaryfemaleadult_30years_,encode2,h3k36me3,ovry,roadmap,h3k36me3,strm_mrw_msc,roadmap,h3k79me2,fibroblastofarmmaleadult_53years_,encode2,h3k9me3,bld_cd34_cc,roadmap,h3k9me3,esdr_cd184_endo,roadmap,polr2a,h1hesc,encode2
chr12	80002832	80002832	rs6539470	chr12	80002832	80002890	0.100828	0.71686	0.144566	eEnh,enhancer_tss_associations,eEnh,h3k36me3,esc_hues48,roadmap,h3k36me3,liv_adlt,roadmap,h3k36me3,neuron,encode2,h3k36me3,ovaryfemaleadult_30years_,encode2,h3k36me3,ovry,roadmap,h3k36me3,strm_mrw_msc,roadmap,h3k79me2,fibroblastofarmmaleadult_53years_,encode2,h3k9me3,bld_cd34_cc,roadmap,h3k9me3,esdr_cd184_endo,roadmap,polr2a,h1hesc,encode2
chr12	80004319	80004319	rs12306680	chr12	80004318	80004319	0.222349	0.00602949	2.21972	cbx5,h1hesc,encode2,eEnh,enhancer_tss_associations,eEnh,eqtl,Testis,gtex,h3k36me3,esdr_h9_neur,roadmap,h3k36me3,neuron,encode2,h3k36me3,strm_mrw_msc,roadmap,h3k79me2,fibroblastofarmmaleadult_53years_,encode2,h3k9me3,esdr_cd184_endo,roadmap,h3k9me3,esdr_cd56_meso,roadmap,polr2a,bodyofpancreasmaleadult_37years_,encode2
chr12	80004319	80004319	rs12306680	chr12	80004319	80004329	0.149899	0.0792729	1.10088	cbx5,h1hesc,encode2,eEnh,enhancer_tss_associations,eEnh,h3k36me3,esdr_h9_neur,roadmap,h3k36me3,neuron,encode2,h3k36me3,strm_mrw_msc,roadmap,h3k79me2,fibroblastofarmmaleadult_53years_,encode2,h3k9me3,esdr_cd184_endo,roadmap,h3k9me3,esdr_cd56_meso,roadmap,polr2a,bodyofpancreasmaleadult_37years_,encode2
chr12	80006693	80006693	rs7955388	chr12	80006692	80006693	0.153854	0.068119	1.16673	ar,vcap_dht,GSE39879ReMap,eEnh,enhancer_tss_associations,eEnh,eqtl,Testis,gtex,faireseq,h54,encode2,h3k36me3,brst_hmec_35,roadmap,h3k36me3,esc_hues48,roadmap,h3k36me3,esdr_h9_neur,roadmap,h3k36me3,liv_adlt,roadmap,h3k36me3,neuron,encode2,h3k36me3,ovaryfemaleadult_30years_,encode2,h3k36me3,ovry,roadmap,h3k36me3,skin_pen_frsk_mel_03,roadmap,h3k36me3,strm_mrw_msc,roadmap,h3k4me1,ncih929,encode2,h3k4…
chr12	80006693	80006693	rs7955388	chr12	80006693	80006736	0.100828	0.71686	0.144566	ar,vcap_dht,GSE39879ReMap,eEnh,enhancer_tss_associations,eEnh,faireseq,h54,encode2,h3k36me3,brst_hmec_35,roadmap,h3k36me3,esc_hues48,roadmap,h3k36me3,esdr_h9_neur,roadmap,h3k36me3,liv_adlt,roadmap,h3k36me3,neuron,encode2,h3k36me3,ovaryfemaleadult_30years_,encode2,h3k36me3,ovry,roadmap,h3k36me3,skin_pen_frsk_mel_03,roadmap,h3k36me3,strm_mrw_msc,roadmap,h3k4me1,ncih929,encode2,h3k4me1,strm_mrw_msc,…
chr12	80011664	80011664	rs10778681	chr12	80011663	80011664	0.16886	0.0382478	1.41739	dnase,esc_h1,roadmap,dnase,gastrocnemiusmedialismaleadult_54years_,encode2,dnase,hematopoieticmultipotentprogenitorcelltreatedwithinterleukin3_kitligand_hydrocortisonesuccinate_erythropoietin,encode2,eEnh,enhancer_tss_associations,eEnh,eqtl,Testis,gtex,h3k27ac,ovaryfemaleadult_30years_,encode2,h3k36me3,brst_hmec_35,roadmap,h3k36me3,esc_hues48,roadmap,h3k36me3,esdr_h9_neur,roadmap,h3k36me3,h7hesc,…
chr12	80011664	80011664	rs10778681	chr12	80011664	80011670	0.111344	0.458887	0.338295	dnase,esc_h1,roadmap,dnase,gastrocnemiusmedialismaleadult_54years_,encode2,dnase,hematopoieticmultipotentprogenitorcelltreatedwithinterleukin3_kitligand_hydrocortisonesuccinate_erythropoietin,encode2,eEnh,enhancer_tss_associations,eEnh,h3k27ac,ovaryfemaleadult_30years_,encode2,h3k36me3,brst_hmec_35,roadmap,h3k36me3,esc_hues48,roadmap,h3k36me3,esdr_h9_neur,roadmap,h3k36me3,h7hesc,encode2,h3k36me3,…
chr12	80014188	80014188	rs8176875	chr12	80014187	80014188	0.186034	0.0202837	1.69285	ctcf,bcellfemaleadult_27years_andfemaleadult_43years_,encode2,eEnh,enhancer_tss_associations,eEnh,ep300,breastepitheliummaleadult_54years_,encode2,eqtl,Testis,gtex,h3k36me3,brst_hmec_35,roadmap,h3k36me3,endothelialcellofumbilicalveinmalenewborn,encode2,h3k36me3,esc_hues48,roadmap,h3k36me3,esdr_h9_neur,roadmap,h3k36me3,gi_rect_muc_31,roadmap,h3k36me3,h7hesc,encode2,h3k36me3,heartleftventriclemalea…
chr12	80014188	80014188	rs8176875	chr12	80014188	80014224	0.134086	0.162317	0.789635	ctcf,bcellfemaleadult_27years_andfemaleadult_43years_,encode2,eEnh,enhancer_tss_associations,eEnh,ep300,breastepitheliummaleadult_54years_,encode2,h3k36me3,brst_hmec_35,roadmap,h3k36me3,endothelialcellofumbilicalveinmalenewborn,encode2,h3k36me3,esc_hues48,roadmap,h3k36me3,esdr_h9_neur,roadmap,h3k36me3,gi_rect_muc_31,roadmap,h3k36me3,h7hesc,encode2,h3k36me3,heartleftventriclemaleadult_34years_,enc…
chr12	80015559	80015559	rs7305134	chr12	80015558	80015559	0.153854	0.068119	1.16673	eEnh,enhancer_tss_associations,eEnh,eqtl,Testis,gtex,h3k79me2,bipolarneuronoriginatedfrominducedpluripotentstemcell,encode2,h3k79me2,fibroblastofarmmaleadult_53years_,encode2,h3k79me2,hepatocyteoriginatedfromh9,encode2,polr2a,bodyofpancreasmaleadult_54years_,encode2
chr12	80015559	80015559	rs7305134	chr12	80015559	80015572	0.100828	0.71686	0.144566	eEnh,enhancer_tss_associations,eEnh,h3k79me2,bipolarneuronoriginatedfrominducedpluripotentstemcell,encode2,h3k79me2,fibroblastofarmmaleadult_53years_,encode2,h3k79me2,hepatocyteoriginatedfromh9,encode2,polr2a,bodyofpancreasmaleadult_54years_,encode2
chr12	80015593	80015593	rs7306065	chr12	80015592	80015593	0.153854	0.068119	1.16673	eEnh,enhancer_tss_associations,eEnh,eqtl,Testis,gtex,h3k79me2,bipolarneuronoriginatedfrominducedpluripotentstemcell,encode2,h3k79me2,fibroblastofarmmaleadult_53years_,encode2,h3k79me2,hepatocyteoriginatedfromh9,encode2,polr2a,bodyofpancreasmaleadult_54years_,encode2
chr12	80015593	80015593	rs7306065	chr12	80015593	80015594	0.100828	0.71686	0.144566	eEnh,enhancer_tss_associations,eEnh,h3k79me2,bipolarneuronoriginatedfrominducedpluripotentstemcell,encode2,h3k79me2,fibroblastofarmmaleadult_53years_,encode2,h3k79me2,hepatocyteoriginatedfromh9,encode2,polr2a,bodyofpancreasmaleadult_54years_,encode2
chr12	80017415	80017416	rs10548125	chr12	80017414	80017451	0.100828	0.71686	0.144566	eEnh,enhancer_tss_associations,eEnh,h3k36me3,strm_mrw_msc,roadmap,h3k79me2,bipolarneuronoriginatedfrominducedpluripotentstemcell,encode2,h3k79me2,fibroblastofarmmaleadult_53years_,encode2,h3k79me2,hepatocyteoriginatedfromh9,encode2,h3k79me2,liv_hepg2_cncr,roadmap
chr12	80019637	80019637	rs11114194	chr12	80019604	80019649	0.100828	0.71686	0.144566	eEnh,enhancer_tss_associations,eEnh,ep300,breastepitheliummaleadult_37years_,encode2,ep300,gastroesophagealsphinctermaleadult_54years_,encode2,h3k79me2,bipolarneuronoriginatedfrominducedpluripotentstemcell,encode2,h3k79me2,fibroblastofarmmaleadult_53years_,encode2,h3k79me2,hepatocyteoriginatedfromh9,encode2,h3k9me3,brst_hmec,roadmap,h3k9me3,esdr_cd56_meso,roadmap
chr12	80019650	80019650	rs10778682	chr12	80019649	80019650	0.153854	0.068119	1.16673	eEnh,enhancer_tss_associations,eEnh,ep300,breastepitheliummaleadult_37years_,encode2,ep300,gastroesophagealsphinctermaleadult_54years_,encode2,eqtl,Testis,gtex,h3k79me2,bipolarneuronoriginatedfrominducedpluripotentstemcell,encode2,h3k79me2,fibroblastofarmmaleadult_53years_,encode2,h3k79me2,hepatocyteoriginatedfromh9,encode2,h3k9me3,brst_hmec,roadmap,h3k9me3,esdr_cd56_meso,roadmap
chr12	80019650	80019650	rs10778682	chr12	80019650	80019657	0.100828	0.71686	0.144566	eEnh,enhancer_tss_associations,eEnh,ep300,breastepitheliummaleadult_37years_,encode2,ep300,gastroesophagealsphinctermaleadult_54years_,encode2,h3k79me2,bipolarneuronoriginatedfrominducedpluripotentstemcell,encode2,h3k79me2,fibroblastofarmmaleadult_53years_,encode2,h3k79me2,hepatocyteoriginatedfromh9,encode2,h3k9me3,brst_hmec,roadmap,h3k9me3,esdr_cd56_meso,roadmap
chr12	80021055	80021055	rs7953362	chr12	80021054	80021055	0.153854	0.068119	1.16673	eEnh,enhancer_tss_associations,eEnh,eqtl,Testis,gtex
chr12	80021055	80021055	rs7953362	chr12	80021055	80021892	0.100828	0.71686	0.144566	eEnh,enhancer_tss_associations,eEnh
chr12	80023110	80023110	rs7294911	chr12	80023109	80023110	0.153854	0.068119	1.16673	eEnh,enhancer_tss_associations,eEnh,eqtl,Testis,gtex,h3k4me1,liv_adlt,roadmap,h3k79me2,bipolarneuronoriginatedfrominducedpluripotentstemcell,encode2,h3k79me2,fibroblastofarmmaleadult_53years_,encode2,h3k79me2,hepatocyteoriginatedfromh9,encode2,h3k79me2,liv_hepg2_cncr,roadmap
chr12	80023110	80023110	rs7294911	chr12	80023110	80023148	0.100828	0.71686	0.144566	eEnh,enhancer_tss_associations,eEnh,h3k4me1,liv_adlt,roadmap,h3k79me2,bipolarneuronoriginatedfrominducedpluripotentstemcell,encode2,h3k79me2,fibroblastofarmmaleadult_53years_,encode2,h3k79me2,hepatocyteoriginatedfromh9,encode2,h3k79me2,liv_hepg2_cncr,roadmap
chr12	80024020	80024020	rs10778683	chr12	80024019	80024020	0.153854	0.068119	1.16673	eEnh,enhancer_tss_associations,eEnh,eqtl,Testis,gtex,faireseq,isletoflangerhans,encode2,h3k79me2,bipolarneuronoriginatedfrominducedpluripotentstemcell,encode2,h3k79me2,fibroblastofarmmaleadult_53years_,encode2
chr12	80024020	80024020	rs10778683	chr12	80024020	80024050	0.100828	0.71686	0.144566	eEnh,enhancer_tss_associations,eEnh,faireseq,isletoflangerhans,encode2,h3k79me2,bipolarneuronoriginatedfrominducedpluripotentstemcell,encode2,h3k79me2,fibroblastofarmmaleadult_53years_,encode2
chr12	80024096	80024097	rs141903755	chr12	80024095	80024101	0.100828	0.71686	0.144566	eEnh,enhancer_tss_associations,eEnh,h3k4me1,livermaleadult_32years_,encode2,h3k79me2,bipolarneuronoriginatedfrominducedpluripotentstemcell,encode2,h3k79me2,fibroblastofarmmaleadult_53years_,encode2
chr12	80028738	80028738	rs9651966	chr12	80028737	80028738	0.153854	0.068119	1.16673	dnase,skinfibroblastmalefetal_97days_,encode2,eEnh,enhancer_tss_associations,eEnh,eqtl,Testis,gtex,h3k27ac,HMEC,youngh3k27ac,h3k27ac,liv_adlt,roadmap,h3k27ac,rightlobeofliverfemaleadult_53years_,encode2,h3k4me1,aortafemaleadult_30years_,encode2,h3k4me1,brn_nha,roadmap,h3k4me1,crvx_helas3_cncr,roadmap,h3k4me1,esc_4star,roadmap,h3k4me1,esc_i3,roadmap,h3k4me1,fat_msc_dr_adip,roadmap,h3k4me1,ips18afe…
chr12	80028738	80028738	rs9651966	chr12	80028738	80028747	0.100828	0.71686	0.144566	dnase,skinfibroblastmalefetal_97days_,encode2,eEnh,enhancer_tss_associations,eEnh,h3k27ac,HMEC,youngh3k27ac,h3k27ac,liv_adlt,roadmap,h3k27ac,rightlobeofliverfemaleadult_53years_,encode2,h3k4me1,aortafemaleadult_30years_,encode2,h3k4me1,brn_nha,roadmap,h3k4me1,crvx_helas3_cncr,roadmap,h3k4me1,esc_4star,roadmap,h3k4me1,esc_i3,roadmap,h3k4me1,fat_msc_dr_adip,roadmap,h3k4me1,ips18afemale,encode2,h3k4…
chr12	80029516	80029516	rs2049589	chr12	80029515	80029516	0.185651	0.0205025	1.68819	cebpb,NS,ENCODEReMap,cebpb,hepg2,encode2,dnase,amnioticepithelialcell,encode2,dnase,foreskinfibroblastmalenewborn,encode2,dnase,hematopoieticmultipotentprogenitorcelltreatedwithinterleukin3_kitligand_hydrocortisonesuccinate_erythropoietin,encode2,dnase,lungfemalefetal_85days_,encode2,dnase,skinfibroblastmalefetal_97days_,encode2,eEnh,enhancer_tss_associations,eEnh,eqtl,Testis,gtex,faireseq,a549,e…
chr12	80029516	80029516	rs2049589	chr12	80029516	80029530	0.123264	0.28226	0.54935	cebpb,NS,ENCODEReMap,cebpb,hepg2,encode2,dnase,amnioticepithelialcell,encode2,dnase,foreskinfibroblastmalenewborn,encode2,dnase,hematopoieticmultipotentprogenitorcelltreatedwithinterleukin3_kitligand_hydrocortisonesuccinate_erythropoietin,encode2,dnase,lungfemalefetal_85days_,encode2,dnase,skinfibroblastmalefetal_97days_,encode2,eEnh,enhancer_tss_associations,eEnh,faireseq,a549,encode2,faireseq,h…
chr12	80030114	80030114	rs201991608	chr12	80030113	80030114	0.153854	0.068119	1.16673	ctcf,bcellfemaleadult_27years_andfemaleadult_43years_,encode2,dnase,lungfemalefetal_85days_,encode2,eEnh,enhancer_tss_associations,eEnh,eqtl,Testis,gtex,faireseq,isletoflangerhans,encode2,h3k27ac,HMEC,youngh3k27ac,h3k27ac,rightlobeofliverfemaleadult_53years_,encode2,h3k4me1,esc_4star,roadmap,h3k4me1,esc_hues64,roadmap,h3k4me1,esc_i3,roadmap,h3k4me1,fat_msc_dr_adip,roadmap,h3k4me1,lng_a549_etoh002…
chr12	80030114	80030114	rs201991608	chr12	80030114	80030117	0.109681	0.676099	0.16999	ctcf,bcellfemaleadult_27years_andfemaleadult_43years_,encode2,dnase,lungfemalefetal_85days_,encode2,eEnh,enhancer_tss_associations,eEnh,faireseq,isletoflangerhans,encode2,h3k27ac,HMEC,youngh3k27ac,h3k27ac,rightlobeofliverfemaleadult_53years_,encode2,h3k4me1,esc_4star,roadmap,h3k4me1,esc_hues64,roadmap,h3k4me1,esc_i3,roadmap,h3k4me1,fat_msc_dr_adip,roadmap,h3k4me1,lng_a549_etoh002_cncr,roadmap,h3k…
chr12	80030118	80030118	rs8176845	chr12	80030117	80030118	0.153854	0.068119	1.16673	ctcf,bcellfemaleadult_27years_andfemaleadult_43years_,encode2,dnase,lungfemalefetal_85days_,encode2,eEnh,enhancer_tss_associations,eEnh,eqtl,Testis,gtex,faireseq,isletoflangerhans,encode2,h3k27ac,HMEC,youngh3k27ac,h3k27ac,rightlobeofliverfemaleadult_53years_,encode2,h3k4me1,esc_4star,roadmap,h3k4me1,esc_hues64,roadmap,h3k4me1,esc_i3,roadmap,h3k4me1,fat_msc_dr_adip,roadmap,h3k4me1,lng_a549_etoh002…
chr12	80030118	80030118	rs8176845	chr12	80030118	80030152	0.109681	0.676099	0.16999	ctcf,bcellfemaleadult_27years_andfemaleadult_43years_,encode2,dnase,lungfemalefetal_85days_,encode2,eEnh,enhancer_tss_associations,eEnh,faireseq,isletoflangerhans,encode2,h3k27ac,HMEC,youngh3k27ac,h3k27ac,rightlobeofliverfemaleadult_53years_,encode2,h3k4me1,esc_4star,roadmap,h3k4me1,esc_hues64,roadmap,h3k4me1,esc_i3,roadmap,h3k4me1,fat_msc_dr_adip,roadmap,h3k4me1,lng_a549_etoh002_cncr,roadmap,h3k…
chr12	80030707	80030707	rs4441080	chr12	80030706	80030707	0.153854	0.068119	1.16673	eEnh,enhancer_tss_associations,eEnh,eqtl,Testis,gtex,faireseq,smallintestinemaleadult_60years_andmaleadult_84years_,encode2,h3k4me1,esc_hues64,roadmap,h3k4me1,ips18afemale,encode2,h3k79me2,bipolarneuronoriginatedfrominducedpluripotentstemcell,encode2,h3k79me2,fibroblastofarmmaleadult_53years_,encode2,h3k79me2,liv_hepg2_cncr,roadmap
chr12	80030707	80030707	rs4441080	chr12	80030707	80030734	0.100828	0.71686	0.144566	eEnh,enhancer_tss_associations,eEnh,faireseq,smallintestinemaleadult_60years_andmaleadult_84years_,encode2,h3k4me1,esc_hues64,roadmap,h3k4me1,ips18afemale,encode2,h3k79me2,bipolarneuronoriginatedfrominducedpluripotentstemcell,encode2,h3k79me2,fibroblastofarmmaleadult_53years_,encode2,h3k79me2,liv_hepg2_cncr,roadmap
chr12	80033963	80033963	rs7134833	chr12	80033962	80033963	0.153854	0.068119	1.16673	dnase,gastrocnemiusmedialismaleadult_54years_,encode2,eEnh,enhancer_tss_associations,eEnh,eqtl,Testis,gtex,h3k18ac,esdr_h1_bmp4_trop,roadmap,h3k23ac,mesendoderm,encode2,h3k27me3,sknshtreatedwithalltransretinoicacid,encode2,h3k27me3,tcellmaleadult_37years_,encode2,h3k79me1,h9,encode2,h3k79me1,neuronalstemcelloriginatedfromh1hesc,encode2,h3k79me2,bipolarneuronoriginatedfrominducedpluripotentstemcel…
chr12	80033963	80033963	rs7134833	chr12	80033963	80033966	0.100828	0.71686	0.144566	dnase,gastrocnemiusmedialismaleadult_54years_,encode2,eEnh,enhancer_tss_associations,eEnh,h3k18ac,esdr_h1_bmp4_trop,roadmap,h3k23ac,mesendoderm,encode2,h3k27me3,sknshtreatedwithalltransretinoicacid,encode2,h3k27me3,tcellmaleadult_37years_,encode2,h3k79me1,h9,encode2,h3k79me1,neuronalstemcelloriginatedfromh1hesc,encode2,h3k79me2,bipolarneuronoriginatedfrominducedpluripotentstemcell,encode2,h3k79me…
chr12	80034246	80034246	rs139148310	chr12	80034212	80034254	0.11294	0.42762	0.368942	eEnh,enhancer_tss_associations,eEnh,ep300,gastroesophagealsphincterfemaleadult_53years_,encode2,ep300,stomachmaleadult_54years_,encode2,h3k27me3,tcellmaleadult_37years_,encode2,h3k79me1,neuronalstemcelloriginatedfromh1hesc,encode2,h3k79me2,bipolarneuronoriginatedfrominducedpluripotentstemcell,encode2,h3k79me2,fibroblastofarmmaleadult_53years_,encode2,h3k79me2,hepatocyteoriginatedfromh9,encode2,po…
chr12	80036550	80036550	rs8176841	chr12	80036549	80036550	0.175211	0.0292298	1.53417	cbx5,h1hesc,encode2,eEnh,enhancer_tss_associations,eEnh,ep300,upperlobeofleftlungfemaleadult_53years_,encode2,eqtl,Testis,gtex,faireseq,h54,encode2,h3k27ac,heartleftventriclemaleadult_32years_,encode2,h3k27ac,liv_adlt,roadmap,h3k4me1,esc_hues64,roadmap,h3k4me1,ips18afemale,encode2,h3k4me1,liv_adlt,roadmap,h3k4me1,lng_a549_etoh002_cncr,roadmap,h3k79me2,bipolarneuronoriginatedfrominducedpluripotent…
chr12	80036550	80036550	rs8176841	chr12	80036550	80036560	0.115832	0.383295	0.416467	cbx5,h1hesc,encode2,eEnh,enhancer_tss_associations,eEnh,ep300,upperlobeofleftlungfemaleadult_53years_,encode2,faireseq,h54,encode2,h3k27ac,heartleftventriclemaleadult_32years_,encode2,h3k27ac,liv_adlt,roadmap,h3k4me1,esc_hues64,roadmap,h3k4me1,ips18afemale,encode2,h3k4me1,liv_adlt,roadmap,h3k4me1,lng_a549_etoh002_cncr,roadmap,h3k79me2,bipolarneuronoriginatedfrominducedpluripotentstemcell,encode2,…
chr12	80036800	80036800	rs8176834	chr12	80036790	80036800	0.100828	0.71686	0.144566	eEnh,enhancer_tss_associations,eEnh,ep300,omentalfatpadmaleadult_37years_,encode2,faireseq,isletoflangerhans,encode2,h3k4me1,esc_4star,roadmap,h3k4me1,esc_hues64,roadmap,h3k4me1,esc_i3,roadmap,h3k4me1,ips18afemale,encode2,h3k4me1,liv_adlt,roadmap,h3k4me1,lng_a549_etoh002_cncr,roadmap,h3k79me2,bipolarneuronoriginatedfrominducedpluripotentstemcell,encode2,h3k79me2,fibroblastofarmmaleadult_53years_,…
chr12	80036800	80036800	rs8176834	chr12	80036800	80036801	0.153854	0.068119	1.16673	eEnh,enhancer_tss_associations,eEnh,ep300,omentalfatpadmaleadult_37years_,encode2,eqtl,Testis,gtex,faireseq,isletoflangerhans,encode2,h3k4me1,esc_4star,roadmap,h3k4me1,esc_hues64,roadmap,h3k4me1,esc_i3,roadmap,h3k4me1,ips18afemale,encode2,h3k4me1,liv_adlt,roadmap,h3k4me1,lng_a549_etoh002_cncr,roadmap,h3k79me2,bipolarneuronoriginatedfrominducedpluripotentstemcell,encode2,h3k79me2,fibroblastofarmma…
chr12	80036801	80036801	rs2463168	chr12	80036800	80036801	0.153854	0.068119	1.16673	eEnh,enhancer_tss_associations,eEnh,ep300,omentalfatpadmaleadult_37years_,encode2,eqtl,Testis,gtex,faireseq,isletoflangerhans,encode2,h3k4me1,esc_4star,roadmap,h3k4me1,esc_hues64,roadmap,h3k4me1,esc_i3,roadmap,h3k4me1,ips18afemale,encode2,h3k4me1,liv_adlt,roadmap,h3k4me1,lng_a549_etoh002_cncr,roadmap,h3k79me2,bipolarneuronoriginatedfrominducedpluripotentstemcell,encode2,h3k79me2,fibroblastofarmma…
chr12	80036801	80036801	rs2463168	chr12	80036801	80036808	0.100828	0.71686	0.144566	eEnh,enhancer_tss_associations,eEnh,ep300,omentalfatpadmaleadult_37years_,encode2,faireseq,isletoflangerhans,encode2,h3k4me1,esc_4star,roadmap,h3k4me1,esc_hues64,roadmap,h3k4me1,esc_i3,roadmap,h3k4me1,ips18afemale,encode2,h3k4me1,liv_adlt,roadmap,h3k4me1,lng_a549_etoh002_cncr,roadmap,h3k79me2,bipolarneuronoriginatedfrominducedpluripotentstemcell,encode2,h3k79me2,fibroblastofarmmaleadult_53years_,…
chr12	80041539	80041539	rs10862006	chr12	80041538	80041539	0.148758	0.0834385	1.07863	eEnh,enhancer_tss_associations,eEnh,eqtl,Testis,gtex,h3k4me1,esc_4star,roadmap,h3k79me2,bipolarneuronoriginatedfrominducedpluripotentstemcell,encode2,h3k79me2,fibroblastofarmmaleadult_53years_,encode2,h3k79me2,hepatocyteoriginatedfromh9,encode2,h3k79me2,liv_hepg2_cncr,roadmap,h3k9me3,esdr_cd184_endo,roadmap,h3k9me3,esdr_cd56_ecto,roadmap,h3k9me3,esdr_cd56_meso,roadmap,polr2a,h1hesc,encode2
chr12	80041539	80041539	rs10862006	chr12	80041539	80041560	0.100828	0.71686	0.144566	eEnh,enhancer_tss_associations,eEnh,h3k4me1,esc_4star,roadmap,h3k79me2,bipolarneuronoriginatedfrominducedpluripotentstemcell,encode2,h3k79me2,fibroblastofarmmaleadult_53years_,encode2,h3k79me2,hepatocyteoriginatedfromh9,encode2,h3k79me2,liv_hepg2_cncr,roadmap,h3k9me3,esdr_cd184_endo,roadmap,h3k9me3,esdr_cd56_ecto,roadmap,h3k9me3,esdr_cd56_meso,roadmap,polr2a,h1hesc,encode2
chr12	80042585	80042585	rs201356128	chr12	80042584	80042590	0.100828	0.71686	0.144566	eEnh,enhancer_tss_associations,eEnh,ep300,upperlobeofleftlungfemaleadult_51year_,encode2,h3k4me1,aortafemaleadult_30years_,encode2,h3k4me1,brn_nha,roadmap,h3k4me1,duodenalmucosamaleadult_76years_,encode2,h3k4me1,esdr_h1_msc,roadmap,h3k4me1,ips18afemale,encode2,h3k4me1,strm_mrw_msc,roadmap,h3k79me2,bipolarneuronoriginatedfrominducedpluripotentstemcell,encode2,h3k79me2,fibroblastofarmmaleadult_53ye…
chr12	80043160	80043160	rs2049590	chr12	80043159	80043160	0.153854	0.068119	1.16673	eEnh,enhancer_tss_associations,eEnh,ep300,omentalfatpadmaleadult_37years_,encode2,eqtl,Testis,gtex,h3k36me3,brst_hmec_35,roadmap,h3k36me3,esc_hues48,roadmap,h3k4me1,esc_hues64,roadmap,h3k4me1,strm_mrw_msc,roadmap,h3k79me2,bipolarneuronoriginatedfrominducedpluripotentstemcell,encode2,h3k79me2,fibroblastofarmmaleadult_53years_,encode2,h3k79me2,hepatocyteoriginatedfromh9,encode2,polr2a,h1hesc,encode2
chr12	80043160	80043160	rs2049590	chr12	80043160	80043173	0.100828	0.71686	0.144566	eEnh,enhancer_tss_associations,eEnh,ep300,omentalfatpadmaleadult_37years_,encode2,h3k36me3,brst_hmec_35,roadmap,h3k36me3,esc_hues48,roadmap,h3k4me1,esc_hues64,roadmap,h3k4me1,strm_mrw_msc,roadmap,h3k79me2,bipolarneuronoriginatedfrominducedpluripotentstemcell,encode2,h3k79me2,fibroblastofarmmaleadult_53years_,encode2,h3k79me2,hepatocyteoriginatedfromh9,encode2,polr2a,h1hesc,encode2
chr12	80045493	80045493	rs2491341	chr12	80045492	80045493	0.153854	0.068119	1.16673	eEnh,enhancer_tss_associations,eEnh,eqtl,Testis,gtex,h3k4me1,aortafemaleadult_30years_,encode2,h3k79me2,fibroblastofarmmaleadult_53years_,encode2,polr2a,breastepitheliumfemaleadult_51year_,encode2,polr2a,h1hesc,encode2
chr12	80045493	80045493	rs2491341	chr12	80045493	80045533	0.120523	0.323408	0.490249	eEnh,enhancer_tss_associations,eEnh,h3k4me1,aortafemaleadult_30years_,encode2,h3k79me2,fibroblastofarmmaleadult_53years_,encode2,polr2a,breastepitheliumfemaleadult_51year_,encode2,polr2a,h1hesc,encode2
chr12	80046289	80046289	rs2463167	chr12	80046288	80046289	0.153854	0.068119	1.16673	eEnh,enhancer_tss_associations,eEnh,ep300,transversecolonmaleadult_37years_,encode2,eqtl,Testis,gtex,h3k4me1,aortafemaleadult_30years_,encode2,h3k4me1,esc_4star,roadmap,h3k4me1,ips18afemale,encode2,h3k79me2,bipolarneuronoriginatedfrominducedpluripotentstemcell,encode2,h3k79me2,fibroblastofarmmaleadult_53years_,encode2,h3k79me2,hepatocyteoriginatedfromh9,encode2,h3k79me2,liv_hepg2_cncr,roadmap,h4k…
chr12	80046289	80046289	rs2463167	chr12	80046289	80046310	0.100828	0.71686	0.144566	eEnh,enhancer_tss_associations,eEnh,ep300,transversecolonmaleadult_37years_,encode2,h3k4me1,aortafemaleadult_30years_,encode2,h3k4me1,esc_4star,roadmap,h3k4me1,ips18afemale,encode2,h3k79me2,bipolarneuronoriginatedfrominducedpluripotentstemcell,encode2,h3k79me2,fibroblastofarmmaleadult_53years_,encode2,h3k79me2,hepatocyteoriginatedfromh9,encode2,h3k79me2,liv_hepg2_cncr,roadmap,h4k20me1,hepg2,encod…
chr12	80046324	80046324	rs2463104	chr12	80046323	80046324	0.153854	0.068119	1.16673	eEnh,enhancer_tss_associations,eEnh,ep300,transversecolonmaleadult_37years_,encode2,eqtl,Testis,gtex,h3k4me1,esc_4star,roadmap,h3k4me1,ips18afemale,encode2,h3k79me2,bipolarneuronoriginatedfrominducedpluripotentstemcell,encode2,h3k79me2,fibroblastofarmmaleadult_53years_,encode2,h3k79me2,hepatocyteoriginatedfromh9,encode2,h4k20me1,hepg2,encode2,h4k20me1,mus_hsmmt,roadmap
chr12	80046324	80046324	rs2463104	chr12	80046324	80046370	0.100828	0.71686	0.144566	eEnh,enhancer_tss_associations,eEnh,ep300,transversecolonmaleadult_37years_,encode2,h3k4me1,esc_4star,roadmap,h3k4me1,ips18afemale,encode2,h3k79me2,bipolarneuronoriginatedfrominducedpluripotentstemcell,encode2,h3k79me2,fibroblastofarmmaleadult_53years_,encode2,h3k79me2,hepatocyteoriginatedfromh9,encode2,h4k20me1,hepg2,encode2,h4k20me1,mus_hsmmt,roadmap
chr12	80048889	80048889	rs3842842	chr12	80048888	80048889	0.153854	0.068119	1.16673	eEnh,enhancer_tss_associations,eEnh,eqtl,Testis,gtex,h3k4me1,esc_hues64,roadmap,h3k4me1,ips18afemale,encode2,h3k79me1,h9,encode2,h3k79me2,bipolarneuronoriginatedfrominducedpluripotentstemcell,encode2,h3k79me2,fibroblastofarmmaleadult_53years_,encode2,h3k79me2,hepatocyteoriginatedfromh9,encode2,h3k79me2,liv_hepg2_cncr,roadmap
chr12	80048889	80048889	rs3842842	chr12	80048889	80048900	0.100828	0.71686	0.144566	eEnh,enhancer_tss_associations,eEnh,h3k4me1,esc_hues64,roadmap,h3k4me1,ips18afemale,encode2,h3k79me1,h9,encode2,h3k79me2,bipolarneuronoriginatedfrominducedpluripotentstemcell,encode2,h3k79me2,fibroblastofarmmaleadult_53years_,encode2,h3k79me2,hepatocyteoriginatedfromh9,encode2,h3k79me2,liv_hepg2_cncr,roadmap
chr12	80049600	80049600	rs12301111	chr12	80049599	80049600	0.167043	0.0408914	1.38837	ctcf,bcellfemaleadult_27years_andfemaleadult_43years_,encode2,eEnh,enhancer_tss_associations,eEnh,eqtl,Testis,gtex,h3k4me1,esc_4star,roadmap,h3k4me1,esc_hues64,roadmap,h3k4me1,ips18afemale,encode2,h3k79me2,bipolarneuronoriginatedfrominducedpluripotentstemcell,encode2,h3k79me2,fibroblastofarmmaleadult_53years_,encode2,h3k79me2,hepatocyteoriginatedfromh9,encode2,h3k79me2,liv_hepg2_cncr,roadmap,h3k9…
chr12	80049600	80049600	rs12301111	chr12	80049600	80049619	0.119618	0.35546	0.449209	ctcf,bcellfemaleadult_27years_andfemaleadult_43years_,encode2,eEnh,enhancer_tss_associations,eEnh,h3k4me1,esc_4star,roadmap,h3k4me1,esc_hues64,roadmap,h3k4me1,ips18afemale,encode2,h3k79me2,bipolarneuronoriginatedfrominducedpluripotentstemcell,encode2,h3k79me2,fibroblastofarmmaleadult_53years_,encode2,h3k79me2,hepatocyteoriginatedfromh9,encode2,h3k79me2,liv_hepg2_cncr,roadmap,h3k9me3,esdr_cd184_en…
chr12	80049965	80049965	rs10862007	chr12	80049964	80049965	0.153854	0.068119	1.16673	eEnh,enhancer_tss_associations,eEnh,eqtl,Testis,gtex,h3f3a,bipolarneuronoriginatedfrominducedpluripotentstemcell,encode2,h3k36me3,brst_hmec_35,roadmap,h3k4me1,esc_hues64,roadmap,h3k79me2,bipolarneuronoriginatedfrominducedpluripotentstemcell,encode2,h3k79me2,fibroblastofarmmaleadult_53years_,encode2,h3k79me2,hepatocyteoriginatedfromh9,encode2,h3k9me3,esc_i3,roadmap,h3k9me3,esdr_cd184_endo,roadmap,…
chr12	80049965	80049965	rs10862007	chr12	80049965	80049981	0.100828	0.71686	0.144566	eEnh,enhancer_tss_associations,eEnh,h3f3a,bipolarneuronoriginatedfrominducedpluripotentstemcell,encode2,h3k36me3,brst_hmec_35,roadmap,h3k4me1,esc_4star,roadmap,h3k4me1,esc_hues64,roadmap,h3k79me2,bipolarneuronoriginatedfrominducedpluripotentstemcell,encode2,h3k79me2,fibroblastofarmmaleadult_53years_,encode2,h3k79me2,hepatocyteoriginatedfromh9,encode2,h3k9me3,esc_i3,roadmap,h3k9me3,esdr_cd184_endo…
chr12	80055232	80055232	rs7134813	chr12	80055231	80055232	0.169457	0.0372805	1.42852	dnase,amnioticepithelialcell,encode2,eEnh,enhancer_tss_associations,eEnh,eqtl,Testis,gtex,h3k4me1,bld_mob_cd34_pc_f,roadmap,h3k4me1,esc_hues64,roadmap,h3k4me1,lng_a549_etoh002_cncr,roadmap,h3k4me1,strm_mrw_msc,roadmap,h3k79me2,bipolarneuronoriginatedfrominducedpluripotentstemcell,encode2,h3k79me2,fibroblastofarmmaleadult_53years_,encode2,h3k79me2,hepatocyteoriginatedfromh9,encode2,h3k79me2,liv_he…
chr12	80055232	80055232	rs7134813	chr12	80055232	80055369	0.111764	0.452528	0.344355	dnase,amnioticepithelialcell,encode2,eEnh,enhancer_tss_associations,eEnh,h3k4me1,bld_mob_cd34_pc_f,roadmap,h3k4me1,esc_hues64,roadmap,h3k4me1,lng_a549_etoh002_cncr,roadmap,h3k4me1,strm_mrw_msc,roadmap,h3k79me2,bipolarneuronoriginatedfrominducedpluripotentstemcell,encode2,h3k79me2,fibroblastofarmmaleadult_53years_,encode2,h3k79me2,hepatocyteoriginatedfromh9,encode2,h3k79me2,liv_hepg2_cncr,roadmap,…
chr12	80055766	80055766	rs1880883	chr12	80055765	80055766	0.169457	0.0372805	1.42852	dnase,amnioticepithelialcell,encode2,eEnh,enhancer_tss_associations,eEnh,eqtl,Testis,gtex,faireseq,h54,encode2,h3k4me1,bld_mob_cd34_pc_f,roadmap,h3k4me1,esc_4star,roadmap,h3k4me1,esc_hues64,roadmap,h3k4me1,liv_hepg2_cncr,roadmap,h3k4me1,lng_a549_etoh002_cncr,roadmap,h3k4me1,pc3,encode2,h3k79me2,bipolarneuronoriginatedfrominducedpluripotentstemcell,encode2,h3k79me2,fibroblastofarmmaleadult_53years…
chr12	80055766	80055766	rs1880883	chr12	80055766	80055802	0.111764	0.452528	0.344355	dnase,amnioticepithelialcell,encode2,eEnh,enhancer_tss_associations,eEnh,faireseq,h54,encode2,h3k4me1,bld_mob_cd34_pc_f,roadmap,h3k4me1,esc_4star,roadmap,h3k4me1,esc_hues64,roadmap,h3k4me1,liv_hepg2_cncr,roadmap,h3k4me1,lng_a549_etoh002_cncr,roadmap,h3k4me1,pc3,encode2,h3k79me2,bipolarneuronoriginatedfrominducedpluripotentstemcell,encode2,h3k79me2,fibroblastofarmmaleadult_53years_,encode2,h3k79me…
chr12	80055971	80055971	rs1880884	chr12	80055970	80055971	0.169457	0.0372805	1.42852	dnase,amnioticepithelialcell,encode2,dnase,foreskinfibroblastmalenewborn,encode2,eEnh,enhancer_tss_associations,eEnh,eqtl,Testis,gtex,h3k4me1,liv_hepg2_cncr,roadmap,h3k4me1,lng_a549_etoh002_cncr,roadmap,h3k4me1,pc3,encode2,h3k79me2,bipolarneuronoriginatedfrominducedpluripotentstemcell,encode2,h3k79me2,fibroblastofarmmaleadult_53years_,encode2,h3k79me2,hepatocyteoriginatedfromh9,encode2,h4k20me1,h…
chr12	80055971	80055971	rs1880884	chr12	80055971	80055992	0.111764	0.452528	0.344355	dnase,amnioticepithelialcell,encode2,dnase,foreskinfibroblastmalenewborn,encode2,eEnh,enhancer_tss_associations,eEnh,h3k4me1,liv_hepg2_cncr,roadmap,h3k4me1,lng_a549_etoh002_cncr,roadmap,h3k4me1,pc3,encode2,h3k79me2,bipolarneuronoriginatedfrominducedpluripotentstemcell,encode2,h3k79me2,fibroblastofarmmaleadult_53years_,encode2,h3k79me2,hepatocyteoriginatedfromh9,encode2,h4k20me1,hepg2,encode2,polr…
chr12	80059229	80059229	rs11114207	chr12	80059187	80059252	0.126543	0.236647	0.625899	dnase,amnioticepithelialcell,encode2,eEnh,enhancer_tss_associations,eEnh,ep300,gastroesophagealsphinctermaleadult_54years_,encode2,gata3,t47dtreatedwithdimethylsulfoxide,encode2,h3k36me3,brst_hmec_35,roadmap,h3k36me3,strm_mrw_msc,roadmap,h3k4me1,bld_mob_cd34_pc_f,roadmap,h3k4me1,heartmalefetal_105days_,encode2,h3k4me1,ocily3,encode2,h3k79me2,bipolarneuronoriginatedfrominducedpluripotentstemcell,e…
chr12	80060598	80060598	rs2808356	chr12	80060597	80060598	0.153854	0.068119	1.16673	eEnh,enhancer_tss_associations,eEnh,eqtl,Testis,gtex,h3k4me1,esc_hues64,roadmap,h3k79me2,bipolarneuronoriginatedfrominducedpluripotentstemcell,encode2,h3k79me2,fibroblastofarmmaleadult_53years_,encode2,h3k79me2,hepatocyteoriginatedfromh9,encode2,polr2a,bodyofpancreasmaleadult_54years_,encode2
chr12	80060598	80060598	rs2808356	chr12	80060598	80060658	0.100828	0.71686	0.144566	eEnh,enhancer_tss_associations,eEnh,h3k36me3,strm_mrw_msc,roadmap,h3k4me1,esc_hues64,roadmap,h3k79me2,bipolarneuronoriginatedfrominducedpluripotentstemcell,encode2,h3k79me2,fibroblastofarmmaleadult_53years_,encode2,h3k79me2,hepatocyteoriginatedfromh9,encode2,polr2a,bodyofpancreasmaleadult_54years_,encode2
chr12	80062156	80062156	rs7300145	chr12	80062155	80062156	0.153854	0.068119	1.16673	eEnh,enhancer_tss_associations,eEnh,ep300,omentalfatpadmaleadult_37years_,encode2,eqtl,Testis,gtex,h3k36me3,livermaleadult_32years_,encode2,h3k36me3,strm_mrw_msc,roadmap,h3k4me1,esc_4star,roadmap,h3k79me2,bipolarneuronoriginatedfrominducedpluripotentstemcell,encode2,h3k79me2,fibroblastofarmmaleadult_53years_,encode2,h3k79me2,hepatocyteoriginatedfromh9,encode2,h3k79me2,liv_hepg2_cncr,roadmap
chr12	80062156	80062156	rs7300145	chr12	80062156	80062209	0.100828	0.71686	0.144566	eEnh,enhancer_tss_associations,eEnh,ep300,omentalfatpadmaleadult_37years_,encode2,h3k36me3,strm_mrw_msc,roadmap,h3k4me1,esc_4star,roadmap,h3k79me2,bipolarneuronoriginatedfrominducedpluripotentstemcell,encode2,h3k79me2,fibroblastofarmmaleadult_53years_,encode2,h3k79me2,hepatocyteoriginatedfromh9,encode2,h3k79me2,liv_hepg2_cncr,roadmap
chr12	80064366	80064366	rs2400546	chr12	80064365	80064366	0.153854	0.068119	1.16673	eEnh,enhancer_tss_associations,eEnh,eqtl,Testis,gtex,h3k4me1,brn_nha,roadmap,h3k4me1,esc_hues64,roadmap,h3k4me1,fat_msc_dr_adip,roadmap,h3k4me1,ips18afemale,encode2,h3k4me1,lng_a549_etoh002_cncr,roadmap,h3k4me1,strm_mrw_msc,roadmap,h3k79me2,bipolarneuronoriginatedfrominducedpluripotentstemcell,encode2,h3k79me2,fibroblastofarmmaleadult_53years_,encode2,h3k79me2,hepatocyteoriginatedfromh9,encode2,h…
chr12	80064366	80064366	rs2400546	chr12	80064366	80064491	0.100828	0.71686	0.144566	eEnh,enhancer_tss_associations,eEnh,h3k4me1,brn_nha,roadmap,h3k4me1,esc_hues64,roadmap,h3k4me1,fat_msc_dr_adip,roadmap,h3k4me1,ips18afemale,encode2,h3k4me1,lng_a549_etoh002_cncr,roadmap,h3k4me1,strm_mrw_msc,roadmap,h3k79me2,bipolarneuronoriginatedfrominducedpluripotentstemcell,encode2,h3k79me2,fibroblastofarmmaleadult_53years_,encode2,h3k79me2,hepatocyteoriginatedfromh9,encode2,h3k79me2,liv_hepg2…
chr12	80064940	80064940	rs7138974	chr12	80064939	80064940	0.153854	0.068119	1.16673	eEnh,enhancer_tss_associations,eEnh,ep300,upperlobeofleftlungfemaleadult_53years_,encode2,eqtl,Testis,gtex,h3k4me1,esc_hues64,roadmap,h3k4me1,ips18afemale,encode2,h3k4me1,lng_a549_etoh002_cncr,roadmap,h3k4me1,strm_mrw_msc,roadmap,h3k79me2,bipolarneuronoriginatedfrominducedpluripotentstemcell,encode2,h3k79me2,fibroblastofarmmaleadult_53years_,encode2,h3k79me2,hepatocyteoriginatedfromh9,encode2,h3k…
chr12	80064940	80064940	rs7138974	chr12	80064940	80064951	0.100828	0.71686	0.144566	eEnh,enhancer_tss_associations,eEnh,ep300,upperlobeofleftlungfemaleadult_53years_,encode2,h3k4me1,esc_hues64,roadmap,h3k4me1,ips18afemale,encode2,h3k4me1,lng_a549_etoh002_cncr,roadmap,h3k4me1,strm_mrw_msc,roadmap,h3k79me2,bipolarneuronoriginatedfrominducedpluripotentstemcell,encode2,h3k79me2,fibroblastofarmmaleadult_53years_,encode2,h3k79me2,hepatocyteoriginatedfromh9,encode2,h3k79me2,liv_hepg2_c…
chr12	80066180	80066180	rs10778685	chr12	80066179	80066180	0.179924	0.0249565	1.60282	dnase,esc_h9,roadmap,eEnh,enhancer_tss_associations,eEnh,eqtl,Testis,gtex,h3k27me3,cd4positivehelpertcell,encode2,h3k4me1,esc_i3,roadmap,h3k4me1,ips18afemale,encode2,h3k4me1,mesendoderm,encode2,h3k79me2,bipolarneuronoriginatedfrominducedpluripotentstemcell,encode2,h3k79me2,fibroblastofarmmaleadult_53years_,encode2,h3k79me2,hepatocyteoriginatedfromh9,encode2,h3k79me2,liv_hepg2_cncr,roadmap,h3k9me3…
chr12	80066180	80066180	rs10778685	chr12	80066180	80066198	0.119179	0.357471	0.44676	dnase,esc_h9,roadmap,eEnh,enhancer_tss_associations,eEnh,h3k27me3,cd4positivehelpertcell,encode2,h3k4me1,esc_i3,roadmap,h3k4me1,ips18afemale,encode2,h3k4me1,mesendoderm,encode2,h3k79me2,bipolarneuronoriginatedfrominducedpluripotentstemcell,encode2,h3k79me2,fibroblastofarmmaleadult_53years_,encode2,h3k79me2,hepatocyteoriginatedfromh9,encode2,h3k79me2,liv_hepg2_cncr,roadmap,h3k9me3,bld_gm12878,road…
chr12	80071955	80071955	rs10778686	chr12	80071954	80071955	0.153854	0.068119	1.16673	eEnh,enhancer_tss_associations,eEnh,ep300,upperlobeofleftlungfemaleadult_51year_,encode2,eqtl,Testis,gtex,h3k27ac,rightlobeofliverfemaleadult_53years_,encode2,h3k4me1,bld_cd34_cc,roadmap,h3k4me1,bld_mob_cd34_pc_f,roadmap,h3k4me1,duodenalmucosamaleadult_76years_,encode2,h3k4me1,liv_adlt,roadmap,h3k4me1,lng_a549_etoh002_cncr,roadmap,h3k4me1,pc3,encode2,h3k4me1,strm_mrw_msc,roadmap,h3k79me2,bipolarn…
chr12	80071955	80071955	rs10778686	chr12	80071955	80071962	0.141892	0.114763	0.940197	eEnh,enhancer_tss_associations,eEnh,ep300,upperlobeofleftlungfemaleadult_51year_,encode2,h3k27ac,rightlobeofliverfemaleadult_53years_,encode2,h3k27me3,cd4positivehelpertcell,encode2,h3k4me1,bld_cd34_cc,roadmap,h3k4me1,bld_mob_cd34_pc_f,roadmap,h3k4me1,duodenalmucosamaleadult_76years_,encode2,h3k4me1,liv_adlt,roadmap,h3k4me1,lng_a549_etoh002_cncr,roadmap,h3k4me1,pc3,encode2,h3k4me1,strm_mrw_msc,ro…
chr12	80073907	80073907	rs7294941	chr12	80073906	80073907	0.199747	0.012699	1.89623	eEnh,enhancer_tss_associations,eEnh,ep300,testismaleadult_37years_,encode2,ep300,upperlobeofleftlungfemaleadult_53years_,encode2,eqtl,Testis,gtex,h3k36me3,esc_hues48,roadmap,h3k36me3,strm_mrw_msc,roadmap,h3k4me1,duodenalmucosamaleadult_76years_,encode2,h3k4me1,esc_4star,roadmap,h3k4me1,esc_hues64,roadmap,h3k4me1,esc_i3,roadmap,h3k4me1,gi_cln_sig,roadmap,h3k4me1,ips18afemale,encode2,h3k4me1,liv_ad…
chr12	80073907	80073907	rs7294941	chr12	80073907	80073932	0.133398	0.169774	0.770129	eEnh,enhancer_tss_associations,eEnh,ep300,testismaleadult_37years_,encode2,ep300,upperlobeofleftlungfemaleadult_53years_,encode2,h3k36me3,esc_hues48,roadmap,h3k36me3,strm_mrw_msc,roadmap,h3k4me1,duodenalmucosamaleadult_76years_,encode2,h3k4me1,esc_4star,roadmap,h3k4me1,esc_hues64,roadmap,h3k4me1,esc_i3,roadmap,h3k4me1,gi_cln_sig,roadmap,h3k4me1,ips18afemale,encode2,h3k4me1,liv_adlt,roadmap,h3k4me…
chr12	80076418	80076418	rs7307647	chr12	80076417	80076418	0.192525	0.0159635	1.79687	eEnh,enhancer_tss_associations,eEnh,egfpscrt1,hek293originatedfromhek293stablyexpressingfusionprotein,encode2,ep300,tibialnervefemaleadult_51year_,encode2,eqtl,Testis,gtex,h3k27ac,HMEC,youngh3k27ac,h3k27ac,ocily1,encode2,h3k27ac,pc3,encode2,h3k27me3,bld_cd4_cd25_cd127m_tregpc,roadmap,h3k4me1,crvx_helas3_cncr,roadmap,h3k4me1,esc_4star,roadmap,h3k4me1,esc_hues64,roadmap,h3k4me1,esc_i3,roadmap,h3k4m…
chr12	80076418	80076418	rs7307647	chr12	80076418	80076431	0.128191	0.209009	0.679835	eEnh,enhancer_tss_associations,eEnh,egfpscrt1,hek293originatedfromhek293stablyexpressingfusionprotein,encode2,ep300,tibialnervefemaleadult_51year_,encode2,h3k27ac,HMEC,youngh3k27ac,h3k27ac,ocily1,encode2,h3k27ac,pc3,encode2,h3k27me3,bld_cd4_cd25_cd127m_tregpc,roadmap,h3k4me1,crvx_helas3_cncr,roadmap,h3k4me1,esc_4star,roadmap,h3k4me1,esc_hues64,roadmap,h3k4me1,esc_i3,roadmap,h3k4me1,ips18afemale,e…
chr12	80078424	80078424	rs2463108	chr12	80078423	80078424	0.17046	0.0355467	1.4492	dnase,muscleofarmmalefetal_91day_,encode2,eEnh,enhancer_tss_associations,eEnh,eqtl,Testis,gtex,h3k27ac,HMEC,youngh3k27ac,h3k27ac,lng_a549_etoh002_cncr,roadmap,h3k27ac,pc3,encode2,h3k27me3,tcellmaleadult_37years_,encode2,h3k4me1,brn_nha,roadmap,h3k4me1,lng_a549_etoh002_cncr,roadmap,h3k4me1,ncih929,encode2,h3k4me1,pc3,encode2,h3k4me2,liv_hepg2_cncr,roadmap,h3k79me2,bipolarneuronoriginatedfrominduce…
chr12	80078424	80078424	rs2463108	chr12	80078424	80078428	0.112472	0.444027	0.35259	dnase,muscleofarmmalefetal_91day_,encode2,eEnh,enhancer_tss_associations,eEnh,h3k27ac,HMEC,youngh3k27ac,h3k27ac,lng_a549_etoh002_cncr,roadmap,h3k27ac,pc3,encode2,h3k27me3,tcellmaleadult_37years_,encode2,h3k4me1,brn_nha,roadmap,h3k4me1,lng_a549_etoh002_cncr,roadmap,h3k4me1,ncih929,encode2,h3k4me1,pc3,encode2,h3k4me2,liv_hepg2_cncr,roadmap,h3k79me2,bipolarneuronoriginatedfrominducedpluripotentstemc…
chr12	80080618	80080618	rs2430866	chr12	80080617	80080618	0.255758	0.00223476	2.65077	eEnh,enhancer_tss_associations,eEnh,ep300,omentalfatpadmaleadult_37years_,encode2,eqtl,Testis,gtex,h3k27ac,HMEC,youngh3k27ac,h3k27ac,liv_adlt,roadmap,h3k27ac,lng_a549_etoh002_cncr,roadmap,h3k27ac,ocily1,encode2,h3k27ac,pc3,encode2,h3k27ac,rightlobeofliverfemaleadult_53years_,encode2,h3k27me3,angulargyrusmaleadult_81year_,encode2,h3k27me3,bld_cd4_cd25_cd127m_tregpc,roadmap,h3k27me3,cd4positivehelp…
chr12	80080618	80080618	rs2430866	chr12	80080618	80080655	0.205718	0.0101437	1.99381	eEnh,enhancer_tss_associations,eEnh,ep300,omentalfatpadmaleadult_37years_,encode2,h3k27ac,HMEC,youngh3k27ac,h3k27ac,liv_adlt,roadmap,h3k27ac,lng_a549_etoh002_cncr,roadmap,h3k27ac,ocily1,encode2,h3k27ac,pc3,encode2,h3k27ac,rightlobeofliverfemaleadult_53years_,encode2,h3k27me3,angulargyrusmaleadult_81year_,encode2,h3k27me3,bld_cd4_cd25_cd127m_tregpc,roadmap,h3k27me3,cd4positivehelpertcell,encode2,h…
chr12	80083292	80083292	rs2430867	chr12	80083291	80083292	0.293621	0.00086802	3.06147	atf2,gm12878,encode2,atf7,hepg2,encode2,ctcf,NS,ENCODEReMap,dnase,adrenalglandfemalefetal_85days_,encode2,dnase,amnioticepithelialcell,encode2,dnase,commonmyeloidprogenitor_cd34positivemaleadult_42years_,encode2,dnase,dedifferentiatedamnioticfluidmesenchymalstemcell,encode2,dnase,esc_h1,roadmap,dnase,gastrocnemiusmedialismaleadult_54years_,encode2,dnase,gi_stmc_fet,roadmap,dnase,hematopoieticmult…
chr12	80083292	80083292	rs2430867	chr12	80083292	80083301	0.238548	0.00369229	2.4327	atf2,gm12878,encode2,atf7,hepg2,encode2,ctcf,NS,ENCODEReMap,dnase,adrenalglandfemalefetal_85days_,encode2,dnase,amnioticepithelialcell,encode2,dnase,commonmyeloidprogenitor_cd34positivemaleadult_42years_,encode2,dnase,dedifferentiatedamnioticfluidmesenchymalstemcell,encode2,dnase,esc_h1,roadmap,dnase,gastrocnemiusmedialismaleadult_54years_,encode2,dnase,gi_stmc_fet,roadmap,dnase,hematopoieticmult…
chr12	81706869	81706869	rs10862290	chr12	81706671	81706948	0.100828	0.71686	0.144566	eEnh,enhancer_tss_associations,eEnh,h3k9me3,gastrocnemiusmedialisfemaleadult_53years_,encode2
chr12	81715208	81715208	rs59816291	chr12	81715057	81715319	0.100828	0.71686	0.144566	eEnh,enhancer_tss_associations,eEnh
chr12	81719930	81719930	rs1921043	chr12	81719721	81720122	0.100828	0.71686	0.144566	eEnh,enhancer_tss_associations,eEnh
chr12	81721085	81721085	rs11114824	chr12	81721071	81721165	0.100828	0.71686	0.144566	eEnh,enhancer_tss_associations,eEnh,h3k9me3,gastrocnemiusmedialisfemaleadult_53years_,encode2
chr12	81723387	81723387	rs1882182	chr12	81723364	81723402	0.109681	0.676099	0.16999	ctcf,bcellfemaleadult_27years_andfemaleadult_43years_,encode2,ctcf,fibroblastofupperlegskinmalefetal_12weeks_,encode2,dnase,gastrocnemiusmedialismaleadult_54years_,encode2,eEnh,enhancer_tss_associations,eEnh,h3k9me3,bld_cd4_cd25_cd127m_tregpc,roadmap,polr2a,breastepitheliumfemaleadult_53years_,encode2
chr12	81727898	81727898	rs10862295	chr12	81727853	81727980	0.116109	0.372429	0.428957	eEnh,enhancer_tss_associations,eEnh,ikzf1,gm12878,encode2,polr2a,h1hesc,encode2
chr12	81733745	81733745	rs9783447	chr12	81733692	81733809	0.100828	0.71686	0.144566	dnase,muscleofbackmalefetal_91day_,encode2,dnase,muscleoftrunkfemalefetal_113days_,encode2,eEnh,enhancer_tss_associations,eEnh,h3k36me3,bipolarneuronoriginatedfrominducedpluripotentstemcell,encode2
chr12	81736648	81736648	rs55968734	chr12	81736546	81736681	0.112472	0.444027	0.35259	dnase,muscleofarmmalefetal_91day_,encode2,eEnh,enhancer_tss_associations,eEnh
chr12	81737309	81737309	rs11114827	chr12	81736681	81737541	0.100828	0.71686	0.144566	eEnh,enhancer_tss_associations,eEnh
chr12	81737334	81737334	rs11114828	chr12	81736681	81737541	0.100828	0.71686	0.144566	eEnh,enhancer_tss_associations,eEnh
chr12	81739592	81739592	rs10778813	chr12	81739573	81739592	0.123038	0.284556	0.545832	ctcf,bcellfemaleadult_27years_andfemaleadult_43years_,encode2,eEnh,enhancer_tss_associations,eEnh,ep300,tibialnervefemaleadult_51year_,encode2
chr12	81739592	81739592	rs10778813	chr12	81739592	81739625	0.113245	0.418308	0.378503	eEnh,enhancer_tss_associations,eEnh,ep300,tibialnervefemaleadult_51year_,encode2
chr12	81746835	81746835	rs2060206	chr12	81746598	81746943	0.115832	0.383295	0.416467	cbx5,h1hesc,encode2,eEnh,enhancer_tss_associations,eEnh,h3k36me3,bipolarneuronoriginatedfrominducedpluripotentstemcell,encode2
chr12	81751357	81751357	rs11114832	chr12	81751234	81751367	0.100828	0.71686	0.144566	eEnh,enhancer_tss_associations,eEnh,h3k9me3,bld_cd4_cd25_cd127m_tregpc,roadmap
chr12	81752786	81752786	rs1432594	chr12	81752601	81752903	0.100828	0.71686	0.144566	eEnh,enhancer_tss_associations,eEnh
chr12	81754268	81754268	rs11114834	chr12	81754056	81754280	0.112514	0.435296	0.361215	dnase,medullaoblongatamaleadult_78years_andmaleadult_84years_,encode2,eEnh,enhancer_tss_associations,eEnh,ep300,suprapubicskinfemaleadult_51year_,encode2
chr12	81761458	81761458	rs1851383	chr12	81761176	81761496	0.100828	0.71686	0.144566	eEnh,enhancer_tss_associations,eEnh,faireseq,smallintestinemaleadult_60years_andmaleadult_84years_,encode2
chr12	81762478	81762478	rs10506275	chr12	81762425	81762665	0.100828	0.71686	0.144566	eEnh,enhancer_tss_associations,eEnh,ep300,upperlobeofleftlungmaleadult_37years_,encode2
chr12	81766488	81766488	rs7955223	chr12	81766485	81766500	0.111764	0.452528	0.344355	dnase,adrenalglandfemalefetal_85days_,encode2,dnase,amnioticepithelialcell,encode2,dnase,skinfibroblastmalefetal_97days_,encode2,eEnh,enhancer_tss_associations,eEnh
chr12	81767888	81767888	rs2288763	chr12	81767501	81768064	0.100828	0.71686	0.144566	eEnh,enhancer_tss_associations,eEnh
chr12	81770143	81770143	rs11114840	chr12	81770102	81770222	0.100828	0.71686	0.144566	eEnh,enhancer_tss_associations,eEnh,ep300,omentalfatpadmaleadult_37years_,encode2,h3k27ac,LnCAP,youngh3k27ac,h3k4me1,ncih929,encode2
chr12	81771820	81771820	rs7971000	chr12	81771807	81771840	0.100828	0.71686	0.144566	atf7,hepg2,encode2,eEnh,enhancer_tss_associations,eEnh,foxa1,nci_h3122,GSE39998ReMap,h3k27ac,LnCAP,youngh3k27ac
chr12	81778273	81778273	rs1522323	chr12	81778056	81778532	0.100828	0.71686	0.144566	eEnh,enhancer_tss_associations,eEnh,h3k27ac,LnCAP,youngh3k27ac
chr12	81781152	81781152	rs12425269	chr12	81781031	81781236	0.100828	0.71686	0.144566	cebpb,NS,ENCODEReMap,cebpb,hepg2,encode2,cebpb,ls180_veh,GSE31939ReMap,eEnh,enhancer_tss_associations,eEnh,h3k27ac,LnCAP,youngh3k27ac
chr12	81786263	81786263	rs1522309	chr12	81786153	81786288	0.100828	0.71686	0.144566	eEnh,enhancer_tss_associations,eEnh,ep300,upperlobeofleftlungmaleadult_54years_,encode2,h3k27ac,LnCAP,youngh3k27ac
chr12	81788451	81788451	rs7964238	chr12	81788449	81788481	0.117927	0.363939	0.438971	eEnh,enhancer_tss_associations,eEnh,ep300,testismaleadult_37years_,encode2,h3k27ac,LnCAP,youngh3k27ac
chr12	81791523	81791523	rs11114845	chr12	81791522	81791581	0.112472	0.444027	0.35259	dnase,muscleofarmmalefetal_91day_,encode2,eEnh,enhancer_tss_associations,eEnh,egfpznf610,hek293originatedfromhek293stablyexpressingfusionprotein,encode2,ep300,ovaryfemaleadult_53years_,encode2,h3k23ac,mesendoderm,encode2,h3k27ac,LnCAP,youngh3k27ac
chr12	81795662	81795662	rs10862305	chr12	81795550	81795680	0.100828	0.71686	0.144566	eEnh,enhancer_tss_associations,eEnh,foxa1,c42b_dht,GSE40050ReMap,foxa1,lncap_etoh,GSE28264ReMap,h3k27ac,LnCAP,youngh3k27ac
chr12	81796157	81796157	rs10862306	chr12	81796136	81796304	0.100828	0.71686	0.144566	eEnh,enhancer_tss_associations,eEnh,h3k27ac,LnCAP,youngh3k27ac
chr12	81797397	81797397	rs1357263	chr12	81797391	81797415	0.100828	0.71686	0.144566	eEnh,enhancer_tss_associations,eEnh,foxa1,nci_h3122,GSE39998ReMap,h3k27ac,LnCAP,youngh3k27ac,h3k4me1,livermaleadult_32years_,encode2,h3k9me3,bld_cd4_cd25_cd127m_tregpc,roadmap,h3k9me3,bld_per_monuc_pc,roadmap,h3k9me3,ips18cfemale,encode2,h3k9me3,stomachfemaleadult_53years_,encode2
chr12	81800797	81800797	rs11114849	chr12	81800773	81800897	0.100828	0.71686	0.144566	eEnh,enhancer_tss_associations,eEnh,h3k27ac,LnCAP,youngh3k27ac,h3k9me3,bcellmaleadult_21year_,encode2
chr12	81802254	81802254	rs1522314	chr12	81802198	81802257	0.100828	0.71686	0.144566	eEnh,enhancer_tss_associations,eEnh,faireseq,smallintestinemaleadult_60years_andmaleadult_84years_,encode2,h3k27ac,LnCAP,youngh3k27ac
chr12	81804777	81804777	rs1403060	chr12	81804763	81804815	0.123537	0.270761	0.567414	eEnh,enhancer_tss_associations,eEnh,ep300,breastepitheliummaleadult_54years_,encode2,ep300,suprapubicskinfemaleadult_51year_,encode2,h3k27ac,LnCAP,youngh3k27ac,h3k4me1,esc_4star,roadmap,h3k4me1,esc_hues64,roadmap
chr12	81806096	81806096	rs11114851	chr12	81805802	81806296	0.100828	0.71686	0.144566	eEnh,enhancer_tss_associations,eEnh,h3k27ac,LnCAP,youngh3k27ac
chr12	81806696	81806696	rs1357264	chr12	81806647	81806697	0.100828	0.71686	0.144566	dnase,gastrocnemiusmedialismaleadult_54years_,encode2,eEnh,enhancer_tss_associations,eEnh,h3k27ac,LnCAP,youngh3k27ac,h3k27me3,crvx_helas3_cncr,roadmap,h3k4me1,esc_hues64,roadmap
chr12	81808104	81808104	rs1403063	chr12	81808081	81808253	0.100828	0.71686	0.144566	eEnh,enhancer_tss_associations,eEnh,h3k27ac,LnCAP,youngh3k27ac
chr12	81811292	81811292	rs11114855	chr12	81811260	81811656	0.149899	0.0792729	1.10088	cbx5,h1hesc,encode2,dnase,medullaoblongatamaleadult_78years_andmaleadult_84years_,encode2,eEnh,enhancer_tss_associations,eEnh,h3k27ac,LnCAP,youngh3k27ac,polr2a,bodyofpancreasmaleadult_37years_,encode2
chr12	81811759	81811759	rs1403059	chr12	81811665	81812018	0.100828	0.71686	0.144566	dnase,medullaoblongatamaleadult_78years_andmaleadult_84years_,encode2,eEnh,enhancer_tss_associations,eEnh,h3k27ac,LnCAP,youngh3k27ac
chr12	81822054	81822054	rs17008545	chr12	81822007	81822091	0.100828	0.71686	0.144566	eEnh,enhancer_tss_associations,eEnh
chr12	81826760	81826760	rs55633151	chr12	81826631	81826811	0.100828	0.71686	0.144566	eEnh,enhancer_tss_associations,eEnh,ep300,omentalfatpadmaleadult_37years_,encode2,polr2a,bodyofpancreasmaleadult_54years_,encode2
chr12	81827652	81827652	rs10862312	chr12	81827605	81827712	0.100828	0.71686	0.144566	eEnh,enhancer_tss_associations,eEnh
chr12	112568643	112568643	rs7299227	chr12	112568638	112568646	0.15781	0.0578612	1.23761	arid1b,k562,encode2,bcl6,germ_bcell,GSE43350ReMap,bcor,germ_bcell,GSE43350ReMap,cebpb,NS,ENCODEReMap,dnase,amnioticepithelialcell,encode2,dnase,commonmyeloidprogenitor_cd34positivemaleadult_42years_,encode2,dnase,gm12878,encode2,dnase,hematopoieticmultipotentprogenitorcelltreatedwithinterleukin3_kitligand_hydrocortisonesuccinate_erythropoietin,encode2,dnase,kbm7,encode2,dnase,lungfemalefetal_85da…
chr12	112576111	112576111	rs7307299	chr12	112576106	112576131	0.121865	0.311164	0.50701	dnase,amnioticepithelialcell,encode2,eEnh,enhancer_tss_associations,eEnh,h3k27ac,CD20,youngh3k27ac,h3k36me3,bipolarneuronoriginatedfrominducedpluripotentstemcell,encode2,h3k36me3,bld_cd4_cd25m_tpc,roadmap,h3k36me3,bld_cd8_mpc,roadmap,h3k36me3,esdr_h9_neur,roadmap,h3k36me3,gastrocnemiusmedialismaleadult_54years_,encode2,h3k36me3,gi_rect_muc_31,roadmap,h3k36me3,liv_adlt,roadmap,h3k36me3,livermalead…
chr12	112606171	112606171	rs12300417	chr12	112606152	112606174	0.100828	0.71686	0.144566	dnase,gastrocnemiusmedialismaleadult_54years_,encode2,eEnh,enhancer_tss_associations,eEnh,h3k14ac,esc_h9,roadmap,h3k27ac,foreskinmelanocytemalenewborn,encode2,h3k36me3,bipolarneuronoriginatedfrominducedpluripotentstemcell,encode2,h3k36me3,esdr_h9_neur,roadmap,h3k36me3,gi_rect_muc_31,roadmap,h3k36me3,liv_adlt,roadmap,h3k36me3,neuron,encode2,h3k36me3,neutrophil,encode2,h3k36me3,ovaryfemaleadult_30y…
chr12	112625710	112625710	rs111936155	chr12	112625490	112625807	0.100828	0.71686	0.144566	eEnh,enhancer_tss_associations,eEnh,h3k36me3,bipolarneuronoriginatedfrominducedpluripotentstemcell,encode2
chr12	112632221	112632221	rs76940475	chr12	112632213	112632236	0.117927	0.363939	0.438971	dnase,gastrocnemiusmedialismaleadult_54years_,encode2,eEnh,enhancer_tss_associations,eEnh,ep300,subcutaneousadiposetissuemaleadult_37years_,encode2,ep300,testismaleadult_37years_,encode2,h3k36me3,bipolarneuronoriginatedfrominducedpluripotentstemcell,encode2,h3k36me3,bld_cd4_cd25m_tpc,roadmap,h3k36me3,bld_cd8_mpc,roadmap,h3k36me3,endothelialcellofumbilicalveinmalenewborn,encode2,h3k36me3,esc_hues4…
chr12	112640165	112640165	rs4767475	chr12	112640164	112640165	0.244245	0.0031428	2.50268	eEnh,enhancer_tss_associations,eEnh,ep300,breastepitheliummaleadult_37years_,encode2,ep300,stomachmaleadult_54years_,encode2,eqtl,Esophagus_Gastroesophageal_Junction,gtex,eqtl,Esophagus_Mucosa,gtex,eqtl,Esophagus_Muscularis,gtex,eqtl,Thyroid,gtex,h3k36me3,bipolarneuronoriginatedfrominducedpluripotentstemcell,encode2,h3k36me3,bld_cd4_cd25m_tpc,roadmap,h3k36me3,gastrocnemiusmedialismaleadult_54year…
chr12	112640165	112640165	rs4767475	chr12	112640165	112640185	0.11294	0.42762	0.368942	eEnh,enhancer_tss_associations,eEnh,ep300,breastepitheliummaleadult_37years_,encode2,ep300,stomachmaleadult_54years_,encode2,h3k36me3,bipolarneuronoriginatedfrominducedpluripotentstemcell,encode2,h3k36me3,bld_cd4_cd25m_tpc,roadmap,h3k36me3,gastrocnemiusmedialismaleadult_54years_,encode2,h3k36me3,neutrophil,encode2,h3k36me3,ovry,roadmap,h4k20me1,bipolarneuronoriginatedfrominducedpluripotentstemcel…
chr12	112641377	112641377	rs2301712	chr12	112641376	112641377	0.279914	0.00119982	2.92089	eEnh,enhancer_tss_associations,eEnh,ep300,stomachmaleadult_54years_,encode2,ep300,upperlobeofleftlungmaleadult_37years_,encode2,eqtl,Esophagus_Gastroesophageal_Junction,gtex,eqtl,Esophagus_Mucosa,gtex,eqtl,Esophagus_Muscularis,gtex,eqtl,Thyroid,gtex,h3k36me3,bipolarneuronoriginatedfrominducedpluripotentstemcell,encode2,h3k36me3,bld_cd4_cd25m_tpc,roadmap,h3k36me3,bld_cd8_mpc,roadmap,h3k36me3,brst_…
chr12	112641377	112641377	rs2301712	chr12	112641377	112641379	0.132803	0.172782	0.762502	eEnh,enhancer_tss_associations,eEnh,ep300,stomachmaleadult_54years_,encode2,ep300,upperlobeofleftlungmaleadult_37years_,encode2,h3k36me3,bipolarneuronoriginatedfrominducedpluripotentstemcell,encode2,h3k36me3,bld_cd4_cd25m_tpc,roadmap,h3k36me3,bld_cd8_mpc,roadmap,h3k36me3,brst_hmec_35,roadmap,h3k36me3,esc_hues48,roadmap,h3k36me3,esdr_h9_neur,roadmap,h3k36me3,gastrocnemiusmedialismaleadult_54years_…
chr12	112647207	112647207	rs184799921	chr12	112647158	112647240	0.100828	0.71686	0.144566	eEnh,enhancer_tss_associations,eEnh,h3k36me3,bipolarneuronoriginatedfrominducedpluripotentstemcell,encode2,h3k36me3,gastrocnemiusmedialismaleadult_54years_,encode2,h3k36me3,neutrophil,encode2
chr12	112652088	112652088	rs141855648	chr12	112652014	112652091	0.154735	0.0652259	1.18558	dnase,amnioticepithelialcell,encode2,dnase,hematopoieticmultipotentprogenitorcelltreatedwithinterleukin3_kitligand_hydrocortisonesuccinate_erythropoietin,encode2,eEnh,enhancer_tss_associations,eEnh,h3k27ac,CD20,youngh3k27ac,h3k36me3,bipolarneuronoriginatedfrominducedpluripotentstemcell,encode2,h3k36me3,bld_cd4_cd25m_tpc,roadmap,h3k36me3,bld_cd8_mpc,roadmap,h3k36me3,brst_hmec_35,roadmap,h3k36me3,e…
chr12	112652891	112652891	rs7302143	chr12	112652882	112652895	0.100828	0.71686	0.144566	eEnh,enhancer_tss_associations,eEnh,ep300,transversecolonmaleadult_37years_,encode2,h3k27ac,CD20,youngh3k27ac,h3k36me3,bipolarneuronoriginatedfrominducedpluripotentstemcell,encode2,h3k36me3,bld_cd4_cd25m_tpc,roadmap,h3k36me3,esdr_h9_neur,roadmap,h3k36me3,gastrocnemiusmedialismaleadult_54years_,encode2,h3k36me3,liv_adlt,roadmap,h3k36me3,neuron,encode2,h3k36me3,neutrophil,encode2,h3k36me3,ovry,road…
chr12	112671908	112671908	rs11066205	chr12	112671906	112671936	0.100828	0.71686	0.144566	eEnh,enhancer_tss_associations,eEnh,h3k36me3,bipolarneuronoriginatedfrominducedpluripotentstemcell,encode2,h3k36me3,strm_mrw_msc,roadmap
chr12	112681838	112681838	rs73423230	chr12	112681837	112681875	0.111344	0.458887	0.338295	dnase,hematopoieticmultipotentprogenitorcelltreatedwithinterleukin3_kitligand_hydrocortisonesuccinate_erythropoietin,encode2,eEnh,enhancer_tss_associations,eEnh,ep300,upperlobeofleftlungfemaleadult_53years_,encode2,h3k36me3,bipolarneuronoriginatedfrominducedpluripotentstemcell,encode2,h3k36me3,bld_cd4_cd25m_tpc,roadmap,h3k36me3,brst_hmec_35,roadmap,h3k36me3,esc_hues48,roadmap,h3k36me3,esdr_h9_neu…
chr12	112687233	112687233	rs73423237	chr12	112687205	112687255	0.100828	0.71686	0.144566	eEnh,enhancer_tss_associations,eEnh,h3k36me3,bipolarneuronoriginatedfrominducedpluripotentstemcell,encode2,h3k36me3,bld_cd4_cd25m_tpc,roadmap,h3k36me3,gastrocnemiusmedialismaleadult_54years_,encode2,h3k36me3,ovry,roadmap,polr2a,bodyofpancreasmaleadult_54years_,encode2
chr12	112691651	112691651	rs12309786	chr12	112691650	112691706	0.151415	0.0738265	1.13179	dnase,gastrocnemiusmedialismaleadult_54years_,encode2,eEnh,enhancer_tss_associations,eEnh,h3k36me3,adrenalglandmaleadult_54years_,encode2,h3k36me3,bipolarneuronoriginatedfrominducedpluripotentstemcell,encode2,h3k36me3,bld_cd4_cd25m_tpc,roadmap,h3k36me3,brst_hmec_35,roadmap,h3k36me3,esc_hues48,roadmap,h3k36me3,esdr_h9_neur,roadmap,h3k36me3,fibroblastoflungfemale_11year_andmaleadult_45years_,encode…
chr12	112695508	112695508	rs73423239	chr12	112695493	112695525	0.100828	0.71686	0.144566	eEnh,enhancer_tss_associations,eEnh,h3k36me3,bipolarneuronoriginatedfrominducedpluripotentstemcell,encode2,h3k36me3,bld_cd4_cd25m_tpc,roadmap,h3k36me3,brst_hmec_35,roadmap,h3k36me3,esdr_h9_neur,roadmap,h3k36me3,gastrocnemiusmedialismaleadult_54years_,encode2,h3k36me3,gi_rect_muc_31,roadmap,h3k36me3,liv_adlt,roadmap,h3k36me3,neuron,encode2,h3k36me3,neutrophil,encode2,h3k36me3,skin_pen_frsk_mel_03,…
chr12	112697386	112697386	rs7969611	chr12	112697359	112697418	0.100828	0.71686	0.144566	dnase,gastrocnemiusmedialismaleadult_54years_,encode2,eEnh,enhancer_tss_associations,eEnh,h3k36me3,bipolarneuronoriginatedfrominducedpluripotentstemcell,encode2,h3k36me3,bld_cd4_cd25m_tpc,roadmap,h3k36me3,brst_hmec_35,roadmap,h3k36me3,heartleftventriclemaleadult_34years_,encode2,h4k20me1,bipolarneuronoriginatedfrominducedpluripotentstemcell,encode2
chr12	112700818	112700818	rs11066222	chr12	112700817	112700818	0.221569	0.00617149	2.20961	eEnh,enhancer_tss_associations,eEnh,eqtl,Esophagus_Gastroesophageal_Junction,gtex,eqtl,Esophagus_Mucosa,gtex,eqtl,Esophagus_Muscularis,gtex,eqtl,Thyroid,gtex,h3k36me3,bipolarneuronoriginatedfrominducedpluripotentstemcell,encode2,h3k36me3,brst_hmec_35,roadmap,h3k36me3,esdr_h9_neur,roadmap,h3k36me3,gi_rect_muc_31,roadmap,h3k36me3,neuron,encode2,h3k36me3,neutrophil,encode2,h3k36me3,skin_pen_frsk_mel…
chr12	112700818	112700818	rs11066222	chr12	112700818	112700862	0.100828	0.71686	0.144566	eEnh,enhancer_tss_associations,eEnh,h3k36me3,bipolarneuronoriginatedfrominducedpluripotentstemcell,encode2,h3k36me3,brst_hmec_35,roadmap,h3k36me3,esdr_h9_neur,roadmap,h3k36me3,gi_rect_muc_31,roadmap,h3k36me3,neuron,encode2,h3k36me3,neutrophil,encode2,h3k36me3,skin_pen_frsk_mel_03,roadmap,h4k20me1,bipolarneuronoriginatedfrominducedpluripotentstemcell,encode2
chr12	112700883	112700883	rs139835055	chr12	112700882	112700884	0.221569	0.00617149	2.20961	eEnh,enhancer_tss_associations,eEnh,eqtl,Esophagus_Gastroesophageal_Junction,gtex,eqtl,Esophagus_Mucosa,gtex,eqtl,Esophagus_Muscularis,gtex,eqtl,Thyroid,gtex,h3k36me3,bipolarneuronoriginatedfrominducedpluripotentstemcell,encode2,h3k36me3,brst_hmec_35,roadmap,h3k36me3,esc_hues48,roadmap,h3k36me3,esdr_h9_neur,roadmap,h3k36me3,gastrocnemiusmedialismaleadult_54years_,encode2,h3k36me3,gi_rect_muc_31,r…
chr12	112700884	112700884	rs59651973	chr12	112700882	112700884	0.221569	0.00617149	2.20961	eEnh,enhancer_tss_associations,eEnh,eqtl,Esophagus_Gastroesophageal_Junction,gtex,eqtl,Esophagus_Mucosa,gtex,eqtl,Esophagus_Muscularis,gtex,eqtl,Thyroid,gtex,h3k36me3,bipolarneuronoriginatedfrominducedpluripotentstemcell,encode2,h3k36me3,brst_hmec_35,roadmap,h3k36me3,esc_hues48,roadmap,h3k36me3,esdr_h9_neur,roadmap,h3k36me3,gastrocnemiusmedialismaleadult_54years_,encode2,h3k36me3,gi_rect_muc_31,r…
chr12	112700884	112700884	rs59651973	chr12	112700884	112700885	0.221569	0.00617149	2.20961	eEnh,enhancer_tss_associations,eEnh,eqtl,Esophagus_Gastroesophageal_Junction,gtex,eqtl,Esophagus_Mucosa,gtex,eqtl,Thyroid,gtex,h3k36me3,bipolarneuronoriginatedfrominducedpluripotentstemcell,encode2,h3k36me3,brst_hmec_35,roadmap,h3k36me3,esc_hues48,roadmap,h3k36me3,esdr_h9_neur,roadmap,h3k36me3,gastrocnemiusmedialismaleadult_54years_,encode2,h3k36me3,gi_rect_muc_31,roadmap,h3k36me3,neuron,encode2,…
chr12	112701726	112701726	rs7310858	chr12	112701725	112701726	0.282268	0.00113465	2.94514	ctcf,nb4,encode2,dnase,pc3,encode2,eEnh,enhancer_tss_associations,eEnh,ep300,gastroesophagealsphinctermaleadult_54years_,encode2,ep300,suprapubicskinfemaleadult_51year_,encode2,ep300,upperlobeofleftlungmaleadult_54years_,encode2,eqtl,Esophagus_Gastroesophageal_Junction,gtex,eqtl,Esophagus_Mucosa,gtex,eqtl,Esophagus_Muscularis,gtex,eqtl,Thyroid,gtex,h3k27ac,foreskinmelanocytemalenewborn,encode2,h3…
chr12	112701726	112701726	rs7310858	chr12	112701726	112701728	0.134151	0.161013	0.793139	ctcf,nb4,encode2,dnase,pc3,encode2,eEnh,enhancer_tss_associations,eEnh,ep300,gastroesophagealsphinctermaleadult_54years_,encode2,ep300,suprapubicskinfemaleadult_51year_,encode2,ep300,upperlobeofleftlungmaleadult_54years_,encode2,h3k27ac,foreskinmelanocytemalenewborn,encode2,h3k36me3,bipolarneuronoriginatedfrominducedpluripotentstemcell,encode2,h3k36me3,bld_cd4_cd25m_tpc,roadmap,h3k36me3,brst_hmec…
chr12	112702958	112702958	rs9805001	chr12	112702936	112702978	0.100828	0.71686	0.144566	eEnh,enhancer_tss_associations,eEnh,h3k36me3,bipolarneuronoriginatedfrominducedpluripotentstemcell,encode2,h3k36me3,bld_cd4_cd25m_tpc,roadmap,h3k36me3,esdr_h9_neur,roadmap,h3k36me3,gastrocnemiusmedialismaleadult_54years_,encode2,h3k36me3,liv_adlt,roadmap,h3k36me3,neuron,encode2,h3k36me3,neutrophil,encode2,h3k36me3,strm_mrw_msc,roadmap,h4k20me1,bipolarneuronoriginatedfrominducedpluripotentstemcell…
chr12	112705862	112705862	rs11066224	chr12	112705861	112705869	0.100828	0.71686	0.144566	eEnh,enhancer_tss_associations,eEnh,h3k36me3,bipolarneuronoriginatedfrominducedpluripotentstemcell,encode2,h3k36me3,bld_cd4_cd25m_tpc,roadmap,h3k36me3,esdr_h9_neur,roadmap,h3k36me3,gastrocnemiusmedialismaleadult_54years_,encode2,h3k36me3,neuron,encode2,h3k36me3,neutrophil,encode2,h3k36me3,ovaryfemaleadult_30years_,encode2,h3k36me3,ovry,roadmap,h4k20me1,bipolarneuronoriginatedfrominducedpluripoten…
chr12	112730027	112730027	rs7308489	chr12	112730022	112730036	0.111344	0.458887	0.338295	dnase,hematopoieticmultipotentprogenitorcelltreatedwithinterleukin3_kitligand_hydrocortisonesuccinate_erythropoietin,encode2,dnase,kbm7,encode2,eEnh,enhancer_tss_associations,eEnh,h3k23ac,mesendoderm,encode2,h3k36me3,bipolarneuronoriginatedfrominducedpluripotentstemcell,encode2,h3k36me3,bld_cd4_cd25m_tpc,roadmap,h3k36me3,liv_adlt,roadmap,h3k36me3,ovry,roadmap,h3k4me1,bld_mob_cd34_pc_f,roadmap,h3k…
chr12	112738856	112738856	rs201813490	chr12	112738833	112738941	0.100828	0.71686	0.144566	eEnh,enhancer_tss_associations,eEnh
chr12	112741936	112741936	rs188028538	chr12	112741909	112741936	0.100828	0.71686	0.144566	ctcf,nb4,encode2,eEnh,enhancer_tss_associations,eEnh,h3k36me3,bipolarneuronoriginatedfrominducedpluripotentstemcell,encode2,h3k36me3,skin_pen_frsk_mel_03,roadmap,h3k4me1,adrl_glnd_fet,roadmap,h3k4me1,bld_gm12878,roadmap,h3k4me1,lng_a549_etoh002_cncr,roadmap,h4k20me1,bipolarneuronoriginatedfrominducedpluripotentstemcell,encode2,mafk,hepg2,encode2
chr12	112741936	112741936	rs188028538	chr12	112741936	112741937	0.100828	0.71686	0.144566	ctcf,nb4,encode2,eEnh,enhancer_tss_associations,eEnh,h3k36me3,bipolarneuronoriginatedfrominducedpluripotentstemcell,encode2,h3k36me3,skin_pen_frsk_mel_03,roadmap,h3k4me1,adrl_glnd_fet,roadmap,h3k4me1,lng_a549_etoh002_cncr,roadmap,h4k20me1,bipolarneuronoriginatedfrominducedpluripotentstemcell,encode2,mafk,hepg2,encode2
chr12	112742120	112742120	rs73423249	chr12	112742112	112742123	0.11294	0.42762	0.368942	ctcf,nb4,encode2,eEnh,enhancer_tss_associations,eEnh,ep300,stomachmaleadult_54years_,encode2,ep300,upperlobeofleftlungfemaleadult_51year_,encode2,h3k36me3,bipolarneuronoriginatedfrominducedpluripotentstemcell,encode2,h3k36me3,bld_cd4_cd25m_tpc,roadmap,h3k36me3,esdr_h9_neur,roadmap,h3k36me3,livermaleadult_32years_,encode2,h3k36me3,neuron,encode2,h3k36me3,skin_pen_frsk_mel_03,roadmap,h3k4me1,adrl_g…
chr12	112745838	112745838	rs113282770	chr12	112745825	112745839	0.151415	0.0738265	1.13179	eEnh,enhancer_tss_associations,eEnh,h3f3a,bipolarneuronoriginatedfrominducedpluripotentstemcell,encode2,h3k23ac,mesendoderm,encode2,h3k36me3,bipolarneuronoriginatedfrominducedpluripotentstemcell,encode2,h3k36me3,bld_cd4_cd25m_tpc,roadmap,h3k36me3,bld_cd8_mpc,roadmap,h3k36me3,brst_hmec_35,roadmap,h3k36me3,endothelialcellofumbilicalveinmalenewborn,encode2,h3k36me3,esc_hues48,roadmap,h3k36me3,esdr_h…
chr12	112747532	112747532	rs12299116	chr12	112747527	112747550	0.10656	0.69222	0.159756	eEnh,enhancer_tss_associations,eEnh,h3k36me3,bipolarneuronoriginatedfrominducedpluripotentstemcell,encode2,h3k36me3,bld_cd4_cd25m_tpc,roadmap,h3k36me3,bld_cd8_mpc,roadmap,h3k36me3,esc_hues48,roadmap,h3k36me3,gastrocnemiusmedialismaleadult_54years_,encode2,h3k4me1,ocily3,encode2,h4k20me1,bipolarneuronoriginatedfrominducedpluripotentstemcell,encode2,ikzf1,gm12878,encode2,polr2a,h1hesc,encode2,zbed1…
chr12	112747893	112747893	rs73423256	chr12	112747880	112747905	0.139324	0.126901	0.896536	dnase,amnioticepithelialcell,encode2,dnase,brainmicrovascularendothelialcell,encode2,dnase,hematopoieticmultipotentprogenitorcelltreatedwithinterleukin3_kitligand_hydrocortisonesuccinate_erythropoietin,encode2,dnase,skinfibroblastmalefetal_97days_,encode2,eEnh,enhancer_tss_associations,eEnh,esr1,mcf7_e2,GSE25021ReMap,h3k36me3,bipolarneuronoriginatedfrominducedpluripotentstemcell,encode2,h3k36me3,…
chr12	112751795	112751795	rs117669645	chr12	112751769	112751804	0.100828	0.71686	0.144566	eEnh,enhancer_tss_associations,eEnh,h3k36me3,bipolarneuronoriginatedfrominducedpluripotentstemcell,encode2,h3k36me3,bld_cd4_cd25m_tpc,roadmap,h3k36me3,brst_hmec_35,roadmap,h3k36me3,esc_hues48,roadmap,h3k36me3,esdr_h9_neur,roadmap,h3k36me3,gastrocnemiusmedialismaleadult_54years_,encode2,h3k36me3,liv_adlt,roadmap,h3k36me3,loucy,encode2,h3k36me3,neutrophil,encode2,h3k36me3,skin_pen_frsk_mel_03,roadm…
chr12	112764576	112764576	rs73425426	chr12	112764543	112764604	0.111344	0.458887	0.338295	dnase,hematopoieticmultipotentprogenitorcelltreatedwithinterleukin3_kitligand_hydrocortisonesuccinate_erythropoietin,encode2,eEnh,enhancer_tss_associations,eEnh,faireseq,a549,encode2,h3k79me2,bipolarneuronoriginatedfrominducedpluripotentstemcell,encode2,h3k79me2,fibroblastofarmmaleadult_53years_,encode2,h3k79me2,hepatocyteoriginatedfromh9,encode2,h4k20me1,bipolarneuronoriginatedfrominducedpluripo…
chr12	112767818	112767818	rs112518947	chr12	112767595	112767850	0.100828	0.71686	0.144566	eEnh,enhancer_tss_associations,eEnh,h3k79me2,bipolarneuronoriginatedfrominducedpluripotentstemcell,encode2,h3k79me2,fibroblastofarmmaleadult_53years_,encode2,h3k79me2,hepatocyteoriginatedfromh9,encode2,h4k20me1,bipolarneuronoriginatedfrominducedpluripotentstemcell,encode2
chr12	112782858	112782858	rs7978824	chr12	112782854	112782861	0.135623	0.148347	0.828721	dnase,hematopoieticmultipotentprogenitorcelltreatedwithinterleukin3_kitligand_hydrocortisonesuccinate_erythropoietin,encode2,eEnh,enhancer_tss_associations,eEnh,ep300,stomachmaleadult_54years_,encode2,h2bk12ac,esc_h1,roadmap,h2bk12ac,h1hesc,encode2,h3f3a,bipolarneuronoriginatedfrominducedpluripotentstemcell,encode2,h3k4me1,bld_gm12878,roadmap,h3k4me1,gm12878,encode2,h3k4me1,ncih929,encode2,h3k79m…
chr12	112787237	112787237	rs12305354	chr12	112787217	112787237	0.136874	0.141362	0.849666	dnase,hematopoieticmultipotentprogenitorcelltreatedwithinterleukin3_kitligand_hydrocortisonesuccinate_erythropoietin,encode2,dnase,muscleoftrunkfemalefetal_113days_,encode2,eEnh,enhancer_tss_associations,eEnh,h3f3a,bipolarneuronoriginatedfrominducedpluripotentstemcell,encode2,h3k27ac,CD20,youngh3k27ac,h3k4me1,bld_mob_cd34_pc_f,roadmap,h3k4me1,brn_fet_m,roadmap,h3k4me1,gastrocnemiusmedialismaleadu…
chr12	112787237	112787237	rs12305354	chr12	112787237	112787240	0.136874	0.141362	0.849666	dnase,hematopoieticmultipotentprogenitorcelltreatedwithinterleukin3_kitligand_hydrocortisonesuccinate_erythropoietin,encode2,dnase,muscleoftrunkfemalefetal_113days_,encode2,eEnh,enhancer_tss_associations,eEnh,h3f3a,bipolarneuronoriginatedfrominducedpluripotentstemcell,encode2,h3k27ac,CD20,youngh3k27ac,h3k4me1,bld_mob_cd34_pc_f,roadmap,h3k4me1,brn_fet_m,roadmap,h3k4me1,gastrocnemiusmedialismaleadu…
chr12	112809743	112809746	rs150892695	chr12	112809686	112809769	0.110063	0.648049	0.188392	eEnh,enhancer_tss_associations,eEnh,h3k4me1,ncih929,encode2,h3k79me2,bipolarneuronoriginatedfrominducedpluripotentstemcell,encode2,h3k79me2,fibroblastofarmmaleadult_53years_,encode2,h3k79me2,hepatocyteoriginatedfromh9,encode2,h4k20me1,bipolarneuronoriginatedfrominducedpluripotentstemcell,encode2,polr2a,bodyofpancreasmaleadult_37years_,encode2
chr12	112810275	112810275	rs7969909	chr12	112810206	112810320	0.100828	0.71686	0.144566	eEnh,enhancer_tss_associations,eEnh,egfpnr2c1,k562stablyexpressingfusionprotein,encode2,egfpznf202,hek293originatedfromhek293stablyexpressingfusionprotein,encode2,h3k4me1,ncih929,encode2,h3k79me2,bipolarneuronoriginatedfrominducedpluripotentstemcell,encode2,h3k79me2,fibroblastofarmmaleadult_53years_,encode2,h3k79me2,hepatocyteoriginatedfromh9,encode2,h4k20me1,bipolarneuronoriginatedfrominducedplu…
chr12	112812282	112812282	rs1362036	chr12	112812280	112812327	0.140066	0.124623	0.904402	dnase,hematopoieticmultipotentprogenitorcelltreatedwithinterleukin3_kitligand_hydrocortisonesuccinate_erythropoietin,encode2,eEnh,enhancer_tss_associations,eEnh,ep300,breastepitheliummaleadult_54years_,encode2,h3f3a,bipolarneuronoriginatedfrominducedpluripotentstemcell,encode2,h3k36me3,bipolarneuronoriginatedfrominducedpluripotentstemcell,encode2,h3k4me1,gastrocnemiusmedialismaleadult_37years_,en…
chr12	112813693	112813693	rs7970647	chr12	112813617	112813696	0.100828	0.71686	0.144566	eEnh,enhancer_tss_associations,eEnh,h3f3a,bipolarneuronoriginatedfrominducedpluripotentstemcell,encode2,h3k4me1,ncih929,encode2,h3k79me2,bipolarneuronoriginatedfrominducedpluripotentstemcell,encode2,h3k79me2,fibroblastofarmmaleadult_53years_,encode2,h3k79me2,hepatocyteoriginatedfromh9,encode2,h4k20me1,bipolarneuronoriginatedfrominducedpluripotentstemcell,encode2,h4k20me1,bld_cd14_mono,roadmap
chr12	112814581	112814581	rs73425452	chr12	112814541	112814588	0.111344	0.458887	0.338295	dnase,hematopoieticmultipotentprogenitorcelltreatedwithinterleukin3_kitligand_hydrocortisonesuccinate_erythropoietin,encode2,eEnh,enhancer_tss_associations,eEnh,ep300,breastepitheliummaleadult_37years_,encode2,h3f3a,bipolarneuronoriginatedfrominducedpluripotentstemcell,encode2,h3k79me2,bipolarneuronoriginatedfrominducedpluripotentstemcell,encode2,h3k79me2,fibroblastofarmmaleadult_53years_,encode2…
chr12	112816613	112816613	rs112881953	chr12	112816587	112816695	0.100828	0.71686	0.144566	eEnh,enhancer_tss_associations,eEnh,h3k79me2,bipolarneuronoriginatedfrominducedpluripotentstemcell,encode2,h3k79me2,fibroblastofarmmaleadult_53years_,encode2,h3k79me2,hepatocyteoriginatedfromh9,encode2,h4k20me1,bipolarneuronoriginatedfrominducedpluripotentstemcell,encode2
chr12	112818659	112818659	rs12300530	chr12	112818656	112818659	0.160305	0.0512509	1.2903	dnase,hematopoieticmultipotentprogenitorcelltreatedwithinterleukin3_kitligand_hydrocortisonesuccinate_erythropoietin,encode2,dnase,medullaoblongatamaleadult_78years_andmaleadult_84years_,encode2,dnase,pc3,encode2,eEnh,enhancer_tss_associations,eEnh,ep300,upperlobeofleftlungmaleadult_54years_,encode2,h2az,esdr_h9_neur_prog,roadmap,h3f3a,bipolarneuronoriginatedfrominducedpluripotentstemcell,encode2…
chr12	112818659	112818659	rs12300530	chr12	112818659	112818660	0.23451	0.00418941	2.37785	dnase,hematopoieticmultipotentprogenitorcelltreatedwithinterleukin3_kitligand_hydrocortisonesuccinate_erythropoietin,encode2,dnase,medullaoblongatamaleadult_78years_andmaleadult_84years_,encode2,dnase,pc3,encode2,eEnh,enhancer_tss_associations,eEnh,ep300,upperlobeofleftlungmaleadult_54years_,encode2,h2az,esdr_h9_neur_prog,roadmap,h3f3a,bipolarneuronoriginatedfrominducedpluripotentstemcell,encode2…
chr12	112819245	112819245	rs74836869	chr12	112819226	112819250	0.158488	0.0563339	1.24923	ar,vcap_dht,GSE39879ReMap,dnase,dedifferentiatedamnioticfluidmesenchymalstemcell,encode2,dnase,gastrocnemiusmedialismaleadult_54years_,encode2,dnase,hematopoieticmultipotentprogenitorcelltreatedwithinterleukin3_kitligand_hydrocortisonesuccinate_erythropoietin,encode2,dnase,kbm7,encode2,dnase,lungfemalefetal_85days_,encode2,dnase,medullaoblongatamaleadult_78years_andmaleadult_84years_,encode2,dnas…
chr12	112843393	112843393	rs11066285	chr12	112843385	112843396	0.138697	0.129756	0.886871	ctcf,nb4,encode2,eEnh,enhancer_tss_associations,eEnh,h3f3a,bipolarneuronoriginatedfrominducedpluripotentstemcell,encode2,h3k27ac,hct116,encode2,h3k36me3,bipolarneuronoriginatedfrominducedpluripotentstemcell,encode2,h3k36me3,bld_cd4_cd25m_tpc,roadmap,h3k36me3,bld_cd8_mpc,roadmap,h3k36me3,brst_hmec_35,roadmap,h3k36me3,endothelialcellofumbilicalveinmalenewborn,encode2,h3k36me3,esc_hues48,roadmap,h3k…
chr12	112844857	112844857	rs11066286	chr12	112844855	112844858	0.108441	0.687006	0.16304	ctcf,nb4,encode2,eEnh,enhancer_tss_associations,eEnh,ep300,subcutaneousadiposetissuemaleadult_37years_,encode2,h3f3a,bipolarneuronoriginatedfrominducedpluripotentstemcell,encode2,h3k27ac,CD20,youngh3k27ac,h3k27ac,hct116,encode2,h3k36me3,bipolarneuronoriginatedfrominducedpluripotentstemcell,encode2,h3k36me3,bld_cd4_cd25m_tpc,roadmap,h3k36me3,bld_cd8_mpc,roadmap,h3k36me3,brst_hmec_35,roadmap,h3k36m…
chr12	112847979	112847979	rs10466926	chr12	112847970	112848028	0.100828	0.71686	0.144566	dnase,muscleofbackmalefetal_91day_,encode2,eEnh,enhancer_tss_associations,eEnh,ep300,upperlobeofleftlungfemaleadult_53years_,encode2,h2afz,bipolarneuronoriginatedfrominducedpluripotentstemcell,encode2,h3f3a,bipolarneuronoriginatedfrominducedpluripotentstemcell,encode2,h3k27ac,CD20,youngh3k27ac,h3k4me1,spinalcordfemalefetal_108days_,encode2,h3k4me3,liv_adlt,roadmap
chr12	112855348	112855348	rs112454444	chr12	112855347	112855348	0.100828	0.71686	0.144566	eEnh,enhancer_tss_associations,eEnh,eqtl,Esophagus_Muscularis,gtex,h3k79me2,bipolarneuronoriginatedfrominducedpluripotentstemcell,encode2
chr12	112855348	112855348	rs112454444	chr12	112855348	112855400	0.100828	0.71686	0.144566	eEnh,enhancer_tss_associations,eEnh,h3k79me2,bipolarneuronoriginatedfrominducedpluripotentstemcell,encode2
chr12	112856954	112856954	rs7972574	chr12	112856953	112856954	0.167351	0.0402863	1.39484	bcor,germ_bcell,GSE43350ReMap,ccnt2,NS,ENCODEReMap,cdk9,mm1s_dmso,GSE42355ReMap,ctcf,NS,ENCODEReMap,ctcf,bcellfemaleadult_27years_andfemaleadult_43years_,encode2,ctcf,endothelialcellofumbilicalveinnewborn,encode2,ctcf,fibro_wl38_a95,GSE41048ReMap,ctcf,fibroblastofupperlegskinmalefetal_12weeks_,encode2,ctcf,gm13976,encode2,ctcf,hgpscell,encode2,ctcf,nb4,encode2,dnase,amnioticepithelialcell,encode2…
chr12	112856954	112856954	rs7972574	chr12	112856954	112856955	0.167351	0.0402863	1.39484	bcor,germ_bcell,GSE43350ReMap,ccnt2,NS,ENCODEReMap,cdk9,mm1s_dmso,GSE42355ReMap,ctcf,NS,ENCODEReMap,ctcf,bcellfemaleadult_27years_andfemaleadult_43years_,encode2,ctcf,endothelialcellofumbilicalveinnewborn,encode2,ctcf,fibro_wl38_a95,GSE41048ReMap,ctcf,fibroblastofupperlegskinmalefetal_12weeks_,encode2,ctcf,gm13976,encode2,ctcf,hgpscell,encode2,ctcf,nb4,encode2,dnase,amnioticepithelialcell,encode2…
chr12	112856983	112856983	rs7973432	chr12	112856976	112856987	0.167351	0.0402863	1.39484	bcor,germ_bcell,GSE43350ReMap,ccnt2,NS,ENCODEReMap,cdk9,mm1s_dmso,GSE42355ReMap,ctcf,NS,ENCODEReMap,ctcf,bcellfemaleadult_27years_andfemaleadult_43years_,encode2,ctcf,endothelialcellofumbilicalveinnewborn,encode2,ctcf,fibro_wl38_a95,GSE41048ReMap,ctcf,fibroblastofupperlegskinmalefetal_12weeks_,encode2,ctcf,gm13976,encode2,ctcf,hgpscell,encode2,ctcf,nb4,encode2,dnase,commonmyeloidprogenitor_cd34po…
chr12	112860113	112860113	rs16942050	chr12	112860106	112860117	0.100828	0.71686	0.144566	ar,vcap_dht,GSE39879ReMap,dnase,gastrocnemiusmedialismaleadult_54years_,encode2,dnase,medullaoblongatamaleadult_78years_andmaleadult_84years_,encode2,eEnh,enhancer_tss_associations,eEnh,h3f3a,bipolarneuronoriginatedfrominducedpluripotentstemcell,encode2,h3k27ac,NHDF-Ad,youngh3k27ac,h3k27ac,colonicmucosafemaleadult_73years_,encode2,h3k27ac,foreskinmelanocytemalenewborn,encode2,h3k27ac,heartrightve…
chr12	112864028	112864028	rs10129047	chr12	112863999	112864051	0.100828	0.71686	0.144566	dnase,gastrocnemiusmedialismaleadult_54years_,encode2,eEnh,enhancer_tss_associations,eEnh,h3k36me3,bipolarneuronoriginatedfrominducedpluripotentstemcell,encode2,h3k36me3,esdr_h9_neur,roadmap,h3k36me3,neuron,encode2,h3k36me3,skin_pen_frsk_mel_03,roadmap,h3k79me1,h9,encode2,h3k79me2,bipolarneuronoriginatedfrominducedpluripotentstemcell,encode2,h3k79me2,fibroblastofarmmaleadult_53years_,encode2,h3k7…
chr12	112864102	112864102	rs10129049	chr12	112864090	112864190	0.100828	0.71686	0.144566	dnase,gastrocnemiusmedialismaleadult_54years_,encode2,eEnh,enhancer_tss_associations,eEnh,h3k36me3,bipolarneuronoriginatedfrominducedpluripotentstemcell,encode2,h3k36me3,esdr_h9_neur,roadmap,h3k79me2,bipolarneuronoriginatedfrominducedpluripotentstemcell,encode2,h3k79me2,fibroblastofarmmaleadult_53years_,encode2,h3k79me2,hepatocyteoriginatedfromh9,encode2,h3k9me3,esdr_cd184_endo,roadmap,h4k20me1,b…
chr12	112865833	112865833	rs73425482	chr12	112865800	112865843	0.108441	0.687006	0.16304	dnase,gastrocnemiusmedialismaleadult_54years_,encode2,eEnh,enhancer_tss_associations,eEnh,ep300,breastepitheliummaleadult_37years_,encode2,h3k27ac,foreskinmelanocytemalenewborn,encode2,h3k36me3,brst_hmec_35,roadmap,h3k36me3,k562,encode2,h3k36me3,livermaleadult_32years_,encode2,h3k36me3,skin_pen_frsk_mel_03,roadmap,h3k4me1,aortafemaleadult_30years_,encode2,h3k79me1,neuronalstemcelloriginatedfromh1…
chr12	112868879	112868879	rs59787000	chr12	112868859	112868891	0.124135	0.261449	0.582612	dnase,foreskinfibroblastmalenewborn,encode2,eEnh,enhancer_tss_associations,eEnh,h3f3a,bipolarneuronoriginatedfrominducedpluripotentstemcell,encode2,h3k27ac,ocily1,encode2,h3k36me3,bld_cd4_cd25m_tpc,roadmap,h3k36me3,esdr_h9_neur,roadmap,h3k36me3,peyer'spatchfemaleadult_53years_,encode2,h3k4me1,bld_cd34_cc,roadmap,h3k4me1,bld_mob_cd34_pc_f,roadmap,h3k79me2,bipolarneuronoriginatedfrominducedpluripot…
chr12	112877019	112877019	rs12296808	chr12	112876945	112877030	0.113245	0.418308	0.378503	eEnh,enhancer_tss_associations,eEnh,ep300,tibialnervefemaleadult_51year_,encode2,ep300,transversecolonmaleadult_37years_,encode2,h3k4me1,livermaleadult_32years_,encode2,h3k79me2,bipolarneuronoriginatedfrominducedpluripotentstemcell,encode2,h3k79me2,fibroblastofarmmaleadult_53years_,encode2,h3k79me2,hepatocyteoriginatedfromh9,encode2,h4k20me1,bipolarneuronoriginatedfrominducedpluripotentstemcell,e…
chr12	112877595	112877595	rs200945931	chr12	112877543	112877598	0.100828	0.71686	0.144566	eEnh,enhancer_tss_associations,eEnh,h3k4me1,brn_fet_m,roadmap,h3k4me1,gastrocnemiusmedialismaleadult_37years_,encode2,h3k79me2,bipolarneuronoriginatedfrominducedpluripotentstemcell,encode2,h3k79me2,fibroblastofarmmaleadult_53years_,encode2,h3k79me2,hepatocyteoriginatedfromh9,encode2,h4k20me1,bipolarneuronoriginatedfrominducedpluripotentstemcell,encode2
chr12	112878426	112878426	rs7961064	chr12	112878238	112878524	0.100828	0.71686	0.144566	eEnh,enhancer_tss_associations,eEnh,h3k79me2,bipolarneuronoriginatedfrominducedpluripotentstemcell,encode2,h3k79me2,fibroblastofarmmaleadult_53years_,encode2,h3k79me2,hepatocyteoriginatedfromh9,encode2,h4k20me1,bipolarneuronoriginatedfrominducedpluripotentstemcell,encode2
chr12	112878773	112878773	rs200029372	chr12	112878728	112878789	0.111764	0.452528	0.344355	dnase,amnioticepithelialcell,encode2,dnase,foreskinfibroblastmalenewborn,encode2,eEnh,enhancer_tss_associations,eEnh,h3k79me2,bipolarneuronoriginatedfrominducedpluripotentstemcell,encode2,h3k79me2,fibroblastofarmmaleadult_53years_,encode2,h3k79me2,hepatocyteoriginatedfromh9,encode2,h4k20me1,bipolarneuronoriginatedfrominducedpluripotentstemcell,encode2,h4k20me1,bld_cd14_mono,roadmap
chr12	112879872	112879872	rs141090203	chr12	112879827	112879954	0.100828	0.71686	0.144566	eEnh,enhancer_tss_associations,eEnh,ep300,transversecolonmaleadult_37years_,encode2,h3k79me2,bipolarneuronoriginatedfrominducedpluripotentstemcell,encode2,h3k79me2,fibroblastofarmmaleadult_53years_,encode2,h3k79me2,hepatocyteoriginatedfromh9,encode2,h4k20me1,bipolarneuronoriginatedfrominducedpluripotentstemcell,encode2
chr12	112879955	112879955	rs12309312	chr12	112879954	112879955	0.100828	0.71686	0.144566	eEnh,enhancer_tss_associations,eEnh,ep300,transversecolonmaleadult_37years_,encode2,eqtl,Esophagus_Muscularis,gtex,h3k79me2,bipolarneuronoriginatedfrominducedpluripotentstemcell,encode2,h3k79me2,fibroblastofarmmaleadult_53years_,encode2,h3k79me2,hepatocyteoriginatedfromh9,encode2,h4k20me1,bipolarneuronoriginatedfrominducedpluripotentstemcell,encode2
chr12	112879955	112879955	rs12309312	chr12	112879955	112879972	0.100828	0.71686	0.144566	eEnh,enhancer_tss_associations,eEnh,ep300,transversecolonmaleadult_37years_,encode2,h3k79me2,bipolarneuronoriginatedfrominducedpluripotentstemcell,encode2,h3k79me2,fibroblastofarmmaleadult_53years_,encode2,h3k79me2,hepatocyteoriginatedfromh9,encode2,h4k20me1,bipolarneuronoriginatedfrominducedpluripotentstemcell,encode2
chr12	112880508	112880508	rs12304009	chr12	112880414	112880565	0.100828	0.71686	0.144566	eEnh,enhancer_tss_associations,eEnh,ep300,breastepitheliummaleadult_37years_,encode2,ep300,omentalfatpadmaleadult_37years_,encode2,h3k79me2,bipolarneuronoriginatedfrominducedpluripotentstemcell,encode2,h3k79me2,fibroblastofarmmaleadult_53years_,encode2,h3k79me2,hepatocyteoriginatedfromh9,encode2,polr2a,bodyofpancreasmaleadult_54years_,encode2,polr2a,breastepitheliumfemaleadult_53years_,encode2
chr12	112882859	112882859	rs7977554	chr12	112882835	112882869	0.100828	0.71686	0.144566	ar,vcap_dht,GSE39879ReMap,eEnh,enhancer_tss_associations,eEnh,h3k36me3,esc_hues48,roadmap,h3k36me3,strm_mrw_msc,roadmap,h3k4me1,bld_mob_cd34_pc_f,roadmap,h3k4me1,heartmalefetal_105days_,encode2,h3k79me1,h9,encode2,h3k79me2,bipolarneuronoriginatedfrominducedpluripotentstemcell,encode2,h3k79me2,fibroblastofarmmaleadult_53years_,encode2,h4k20me1,bipolarneuronoriginatedfrominducedpluripotentstemcell,…
chr12	112887302	112887303	rs199519175	chr12	112887292	112887314	0.100828	0.71686	0.144566	eEnh,enhancer_tss_associations,eEnh,ep300,gastroesophagealsphincterfemaleadult_53years_,encode2,esr1,h3396_e2,GSE32349ReMap,h3k36me3,bipolarneuronoriginatedfrominducedpluripotentstemcell,encode2,h3k36me3,esc_hues48,roadmap,h3k36me3,esdr_h9_neur,roadmap,h3k36me3,gastrocnemiusmedialismaleadult_54years_,encode2,h3k36me3,liv_adlt,roadmap,h3k36me3,neuron,encode2,h3k36me3,neutrophil,encode2,h3k79me2,fi…
chr12	112887941	112887941	rs7976467	chr12	112887939	112887955	0.100828	0.71686	0.144566	eEnh,enhancer_tss_associations,eEnh,h3f3a,bipolarneuronoriginatedfrominducedpluripotentstemcell,encode2,h3k36me3,bld_cd4_cd25m_tpc,roadmap,h3k36me3,brst_hmec_35,roadmap,h3k36me3,esc_hues48,roadmap,h3k36me3,gastrocnemiusmedialismaleadult_54years_,encode2,h3k36me3,heartleftventriclemaleadult_34years_,encode2,h3k36me3,liv_adlt,roadmap,h3k36me3,loucy,encode2,h3k36me3,neuron,encode2,h3k36me3,neutrophi…
chr12	112889655	112889655	rs61175907	chr12	112889644	112889715	0.100828	0.71686	0.144566	eEnh,enhancer_tss_associations,eEnh,h3k36me3,bipolarneuronoriginatedfrominducedpluripotentstemcell,encode2,h3k36me3,brst_hmec_35,roadmap,h3k36me3,esc_hues48,roadmap,h3k36me3,liv_adlt,roadmap,h3k36me3,neuron,encode2,h3k36me3,strm_mrw_msc,roadmap,h4k20me1,bipolarneuronoriginatedfrominducedpluripotentstemcell,encode2,polr2a,bodyofpancreasmaleadult_54years_,encode2
chr12	112889684	112889684	rs12310199	chr12	112889644	112889715	0.100828	0.71686	0.144566	eEnh,enhancer_tss_associations,eEnh,h3k36me3,bipolarneuronoriginatedfrominducedpluripotentstemcell,encode2,h3k36me3,brst_hmec_35,roadmap,h3k36me3,esc_hues48,roadmap,h3k36me3,liv_adlt,roadmap,h3k36me3,neuron,encode2,h3k36me3,strm_mrw_msc,roadmap,h4k20me1,bipolarneuronoriginatedfrominducedpluripotentstemcell,encode2,polr2a,bodyofpancreasmaleadult_54years_,encode2
chr12	112907376	112907376	rs7975267	chr12	112907363	112907376	0.112514	0.435296	0.361215	eEnh,enhancer_tss_associations,eEnh,ep300,omentalfatpadmaleadult_37years_,encode2,ep300,suprapubicskinfemaleadult_51year_,encode2,ep300,upperlobeofleftlungfemaleadult_53years_,encode2,h3k27ac,rightlobeofliverfemaleadult_53years_,encode2,h3k36me3,bipolarneuronoriginatedfrominducedpluripotentstemcell,encode2,h3k79me2,fibroblastofarmmaleadult_53years_,encode2
chr12	112907376	112907376	rs7975267	chr12	112907376	112907464	0.112514	0.435296	0.361215	eEnh,enhancer_tss_associations,eEnh,ep300,omentalfatpadmaleadult_37years_,encode2,ep300,suprapubicskinfemaleadult_51year_,encode2,ep300,upperlobeofleftlungfemaleadult_53years_,encode2,h3k27ac,rightlobeofliverfemaleadult_53years_,encode2,h3k36me3,bipolarneuronoriginatedfrominducedpluripotentstemcell,encode2,h3k79me2,fibroblastofarmmaleadult_53years_,encode2,h4k20me1,bipolarneuronoriginatedfromindu…
chr12	112909396	112909396	rs11066321	chr12	112909350	112909396	0.100828	0.71686	0.144566	dnase,lungfemalefetal_85days_,encode2,eEnh,enhancer_tss_associations,eEnh,h3k27ac,heartleftventriclemaleadult_32years_,encode2,h3k27ac,largeintestinemalefetal_108days_,encode2,h3k27ac,liv_adlt,roadmap,h3k27ac,rightlobeofliverfemaleadult_53years_,encode2,h3k4me1,fat_msc_dr_adip,roadmap,h3k4me1,liv_adlt,roadmap,h3k9ac,liv_adlt,roadmap
chr12	112909396	112909396	rs11066321	chr12	112909396	112909399	0.100828	0.71686	0.144566	dnase,lungfemalefetal_85days_,encode2,eEnh,enhancer_tss_associations,eEnh,h3k27ac,heartleftventriclemaleadult_32years_,encode2,h3k27ac,largeintestinemalefetal_108days_,encode2,h3k27ac,liv_adlt,roadmap,h3k27ac,rightlobeofliverfemaleadult_53years_,encode2,h3k4me1,fat_msc_dr_adip,roadmap,h3k4me1,liv_adlt,roadmap
chr12	112910267	112910267	rs9668774	chr12	112910266	112910290	0.100828	0.71686	0.144566	atf7,hepg2,encode2,cebpb,NS,ENCODEReMap,eEnh,enhancer_tss_associations,eEnh,egfpatf2,hek293originatedfromhek293stablyexpressingfusionprotein,encode2,h3k36me3,bld_cd4_cd25m_tpc,roadmap,h3k36me3,brst_hmec_35,roadmap,h3k36me3,esdr_h9_neur,roadmap,h3k36me3,liv_adlt,roadmap,h3k36me3,neuron,encode2
chr12	112910380	112910380	rs9669704	chr12	112910373	112910382	0.11294	0.42762	0.368942	eEnh,enhancer_tss_associations,eEnh,ep300,stomachmaleadult_54years_,encode2,h3k36me3,bipolarneuronoriginatedfrominducedpluripotentstemcell,encode2,h3k36me3,bld_cd4_cd25m_tpc,roadmap,h3k36me3,brst_hmec_35,roadmap,h3k36me3,esc_hues48,roadmap,h3k36me3,esdr_h9_neur,roadmap,h3k36me3,liv_adlt,roadmap,h3k36me3,neuron,encode2,h3k36me3,neutrophil,encode2
chr12	112911439	112911439	rs148572041	chr12	112911371	112911444	0.100828	0.71686	0.144566	eEnh,enhancer_tss_associations,eEnh,h3k36me3,bipolarneuronoriginatedfrominducedpluripotentstemcell,encode2,h3k36me3,bld_cd4_cd25m_tpc,roadmap,h3k36me3,esc_hues48,roadmap,h3k36me3,esdr_h9_neur,roadmap,h3k36me3,gastrocnemiusmedialismaleadult_54years_,encode2,h3k36me3,gi_rect_muc_31,roadmap,h3k36me3,heartleftventriclemaleadult_34years_,encode2,h3k36me3,kms11,encode2,h3k36me3,liv_adlt,roadmap,h3k36me…
chr12	112913245	112913245	rs147170718	chr12	112913225	112913325	0.117927	0.363939	0.438971	eEnh,enhancer_tss_associations,eEnh,ep300,testismaleadult_37years_,encode2,h3k36me3,bipolarneuronoriginatedfrominducedpluripotentstemcell,encode2,h3k36me3,bld_cd4_cd25m_tpc,roadmap,h3k36me3,brst_hmec_35,roadmap,h3k36me3,esc_hues48,roadmap,h3k36me3,gastrocnemiusmedialismaleadult_54years_,encode2,h3k36me3,liv_adlt,roadmap,h3k36me3,loucy,encode2,h3k36me3,neutrophil,encode2,h3k36me3,skin_pen_frsk_mel…
chr12	112914924	112914924	rs73427513	chr12	112914918	112914999	0.109681	0.676099	0.16999	ctcf,bcellfemaleadult_27years_andfemaleadult_43years_,encode2,eEnh,enhancer_tss_associations,eEnh,h3k36me3,bipolarneuronoriginatedfrominducedpluripotentstemcell,encode2,h3k36me3,bld_cd4_cd25m_tpc,roadmap,h3k36me3,bld_cd8_mpc,roadmap,h3k36me3,esdr_h9_neur,roadmap,h3k36me3,gastrocnemiusmedialismaleadult_54years_,encode2,h3k36me3,gi_rect_muc_31,roadmap,h3k36me3,liv_adlt,roadmap,h3k36me3,livermaleadu…
chr12	112916785	112916785	rs73427514	chr12	112916784	112916785	0.108441	0.687006	0.16304	dnase,gastrocnemiusmedialismaleadult_54years_,encode2,eEnh,enhancer_tss_associations,eEnh,ep300,breastepitheliummaleadult_37years_,encode2,ep300,ovaryfemaleadult_53years_,encode2,eqtl,Esophagus_Muscularis,gtex,ets1,huvec_vegf12hr,GSE41166ReMap,h3k36me3,bipolarneuronoriginatedfrominducedpluripotentstemcell,encode2,h3k36me3,bld_cd4_cd25m_tpc,roadmap,h3k36me3,endothelialcellofumbilicalveinmalenewbor…
chr12	112916785	112916785	rs73427514	chr12	112916785	112916791	0.108441	0.687006	0.16304	dnase,gastrocnemiusmedialismaleadult_54years_,encode2,eEnh,enhancer_tss_associations,eEnh,ep300,breastepitheliummaleadult_37years_,encode2,ep300,ovaryfemaleadult_53years_,encode2,ets1,huvec_vegf12hr,GSE41166ReMap,h3k36me3,bipolarneuronoriginatedfrominducedpluripotentstemcell,encode2,h3k36me3,bld_cd4_cd25m_tpc,roadmap,h3k36me3,endothelialcellofumbilicalveinmalenewborn,encode2,h3k36me3,esdr_h9_neur…
chr12	112916813	112916813	rs12304478	chr12	112916812	112916813	0.108441	0.687006	0.16304	dnase,gastrocnemiusmedialismaleadult_54years_,encode2,eEnh,enhancer_tss_associations,eEnh,ep300,breastepitheliummaleadult_37years_,encode2,ep300,ovaryfemaleadult_53years_,encode2,eqtl,Esophagus_Muscularis,gtex,ets1,huvec_vegf12hr,GSE41166ReMap,h3k36me3,bipolarneuronoriginatedfrominducedpluripotentstemcell,encode2,h3k36me3,bld_cd4_cd25m_tpc,roadmap,h3k36me3,endothelialcellofumbilicalveinmalenewbor…
chr12	112916813	112916813	rs12304478	chr12	112916813	112916815	0.108441	0.687006	0.16304	dnase,gastrocnemiusmedialismaleadult_54years_,encode2,eEnh,enhancer_tss_associations,eEnh,ep300,breastepitheliummaleadult_37years_,encode2,ep300,ovaryfemaleadult_53years_,encode2,ets1,huvec_vegf12hr,GSE41166ReMap,h3k36me3,bipolarneuronoriginatedfrominducedpluripotentstemcell,encode2,h3k36me3,bld_cd4_cd25m_tpc,roadmap,h3k36me3,endothelialcellofumbilicalveinmalenewborn,encode2,h3k36me3,esdr_h9_neur…
chr12	112918456	112918456	rs191362896	chr12	112918420	112918466	0.100828	0.71686	0.144566	dnase,gastrocnemiusmedialismaleadult_54years_,encode2,eEnh,enhancer_tss_associations,eEnh,ep300,gastroesophagealsphincterfemaleadult_53years_,encode2,h3k36me3,bipolarneuronoriginatedfrominducedpluripotentstemcell,encode2,h3k36me3,bld_cd4_cd25m_tpc,roadmap,h3k36me3,esc_hues48,roadmap,h3k36me3,gastrocnemiusmedialismaleadult_54years_,encode2,h3k36me3,heartleftventriclemaleadult_34years_,encode2,h3k3…
chr12	112919869	112919869	rs12301915	chr12	112919851	112919877	0.151415	0.0738265	1.13179	dnase,gastrocnemiusmedialismaleadult_54years_,encode2,eEnh,enhancer_tss_associations,eEnh,h3k36me3,bipolarneuronoriginatedfrominducedpluripotentstemcell,encode2,h3k36me3,bld_cd4_cd25m_tpc,roadmap,h3k36me3,bld_cd8_mpc,roadmap,h3k36me3,brst_hmec_35,roadmap,h3k36me3,esc_hues48,roadmap,h3k36me3,esdr_h9_neur,roadmap,h3k36me3,gastrocnemiusmedialismaleadult_54years_,encode2,h3k36me3,gi_rect_muc_31,roadm…
chr12	112922727	112922727	rs58353393	chr12	112922678	112922757	0.100828	0.71686	0.144566	eEnh,enhancer_tss_associations,eEnh,ep300,omentalfatpadmaleadult_37years_,encode2,h3k36me3,gastrocnemiusmedialismaleadult_54years_,encode2,polr2a,breastepitheliumfemaleadult_53years_,encode2
chr12	112922727	112922727	rs201766409	chr12	112922678	112922757	0.100828	0.71686	0.144566	eEnh,enhancer_tss_associations,eEnh,ep300,omentalfatpadmaleadult_37years_,encode2,h3k36me3,gastrocnemiusmedialismaleadult_54years_,encode2,polr2a,breastepitheliumfemaleadult_53years_,encode2
chr12	112927208	112927208	rs7974468	chr12	112927194	112927218	0.112514	0.435296	0.361215	dnase,gastrocnemiusmedialismaleadult_54years_,encode2,eEnh,enhancer_tss_associations,eEnh,ep300,suprapubicskinfemaleadult_51year_,encode2,h3k27ac,foreskinmelanocytemalenewborn,encode2,h3k36me3,bipolarneuronoriginatedfrominducedpluripotentstemcell,encode2,h3k36me3,bld_cd4_cd25m_tpc,roadmap,h3k36me3,brst_hmec_35,roadmap,h3k36me3,endothelialcellofumbilicalveinmalenewborn,encode2,h3k36me3,esdr_h9_neu…
chr12	112927272	112927272	rs7975439	chr12	112927218	112927294	0.112514	0.435296	0.361215	dnase,gastrocnemiusmedialismaleadult_54years_,encode2,eEnh,enhancer_tss_associations,eEnh,ep300,suprapubicskinfemaleadult_51year_,encode2,h3k27ac,foreskinmelanocytemalenewborn,encode2,h3k36me3,bipolarneuronoriginatedfrominducedpluripotentstemcell,encode2,h3k36me3,bld_cd4_cd25m_tpc,roadmap,h3k36me3,brst_hmec_35,roadmap,h3k36me3,endothelialcellofumbilicalveinmalenewborn,encode2,h3k36me3,esc_hues48,…
chr12	112930541	112930541	rs112704007	chr12	112930527	112930599	0.100828	0.71686	0.144566	eEnh,enhancer_tss_associations,eEnh,h3k36me3,bipolarneuronoriginatedfrominducedpluripotentstemcell,encode2,h3k36me3,bld_cd4_cd25m_tpc,roadmap,h3k36me3,gastrocnemiusmedialismaleadult_54years_,encode2,h3k36me3,neutrophil,encode2,h3k36me3,skin_pen_frsk_mel_03,roadmap
chr12	112931587	112931587	rs140395464	chr12	112931585	112931637	0.127404	0.211992	0.67368	dnase,gastrocnemiusmedialismaleadult_54years_,encode2,eEnh,enhancer_tss_associations,eEnh,h3k36me3,bipolarneuronoriginatedfrominducedpluripotentstemcell,encode2,h3k36me3,brst_hmec_35,roadmap,h3k36me3,esdr_h9_neur,roadmap,h3k36me3,gastrocnemiusmedialismaleadult_54years_,encode2,h3k36me3,k562,encode2,h3k36me3,liv_adlt,roadmap,h3k36me3,loucy,encode2,h3k36me3,neuron,encode2,h3k36me3,neutrophil,encode…
chr12	112932281	112932283	rs141167648	chr12	112932254	112932298	0.127404	0.211992	0.67368	eEnh,enhancer_tss_associations,eEnh,h3k36me3,bipolarneuronoriginatedfrominducedpluripotentstemcell,encode2,h3k36me3,bld_cd4_cd25m_tpc,roadmap,h3k36me3,brst_hmec_35,roadmap,h3k36me3,esdr_h9_neur,roadmap,h3k36me3,gastrocnemiusmedialismaleadult_54years_,encode2,h3k36me3,gi_rect_muc_31,roadmap,h3k36me3,k562,encode2,h3k36me3,liv_adlt,roadmap,h3k36me3,loucy,encode2,h3k36me3,neuron,encode2,h3k36me3,neut…
chr12	112935597	112935597	rs7957501	chr12	112935588	112935600	0.0938642	0.998089	0.000830618	dnase,gastrocnemiusmedialismaleadult_54years_,encode2,eEnh,enhancer_tss_associations,eEnh,h3k36me3,brst_hmec_35,roadmap,h3k36me3,endothelialcellofumbilicalveinmalenewborn,encode2,h3k36me3,gastrocnemiusmedialismaleadult_54years_,encode2,h3k36me3,heartleftventriclemaleadult_34years_,encode2,h3k36me3,liv_adlt,roadmap,h3k36me3,livermaleadult_32years_,encode2,h3k36me3,loucy,encode2,h3k36me3,neutrophil…
chr12	112936919	112936921	rs141573815	chr12	112936880	112936932	0.100828	0.71686	0.144566	eEnh,enhancer_tss_associations,eEnh,h3k36me3,bipolarneuronoriginatedfrominducedpluripotentstemcell,encode2,h3k36me3,neutrophil,encode2,h3k36me3,strm_mrw_msc,roadmap,h3k4me1,fat_msc_dr_adip,roadmap
chr12	112937986	112937986	rs7953069	chr12	112937744	112937989	0.100828	0.71686	0.144566	dnase,gastrocnemiusmedialismaleadult_54years_,encode2,eEnh,enhancer_tss_associations,eEnh
chr12	119725314	119725314	rs10849642	chr12	119725283	119725369	0.100828	0.71686	0.144566	dnase,gastrocnemiusmedialismaleadult_54years_,encode2,eEnh,enhancer_tss_associations,eEnh,h3k27ac,esc_h9,roadmap,h3k27me3,a549treatedwithethanol,encode2,h3k27me3,bipolarneuronoriginatedfrominducedpluripotentstemcell,encode2,h3k27me3,brn_cing_gyr,roadmap,h3k27me3,brn_fet_f,roadmap,h3k27me3,brn_sub_nig,roadmap,h3k27me3,mus_sklt_m,roadmap,h3k9me3,brst_hmec,roadmap,h3k9me3,brst_hmec_35,roadmap
chr13	99373095	99373095	rs149033964	chr13	99373071	99373128	0.100828	0.71686	0.144566	eEnh,enhancer_tss_associations,eEnh,ep300,breastepitheliummaleadult_37years_,encode2,esr1,h3396_e2,GSE32349ReMap
chr13	99374223	99374223	rs4646220	chr13	99374197	99374226	0.100828	0.71686	0.144566	eEnh,enhancer_tss_associations,eEnh,ep300,subcutaneousadiposetissuemaleadult_37years_,encode2,h3k27ac,pc3,encode2,h3k27me3,esdr_h9_neur_prog,roadmap,h3k27me3,gi_eso,roadmap,h3k27me3,skin_pen_frsk_fib_01,roadmap,h3k4me1,esdr_h1_msc,roadmap,h3k4me1,pc3,encode2,h3k4me2,liv_hepg2_cncr,roadmap
chr15	72718691	72718691	rs138443140	chr15	72718661	72718818	0.149899	0.0792729	1.10088	cbx5,h1hesc,encode2,eEnh,enhancer_tss_associations,eEnh,h3k9me3,mononuclearcellmale,encode2,h3k9me3,tibialnervefemaleadult_53years_,encode2,polr2a,bodyofpancreasmaleadult_37years_,encode2
chr15	72719430	72719430	rs60702445	chr15	72719416	72719476	0.100828	0.71686	0.144566	dnase,kbm7,encode2,eEnh,enhancer_tss_associations,eEnh,h3k9me3,stomachfemaleadult_53years_,encode2
chr15	72719897	72719897	rs56819667	chr15	72719890	72719954	0.109681	0.676099	0.16999	ctcf,bcellfemaleadult_27years_andfemaleadult_43years_,encode2,eEnh,enhancer_tss_associations,eEnh,ep300,transversecolonmaleadult_37years_,encode2,ep300,upperlobeofleftlungfemaleadult_51year_,encode2,h3k27me3,skin_pen_frsk_mel_03,roadmap,h3k9me3,bcellmaleadult_21year_,encode2,h3k9me3,bld_cd4_cd25_cd127m_tregpc,roadmap,h3k9me3,bld_cd4_cd25m_il17m_pl_tpc,roadmap,h3k9me3,bld_per_monuc_pc,roadmap,h3k9…
chr15	72726168	72726168	rs7178141	chr15	72726155	72726172	0.167018	0.0409126	1.38814	cbx5,h1hesc,encode2,eEnh,enhancer_tss_associations,eEnh,ep300,upperlobeofleftlungfemaleadult_51year_,encode2,h3k27me3,a549treatedwithethanol,encode2,h3k27me3,acc112,encode2,h3k27me3,bipolarneuronoriginatedfrominducedpluripotentstemcell,encode2,h3k27me3,bld_cd34_pc,roadmap,h3k27me3,cd4positivehelpertcell,encode2,h3k27me3,mus_sat,roadmap,h3k27me3,smoothmusclecelloriginatedfromh9,encode2,h3k27me3,st…
chr15	72728228	72728228	rs10851854	chr15	72728220	72728249	0.13843	0.131531	0.880972	cbx5,h1hesc,encode2,eEnh,enhancer_tss_associations,eEnh,h3k27me3,a549treatedwithethanol,encode2,h3k27me3,bipolarneuronoriginatedfrominducedpluripotentstemcell,encode2,h3k27me3,bld_cd4_cd25_cd127m_tregpc,roadmap,h3k27me3,ovry,roadmap,h3k27me3,skin_pen_frsk_fib_01,roadmap,h3k27me3,strm_chon_mrw_dr_msc,roadmap,h3k27me3,strm_mrw_msc,roadmap,h3k36me3,livermaleadult_32years_,encode2,h3k9me3,bld_cd19_cp…
chr15	72736081	72736081	rs7162856	chr15	72736065	72736086	0.100828	0.71686	0.144566	eEnh,enhancer_tss_associations,eEnh,ep300,omentalfatpadmaleadult_37years_,encode2,h3k27me3,bipolarneuronoriginatedfrominducedpluripotentstemcell,encode2,h3k9me3,tibialnervefemaleadult_53years_,encode2
chr15	72737032	72737032	rs28393893	chr15	72736908	72737062	0.120899	0.31798	0.4976	eEnh,enhancer_tss_associations,eEnh,h3k27me3,a549treatedwithethanol,encode2,h3k27me3,bipolarneuronoriginatedfrominducedpluripotentstemcell,encode2,h3k27me3,smoothmusclecelloriginatedfromh9,encode2,h3k27me3,strm_mrw_msc,roadmap
chr15	72738115	72738115	rs2899780	chr15	72738102	72738143	0.146223	0.0921875	1.03533	eEnh,enhancer_tss_associations,eEnh,h3k27me3,acc112,encode2,h3k27me3,bipolarneuronoriginatedfrominducedpluripotentstemcell,encode2,h3k27me3,strm_chon_mrw_dr_msc,roadmap,h3k27me3,strm_mrw_msc,roadmap
chr15	72738293	72738293	rs2415137	chr15	72738281	72738296	0.100828	0.71686	0.144566	eEnh,enhancer_tss_associations,eEnh,faireseq,smallintestinemaleadult_60years_andmaleadult_84years_,encode2,foxa1,lncap_etoh,GSE28264ReMap,h3k27me3,bipolarneuronoriginatedfrominducedpluripotentstemcell,encode2
chr15	72738565	72738565	rs2415136	chr15	72738562	72738567	0.134563	0.158702	0.799418	eEnh,enhancer_tss_associations,eEnh,ep300,suprapubicskinfemaleadult_51year_,encode2,foxa1,lncap_etoh,GSE28264ReMap,h3k27me3,bipolarneuronoriginatedfrominducedpluripotentstemcell,encode2,h3k27me3,mus_sat,roadmap,h3k27me3,strm_chon_mrw_dr_msc,roadmap,h3k27me3,strm_mrw_msc,roadmap
chr15	72742277	72742277	rs200007637	chr15	72742152	72742520	0.100828	0.71686	0.144566	eEnh,enhancer_tss_associations,eEnh
chr15	72742281	72742281	rs145281580	chr15	72742152	72742520	0.100828	0.71686	0.144566	eEnh,enhancer_tss_associations,eEnh
chr15	72743458	72743458	rs16956956	chr15	72743418	72743473	0.16448	0.0440431	1.35612	dnase,gastrocnemiusmedialismaleadult_54years_,encode2,eEnh,enhancer_tss_associations,eEnh,ep300,breastepitheliummaleadult_54years_,encode2,ep300,testismaleadult_37years_,encode2,ep300,upperlobeofleftlungmaleadult_54years_,encode2,h3k27me3,mus_sat,roadmap,h3k27me3,mus_sklt_m,roadmap,h3k27me3,skin_pen_frsk_fib_01,roadmap,h3k27me3,tcellmaleadult_37years_,encode2,h3k4me1,liv_hepg2_cncr,roadmap,h3k4me…
chr15	72745906	72745906	rs1812842	chr15	72745891	72745912	0.120899	0.31798	0.4976	dnase,gastrocnemiusmedialismaleadult_54years_,encode2,eEnh,enhancer_tss_associations,eEnh,h2az,esc_h9,roadmap,h3k27me3,a549treatedwithethanol,encode2,h3k27me3,bipolarneuronoriginatedfrominducedpluripotentstemcell,encode2,h3k27me3,brn_fet_f,roadmap,h3k27me3,esdr_h9_neur_prog,roadmap,h3k27me3,mus_sat,roadmap,h3k27me3,skin_pen_frsk_fib_01,roadmap,h3k27me3,smoothmusclecelloriginatedfromh9,encode2,h3k…
chr15	72757101	72757101	rs35320017	chr15	72757087	72757123	0.116109	0.372429	0.428957	dnase,kbm7,encode2,eEnh,enhancer_tss_associations,eEnh,faireseq,a549,encode2,h3k27ac,BI_CD4p_CD25-_Il17p_PMAstim_Th17,youngh3k27ac,h3k27ac,BI_Duodenum_Smooth_Muscle,youngh3k27ac,h3k27ac,CD20,youngh3k27ac,h3k27ac,CD3,youngh3k27ac,h3k27ac,cd14positivemonocytefemale,encode2,h3k27me3,bipolarneuronoriginatedfrominducedpluripotentstemcell,encode2,h3k4me1,bld_cd14_mono,roadmap,ikzf1,gm12878,encode2,polr…
chr15	72757927	72757927	rs72735137	chr15	72757813	72758028	0.100828	0.71686	0.144566	eEnh,enhancer_tss_associations,eEnh,h3k27ac,BI_CD4p_CD25-_Il17p_PMAstim_Th17,youngh3k27ac,h3k27ac,BI_Duodenum_Smooth_Muscle,youngh3k27ac,h3k27ac,CD20,youngh3k27ac,h3k27ac,CD3,youngh3k27ac,h3k27me3,bipolarneuronoriginatedfrominducedpluripotentstemcell,encode2
chr15	72761521	72761521	rs72735141	chr15	72761488	72761522	0.100828	0.71686	0.144566	eEnh,enhancer_tss_associations,eEnh,ep300,breastepitheliummaleadult_37years_,encode2,h3k27ac,BI_CD4p_CD25-_Il17p_PMAstim_Th17,youngh3k27ac,h3k27ac,BI_Duodenum_Smooth_Muscle,youngh3k27ac,h3k27ac,CD20,youngh3k27ac,h3k27ac,CD3,youngh3k27ac,polr2a,bodyofpancreasmaleadult_54years_,encode2
chr15	72761523	72761523	rs12439127	chr15	72761522	72761523	0.127848	0.211263	0.675177	eEnh,enhancer_tss_associations,eEnh,ep300,breastepitheliummaleadult_37years_,encode2,eqtl,Muscle_Skeletal,gtex,h3k27ac,BI_CD4p_CD25-_Il17p_PMAstim_Th17,youngh3k27ac,h3k27ac,BI_Duodenum_Smooth_Muscle,youngh3k27ac,h3k27ac,CD20,youngh3k27ac,h3k27ac,CD3,youngh3k27ac,polr2a,bodyofpancreasmaleadult_54years_,encode2
chr15	72761523	72761523	rs12439127	chr15	72761523	72761571	0.100828	0.71686	0.144566	eEnh,enhancer_tss_associations,eEnh,ep300,breastepitheliummaleadult_37years_,encode2,h3k27ac,BI_CD4p_CD25-_Il17p_PMAstim_Th17,youngh3k27ac,h3k27ac,BI_Duodenum_Smooth_Muscle,youngh3k27ac,h3k27ac,CD20,youngh3k27ac,h3k27ac,CD3,youngh3k27ac,polr2a,bodyofpancreasmaleadult_54years_,encode2
chr15	72771280	72771280	rs11638897	chr15	72771278	72771284	0.108441	0.687006	0.16304	eEnh,enhancer_tss_associations,eEnh,h3f3a,bipolarneuronoriginatedfrominducedpluripotentstemcell,encode2,h3k36me3,bipolarneuronoriginatedfrominducedpluripotentstemcell,encode2,h3k36me3,bld_cd8_mpc,roadmap,h3k36me3,brst_hmec_35,roadmap,h3k36me3,esc_hues48,roadmap,h3k36me3,esdr_h9_neur,roadmap,h3k36me3,gi_rect_muc_31,roadmap,h3k36me3,k562,encode2,h3k36me3,liv_adlt,roadmap,h3k36me3,neuron,encode2,h3k…
chr15	72783350	72783350	rs113263393	chr15	72783324	72783378	0.100828	0.71686	0.144566	eEnh,enhancer_tss_associations,eEnh,h3k4me1,gastrocnemiusmedialismaleadult_37years_,encode2,h3k79me2,bipolarneuronoriginatedfrominducedpluripotentstemcell,encode2,h3k79me2,fibroblastofarmmaleadult_53years_,encode2,h3k79me2,hepatocyteoriginatedfromh9,encode2,h4k20me1,bipolarneuronoriginatedfrominducedpluripotentstemcell,encode2,h4k20me1,bld_cd14_mono,roadmap
chr15	72783501	72783501	rs11072372	chr15	72783500	72783501	0.127848	0.211263	0.675177	eEnh,enhancer_tss_associations,eEnh,eqtl,Muscle_Skeletal,gtex,h3k4me1,bld_mob_cd34_pc_f,roadmap,h3k4me1,foreskinmelanocytemalenewborn,encode2,h3k79me2,bipolarneuronoriginatedfrominducedpluripotentstemcell,encode2,h3k79me2,fibroblastofarmmaleadult_53years_,encode2,h3k79me2,hepatocyteoriginatedfromh9,encode2,h3k79me2,liv_hepg2_cncr,roadmap,h4k20me1,bipolarneuronoriginatedfrominducedpluripotentstemc…
chr15	72783501	72783501	rs11072372	chr15	72783501	72783518	0.100828	0.71686	0.144566	eEnh,enhancer_tss_associations,eEnh,h3k4me1,bld_mob_cd34_pc_f,roadmap,h3k4me1,foreskinmelanocytemalenewborn,encode2,h3k79me2,bipolarneuronoriginatedfrominducedpluripotentstemcell,encode2,h3k79me2,fibroblastofarmmaleadult_53years_,encode2,h3k79me2,hepatocyteoriginatedfromh9,encode2,h3k79me2,liv_hepg2_cncr,roadmap,h4k20me1,bipolarneuronoriginatedfrominducedpluripotentstemcell,encode2,h4k20me1,bld_c…
chr15	72784260	72784260	rs8025088	chr15	72784237	72784270	0.121508	0.31416	0.502849	dnase,amnioticepithelialcell,encode2,dnase,brainmicrovascularendothelialcell,encode2,dnase,fibroblastoflungmalefetal_12weeks_,encode2,dnase,foreskinfibroblastmalenewborn,encode2,dnase,pc3,encode2,dnase,skinfibroblastmalefetal_97days_,encode2,eEnh,enhancer_tss_associations,eEnh,egfpznf843,hek293originatedfromhek293stablyexpressingfusionprotein,encode2,faireseq,h54,encode2,fos,imr90femalefetal_16we…
chr15	72784482	72784482	rs8026681	chr15	72784479	72784489	0.140683	0.121471	0.915529	ctcf,bcellfemaleadult_27years_andfemaleadult_43years_,encode2,dnase,amnioticepithelialcell,encode2,dnase,fibroblastoflungmalefetal_12weeks_,encode2,dnase,foreskinfibroblastmalenewborn,encode2,dnase,pc3,encode2,eEnh,enhancer_tss_associations,eEnh,fos,imr90femalefetal_16weeks_,encode2,h3k4me1,crvx_helas3_cncr,roadmap,h3k4me1,esc_hues64,roadmap,h3k4me1,fat_msc_dr_adip,roadmap,h3k4me1,gastrocnemiusme…
chr15	72786028	72786028	rs10518988	chr15	72785981	72786056	0.110063	0.648049	0.188392	ar,vcap_dht,GSE39879ReMap,eEnh,enhancer_tss_associations,eEnh,h3k27ac,liv_adlt,roadmap,h3k4me1,gastrocnemiusmedialismaleadult_37years_,encode2,h3k4me1,liv_adlt,roadmap,h3k79me2,bipolarneuronoriginatedfrominducedpluripotentstemcell,encode2,h3k79me2,fibroblastofarmmaleadult_53years_,encode2,h3k79me2,hepatocyteoriginatedfromh9,encode2,h3k79me2,liv_hepg2_cncr,roadmap,h4k20me1,bipolarneuronoriginatedf…
chr15	72789752	72789752	rs72735156	chr15	72789751	72789764	0.100828	0.71686	0.144566	eEnh,enhancer_tss_associations,eEnh,h3k36me3,bipolarneuronoriginatedfrominducedpluripotentstemcell,encode2,h3k4me1,gastrocnemiusmedialismaleadult_37years_,encode2,h3k4me1,lng_a549_etoh002_cncr,roadmap,h3k4me1,sknsh,encode2,h3k79me2,bipolarneuronoriginatedfrominducedpluripotentstemcell,encode2,h3k79me2,fibroblastofarmmaleadult_53years_,encode2,h3k79me2,hepatocyteoriginatedfromh9,encode2,h4k20me1,b…
chr15	72792870	72792870	rs72735160	chr15	72792864	72792942	0.115832	0.383295	0.416467	cbx5,h1hesc,encode2,eEnh,enhancer_tss_associations,eEnh,h3k36me3,bipolarneuronoriginatedfrominducedpluripotentstemcell,encode2,h3k36me3,bld_cd4_cd25m_tpc,roadmap,h3k36me3,esdr_h9_neur,roadmap,h3k36me3,liv_adlt,roadmap,h3k36me3,loucy,encode2,h3k36me3,neuron,encode2,h3k36me3,strm_mrw_msc,roadmap,h3k4me1,gastrocnemiusmedialismaleadult_37years_,encode2,h3k79me2,bipolarneuronoriginatedfrominducedpluri…
chr15	72802915	72802915	rs112158855	chr15	72802892	72802921	0.112472	0.444027	0.35259	dnase,gastrocnemiusmedialismaleadult_54years_,encode2,dnase,muscleofarmmalefetal_91day_,encode2,eEnh,enhancer_tss_associations,eEnh,h3k79me2,bipolarneuronoriginatedfrominducedpluripotentstemcell,encode2,h3k79me2,fibroblastofarmmaleadult_53years_,encode2,h3k79me2,hepatocyteoriginatedfromh9,encode2,h3k9me3,h7hesc,encode2,h4k20me1,bipolarneuronoriginatedfrominducedpluripotentstemcell,encode2,h4k20me…
chr15	72811402	72811402	rs8038734	chr15	72811336	72811511	0.100828	0.71686	0.144566	eEnh,enhancer_tss_associations,eEnh,ep300,upperlobeofleftlungmaleadult_54years_,encode2,h3k36me3,bipolarneuronoriginatedfrominducedpluripotentstemcell,encode2,h3k36me3,bld_cd4_cd25m_tpc,roadmap,h3k36me3,strm_mrw_msc,roadmap,h3k79me2,bipolarneuronoriginatedfrominducedpluripotentstemcell,encode2,h3k79me2,fibroblastofarmmaleadult_53years_,encode2,h3k79me2,hepatocyteoriginatedfromh9,encode2,h4k20me1,…
chr15	72813666	72813666	rs4146286	chr15	72813627	72813683	0.100828	0.71686	0.144566	eEnh,enhancer_tss_associations,eEnh,h3k36me3,bipolarneuronoriginatedfrominducedpluripotentstemcell,encode2,h3k36me3,bld_cd4_cd25m_tpc,roadmap,h3k36me3,strm_mrw_msc,roadmap,h3k79me2,bipolarneuronoriginatedfrominducedpluripotentstemcell,encode2,h3k79me2,fibroblastofarmmaleadult_53years_,encode2,h3k79me2,hepatocyteoriginatedfromh9,encode2,h4k20me1,bipolarneuronoriginatedfrominducedpluripotentstemcel…
chr15	72819569	72819569	rs72735166	chr15	72819554	72819585	0.100828	0.71686	0.144566	eEnh,enhancer_tss_associations,eEnh,egfpatf2,hek293originatedfromhek293stablyexpressingfusionprotein,encode2,ep300,upperlobeofleftlungmaleadult_54years_,encode2,h3f3a,bipolarneuronoriginatedfrominducedpluripotentstemcell,encode2,h3k36me3,bipolarneuronoriginatedfrominducedpluripotentstemcell,encode2,h3k36me3,bld_cd4_cd25m_tpc,roadmap,h3k36me3,gi_rect_muc_31,roadmap,h3k4me1,crvx_helas3_cncr,roadmap…
chr15	72822299	72822299	rs1963894	chr15	72822298	72822299	0.127848	0.211263	0.675177	eEnh,enhancer_tss_associations,eEnh,eqtl,Muscle_Skeletal,gtex,h3k36me3,esdr_h9_neur,roadmap,h3k36me3,neuron,encode2,h3k79me2,bipolarneuronoriginatedfrominducedpluripotentstemcell,encode2,h3k79me2,fibroblastofarmmaleadult_53years_,encode2,h3k79me2,hepatocyteoriginatedfromh9,encode2,h4k20me1,bipolarneuronoriginatedfrominducedpluripotentstemcell,encode2,h4k20me1,bld_cd14_mono,roadmap,polr2a,h1hesc,e…
chr15	72822299	72822299	rs1963894	chr15	72822299	72822301	0.100828	0.71686	0.144566	eEnh,enhancer_tss_associations,eEnh,h3k36me3,esdr_h9_neur,roadmap,h3k36me3,neuron,encode2,h3k79me2,bipolarneuronoriginatedfrominducedpluripotentstemcell,encode2,h3k79me2,fibroblastofarmmaleadult_53years_,encode2,h3k79me2,hepatocyteoriginatedfromh9,encode2,h4k20me1,bipolarneuronoriginatedfrominducedpluripotentstemcell,encode2,h4k20me1,bld_cd14_mono,roadmap,polr2a,h1hesc,encode2
chr15	72822876	72822876	rs10438370	chr15	72822866	72822892	0.100828	0.71686	0.144566	eEnh,enhancer_tss_associations,eEnh,h3k79me2,bipolarneuronoriginatedfrominducedpluripotentstemcell,encode2,h3k79me2,fibroblastofarmmaleadult_53years_,encode2,h3k79me2,hepatocyteoriginatedfromh9,encode2,h4k20me1,bipolarneuronoriginatedfrominducedpluripotentstemcell,encode2,h4k20me1,bld_cd14_mono,roadmap,h4k20me1,mus_hsmmt,roadmap,h4k20me1,skin_nhek,roadmap
chr15	72827022	72827022	rs146112125	chr15	72827018	72827026	0.100828	0.71686	0.144566	dnase,thelper1cellmaleadult_33years_,encode2,eEnh,enhancer_tss_associations,eEnh,ep300,omentalfatpadmaleadult_37years_,encode2,h3k36me3,brst_hmec_35,roadmap,h3k4me1,duodenalmucosamaleadult_76years_,encode2,h3k4me1,thym_fet,roadmap,h3k4me3,bld_cd4_npc,roadmap,h3k79me2,bipolarneuronoriginatedfrominducedpluripotentstemcell,encode2,h3k79me2,fibroblastofarmmaleadult_53years_,encode2,h3k79me2,hepatocyt…
chr15	72827051	72827051	rs16957064	chr15	72827048	72827052	0.100828	0.71686	0.144566	dnase,thelper1cellmaleadult_33years_,encode2,eEnh,enhancer_tss_associations,eEnh,ep300,omentalfatpadmaleadult_37years_,encode2,h3k36me3,brst_hmec_35,roadmap,h3k36me3,esdr_h9_neur,roadmap,h3k4me1,duodenalmucosamaleadult_76years_,encode2,h3k4me1,thym_fet,roadmap,h3k4me3,bld_cd4_npc,roadmap,h3k79me1,h9,encode2,h3k79me2,bipolarneuronoriginatedfrominducedpluripotentstemcell,encode2,h3k79me2,fibroblast…
chr15	72829049	72829049	rs3842946	chr15	72829041	72829065	0.121508	0.31416	0.502849	dnase,amnioticepithelialcell,encode2,eEnh,enhancer_tss_associations,eEnh,h3k36me3,gi_rect_muc_31,roadmap,h3k4me1,amnionmalefetal_16weeks_,encode2,h3k4me1,mus_hsmmt,roadmap,h3k79me2,bipolarneuronoriginatedfrominducedpluripotentstemcell,encode2,h3k79me2,fibroblastofarmmaleadult_53years_,encode2,h3k79me2,hepatocyteoriginatedfromh9,encode2,h4k20me1,bipolarneuronoriginatedfrominducedpluripotentstemcel…
chr15	72831867	72831867	rs2415135	chr15	72831863	72831884	0.100828	0.71686	0.144566	eEnh,enhancer_tss_associations,eEnh,ep300,upperlobeofleftlungmaleadult_37years_,encode2,faireseq,a549,encode2,h3k36me3,bipolarneuronoriginatedfrominducedpluripotentstemcell,encode2,h3k36me3,esc_hues48,roadmap,h3k36me3,esdr_h9_neur,roadmap,h3k36me3,loucy,encode2,h3k36me3,skin_pen_frsk_mel_03,roadmap,h3k79me2,bipolarneuronoriginatedfrominducedpluripotentstemcell,encode2,h3k79me2,fibroblastofarmmale…
chr15	72832185	72832185	rs72735170	chr15	72832161	72832245	0.130822	0.192881	0.714711	cbx5,h1hesc,encode2,eEnh,enhancer_tss_associations,eEnh,faireseq,a549,encode2,h3f3a,bipolarneuronoriginatedfrominducedpluripotentstemcell,encode2,h3k36me3,bipolarneuronoriginatedfrominducedpluripotentstemcell,encode2,h3k36me3,esdr_h9_neur,roadmap,h3k36me3,loucy,encode2,h3k36me3,neuron,encode2,h3k36me3,strm_mrw_msc,roadmap,h3k79me2,bipolarneuronoriginatedfrominducedpluripotentstemcell,encode2,h3k7…
chr15	72836390	72836390	rs16957095	chr15	72836373	72836395	0.100828	0.71686	0.144566	eEnh,enhancer_tss_associations,eEnh,ep300,omentalfatpadmaleadult_37years_,encode2,h3f3a,bipolarneuronoriginatedfrominducedpluripotentstemcell,encode2,h3k36me3,neuron,encode2,h3k79me2,bipolarneuronoriginatedfrominducedpluripotentstemcell,encode2,h3k79me2,fibroblastofarmmaleadult_53years_,encode2,h3k79me2,hepatocyteoriginatedfromh9,encode2,h4k20me1,bipolarneuronoriginatedfrominducedpluripotentstemc…
chr15	72838527	72838527	rs72735173	chr15	72838521	72838543	0.100828	0.71686	0.144566	eEnh,enhancer_tss_associations,eEnh,h3k36me3,bipolarneuronoriginatedfrominducedpluripotentstemcell,encode2,h3k36me3,bld_cd4_cd25m_tpc,roadmap,h3k36me3,brst_hmec_35,roadmap,h3k36me3,esc_hues48,roadmap,h3k36me3,esdr_h9_neur,roadmap,h3k36me3,liv_adlt,roadmap,h3k36me3,livermaleadult_32years_,encode2,h3k36me3,loucy,encode2,h3k36me3,neuron,encode2,h3k36me3,neutrophil,encode2,h3k36me3,strm_mrw_msc,roadm…
chr15	72842192	72842192	rs7175376	chr15	72842131	72842209	0.114347	0.400011	0.397929	eEnh,enhancer_tss_associations,eEnh,ep300,upperlobeofleftlungmaleadult_54years_,encode2,h3k36me3,bipolarneuronoriginatedfrominducedpluripotentstemcell,encode2,h3k36me3,bld_cd4_cd25m_tpc,roadmap,h3k36me3,bld_cd8_mpc,roadmap,h3k36me3,brst_hmec_35,roadmap,h3k36me3,loucy,encode2,h3k36me3,neuron,encode2,h3k36me3,strm_mrw_msc,roadmap,h3k4me1,ocily3,encode2,h3k79me2,bipolarneuronoriginatedfrominducedplu…
chr15	72843785	72843785	rs7177472	chr15	72843778	72843817	0.110063	0.648049	0.188392	eEnh,enhancer_tss_associations,eEnh,h3f3a,bipolarneuronoriginatedfrominducedpluripotentstemcell,encode2,h3k36me3,bipolarneuronoriginatedfrominducedpluripotentstemcell,encode2,h3k36me3,brst_hmec_35,roadmap,h3k36me3,gi_rect_muc_31,roadmap,h3k79me2,bipolarneuronoriginatedfrominducedpluripotentstemcell,encode2,h3k79me2,fibroblastofarmmaleadult_53years_,encode2,h3k79me2,hepatocyteoriginatedfromh9,enco…
chr15	72846354	72846354	rs4776602	chr15	72846350	72846359	0.100828	0.71686	0.144566	eEnh,enhancer_tss_associations,eEnh,faireseq,a549,encode2,h3k36me3,bipolarneuronoriginatedfrominducedpluripotentstemcell,encode2,h3k36me3,h7hesc,encode2,h3k36me3,neuron,encode2,h3k79me2,bipolarneuronoriginatedfrominducedpluripotentstemcell,encode2,h3k79me2,fibroblastofarmmaleadult_53years_,encode2,h3k79me2,hepatocyteoriginatedfromh9,encode2,h3k9me3,h7hesc,encode2,h4k20me1,bipolarneuronoriginatedf…
chr15	72846579	72846579	rs4777514	chr15	72846550	72846606	0.100828	0.71686	0.144566	dnase,gastrocnemiusmedialismaleadult_54years_,encode2,eEnh,enhancer_tss_associations,eEnh,h3k36me3,bipolarneuronoriginatedfrominducedpluripotentstemcell,encode2,h3k36me3,bld_cd4_cd25m_tpc,roadmap,h3k36me3,brst_hmec_35,roadmap,h3k36me3,skin_pen_frsk_mel_03,roadmap,h3k4me1,lng_a549_etoh002_cncr,roadmap,h3k79me2,bipolarneuronoriginatedfrominducedpluripotentstemcell,encode2,h3k79me2,fibroblastofarmma…
chr15	72849867	72849867	rs4777516	chr15	72849866	72849867	0.127848	0.211263	0.675177	eEnh,enhancer_tss_associations,eEnh,eqtl,Muscle_Skeletal,gtex,h3k36me3,bipolarneuronoriginatedfrominducedpluripotentstemcell,encode2,h3k36me3,gi_rect_muc_31,roadmap,h3k36me3,skin_pen_frsk_mel_03,roadmap,h3k79me2,bipolarneuronoriginatedfrominducedpluripotentstemcell,encode2,h3k79me2,fibroblastofarmmaleadult_53years_,encode2,h3k79me2,hepatocyteoriginatedfromh9,encode2,h4k20me1,bipolarneuronoriginat…
chr15	72849867	72849867	rs4777516	chr15	72849867	72849868	0.100828	0.71686	0.144566	eEnh,enhancer_tss_associations,eEnh,h3k36me3,bipolarneuronoriginatedfrominducedpluripotentstemcell,encode2,h3k36me3,gi_rect_muc_31,roadmap,h3k36me3,skin_pen_frsk_mel_03,roadmap,h3k79me2,bipolarneuronoriginatedfrominducedpluripotentstemcell,encode2,h3k79me2,fibroblastofarmmaleadult_53years_,encode2,h3k79me2,hepatocyteoriginatedfromh9,encode2,h4k20me1,bipolarneuronoriginatedfrominducedpluripotentst…
chr15	72850839	72850839	rs148500404	chr15	72850832	72850881	0.11294	0.42762	0.368942	dnase,gastrocnemiusmedialismaleadult_54years_,encode2,eEnh,enhancer_tss_associations,eEnh,ep300,breastepitheliummaleadult_37years_,encode2,ep300,stomachmaleadult_54years_,encode2,h3k36me3,bipolarneuronoriginatedfrominducedpluripotentstemcell,encode2,h3k36me3,bld_cd4_cd25m_tpc,roadmap,h3k36me3,gi_rect_muc_31,roadmap,h3k36me3,loucy,encode2,h3k36me3,neutrophil,encode2,h3k36me3,skin_pen_frsk_mel_03,r…
chr15	72851505	72851505	rs12900846	chr15	72851497	72851510	0.100828	0.71686	0.144566	dnase,gastrocnemiusmedialismaleadult_54years_,encode2,eEnh,enhancer_tss_associations,eEnh,ep300,transversecolonmaleadult_37years_,encode2,h3k36me3,bld_cd4_cd25m_tpc,roadmap,h3k36me3,esc_hues48,roadmap,h3k36me3,gi_rect_muc_31,roadmap,h3k36me3,liv_adlt,roadmap,h3k36me3,neutrophil,encode2,h3k36me3,skin_pen_frsk_mel_03,roadmap,h3k36me3,strm_mrw_msc,roadmap,h3k79me2,bipolarneuronoriginatedfrominducedp…
chr15	72854319	72854323	rs138942136	chr15	72854315	72854341	0.100828	0.71686	0.144566	eEnh,enhancer_tss_associations,eEnh,ep300,breastepitheliummaleadult_37years_,encode2,h3k27ac,foreskinmelanocytemalenewborn,encode2,h3k36me3,bipolarneuronoriginatedfrominducedpluripotentstemcell,encode2,h3k36me3,esdr_h9_neur,roadmap,h3k36me3,gastrocnemiusmedialismaleadult_54years_,encode2,h3k36me3,neuron,encode2,h3k36me3,neutrophil,encode2,h3k36me3,skin_pen_frsk_mel_03,roadmap,h3k4me1,spinalcordfe…
chr15	72854915	72854915	rs11072376	chr15	72854887	72854915	0.120995	0.317515	0.498236	ctcf,bcellfemaleadult_27years_andfemaleadult_43years_,encode2,dnase,hematopoieticmultipotentprogenitorcelltreatedwithinterleukin3_kitligand_hydrocortisonesuccinate_erythropoietin,encode2,dnase,kbm7,encode2,dnase,medullaoblongatamaleadult_78years_andmaleadult_84years_,encode2,eEnh,enhancer_tss_associations,eEnh,faireseq,smallintestinemaleadult_60years_andmaleadult_84years_,encode2,h3k27ac,cd14posi…
[truncated: 509 more rows]

## Sheet: TAGOOS intergenic
1. Chromosome number with “chr” suffix. It goes from 1 to 22, i.e. no X o Y chromosomes	2. Starting position (zero-based)	3. End position (one-based)	SNP	1. Chromosome number with “chr” suffix. It goes from 1 to 22, i.e. no X o Y chromosomes	2. Starting position (zero-based)	3. End position (one-based)	4. Score	5. p-value	6, Negative log with base 10 of the p-value	7. Comma-separated list of annotation variables
[truncated: 945 more rows]
