# Supplementary material for: Genetic Predisposition to the Mortality in Septic Shock Patients: From GWAS to the Identification of a Regulatory Variant Modulating the Activity of a CISH Enhancer
Source: Int J Mol Sci. 2021 May 29;22(11):5852. doi: 10.3390/ijms22115852 (PMC8198806; doi:10.3390/ijms22115852)
Supplement: Supplementary file 1 [file ijms-22-05852-s001.zip › ijms-1214840 suppl/Supplementary files/Supplementary Table 5.xlsx]

## Sheet: information
feature_type	Tissue or cell type
nb_intersections_expectation_shuffled	Number of intersection after shuffled
nb_intersections_variance_shuffled	Variance of number of intersection after shuffled
nb_intersections_negbinom_fit_quality	Negative binomiale calcul
nb_intersections_log2_fold_change	Log2 fold change between true and shuffles
nb_intersections_true	Number of real intersection
nb_intersections_pvalue	p-value associated
summed_bp_overlaps_expectation_shuffled	Number of intersection after shuffled depending on the intersection's size
summed_bp_overlaps_variance_shuffled	Variance of number of intersection after shuffled depending on the intersection's size
summed_bp_overlaps_negbinom_fit_quality	Negative binomiale calcul depending on the intersection's size
summed_bp_overlaps_log2_fold_change	Log2 fold change between true and shuffles depending on the intersection's size
summed_bp_overlaps_true	Number of real intersection depending on the intersection's size
summed_bp_overlaps_pvalue	p-value associated

## Sheet: OLOGRAM results
feature_type	nb_intersections_expectation_shuffled	nb_intersections_variance_shuffled	nb_intersections_negbinom_fit_quality	nb_intersections_log2_fold_change	nb_intersections_true	nb_intersections_pvalue	summed_bp_overlaps_expectation_shuffled	summed_bp_overlaps_variance_shuffled	summed_bp_overlaps_negbinom_fit_quality	summed_bp_overlaps_log2_fold_change	summed_bp_overlaps_true	summed_bp_overlaps_pvalue
Astrocytes	2.1	4.92	0.9415100000000001	0.0	0	0.2635	2.1	4.92	0.9415100000000001	0.0	0	0.2635
BIAdiposeNuclei	2.81	8.91	0.9406399999999999	0.5091899999999999	4	0.2164	2.81	8.91	0.9406399999999999	0.5091899999999999	4	0.2164
BIBrainAngularGyrus	2.6	6.74	0.9442299999999999	0.0	0	0.2118	2.6	6.74	0.9442299999999999	0.0	0	0.2118
BIBrainAnteriorCaudat	3.39	10.26	0.94884	0.0	0	0.1567	3.39	10.26	0.94884	0.0	0	0.1567
BIBrainCingulateGyrus	4.15	12.95	0.9321200000000001	0.0	0	0.1075	4.15	12.95	0.9321200000000001	0.0	0	0.1075
BIBrainHippocampusMiddle150	3.27	10.18	0.9186	0.0	0	0.1728	3.27	10.18	0.9186	0.0	0	0.1728
BIBrainHippocampusMiddle	3.87	12.22	0.92976	0.0	0	0.127	3.87	12.22	0.92976	0.0	0	0.127
BIBrainInferiorTemporalLobe	4.77	16.3	0.9442799999999999	0.0	0	0.08825	4.77	16.3	0.9442799999999999	0.0	0	0.08825
BIBrainMidFrontalLobe	1.3	3.21	0.94683	0.0	0	0.449	1.3	3.21	0.94683	0.0	0	0.449
BICD34PrimaryRO01480	0.72	1.68	0.9631	2.79205	5	0.01001	0.72	1.68	0.9631	2.79205	5	0.01001
BICD34PrimaryRO0153	1.69	4.57	0.9393100000000001	2.05318	7	0.02449	1.69	4.57	0.9393100000000001	2.05318	7	0.02449
BICD34PrimaryRO01549	0.92	3.0	0.915	2.1217900000000003	4	0.04931	0.92	3.0	0.915	2.1217900000000003	4	0.04931
BICD4MemoryPrimary7pool	2.16	5.65	0.9268299999999999	0.8870600000000001	4	0.1415	2.16	5.65	0.9268299999999999	0.8870600000000001	4	0.1415
BICD4MemoryPrimary8pool	0.58	1.39	0.9658100000000001	2.78825	4	0.0147	0.58	1.39	0.9658100000000001	2.78825	4	0.0147
BICD4NaivePrimary7pool	0.73	1.71	0.9521200000000001	2.45309	4	0.0239	0.73	1.71	0.9521200000000001	2.45309	4	0.0239
BICD4NaivePrimary8pool	0.85	2.09	0.9533799999999999	2.23043	4	0.03333	0.85	2.09	0.9533799999999999	2.23043	4	0.03333
BICD4pCD225intCD127pTmem	0.78	1.65	0.9580799999999999	2.36729	4	0.02221	0.78	1.65	0.9580799999999999	2.36729	4	0.02221
BICD4pCD25CD45RApNaive	1.23	3.47	0.9611799999999999	0.0	0	0.4975	1.23	3.47	0.9611799999999999	0.0	0	0.4975
BICD4pCD25CD45ROpMemory	1.12	3.27	0.9401700000000001	0.0	0	0.4662	1.12	3.27	0.9401700000000001	0.0	0	0.4662
BICD4pCD25Il17PMAstimTh	3.23	9.97	0.91576	0.3091	4	0.2622	3.23	9.97	0.91576	0.3091	4	0.2622
BICD4pCD25Il17pPMAstimTh17	1.87	4.73	0.9572200000000001	1.41705	5	0.06931	1.87	4.73	0.9572200000000001	1.41705	5	0.06931
BICD8Memory7pool	1.16	2.83	0.9641299999999999	1.7870599999999999	4	0.050980000000000004	1.16	2.83	0.9641299999999999	1.7870599999999999	4	0.050980000000000004
BICD8Naive7pool	0.67	1.39	0.94796	0.0	0	0.4296	0.67	1.39	0.94796	0.0	0	0.4296
BICD8Naive8pool	0.69	1.86	0.94048	0.0	0	0.4865	0.69	1.86	0.94048	0.0	0	0.4865
BIDuodenumSmoothMuscle	3.08	9.77	0.9336200000000001	0.0	0	0.19399999999999998	3.08	9.77	0.9336200000000001	0.0	0	0.19399999999999998
BISkeletalMuscle	2.19	7.78	0.93	1.67925	7	0.054920000000000004	2.19	7.78	0.93	1.67925	7	0.054920000000000004
BIStomachSmoothMuscl	2.42	7.88	0.9405399999999999	0.0	0	0.2829	2.42	7.88	0.9405399999999999	0.0	0	0.2829
CD14	3.44	10.29	0.92663	2.30505	17	0.0029579999999999997	3.44	10.29	0.92663	2.30505	17	0.0029579999999999997
CD19primary	1.39	3.76	0.94342	-0.47853999999999997	1	0.3283	1.39	3.76	0.94342	-0.47853999999999997	1	0.3283
CD20	2.71	7.57	0.94021	-1.43956	1	0.4167	2.71	7.57	0.94021	-1.43956	1	0.4167
CD34adult	0.33	0.53	0.9534100000000001	2.6099099999999997	2	0.125	0.33	0.53	0.9534100000000001	2.6099099999999997	2	0.125
CD34fetal	0.16	0.21	0.9817299999999999	0.0	0	0.5	0.16	0.21	0.9817299999999999	0.0	0	0.5
CD3	1.36	3.71	0.9389299999999999	0.55437	2	0.192	1.36	3.71	0.9389299999999999	0.55437	2	0.192
CD56	1.63	4.33	0.95754	1.61917	5	0.057170000000000006	1.63	4.33	0.95754	1.61917	5	0.057170000000000006
CD8primary	1.68	4.96	0.9153	0.0	0	0.3933	1.68	4.96	0.9153	0.0	0	0.3933
ColonCrypt1	1.8	4.82	0.92901	1.15429	4	0.1073	1.8	4.82	0.92901	1.15429	4	0.1073
ColonCrypt2	2.16	5.66	0.9504	1.2102600000000001	5	0.09143	2.16	5.66	0.9504	1.2102600000000001	5	0.09143
ColonCrypt3	1.16	2.98	0.96239	2.10307	5	0.03151	1.16	2.98	0.96239	2.10307	5	0.03151
DND41	1.43	4.43	0.91961	1.4863899999999999	4	0.08255	1.43	4.43	0.91961	1.4863899999999999	4	0.08255
FetalIntestine	2.47	7.26	0.9303600000000001	0.69521	4	0.1783	2.47	7.26	0.9303600000000001	0.69521	4	0.1783
FetalIntestineLarge	2.53	7.11	0.9362799999999999	0.65896	4	0.1834	2.53	7.11	0.9362799999999999	0.65896	4	0.1834
Fetalmuscle	3.14	9.56	0.9693200000000001	0.0	0	0.1808	3.14	9.56	0.9693200000000001	0.0	0	0.1808
FetalThymus	1.37	4.45	0.95857	0.0	0	0.4885	1.37	4.45	0.95857	0.0	0	0.4885
GM12878	1.2	3.83	0.93453	-0.26647	1	0.2719	1.2	3.83	0.93453	-0.26647	1	0.2719
H1	0.43	0.72	0.9698200000000001	0.0	0	0.5	0.43	0.72	0.9698200000000001	0.0	0	0.5
H2171	2.28	8.1	0.9243100000000001	0.0	0	0.3217	2.28	8.1	0.9243100000000001	0.0	0	0.3217
HCC1954	1.94	5.43	0.91927	0.0	0	0.3304	1.94	5.43	0.91927	0.0	0	0.3304
HCT116	1.89	6.75	0.93935	0.0	0	0.3937	1.89	6.75	0.93935	0.0	0	0.3937
HeLa	2.45	7.66	0.9292100000000001	0.0	0	0.2679	2.45	7.66	0.9292100000000001	0.0	0	0.2679
HepG2	0.44	0.95	0.9733299999999999	0.0	0	0.5	0.44	0.95	0.9733299999999999	0.0	0	0.5
HMEC	2.81	7.24	0.91535	0.8330700000000001	5	0.1428	2.81	7.24	0.91535	0.8330700000000001	5	0.1428
HSMMtube	3.4	10.87	0.92804	0.0	0	0.1659	3.4	10.87	0.92804	0.0	0	0.1659
HUVEC	2.54	7.75	0.95467	0.0	0	0.2511	2.54	7.75	0.95467	0.0	0	0.2511
IMR90	1.68	4.5	0.95499	0.0	0	0.3736	1.68	4.5	0.95499	0.0	0	0.3736
Jurkat	1.28	3.04	0.9320799999999999	0.0	0	0.4453	1.28	3.04	0.9320799999999999	0.0	0	0.4453
K562	1.1	2.92	0.9572	1.86625	4	0.05074	1.1	2.92	0.9572	1.86625	4	0.05074
LnCAP	2.38	7.28	0.93968	-1.24807	1	0.4894	2.38	7.28	0.93968	-1.24807	1	0.4894
MCF7	1.07	3.12	0.91979	0.0	0	0.4479	1.07	3.12	0.91979	0.0	0	0.4479
MM1S	1.43	3.79	0.93732	0.0	0	0.4309	1.43	3.79	0.93732	0.0	0	0.4309
NHDFAd	2.65	7.44	0.9310299999999999	0.0	0	0.2201	2.65	7.44	0.9310299999999999	0.0	0	0.2201
NHLF	1.85	5.16	0.9458200000000001	0.0	0	0.3454	1.85	5.16	0.9458200000000001	0.0	0	0.3454
Osteoblasts	4.26	14.0	0.94731	0.0	0	0.1085	4.26	14.0	0.94731	0.0	0	0.1085
panc1	3.57	14.63	0.9049299999999999	-1.83765	1	0.3676	3.57	14.63	0.9049299999999999	-1.83765	1	0.3676
RPMI8402	1.22	5.1	0.92494	0.0	0	0.4235	1.22	5.1	0.92494	0.0	0	0.4235
SkeletalMuscleMyoblast	1.6	4.2	0.94684	0.0	0	0.3871	1.6	4.2	0.94684	0.0	0	0.3871
u87	2.74	8.37	0.9358700000000001	0.0	0	0.2265	2.74	8.37	0.9358700000000001	0.0	0	0.2265
UCSDAdiposeTissue	0.09	0.15	0.9843200000000001	0.0	0	0.5	0.09	0.15	0.9843200000000001	0.0	0	0.5
UCSDAdrenalGland	2.19	6.45	0.94721	0.8700100000000001	4	0.1494	2.19	6.45	0.94721	0.8700100000000001	4	0.1494
UCSDAorta	2.54	7.34	0.9359299999999999	0.0	0	0.2409	2.54	7.34	0.9359299999999999	0.0	0	0.2409
UCSDBladder	0.44	1.22	0.95	0.0	0	0.4055	0.44	1.22	0.95	0.0	0	0.4055
UCSDEsophagus	3.59	10.99	0.9104	0.9635600000000001	7	0.1179	3.59	10.99	0.9104	0.9635600000000001	7	0.1179
UCSDGastric	3.62	10.66	0.91514	0.73049	6	0.163	3.62	10.66	0.91514	0.73049	6	0.163
UCSDLeftVentricle	3.03	9.77	0.9432299999999999	0.40091	4	0.2403	3.03	9.77	0.9432299999999999	0.40091	4	0.2403
UCSDLung	4.18	13.12	0.9214	-0.06285	4	0.3696	4.18	13.12	0.9214	-0.06285	4	0.3696
UCSDOvary	1.56	4.94	0.9258700000000001	0.35494000000000003	2	0.2234	1.56	4.94	0.9258700000000001	0.35494000000000003	2	0.2234
UCSDPancreas	1.56	4.15	0.9424399999999999	0.0	0	0.39799999999999996	1.56	4.15	0.9424399999999999	0.0	0	0.39799999999999996
UCSDPsoasMuscle	1.57	4.95	0.92706	1.35142	4	0.09491000000000001	1.57	4.95	0.92706	1.35142	4	0.09491000000000001
UCSDRightAtrium	3.38	11.06	0.92701	0.0	0	0.1721	3.38	11.06	0.92701	0.0	0	0.1721
UCSDRightVentricle	0.8	2.17	0.9434799999999999	3.131	7	0.005174	0.8	2.17	0.9434799999999999	3.131	7	0.005174
UCSDSigmoidColon	2.86	8.47	0.92815	0.48543000000000003	4	0.2204	2.86	8.47	0.92815	0.48543000000000003	4	0.2204
UCSDSmallIntestine	2.35	7.14	0.9347700000000001	0.7699699999999999	4	0.1665	2.35	7.14	0.9347700000000001	0.7699699999999999	4	0.1665
UCSDSpleen	2.98	8.75	0.92185	2.0091900000000003	12	0.01238	2.98	8.75	0.92185	2.0091900000000003	12	0.01238
UCSDThymus	0.97	2.56	0.94309	0.0	0	0.4527	0.97	2.56	0.94309	0.0	0	0.4527
VACO400	1.74	4.92	0.93826	0.0	0	0.3716	1.74	4.92	0.93826	0.0	0	0.3716
VACO503	1.02	2.58	0.9268299999999999	0.0	0	0.4632	1.02	2.58	0.9268299999999999	0.0	0	0.4632
VACO9M	1.76	4.67	0.9391799999999999	0.0	0	0.3529	1.76	4.67	0.9391799999999999	0.0	0	0.3529
