# Supplementary material for: Genetic Predisposition to the Mortality in Septic Shock Patients: From GWAS to the Identification of a Regulatory Variant Modulating the Activity of a CISH Enhancer
Source: Int J Mol Sci. 2021 May 29;22(11):5852. doi: 10.3390/ijms22115852 (PMC8198806; doi:10.3390/ijms22115852)
Supplement: Supplementary file 1 [file ijms-22-05852-s001.zip › ijms-1214840 suppl/Supplementary files/Supplementary Table 6.xlsx]

## Sheet: All rs in LD
rsID
rs10849640
rs10774490
rs10774491
rs10849641
rs10849642
rs11137131
rs80211459
rs11137154
rs11137165
rs10867036
rs10867037
rs74836869
rs7975267
rs11066321
rs9668774
rs9669704
rs148572041
rs147170718
rs73427513
rs73427514
rs12304478
rs191362896
rs12301915
rs201766409
rs58353393
rs7974468
rs7975439
rs112704007
rs140395464
rs141167648
rs7957501
rs141573815
rs7953069
rs73427539
rs138248105
rs73427542
rs112927414
rs7974342
rs12306705
rs12304501
rs61435109
rs12298059
rs112278256
rs200084595
rs146472712
rs144650110
rs112124649
rs140981811
rs141873436
rs11137198
rs79754206
rs11948550
rs7827847
rs5313
rs61757296
rs4544
rs56390936
rs57166526
rs56097831
rs73715282
rs61758590
rs112026831
rs11991278
rs7820667
rs35431302
rs73715284
rs6981918
rs79238966
rs138125383
rs143136175
rs144023459
rs147373399
rs12268257
rs7299227
rs7307299
rs113614841
rs12300417
rs111936155
rs76940475
rs4767475
rs2301712
rs184799921
rs141855648
rs7302143
rs11066205
rs73423230
rs73423237
rs12309786
rs73423239
rs7969611
rs11066222
rs139835055
rs59651973
rs7310858
rs9805001
rs11066224
rs7962092
rs7308489
rs201813490
rs188028538
rs73423249
rs113282770
rs12299116
rs73423256
rs117669645
rs73425426
rs112518947
rs7978824
rs12305354
rs150892695
rs7969909
rs1362036
rs7970647
rs73425452
rs112881953
rs12300530
rs73425459
rs11503173
rs11503174
rs149688110
rs73425462
rs11066281
rs7971486
rs11066285
rs11066286
rs10466926
rs112454444
rs7972574
rs7973432
rs16942050
rs10129047
rs10129049
rs73425482
rs59787000
rs12296808
rs200945931
rs7961064
rs200029372
rs141090203
rs12309312
rs12304009
rs7977554
rs199519175
rs7976467
rs61175907
rs12310199
rs78448688
rs74744742
rs80230275
rs149588274
rs144624263
rs7550233
rs7528086
rs77248968
rs16840396
rs13092957
rs151218425
rs71300358
rs71300359
rs35905574
rs34417691
rs113636321
rs113382150
rs6791029
rs16857698
rs35169978
rs112820080
rs13081077
rs13081962
rs13094028
rs34280482
rs13071143
rs13092589
rs13097155
rs35091720
rs13066987
rs16857722
rs34121067
rs35337132
rs71300362
rs68118338
rs61681239
rs13079829
rs35968429
rs35169775
rs66549858
rs71300363
rs35915776
rs34874141
rs35576849
rs34640415
rs5029229
rs5029230
rs5029231
rs13085440
rs35120114
rs73011377
rs35143778
rs13091317
rs13092007
rs34494832
rs67658114
rs34366057
rs34072376
rs34919366
rs35474382
rs34803372
rs34219737
rs73013146
rs77578861
rs71300364
rs138955708
rs149424499
rs111971497
rs111804544
rs34022468
rs13090856
rs13075641
rs13096360
rs35582642
rs34570330
rs34694626
rs4287892
rs4618190
rs4597677
rs4527345
rs35530030
rs34976459
rs6767865
rs6795160
rs34602328
rs6808073
rs6771128
rs68017465
rs6799114
rs6763296
rs34150945
rs34397234
rs6787537
rs34182464
rs35909744
rs71300367
rs34995913
rs76351021
rs113335080
rs56709777
rs113339434
rs71300368
rs13068542
rs34198349
rs111636298
rs35184743
rs34813802
rs34937793
rs13072923
rs28539192
rs71217183
rs34671779
rs13076961
rs13082327
rs36086926
rs13082747
rs114658477
rs34634123
rs34760415
rs6786902
rs6775674
rs6762941
rs57940019
rs58417751
rs35166437
rs35248983
rs35241294
rs34616200
rs35152416
rs7616189
rs7616357
rs7628061
rs16857818
rs35281406
rs16857822
rs16857830
rs16857833
rs71300369
rs73015053
rs73865194
rs35932228
rs73017010
rs16857836
rs34381490
rs13067009
rs34786298
rs16928895
rs79964870
rs10225894
rs74831167
rs77208280
rs1982914
rs111354132
rs111638066
rs141081353
rs17169594
rs28719484
rs17142001
rs59656305
rs73536817
rs60427113
rs13333017
rs2061815
rs2061811
rs75204198
rs78673597
rs74493160
rs58598916
rs142113228
rs2838103
rs34737153
rs62179966
rs73865173
rs5029228
rs5029232
rs8065936
rs7219938
rs7218559
rs7223494
rs12103627
rs9912206
rs9911436
rs188484859
rs9915087
rs80285212
rs16957312
rs9915946
rs75489175
rs76404130
rs190453098
rs187423937
rs117871391
rs116557515
rs9891869
rs74359130
rs75923795
rs9910441
rs77486483
rs7209150
rs16957259
rs73991544
rs7208177
rs12376317
rs11140438
rs77864417
rs76070407
rs7026545
rs118162820
rs77289516
rs79687217
rs11140444
rs78478227
rs74747959
rs75206446
rs76903266
rs78882819
rs80163524
rs11140448
rs11140450
rs11140451
rs12686250
rs77547820
rs28436040
rs76235185
rs11140456
rs11140457
rs11140458
rs10868123
rs11140459
rs11140460
rs10868125
rs956727
rs11140461
rs10868126
rs11140463
rs11140467
rs11140468
rs77908545
rs181805720
rs200114405
rs9901040
rs77255685
rs12030582
rs78991734
rs1482958
rs35502938
rs359949
rs12032110
rs359952
rs359953
rs360038
rs12030796
rs382454
rs444823
rs379994
rs677417
rs438083
rs702839
rs34843051
rs785805
rs114184367
rs11809265
rs76015396
rs12039049
rs785699
rs672531
rs72874613
rs111872393
rs59020573
rs201356971
rs113061988
rs59818098
rs12045075
rs12035432
rs12035460
rs12045867
rs141301211
rs17442970
rs192293365
rs77285274
rs148846281
rs75433128
rs57803212
rs1402256
rs78757373
rs148548179
rs78907290
rs59037276
rs7526691
rs75268624
rs75585626
rs6675639
rs148703110
rs114849039
rs6692946
rs79652940
rs74655673
rs78815677
rs79204295
rs145261174
rs6694335
rs140739726
rs7096890
rs10887952
rs59350558
rs7075004
rs7897602
rs187312709
rs181443578
rs191818633
rs145413741
rs188948066
rs193115673
rs183542425
rs189190883
rs185852566
rs183241976
rs181031595
rs190721467
rs188142176
rs141410642
rs184412492
rs190460316
rs138717661
rs193194565
rs189669590
rs144821637
rs189145344
rs181037214
rs190716304
rs190035849
rs147467833
rs180983490
rs184135212
rs188878949
rs191420565
rs145751304
rs184518308
rs188886720
rs185834428
rs147328857
rs182045407
rs186340043
rs181628502
rs147863672
rs185817787
rs190674337
rs186860166
rs191498342
rs146942897
rs113517484
rs114311443
rs79673233
rs147588160
rs145470524
rs148628445
rs184359564
rs187080383
rs151183495
rs182892747
rs187318129
rs190668934
rs189890694
rs183277744
rs10836910
rs149804806
rs182026223
rs145090455
rs146854016
rs181193832
rs150325657
rs186067743
rs4575240
rs1488528
rs148978122
rs187293065
rs185539771
rs74690350
rs16930985
rs142036185
rs144695559
rs58640966
rs7309534
rs7133394
rs73361449
rs7300564
rs7301077
rs73343546
rs73343548
rs73343567
rs56787751
rs58478653
rs1405500
rs10584687
rs72379000
rs7962628
rs10506816
rs7975021
rs12319627
rs10861991
rs11114162
rs199803610
rs146195661
rs139169178
rs7134679
rs10778677
rs199727057
rs111582337
rs10778678
rs10861992
rs10861993
rs10861994
rs7136105
rs7306195
rs12306147
rs10778679
rs12313859
rs11114170
rs7306426
rs12319460
rs12315098
rs12316573
rs12308122
rs11114173
rs11114175
rs7969760
rs7294482
rs12230772
rs7967604
rs6539468
rs11114183
rs11114184
rs11503487
rs11114185
rs10861998
rs11114186
rs8176914
rs7953683
rs6539469
rs7979987
rs7980894
rs7980134
rs6539470
rs12306680
rs7955388
rs10778681
rs8176875
rs7305134
rs7306065
rs10548125
rs10778682
rs7953362
rs7294911
rs10778683
rs141903755
rs9651966
rs2049589
rs8176845
rs4441080
rs7134833
rs8176841
rs2463168
rs2049590
rs2491341
rs2463167
rs2463104
rs3842842
rs10862007
rs7134813
rs1880883
rs1880884
rs7300145
rs2400546
rs7138974
rs10778685
rs10778686
rs7294941
rs7307647
rs2430866
rs201991608
rs201356128
rs2808356
rs2463108
rs2430867
rs2694831
rs10862012
rs6539471
rs11114218
rs4083220
rs58690417
rs3995243
rs7136806
rs2463171
rs2491339
rs711159
rs2694662
rs11114165
rs12300306
rs7974408
rs11114180
rs12369848
rs11114187
rs11114188
rs11114191
rs11114194
rs139148310
rs8176834
rs10862006
rs12301111
rs11114207
rs10862290
rs59816291
rs1921043
rs11114824
rs1882182
rs10862295
rs9783447
rs55968734
rs11114827
rs11114828
rs10778813
rs2060206
rs11114832
rs1432594
rs11114834
rs1851383
rs10506275
rs7955223
rs2288763
rs11114840
rs7971000
rs1522323
rs12425269
rs1522309
rs7964238
rs11114845
rs10862305
rs10862306
rs1357263
rs11114849
rs1522314
rs1403060
rs11114851
rs1357264
rs1403063
rs11114855
rs1403059
rs17008545
rs55633151
rs10862312
rs587669
rs527603
rs590327
rs499135
rs603466
rs188836364
rs550775
rs661049
rs7321451
rs139692788
rs550786
rs183268799
rs74043025
rs76327222
rs76062012
rs75766958
rs17066331
rs7996034
rs8002879
rs11842376
rs7139538
rs59392982
rs57176175
rs6562956
rs7999217
rs117290973
rs7321092
rs7319766
rs7991681
rs7990549
rs7333170
rs6562957
rs57048905
rs112785865
rs115998173
rs114612006
rs117647404
rs7317703
rs17066361
rs17066363
rs7992136
rs7992988
rs61180951
rs60322842
rs60838012
rs73532810
rs57443356
rs143526213
rs57409132
rs57020097
rs57241192
rs58484971
rs79690110
rs76774955
rs7328592
rs17066370
rs74651316
rs17066382
rs7317445
rs149033964
rs4646220
rs1756650
rs1682539
rs1682538
rs12432989
rs12889127
rs1952900
rs1682553
rs1750680
rs1155898
rs1155897
rs1756692
rs1750682
rs8005593
rs8004161
rs1750684
rs1616922
rs1756690
rs1750685
rs943154
rs1750686
rs1750687
rs1750688
rs138443140
rs60702445
rs56819667
rs7178141
rs10851854
rs7162856
rs28393893
rs2899780
rs2415137
rs2415136
rs200007637
rs145281580
rs16956956
rs1812842
rs35320017
rs72735137
rs72735139
rs72735141
rs12439127
rs11638897
rs113263393
rs11072372
rs8025088
rs8026681
rs10518988
rs77879986
rs72735156
rs72735160
rs112158855
rs151240791
rs8038734
rs4146286
rs72735166
rs1963894
rs10438370
rs146112125
rs16957064
rs3842946
rs2415135
rs72735170
rs16957095
rs7177472
rs4776602
rs4777514
rs4777516
rs12900846
rs11072376
rs4776603
rs8037282
rs4777517
rs72735173
rs7175376
rs148500404
rs138942136
rs72735181
rs28607101
rs28429820
rs16957189
rs113251209
rs28435710
rs72735194
rs1808495
rs72735185
rs8023504
rs113933005
rs72735188
rs144399812
rs140792603
rs60782465
rs116304433
rs73988169
rs148157517
rs142223753
rs61694705
rs73988177
rs143082665
rs7213224
rs7214205
rs112000107
rs149084909
rs75949371
rs112364995
rs8076688
rs149446808
rs143277488
rs60593733
rs143541497
rs149828119
rs148230483
rs146470007
rs7223940
rs116807421
rs73988193
rs142259820
rs148608561
rs61745366
rs147663159
rs192866670
rs145158935
rs7216902
rs148033670
rs142316432
rs75439267
rs8069069
rs144422718
rs73989920
rs150897677
rs144928062
rs73989923
rs73989924
rs34484088
rs9906390
rs34202693
rs113910932
rs111409152
rs2089464
rs11868597
rs7216725
rs16968287
rs7213182
rs9909015
rs8079412
rs6505221
rs6505222
rs8075184
rs9890402
rs8067480
rs1876430
rs8076569
rs1876431
rs1876432
rs1134142
rs11870977
rs1039723
rs1039724
rs111781771
rs79891199
rs9912077
rs9912617
rs9906718
rs60001093
rs55861543
rs73267746
rs9675277
rs9892391
rs9895333
rs8069983
rs9674612
rs28856871
rs28796625
rs7213719
rs7221217
rs7221238
rs7219775
rs7221473
rs7224960
rs9907077
rs7208991
rs7222715
rs7224572
rs7208589
rs67257819
rs7220071
rs8073226
rs9914869
rs9915124
rs6505223
rs7221226
rs2340518
rs7225596
rs7220978
rs61331213
rs4600517
rs73267779
rs9907225
rs6505224
rs8064758
rs9894572
rs10221201
rs10221206
rs60953784
rs7210955
rs8074481
rs138963014
rs9910309
rs114204953
rs114525592
rs16968641
rs1434597
rs35371014
rs34494773
rs35815918
rs34457990
rs16968647
rs16968652
rs67181753
rs12950265
rs200995025
rs202056800
rs7221496
rs1434592
rs1434591
rs1434590
rs1434589
rs67032529
rs60550499
rs35516390
rs12947832
rs35150860
rs34356931
rs35981285
rs12949709
rs34202818
rs8073522
rs137945484
rs34635308
rs57033172
rs58404255
rs116708089
rs114954837
rs12103895
rs114628744
rs114043738
rs116779480
rs7221706
rs116622596
rs180798494
rs73275017
rs138083214
rs4796084
rs7214197
rs192769757
rs73275023
rs12601979
rs4796085
rs7225069
rs73281411
rs73281414
rs8076783
rs57580463
rs200543720
rs71152719
rs56845839
rs8064988
rs8069360
rs143471015
rs34406117
rs7215158
rs7215341
rs34690046
rs34403146
rs1502510
rs1502511
rs1502512
rs2877476
rs36033723
rs62069633
rs1502504
rs8081768
rs202209424
rs35338848
rs1015872
rs76830380
rs1553370
rs1553371
rs35896893
rs1502522
rs34963393
rs1024075
rs1463901
rs937644
rs2134347
rs1910212
rs34974061
rs35621923
rs1502519
rs1393467
rs115764188
rs1604543
rs78384934
rs1502507
rs1604546
rs34620887
rs1910208
rs1587667
rs35703017
rs34981987
rs34375980
rs17204260
rs17204309
rs146656165
rs17204373
rs76486040
rs79386864
rs77573416
rs17204401
rs78950591
rs17187309
rs17773468
rs17773491
rs76576800
rs17187529
rs17187557
rs80089363
rs146963155
rs143614316
rs74258305
rs77194385
rs79673014
rs78148352
rs1442668
rs75544472
rs73452054
rs13381393
rs1442663
rs1442662
rs1036840
rs79411183
rs17081235
rs17775027
rs5825954
rs17775599
rs74348924
rs74258307
rs74793182
rs77066551
rs199727213
rs77779821
rs78301616
rs9319783
rs4381690
rs74453612
rs4450507
rs4371259
rs9953093
rs74919129
rs73455867
rs78702965
rs78510124
rs17776076
rs17271418
rs55800589
rs62124869
rs145344770
rs78711918
rs73919398
rs77282361
rs80345046
rs77122197
rs114176253
rs115790788
rs1509380
rs76884848
rs116158123
rs147937779
rs9856368
rs12638462
rs7610290
rs73887335
rs146477906
rs150382377
rs148357527
rs141559521
rs140168082
rs147886226
rs149997315
rs143206595
rs142032081
rs145308061
rs181479876
rs150187075
rs139891423
rs147265662
rs72940708
rs143989994
rs143356980
rs139257974
rs1872184
rs2239751
rs743753
rs150555129
rs149156272
rs616689
rs3838606
rs150050029
rs808148
rs6783922
rs6771348
rs4476497
rs745356
rs876105
rs876104
rs876103
rs60877431
rs9879397
rs2170840
rs6446208
rs12491440
rs12489607
rs4688705
rs12492540
rs138487881
rs17051043
rs17051045
rs142866429
rs728902
rs72942785
rs12492093
rs57910827
rs143363956
rs12492982
rs72942794
rs6794155
rs59036236
rs2076927
rs12486717
rs56856095
rs142776668
rs138532604
rs150167851
rs139311446
rs72944726
rs72944730
rs17051403
rs146648877
rs144313213
rs145987365
rs150600331
rs150042930
rs147009213
rs142175103
rs145260513
rs9814874
rs1107312
rs3806706
rs17050991
rs12491812
rs61574029
rs61613532
rs61193866
rs12487817
rs12486143
rs4688713
rs6766638
rs73835531
rs17050995
rs72938758
rs17051000
rs12494094
rs56170012
rs60552073
rs4688710
rs2227293
rs2285090
rs72341372
rs3749265
rs1894459
rs79192940
rs12494326
rs61316441
rs4688707
rs2239753
rs2239752
rs2035484
rs17072585
rs73832806
rs77627559
rs17072626
rs17072628
rs1156300
rs114273040
rs78192347
rs79289290
rs6852672
rs6838683
rs61090818
rs140478263
rs111734068
rs7723612
rs59923567
rs73209338
rs73209345
rs73209352
rs3797817
rs3797822
rs80044625
rs73209366
rs56792678
rs117288130
rs58642014
rs73211537
rs73211547
rs57251115
rs73211557
rs17161573
rs73211567
rs17161574
rs3851456
rs78933371
rs116116334
rs58620246
rs6872912
rs73211580
rs188310612
rs73211584
rs185204234
rs73211589
rs115082737
rs76427932
rs76702437
rs60144513
rs73211596
rs61155278
rs78106672
rs73213504
rs75293346
rs6876708
rs72766079
rs72766096
rs72766101
rs72768013
rs72768015
rs72768016
rs11952316
rs12653734
rs12658444
rs12654328
rs12652356
rs143808607
rs72768039
rs72768040
rs66624003
rs12654245
rs12657670
rs72768047
rs72768048
rs72768050
rs6897590
rs706750
rs6870162
rs6449969
rs77755791
rs6893995
rs7726677
rs16897944
rs16897947
rs1286269
rs141567423
rs114686006
rs75578845
rs74654212
rs7341100
rs58608362
rs73115211
rs6910170
rs55690456
rs73766647
rs57252792
rs60248244
rs111883917
rs201191409
rs6935822
rs75438601
rs79992571
rs7751808
rs73766682
rs73766684
rs73766687
rs73766691
rs145643944
rs6906817
rs6922026
rs146260589
rs113987180
rs113278658
rs138653811
rs73766696
rs141405806
rs73766701
rs73768903
rs73768904
rs73768912
rs7756653
rs57812895
rs79495210
rs28584378
rs28376537
rs73768928
rs76778055
rs6908123
rs58081323
rs1514519
rs993523
rs1024129
rs1024130
rs1399299
rs1514527
rs6472191
rs908094
rs11780252
rs6981427
rs6982534
rs4737721
rs1018294
rs11782520
rs11785724
rs9650215
rs1514511
rs9650150
rs11994554
rs964437
rs1514510
rs1913551
rs7826648
rs2175946
rs2056052
rs2137980
rs1546584
rs7828588
rs10957345
rs1913554
rs1399297
rs1955324
rs1913553
rs11988739
rs6992100
rs142585260
rs1514516
rs1514515
rs2884178
rs1514514
rs4737211
rs4737724
rs4737212
rs1514524
rs969016
rs4737217
rs7016510
rs35306389
rs35418456
rs34219748
rs13264865
rs34183439
rs79540121
rs71526983
rs34376658
rs1352301
rs983276
rs34062658
rs13262454
rs36055635
rs1843978
rs34197002
rs7840669
rs1159209
rs34649235
rs13250320
rs13282228
rs74487653
rs78799146
rs71526989
rs9408305
rs114807841
rs3005841
rs3005840
rs3005839
rs9298980
rs3005838
rs146098985
rs2232619
rs11987625

## Sheet: noncoding SNPs
rsID
rs77255685
rs12030582
rs78991734
rs1482958
rs35502938
rs359949
rs12032110
rs359952
rs359953
rs360038
rs12030796
rs382454
rs444823
rs379994
rs677417
rs438083
rs702839
rs34843051
rs785805
rs114184367
rs11809265
rs76015396
rs12039049
rs785699
rs672531
rs72874613
rs111872393
rs59020573
rs201356971
rs113061988
rs59818098
rs12045075
rs12035432
rs12035460
rs12045867
rs141301211
rs192293365
rs77285274
rs148846281
rs75433128
rs57803212
rs1402256
rs78757373
rs148548179
rs78907290
rs59037276
rs7526691
rs75268624
rs75585626
rs6675639
rs148703110
rs114849039
rs6692946
rs79652940
rs74655673
rs78815677
rs79204295
rs145261174
rs6694335
rs140739726
rs78448688
rs74744742
rs80230275
rs149588274
rs144624263
rs7550233
rs7528086
rs77248968
rs16840396
rs12268257
rs16928895
rs7096890
rs10887952
rs59350558
rs7075004
rs7897602
rs187312709
rs181443578
rs191818633
rs145413741
rs188948066
rs193115673
rs183542425
rs189190883
rs185852566
rs183241976
rs181031595
rs190721467
rs188142176
rs141410642
rs184412492
rs190460316
rs138717661
rs193194565
rs189669590
rs144821637
rs189145344
rs181037214
rs190716304
rs190035849
rs147467833
rs180983490
rs184135212
rs188878949
rs191420565
rs145751304
rs184518308
rs188886720
rs185834428
rs147328857
rs182045407
rs186340043
rs181628502
rs147863672
rs185817787
rs190674337
rs186860166
rs191498342
rs146942897
rs113517484
rs114311443
rs79673233
rs147588160
rs145470524
rs148628445
rs184359564
rs187080383
rs151183495
rs182892747
rs187318129
rs190668934
rs189890694
rs183277744
rs10836910
rs149804806
rs182026223
rs145090455
rs146854016
rs181193832
rs150325657
rs186067743
rs4575240
rs1488528
rs148978122
rs187293065
rs185539771
rs74690350
rs16930985
rs142036185
rs144695559
rs58640966
rs7309534
rs7133394
rs73361449
rs7300564
rs7301077
rs73343546
rs73343548
rs73343567
rs56787751
rs58478653
rs1405500
rs10584687
rs72379000
rs7962628
rs10506816
rs7975021
rs12319627
rs10861991
rs11114162
rs199803610
rs146195661
rs139169178
rs11114165
rs7134679
rs10778677
rs199727057
rs111582337
rs10778678
rs10861992
rs10861993
rs10861994
rs7136105
rs7306195
rs12306147
rs12300306
rs10778679
rs12313859
rs11114170
rs7306426
rs7974408
rs12319460
rs12315098
rs12316573
rs12308122
rs11114173
rs11114175
rs7969760
rs7294482
rs12230772
rs7967604
rs6539468
rs11114180
rs11114183
rs11114184
rs11503487
rs11114185
rs10861998
rs11114186
rs12369848
rs8176914
rs11114187
rs11114188
rs7953683
rs6539469
rs7979987
rs7980894
rs7980134
rs11114191
rs6539470
rs12306680
rs7955388
rs10778681
rs8176875
rs7305134
rs7306065
rs10548125
rs11114194
rs10778682
rs7953362
rs7294911
rs10778683
rs141903755
rs9651966
rs2049589
rs201991608
rs8176845
rs4441080
rs7134833
rs139148310
rs8176841
rs8176834
rs2463168
rs10862006
rs201356128
rs2049590
rs2491341
rs2463167
rs2463104
rs3842842
rs12301111
rs10862007
rs7134813
rs1880883
rs1880884
rs11114207
rs2808356
rs7300145
rs2400546
rs7138974
rs10778685
rs10778686
rs7294941
rs7307647
rs2463108
rs2430866
rs2430867
rs2694831
rs10862012
rs6539471
rs11114218
rs4083220
rs58690417
rs3995243
rs7136806
rs2463171
rs2491339
rs711159
rs2694662
rs10862290
rs59816291
rs1921043
rs11114824
rs1882182
rs10862295
rs9783447
rs55968734
rs11114827
rs11114828
rs10778813
rs2060206
rs11114832
rs1432594
rs11114834
rs1851383
rs10506275
rs7955223
rs2288763
rs11114840
rs7971000
rs1522323
rs12425269
rs1522309
rs7964238
rs11114845
rs10862305
rs10862306
rs1357263
rs11114849
rs1522314
rs1403060
rs11114851
rs1357264
rs1403063
rs11114855
rs1403059
rs17008545
rs55633151
rs10862312
rs7299227
rs7307299
rs113614841
rs12300417
rs111936155
rs76940475
rs4767475
rs2301712
rs184799921
rs141855648
rs7302143
rs11066205
rs73423230
rs73423237
rs12309786
rs73423239
rs7969611
rs11066222
rs139835055
rs59651973
rs7310858
rs9805001
rs11066224
rs7308489
rs201813490
rs188028538
rs73423249
rs113282770
rs12299116
rs73423256
rs117669645
rs73425426
rs112518947
rs7978824
rs12305354
rs150892695
rs7969909
rs1362036
rs7970647
rs73425452
rs112881953
rs12300530
rs74836869
rs73425459
rs11503173
rs11503174
rs149688110
rs73425462
rs11066281
rs7971486
rs11066285
rs11066286
rs10466926
rs112454444
rs7972574
rs7973432
rs16942050
rs10129047
rs10129049
rs73425482
rs59787000
rs12296808
rs200945931
rs7961064
rs200029372
rs141090203
rs12309312
rs12304009
rs7977554
rs199519175
rs7976467
rs61175907
rs12310199
rs7975267
rs11066321
rs9668774
rs9669704
rs148572041
rs147170718
rs73427513
rs73427514
rs12304478
rs191362896
rs12301915
rs58353393
rs201766409
rs7974468
rs7975439
rs112704007
rs140395464
rs141167648
rs7957501
rs141573815
rs7953069
rs73427539
rs138248105
rs73427542
rs112927414
rs7974342
rs12306705
rs12304501
rs61435109
rs12298059
rs112278256
rs200084595
rs146472712
rs144650110
rs112124649
rs140981811
rs141873436
rs10849640
rs10774490
rs10774491
rs10849641
rs10849642
rs587669
rs527603
rs590327
rs499135
rs603466
rs188836364
rs550775
rs661049
rs7321451
rs139692788
rs550786
rs183268799
rs74043025
rs76327222
rs76062012
rs75766958
rs17066331
rs7996034
rs8002879
rs11842376
rs7139538
rs59392982
rs57176175
rs6562956
rs7999217
rs117290973
rs7321092
rs7319766
rs7991681
rs7990549
rs7333170
rs6562957
rs57048905
rs112785865
rs115998173
rs114612006
rs117647404
rs7317703
rs17066361
rs17066363
rs7992136
rs7992988
rs61180951
rs60322842
rs60838012
rs73532810
rs57443356
rs143526213
rs57409132
rs57020097
rs57241192
rs58484971
rs79690110
rs76774955
rs7328592
rs17066370
rs74651316
rs17066382
rs7317445
rs149033964
rs4646220
rs1756650
rs1682539
rs1682538
rs12432989
rs12889127
rs1952900
rs1682553
rs1750680
rs1155898
rs1155897
rs1756692
rs1750682
rs8005593
rs8004161
rs1750684
rs1616922
rs1756690
rs1750685
rs943154
rs1750686
rs1750687
rs1750688
rs138443140
rs60702445
rs56819667
rs7178141
rs10851854
rs7162856
rs28393893
rs2899780
rs2415137
rs2415136
rs200007637
rs145281580
rs16956956
rs1812842
rs35320017
rs72735137
rs72735141
rs12439127
rs11638897
rs113263393
rs11072372
rs8025088
rs8026681
rs10518988
rs72735156
rs72735160
rs112158855
rs8038734
rs4146286
rs72735166
rs1963894
rs10438370
rs146112125
rs16957064
rs3842946
rs2415135
rs72735170
rs16957095
rs72735173
rs7175376
rs7177472
rs4776602
rs4777514
rs4777516
rs148500404
rs12900846
rs138942136
rs11072376
rs4776603
rs72735181
rs72735185
rs8037282
rs4777517
rs8023504
rs113933005
rs28607101
rs28429820
rs72735188
rs16957189
rs113251209
rs28435710
rs72735194
rs144399812
rs1808495
rs28719484
rs17142001
rs59656305
rs73536817
rs60427113
rs13333017
rs2061815
rs2061811
rs75204198
rs78673597
rs74493160
rs58598916
rs142113228
rs140792603
rs60782465
rs116304433
rs73988169
rs148157517
rs142223753
rs61694705
rs73988177
rs143082665
rs7213224
rs7214205
rs112000107
rs149084909
rs75949371
rs112364995
rs8076688
rs149446808
rs143277488
rs60593733
rs143541497
rs149828119
rs148230483
rs146470007
rs7223940
rs116807421
rs73988193
rs142259820
rs148608561
rs147663159
rs192866670
rs145158935
rs7216902
rs148033670
rs142316432
rs75439267
rs8069069
rs144422718
rs73989920
rs150897677
rs144928062
rs73989923
rs73989924
rs34484088
rs9906390
rs34202693
rs113910932
rs111409152
rs2089464
rs11868597
rs7216725
rs16968287
rs7213182
rs9909015
rs8079412
rs6505221
rs6505222
rs8075184
rs9890402
rs8067480
rs1876430
rs8076569
rs1876431
rs1876432
rs1134142
rs11870977
rs1039723
rs1039724
rs111781771
rs79891199
rs9912077
rs9912617
rs9906718
rs60001093
rs55861543
rs73267746
rs9675277
rs9892391
rs9895333
rs8069983
rs9674612
rs28856871
rs28796625
rs7213719
rs7221217
rs7221238
rs7219775
rs7221473
rs9907077
rs7208991
rs7222715
rs7224572
rs7208589
rs67257819
rs7220071
rs8073226
rs9914869
rs9915124
rs6505223
rs7221226
rs2340518
rs7225596
rs7220978
rs61331213
rs4600517
rs73267779
rs9907225
rs6505224
rs8064758
rs9894572
rs10221201
rs10221206
rs60953784
rs7210955
rs8074481
rs138963014
rs9910309
rs114204953
rs114525592
rs16968641
rs1434597
rs35371014
rs34494773
rs35815918
rs34457990
rs16968647
rs16968652
rs67181753
rs12950265
rs202056800
rs7221496
rs1434592
rs1434591
rs1434590
rs1434589
rs67032529
rs60550499
rs35516390
rs12947832
rs35150860
rs34356931
rs35981285
rs12949709
rs34202818
rs8073522
rs137945484
rs34635308
rs57033172
rs58404255
rs116708089
rs114954837
rs12103895
rs114628744
rs114043738
rs116779480
rs7221706
rs116622596
rs180798494
rs73275017
rs138083214
rs4796084
rs7214197
rs192769757
rs73275023
rs12601979
rs4796085
rs7225069
rs73281411
rs73281414
rs8076783
rs57580463
rs200543720
rs71152719
rs56845839
rs8064988
rs8069360
rs34406117
rs7215158
rs7215341
rs34690046
rs34403146
rs1502510
rs1502511
rs1502512
rs2877476
rs36033723
rs62069633
rs1502504
rs8081768
rs202209424
rs35338848
rs1015872
rs1553370
rs1553371
rs35896893
rs1502522
rs34963393
rs1024075
rs1463901
rs937644
rs2134347
rs1910212
rs34974061
rs35621923
rs1502519
rs1393467
rs115764188
rs1604543
rs78384934
rs1502507
rs1604546
rs34620887
rs1910208
rs1587667
rs35703017
rs34981987
rs34375980
rs77908545
rs181805720
rs75489175
rs76404130
rs190453098
rs187423937
rs117871391
rs116557515
rs9891869
rs74359130
rs75923795
rs9910441
rs77486483
rs9901040
rs7209150
rs200114405
rs16957259
rs8065936
rs7219938
rs7218559
rs7223494
rs73991544
rs12103627
rs9912206
rs9911436
rs188484859
rs9915087
rs7208177
rs80285212
rs16957312
rs9915946
rs17204260
rs17204309
rs146656165
rs17204373
rs76486040
rs79386864
rs77573416
rs17204401
rs78950591
rs17187309
rs17773468
rs17773491
rs76576800
rs17187529
rs17187557
rs80089363
rs146963155
rs143614316
rs74258305
rs77194385
rs79673014
rs78148352
rs1442668
rs75544472
rs73452054
rs13381393
rs1442663
rs1442662
rs1036840
rs79411183
rs17081235
rs17775027
rs5825954
rs17775599
rs74348924
rs74258307
rs74793182
rs77066551
rs199727213
rs77779821
rs78301616
rs9319783
rs4381690
rs74453612
rs4450507
rs4371259
rs9953093
rs74919129
rs73455867
rs78702965
rs78510124
rs17776076
rs17271418
rs55800589
rs62124869
rs145344770
rs78711918
rs73919398
rs77282361
rs80345046
rs77122197
rs114176253
rs115790788
rs1509380
rs76884848
rs116158123
rs147937779
rs34737153
rs62179966
rs2838103
rs146477906
rs9814874
rs1107312
rs150382377
rs148357527
rs3806706
rs141559521
rs140168082
rs17050991
rs12491812
rs61574029
rs61613532
rs61193866
rs72938758
rs12487817
rs12486143
rs147886226
rs4688713
rs6766638
rs73835531
rs17050995
rs149997315
rs17051000
rs143206595
rs12494094
rs56170012
rs142032081
rs60552073
rs4688710
rs145308061
rs181479876
rs150187075
rs2227293
rs139891423
rs147265662
rs2285090
rs72341372
rs3749265
rs1894459
rs72940708
rs79192940
rs12494326
rs61316441
rs4688707
rs143989994
rs143356980
rs139257974
rs1872184
rs2239751
rs743753
rs150555129
rs149156272
rs616689
rs3838606
rs150050029
rs808148
rs6783922
rs6771348
rs4476497
rs745356
rs876105
rs876104
rs876103
rs60877431
rs9879397
rs2170840
rs6446208
rs12491440
rs12489607
rs4688705
rs12492540
rs138487881
rs17051043
rs17051045
rs142866429
rs728902
rs72942785
rs12492093
rs57910827
rs143363956
rs12492982
rs72942794
rs6794155
rs59036236
rs2076927
rs12486717
rs56856095
rs142776668
rs2035484
rs138532604
rs150167851
rs139311446
rs72944726
rs72944730
rs17051403
rs146648877
rs144313213
rs145987365
rs150600331
rs150042930
rs147009213
rs142175103
rs145260513
rs17072585
rs73832806
rs77627559
rs17072626
rs17072628
rs1156300
rs114273040
rs13092957
rs151218425
rs71300358
rs71300359
rs35905574
rs34417691
rs113636321
rs113382150
rs6791029
rs16857698
rs35169978
rs112820080
rs13081077
rs13081962
rs13094028
rs34280482
rs13071143
rs13092589
rs13097155
rs35091720
rs13066987
rs16857722
rs34121067
rs35337132
rs71300362
rs68118338
rs61681239
rs13079829
rs35968429
rs35169775
rs66549858
rs71300363
rs35915776
rs34874141
rs35576849
rs34640415
rs73865173
rs5029228
rs5029229
rs5029230
rs5029231
rs5029232
rs13085440
rs35120114
rs73011377
rs35143778
rs13091317
rs13092007
rs34494832
rs67658114
rs34366057
rs34072376
rs34919366
rs35474382
rs34803372
rs34219737
rs73013146
rs77578861
rs71300364
rs138955708
rs149424499
rs111971497
rs111804544
rs34022468
rs13090856
rs13075641
rs13096360
rs35582642
rs34570330
rs34694626
rs4287892
rs4618190
rs4597677
rs4527345
rs35530030
rs34976459
rs6767865
rs6795160
rs34602328
rs6808073
rs6771128
rs68017465
rs6799114
rs6763296
rs34150945
rs34397234
rs6787537
rs34182464
rs35909744
rs71300367
rs34995913
rs76351021
rs113335080
rs56709777
rs113339434
rs71300368
rs13068542
rs34198349
rs111636298
rs35184743
rs34813802
rs34937793
rs13072923
rs28539192
rs71217183
rs34671779
rs13076961
rs13082327
rs36086926
rs13082747
rs114658477
rs34634123
rs34760415
rs6786902
rs6775674
rs6762941
rs57940019
rs58417751
rs35166437
rs35248983
rs35241294
rs34616200
rs35152416
rs7616189
rs7616357
rs7628061
rs16857818
rs35281406
rs16857822
rs16857830
rs16857833
rs71300369
rs73015053
rs73865194
rs35932228
rs73017010
rs16857836
rs34381490
rs13067009
rs34786298
rs9856368
rs12638462
rs7610290
rs73887335
rs78192347
rs79289290
rs6852672
rs6838683
rs79754206
rs11948550
rs6876708
rs72766079
rs72766096
rs72766101
rs72768013
rs72768015
rs72768016
rs11952316
rs12653734
rs12658444
rs12654328
rs12652356
rs143808607
rs72768039
rs72768040
rs66624003
rs12654245
rs12657670
rs72768047
rs72768048
rs72768050
rs6897590
rs706750
rs6870162
rs6449969
rs77755791
rs6893995
rs7726677
rs16897944
rs16897947
rs1286269
rs141567423
rs114686006
rs75578845
rs74654212
rs7341100
rs58608362
rs73115211
rs61090818
rs140478263
rs111734068
rs7723612
rs59923567
rs73209338
rs73209345
rs73209352
rs3797817
rs3797822
rs80044625
rs73209366
rs56792678
rs117288130
rs58642014
rs73211537
rs73211547
rs57251115
rs73211557
rs17161573
rs73211567
rs17161574
rs3851456
rs78933371
rs116116334
rs58620246
rs6872912
rs73211580
rs188310612
rs73211584
rs185204234
rs73211589
rs115082737
rs76427932
rs76702437
rs60144513
rs73211596
rs61155278
rs78106672
rs73213504
rs75293346
rs6910170
rs55690456
rs73766647
rs57252792
rs60248244
rs111883917
rs6935822
rs201191409
rs75438601
rs79992571
rs7751808
rs73766682
rs73766684
rs73766687
rs73766691
rs6906817
rs6922026
rs146260589
rs113987180
rs113278658
rs138653811
rs73766696
rs141405806
rs73766701
rs73768903
rs73768904
rs73768912
rs7756653
rs57812895
rs79495210
rs28584378
rs28376537
rs73768928
rs76778055
rs6908123
rs58081323
rs79964870
rs10225894
rs74831167
rs77208280
rs1982914
rs111354132
rs111638066
rs141081353
rs17169594
rs11987625
rs1514519
rs993523
rs1024129
rs1024130
rs1399299
rs1514527
rs6472191
rs908094
rs11780252
rs6981427
rs6982534
rs4737721
rs1018294
rs11782520
rs11785724
rs9650215
rs1514511
rs9650150
rs11994554
rs964437
rs1514510
rs1913551
rs7826648
rs2175946
rs2056052
rs2137980
rs1546584
rs7828588
rs10957345
rs1913554
rs1399297
rs1955324
rs1913553
rs11988739
rs6992100
rs1514516
rs1514515
rs2884178
rs1514514
rs4737211
rs4737724
rs4737212
rs1514524
rs969016
rs4737217
rs7016510
rs35306389
rs35418456
rs34219748
rs13264865
rs34183439
rs79540121
rs71526983
rs34376658
rs1352301
rs983276
rs34062658
rs13262454
rs36055635
rs1843978
rs34197002
rs7840669
rs1159209
rs34649235
rs13250320
rs13282228
rs74487653
rs78799146
rs71526989
rs7827847
rs61757296
rs56390936
rs57166526
rs56097831
rs73715282
rs61758590
rs112026831
rs11991278
rs7820667
rs35431302
rs73715284
rs6981918
rs79238966
rs138125383
rs143136175
rs144023459
rs147373399
rs9408305
rs114807841
rs3005841
rs3005840
rs3005839
rs9298980
rs3005838
rs146098985
rs12376317
rs11140438
rs77864417
rs76070407
rs7026545
rs118162820
rs77289516
rs79687217
rs11140444
rs78478227
rs74747959
rs75206446
rs76903266
rs78882819
rs80163524
rs11140448
rs11140450
rs11140451
rs12686250
rs77547820
rs28436040
rs76235185
rs11140456
rs11140457
rs11140458
rs10868123
rs11140459
rs11140460
rs10868125
rs956727
rs11140461
rs10868126
rs11140463
rs11140467
rs11140468
rs11137131
rs80211459
rs11137154
rs11137165
rs10867036
rs10867037
rs77879986
rs151240791
rs8066682
rs200995025
rs76830380
rs145643944
rs142585260
