# Supplementary material for: Genetic Predisposition to the Mortality in Septic Shock Patients: From GWAS to the Identification of a Regulatory Variant Modulating the Activity of a CISH Enhancer
Source: Int J Mol Sci. 2021 May 29;22(11):5852. doi: 10.3390/ijms22115852 (PMC8198806; doi:10.3390/ijms22115852)
Supplement: Supplementary file 1 [file ijms-22-05852-s001.zip › ijms-1214840 suppl/Supplementary files/Supplementary Table 7.xlsx]

## Sheet: Enhancer-SE
Chr	Start	End	SNP	Chr	Start	End	Gene	Super-Enhancer	Cell Type
chr1	33167504	33167505	rs77255685	chr1	33166840	33170542	NM_030786	0	Astrocytes
chr1	33167504	33167505	rs77255685	chr1	33166730	33170572	NM_030786	0	IMR90
chr1	33167504	33167505	rs77255685	chr1	33167359	33170442	NM_030786	0	Skeletal_Muscle_Myoblast
chr1	33167504	33167505	rs77255685	chr1	33149167	33170539	NM_030786	0	BI_Adipose_Nuclei
chr1	33167504	33167505	rs77255685	chr1	33158774	33182488	NM_001135256	0	BI_Duodenum_Smooth_Muscle
chr1	33167504	33167505	rs77255685	chr1	33158766	33170550	NM_030786	0	BI_Skeletal_Muscle
chr1	33167504	33167505	rs77255685	chr1	33146862	33172863	NM_030786	0	BI_Stomach_Smooth_Muscl
chr1	33167504	33167505	rs77255685	chr1	33148375	33170785	NM_030786	0	HSMMtube
chr1	33167504	33167505	rs77255685	chr1	33160711	33240289	NM_020888	1	LnCAP
chr1	33167504	33167505	rs77255685	chr1	33160205	33172849	NM_030786	0	Osteoblasts
chr1	33167504	33167505	rs77255685	chr1	33160260	33170708	NM_030786	0	u87
chr1	33167504	33167505	rs77255685	chr1	33158617	33172876	NM_030786	0	UCSD_Aorta
chr1	33167504	33167505	rs77255685	chr1	33149434	33241735	NM_020888	1	UCSD_Esophagus
chr1	33167504	33167505	rs77255685	chr1	33160527	33183266	NM_030786	0	UCSD_Gastric
chr1	33167504	33167505	rs77255685	chr1	33149531	33170738	NM_030786	0	UCSD_Psoas_Muscle
chr1	33172728	33172729	rs12030582	chr1	33158774	33182488	NM_001135256	0	BI_Duodenum_Smooth_Muscle
chr1	33172728	33172729	rs12030582	chr1	33146862	33172863	NM_030786	0	BI_Stomach_Smooth_Muscl
chr1	33172728	33172729	rs12030582	chr1	33160711	33240289	NM_020888	1	LnCAP
chr1	33172728	33172729	rs12030582	chr1	33160205	33172849	NM_030786	0	Osteoblasts
chr1	33172728	33172729	rs12030582	chr1	33158617	33172876	NM_030786	0	UCSD_Aorta
chr1	33172728	33172729	rs12030582	chr1	33149434	33241735	NM_020888	1	UCSD_Esophagus
chr1	33172728	33172729	rs12030582	chr1	33160527	33183266	NM_030786	0	UCSD_Gastric
chr1	33176119	33176120	rs78991734	chr1	33158774	33182488	NM_001135256	0	BI_Duodenum_Smooth_Muscle
chr1	33176119	33176120	rs78991734	chr1	33160711	33240289	NM_020888	1	LnCAP
chr1	33176119	33176120	rs78991734	chr1	33149434	33241735	NM_020888	1	UCSD_Esophagus
chr1	33176119	33176120	rs78991734	chr1	33160527	33183266	NM_030786	0	UCSD_Gastric
chr1	33178065	33178066	rs1482958	chr1	33178027	33183160	NM_030786	0	Colon_Crypt_2
chr1	33178065	33178066	rs1482958	chr1	33177751	33191598	NM_030786	0	UCSD_Lung
chr1	33178065	33178066	rs1482958	chr1	33177977	33183140	NM_030786	0	UCSD_Pancreas
chr1	33178065	33178066	rs1482958	chr1	33178028	33233959	NM_020888	1	Colon_Crypt_1
chr1	33178065	33178066	rs1482958	chr1	33177592	33183146	NM_030786	0	Colon_Crypt_3
chr1	33178065	33178066	rs1482958	chr1	33177512	33203772	NM_020888	0	HCT-116
chr1	33178065	33178066	rs1482958	chr1	33177349	33191940	NM_030786	0	HeLa
chr1	33178065	33178066	rs1482958	chr1	33177566	33191872	NM_020888	0	K562
chr1	33178065	33178066	rs1482958	chr1	33178029	33241698	NM_020888	1	UCSD_Adrenal_Gland
chr1	33178065	33178066	rs1482958	chr1	33177563	33178471	NM_030786	0	UCSD_Spleen
chr1	33178065	33178066	rs1482958	chr1	33177595	33191537	NM_030786	0	VACO_400
chr1	33178065	33178066	rs1482958	chr1	33177972	33203559	NM_020888	0	VACO_9M
chr1	33178065	33178066	rs1482958	chr1	33158774	33182488	NM_001135256	0	BI_Duodenum_Smooth_Muscle
chr1	33178065	33178066	rs1482958	chr1	33160711	33240289	NM_020888	1	LnCAP
chr1	33178065	33178066	rs1482958	chr1	33149434	33241735	NM_020888	1	UCSD_Esophagus
chr1	33178065	33178066	rs1482958	chr1	33160527	33183266	NM_030786	0	UCSD_Gastric
chr1	33178247	33178248	rs35502938	chr1	33178027	33183160	NM_030786	0	Colon_Crypt_2
chr1	33178247	33178248	rs35502938	chr1	33177751	33191598	NM_030786	0	UCSD_Lung
chr1	33178247	33178248	rs35502938	chr1	33177977	33183140	NM_030786	0	UCSD_Pancreas
chr1	33178247	33178248	rs35502938	chr1	33178028	33233959	NM_020888	1	Colon_Crypt_1
chr1	33178247	33178248	rs35502938	chr1	33177592	33183146	NM_030786	0	Colon_Crypt_3
chr1	33178247	33178248	rs35502938	chr1	33177512	33203772	NM_020888	0	HCT-116
chr1	33178247	33178248	rs35502938	chr1	33177349	33191940	NM_030786	0	HeLa
chr1	33178247	33178248	rs35502938	chr1	33177566	33191872	NM_020888	0	K562
chr1	33178247	33178248	rs35502938	chr1	33178029	33241698	NM_020888	1	UCSD_Adrenal_Gland
chr1	33178247	33178248	rs35502938	chr1	33177563	33178471	NM_030786	0	UCSD_Spleen
chr1	33178247	33178248	rs35502938	chr1	33177595	33191537	NM_030786	0	VACO_400
chr1	33178247	33178248	rs35502938	chr1	33177972	33203559	NM_020888	0	VACO_9M
chr1	33178247	33178248	rs35502938	chr1	33158774	33182488	NM_001135256	0	BI_Duodenum_Smooth_Muscle
chr1	33178247	33178248	rs35502938	chr1	33160711	33240289	NM_020888	1	LnCAP
chr1	33178247	33178248	rs35502938	chr1	33149434	33241735	NM_020888	1	UCSD_Esophagus
chr1	33178247	33178248	rs35502938	chr1	33160527	33183266	NM_030786	0	UCSD_Gastric
chr1	33185311	33185312	rs359949	chr1	33181615	33191612	NM_020888	0	BI_CD34_Primary_RO0153
chr1	33185311	33185312	rs359949	chr1	33181463	33191890	NM_001135256	0	BI_CD4_Memory_Primary_7pool
chr1	33185311	33185312	rs359949	chr1	33181844	33190953	NM_020888	0	H1
chr1	33185311	33185312	rs359949	chr1	33181066	33191647	NM_020888	0	HCC1954
chr1	33185311	33185312	rs359949	chr1	33177751	33191598	NM_030786	0	UCSD_Lung
chr1	33185311	33185312	rs359949	chr1	33182011	33197537	NM_001135256	0	BI_CD8_Memory_7pool
chr1	33185311	33185312	rs359949	chr1	33178028	33233959	NM_020888	1	Colon_Crypt_1
chr1	33185311	33185312	rs359949	chr1	33181794	33197166	NM_020888	0	H2171
chr1	33185311	33185312	rs359949	chr1	33177512	33203772	NM_020888	0	HCT-116
chr1	33185311	33185312	rs359949	chr1	33177349	33191940	NM_030786	0	HeLa
chr1	33185311	33185312	rs359949	chr1	33177566	33191872	NM_020888	0	K562
chr1	33185311	33185312	rs359949	chr1	33178029	33241698	NM_020888	1	UCSD_Adrenal_Gland
chr1	33185311	33185312	rs359949	chr1	33177595	33191537	NM_030786	0	VACO_400
chr1	33185311	33185312	rs359949	chr1	33177972	33203559	NM_020888	0	VACO_9M
chr1	33185311	33185312	rs359949	chr1	33160711	33240289	NM_020888	1	LnCAP
chr1	33185311	33185312	rs359949	chr1	33149434	33241735	NM_020888	1	UCSD_Esophagus
chr1	33186859	33186860	rs12032110	chr1	33181615	33191612	NM_020888	0	BI_CD34_Primary_RO0153
chr1	33186859	33186860	rs12032110	chr1	33181463	33191890	NM_001135256	0	BI_CD4_Memory_Primary_7pool
chr1	33186859	33186860	rs12032110	chr1	33181844	33190953	NM_020888	0	H1
chr1	33186859	33186860	rs12032110	chr1	33181066	33191647	NM_020888	0	HCC1954
chr1	33186859	33186860	rs12032110	chr1	33177751	33191598	NM_030786	0	UCSD_Lung
chr1	33186859	33186860	rs12032110	chr1	33182011	33197537	NM_001135256	0	BI_CD8_Memory_7pool
chr1	33186859	33186860	rs12032110	chr1	33178028	33233959	NM_020888	1	Colon_Crypt_1
chr1	33186859	33186860	rs12032110	chr1	33181794	33197166	NM_020888	0	H2171
chr1	33186859	33186860	rs12032110	chr1	33177512	33203772	NM_020888	0	HCT-116
chr1	33186859	33186860	rs12032110	chr1	33177349	33191940	NM_030786	0	HeLa
chr1	33186859	33186860	rs12032110	chr1	33177566	33191872	NM_020888	0	K562
chr1	33186859	33186860	rs12032110	chr1	33178029	33241698	NM_020888	1	UCSD_Adrenal_Gland
chr1	33186859	33186860	rs12032110	chr1	33177595	33191537	NM_030786	0	VACO_400
chr1	33186859	33186860	rs12032110	chr1	33177972	33203559	NM_020888	0	VACO_9M
chr1	33186859	33186860	rs12032110	chr1	33160711	33240289	NM_020888	1	LnCAP
chr1	33186859	33186860	rs12032110	chr1	33149434	33241735	NM_020888	1	UCSD_Esophagus
chr1	33187046	33187047	rs359952	chr1	33181615	33191612	NM_020888	0	BI_CD34_Primary_RO0153
chr1	33187046	33187047	rs359952	chr1	33181463	33191890	NM_001135256	0	BI_CD4_Memory_Primary_7pool
chr1	33187046	33187047	rs359952	chr1	33181844	33190953	NM_020888	0	H1
chr1	33187046	33187047	rs359952	chr1	33181066	33191647	NM_020888	0	HCC1954
chr1	33187046	33187047	rs359952	chr1	33177751	33191598	NM_030786	0	UCSD_Lung
chr1	33187046	33187047	rs359952	chr1	33182011	33197537	NM_001135256	0	BI_CD8_Memory_7pool
chr1	33187046	33187047	rs359952	chr1	33178028	33233959	NM_020888	1	Colon_Crypt_1
chr1	33187046	33187047	rs359952	chr1	33181794	33197166	NM_020888	0	H2171
chr1	33187046	33187047	rs359952	chr1	33177512	33203772	NM_020888	0	HCT-116
chr1	33187046	33187047	rs359952	chr1	33177349	33191940	NM_030786	0	HeLa
chr1	33187046	33187047	rs359952	chr1	33177566	33191872	NM_020888	0	K562
chr1	33187046	33187047	rs359952	chr1	33178029	33241698	NM_020888	1	UCSD_Adrenal_Gland
chr1	33187046	33187047	rs359952	chr1	33177595	33191537	NM_030786	0	VACO_400
chr1	33187046	33187047	rs359952	chr1	33177972	33203559	NM_020888	0	VACO_9M
chr1	33187046	33187047	rs359952	chr1	33160711	33240289	NM_020888	1	LnCAP
chr1	33187046	33187047	rs359952	chr1	33149434	33241735	NM_020888	1	UCSD_Esophagus
chr1	33187258	33187259	rs359953	chr1	33181615	33191612	NM_020888	0	BI_CD34_Primary_RO0153
chr1	33187258	33187259	rs359953	chr1	33181463	33191890	NM_001135256	0	BI_CD4_Memory_Primary_7pool
chr1	33187258	33187259	rs359953	chr1	33181844	33190953	NM_020888	0	H1
chr1	33187258	33187259	rs359953	chr1	33181066	33191647	NM_020888	0	HCC1954
chr1	33187258	33187259	rs359953	chr1	33177751	33191598	NM_030786	0	UCSD_Lung
chr1	33187258	33187259	rs359953	chr1	33182011	33197537	NM_001135256	0	BI_CD8_Memory_7pool
chr1	33187258	33187259	rs359953	chr1	33178028	33233959	NM_020888	1	Colon_Crypt_1
chr1	33187258	33187259	rs359953	chr1	33181794	33197166	NM_020888	0	H2171
chr1	33187258	33187259	rs359953	chr1	33177512	33203772	NM_020888	0	HCT-116
chr1	33187258	33187259	rs359953	chr1	33177349	33191940	NM_030786	0	HeLa
chr1	33187258	33187259	rs359953	chr1	33177566	33191872	NM_020888	0	K562
chr1	33187258	33187259	rs359953	chr1	33178029	33241698	NM_020888	1	UCSD_Adrenal_Gland
chr1	33187258	33187259	rs359953	chr1	33177595	33191537	NM_030786	0	VACO_400
chr1	33187258	33187259	rs359953	chr1	33177972	33203559	NM_020888	0	VACO_9M
chr1	33187258	33187259	rs359953	chr1	33160711	33240289	NM_020888	1	LnCAP
chr1	33187258	33187259	rs359953	chr1	33149434	33241735	NM_020888	1	UCSD_Esophagus
chr1	33188265	33188266	rs360038	chr1	33181615	33191612	NM_020888	0	BI_CD34_Primary_RO0153
chr1	33188265	33188266	rs360038	chr1	33181463	33191890	NM_001135256	0	BI_CD4_Memory_Primary_7pool
chr1	33188265	33188266	rs360038	chr1	33181844	33190953	NM_020888	0	H1
chr1	33188265	33188266	rs360038	chr1	33181066	33191647	NM_020888	0	HCC1954
chr1	33188265	33188266	rs360038	chr1	33177751	33191598	NM_030786	0	UCSD_Lung
chr1	33188265	33188266	rs360038	chr1	33182011	33197537	NM_001135256	0	BI_CD8_Memory_7pool
chr1	33188265	33188266	rs360038	chr1	33178028	33233959	NM_020888	1	Colon_Crypt_1
chr1	33188265	33188266	rs360038	chr1	33181794	33197166	NM_020888	0	H2171
chr1	33188265	33188266	rs360038	chr1	33177512	33203772	NM_020888	0	HCT-116
chr1	33188265	33188266	rs360038	chr1	33177349	33191940	NM_030786	0	HeLa
chr1	33188265	33188266	rs360038	chr1	33177566	33191872	NM_020888	0	K562
chr1	33188265	33188266	rs360038	chr1	33178029	33241698	NM_020888	1	UCSD_Adrenal_Gland
chr1	33188265	33188266	rs360038	chr1	33177595	33191537	NM_030786	0	VACO_400
chr1	33188265	33188266	rs360038	chr1	33177972	33203559	NM_020888	0	VACO_9M
chr1	33188265	33188266	rs360038	chr1	33160711	33240289	NM_020888	1	LnCAP
chr1	33188265	33188266	rs360038	chr1	33149434	33241735	NM_020888	1	UCSD_Esophagus
chr1	33188794	33188795	rs12030796	chr1	33181615	33191612	NM_020888	0	BI_CD34_Primary_RO0153
chr1	33188794	33188795	rs12030796	chr1	33181463	33191890	NM_001135256	0	BI_CD4_Memory_Primary_7pool
chr1	33188794	33188795	rs12030796	chr1	33181844	33190953	NM_020888	0	H1
chr1	33188794	33188795	rs12030796	chr1	33181066	33191647	NM_020888	0	HCC1954
chr1	33188794	33188795	rs12030796	chr1	33177751	33191598	NM_030786	0	UCSD_Lung
chr1	33188794	33188795	rs12030796	chr1	33182011	33197537	NM_001135256	0	BI_CD8_Memory_7pool
chr1	33188794	33188795	rs12030796	chr1	33178028	33233959	NM_020888	1	Colon_Crypt_1
chr1	33188794	33188795	rs12030796	chr1	33181794	33197166	NM_020888	0	H2171
chr1	33188794	33188795	rs12030796	chr1	33177512	33203772	NM_020888	0	HCT-116
chr1	33188794	33188795	rs12030796	chr1	33177349	33191940	NM_030786	0	HeLa
chr1	33188794	33188795	rs12030796	chr1	33177566	33191872	NM_020888	0	K562
chr1	33188794	33188795	rs12030796	chr1	33178029	33241698	NM_020888	1	UCSD_Adrenal_Gland
chr1	33188794	33188795	rs12030796	chr1	33177595	33191537	NM_030786	0	VACO_400
chr1	33188794	33188795	rs12030796	chr1	33177972	33203559	NM_020888	0	VACO_9M
chr1	33188794	33188795	rs12030796	chr1	33160711	33240289	NM_020888	1	LnCAP
chr1	33188794	33188795	rs12030796	chr1	33149434	33241735	NM_020888	1	UCSD_Esophagus
chr1	33188969	33188970	rs382454	chr1	33181615	33191612	NM_020888	0	BI_CD34_Primary_RO0153
chr1	33188969	33188970	rs382454	chr1	33181463	33191890	NM_001135256	0	BI_CD4_Memory_Primary_7pool
chr1	33188969	33188970	rs382454	chr1	33181844	33190953	NM_020888	0	H1
chr1	33188969	33188970	rs382454	chr1	33181066	33191647	NM_020888	0	HCC1954
chr1	33188969	33188970	rs382454	chr1	33177751	33191598	NM_030786	0	UCSD_Lung
chr1	33188969	33188970	rs382454	chr1	33182011	33197537	NM_001135256	0	BI_CD8_Memory_7pool
chr1	33188969	33188970	rs382454	chr1	33178028	33233959	NM_020888	1	Colon_Crypt_1
chr1	33188969	33188970	rs382454	chr1	33181794	33197166	NM_020888	0	H2171
chr1	33188969	33188970	rs382454	chr1	33177512	33203772	NM_020888	0	HCT-116
chr1	33188969	33188970	rs382454	chr1	33177349	33191940	NM_030786	0	HeLa
chr1	33188969	33188970	rs382454	chr1	33177566	33191872	NM_020888	0	K562
chr1	33188969	33188970	rs382454	chr1	33178029	33241698	NM_020888	1	UCSD_Adrenal_Gland
chr1	33188969	33188970	rs382454	chr1	33177595	33191537	NM_030786	0	VACO_400
chr1	33188969	33188970	rs382454	chr1	33177972	33203559	NM_020888	0	VACO_9M
chr1	33188969	33188970	rs382454	chr1	33160711	33240289	NM_020888	1	LnCAP
chr1	33188969	33188970	rs382454	chr1	33149434	33241735	NM_020888	1	UCSD_Esophagus
chr1	33188975	33188976	rs444823	chr1	33181615	33191612	NM_020888	0	BI_CD34_Primary_RO0153
chr1	33188975	33188976	rs444823	chr1	33181463	33191890	NM_001135256	0	BI_CD4_Memory_Primary_7pool
chr1	33188975	33188976	rs444823	chr1	33181844	33190953	NM_020888	0	H1
chr1	33188975	33188976	rs444823	chr1	33181066	33191647	NM_020888	0	HCC1954
chr1	33188975	33188976	rs444823	chr1	33177751	33191598	NM_030786	0	UCSD_Lung
chr1	33188975	33188976	rs444823	chr1	33182011	33197537	NM_001135256	0	BI_CD8_Memory_7pool
chr1	33188975	33188976	rs444823	chr1	33178028	33233959	NM_020888	1	Colon_Crypt_1
chr1	33188975	33188976	rs444823	chr1	33181794	33197166	NM_020888	0	H2171
chr1	33188975	33188976	rs444823	chr1	33177512	33203772	NM_020888	0	HCT-116
chr1	33188975	33188976	rs444823	chr1	33177349	33191940	NM_030786	0	HeLa
chr1	33188975	33188976	rs444823	chr1	33177566	33191872	NM_020888	0	K562
chr1	33188975	33188976	rs444823	chr1	33178029	33241698	NM_020888	1	UCSD_Adrenal_Gland
chr1	33188975	33188976	rs444823	chr1	33177595	33191537	NM_030786	0	VACO_400
chr1	33188975	33188976	rs444823	chr1	33177972	33203559	NM_020888	0	VACO_9M
chr1	33188975	33188976	rs444823	chr1	33160711	33240289	NM_020888	1	LnCAP
chr1	33188975	33188976	rs444823	chr1	33149434	33241735	NM_020888	1	UCSD_Esophagus
chr1	33189011	33189012	rs379994	chr1	33181615	33191612	NM_020888	0	BI_CD34_Primary_RO0153
chr1	33189011	33189012	rs379994	chr1	33181463	33191890	NM_001135256	0	BI_CD4_Memory_Primary_7pool
chr1	33189011	33189012	rs379994	chr1	33181844	33190953	NM_020888	0	H1
chr1	33189011	33189012	rs379994	chr1	33181066	33191647	NM_020888	0	HCC1954
chr1	33189011	33189012	rs379994	chr1	33177751	33191598	NM_030786	0	UCSD_Lung
chr1	33189011	33189012	rs379994	chr1	33182011	33197537	NM_001135256	0	BI_CD8_Memory_7pool
chr1	33189011	33189012	rs379994	chr1	33178028	33233959	NM_020888	1	Colon_Crypt_1
chr1	33189011	33189012	rs379994	chr1	33181794	33197166	NM_020888	0	H2171
chr1	33189011	33189012	rs379994	chr1	33177512	33203772	NM_020888	0	HCT-116
chr1	33189011	33189012	rs379994	chr1	33177349	33191940	NM_030786	0	HeLa
chr1	33189011	33189012	rs379994	chr1	33177566	33191872	NM_020888	0	K562
chr1	33189011	33189012	rs379994	chr1	33178029	33241698	NM_020888	1	UCSD_Adrenal_Gland
chr1	33189011	33189012	rs379994	chr1	33177595	33191537	NM_030786	0	VACO_400
chr1	33189011	33189012	rs379994	chr1	33177972	33203559	NM_020888	0	VACO_9M
chr1	33189011	33189012	rs379994	chr1	33160711	33240289	NM_020888	1	LnCAP
chr1	33189011	33189012	rs379994	chr1	33149434	33241735	NM_020888	1	UCSD_Esophagus
chr1	33189073	33189074	rs677417	chr1	33181615	33191612	NM_020888	0	BI_CD34_Primary_RO0153
chr1	33189073	33189074	rs677417	chr1	33181463	33191890	NM_001135256	0	BI_CD4_Memory_Primary_7pool
chr1	33189073	33189074	rs677417	chr1	33181844	33190953	NM_020888	0	H1
chr1	33189073	33189074	rs677417	chr1	33181066	33191647	NM_020888	0	HCC1954
chr1	33189073	33189074	rs677417	chr1	33177751	33191598	NM_030786	0	UCSD_Lung
chr1	33189073	33189074	rs677417	chr1	33182011	33197537	NM_001135256	0	BI_CD8_Memory_7pool
chr1	33189073	33189074	rs677417	chr1	33178028	33233959	NM_020888	1	Colon_Crypt_1
chr1	33189073	33189074	rs677417	chr1	33181794	33197166	NM_020888	0	H2171
chr1	33189073	33189074	rs677417	chr1	33177512	33203772	NM_020888	0	HCT-116
chr1	33189073	33189074	rs677417	chr1	33177349	33191940	NM_030786	0	HeLa
chr1	33189073	33189074	rs677417	chr1	33177566	33191872	NM_020888	0	K562
chr1	33189073	33189074	rs677417	chr1	33178029	33241698	NM_020888	1	UCSD_Adrenal_Gland
chr1	33189073	33189074	rs677417	chr1	33177595	33191537	NM_030786	0	VACO_400
chr1	33189073	33189074	rs677417	chr1	33177972	33203559	NM_020888	0	VACO_9M
chr1	33189073	33189074	rs677417	chr1	33160711	33240289	NM_020888	1	LnCAP
chr1	33189073	33189074	rs677417	chr1	33149434	33241735	NM_020888	1	UCSD_Esophagus
chr1	33189128	33189129	rs438083	chr1	33181615	33191612	NM_020888	0	BI_CD34_Primary_RO0153
chr1	33189128	33189129	rs438083	chr1	33181463	33191890	NM_001135256	0	BI_CD4_Memory_Primary_7pool
chr1	33189128	33189129	rs438083	chr1	33181844	33190953	NM_020888	0	H1
chr1	33189128	33189129	rs438083	chr1	33181066	33191647	NM_020888	0	HCC1954
chr1	33189128	33189129	rs438083	chr1	33177751	33191598	NM_030786	0	UCSD_Lung
chr1	33189128	33189129	rs438083	chr1	33182011	33197537	NM_001135256	0	BI_CD8_Memory_7pool
chr1	33189128	33189129	rs438083	chr1	33178028	33233959	NM_020888	1	Colon_Crypt_1
chr1	33189128	33189129	rs438083	chr1	33181794	33197166	NM_020888	0	H2171
chr1	33189128	33189129	rs438083	chr1	33177512	33203772	NM_020888	0	HCT-116
chr1	33189128	33189129	rs438083	chr1	33177349	33191940	NM_030786	0	HeLa
chr1	33189128	33189129	rs438083	chr1	33177566	33191872	NM_020888	0	K562
chr1	33189128	33189129	rs438083	chr1	33178029	33241698	NM_020888	1	UCSD_Adrenal_Gland
chr1	33189128	33189129	rs438083	chr1	33177595	33191537	NM_030786	0	VACO_400
chr1	33189128	33189129	rs438083	chr1	33177972	33203559	NM_020888	0	VACO_9M
chr1	33189128	33189129	rs438083	chr1	33160711	33240289	NM_020888	1	LnCAP
chr1	33189128	33189129	rs438083	chr1	33149434	33241735	NM_020888	1	UCSD_Esophagus
chr1	33189559	33189560	rs702839	chr1	33181615	33191612	NM_020888	0	BI_CD34_Primary_RO0153
chr1	33189559	33189560	rs702839	chr1	33181463	33191890	NM_001135256	0	BI_CD4_Memory_Primary_7pool
chr1	33189559	33189560	rs702839	chr1	33181844	33190953	NM_020888	0	H1
chr1	33189559	33189560	rs702839	chr1	33181066	33191647	NM_020888	0	HCC1954
chr1	33189559	33189560	rs702839	chr1	33177751	33191598	NM_030786	0	UCSD_Lung
chr1	33189559	33189560	rs702839	chr1	33182011	33197537	NM_001135256	0	BI_CD8_Memory_7pool
chr1	33189559	33189560	rs702839	chr1	33178028	33233959	NM_020888	1	Colon_Crypt_1
chr1	33189559	33189560	rs702839	chr1	33181794	33197166	NM_020888	0	H2171
chr1	33189559	33189560	rs702839	chr1	33177512	33203772	NM_020888	0	HCT-116
chr1	33189559	33189560	rs702839	chr1	33177349	33191940	NM_030786	0	HeLa
chr1	33189559	33189560	rs702839	chr1	33177566	33191872	NM_020888	0	K562
chr1	33189559	33189560	rs702839	chr1	33178029	33241698	NM_020888	1	UCSD_Adrenal_Gland
chr1	33189559	33189560	rs702839	chr1	33177595	33191537	NM_030786	0	VACO_400
chr1	33189559	33189560	rs702839	chr1	33177972	33203559	NM_020888	0	VACO_9M
chr1	33189559	33189560	rs702839	chr1	33160711	33240289	NM_020888	1	LnCAP
chr1	33189559	33189560	rs702839	chr1	33149434	33241735	NM_020888	1	UCSD_Esophagus
chr1	33189632	33189633	rs34843051	chr1	33181615	33191612	NM_020888	0	BI_CD34_Primary_RO0153
chr1	33189632	33189633	rs34843051	chr1	33181463	33191890	NM_001135256	0	BI_CD4_Memory_Primary_7pool
chr1	33189632	33189633	rs34843051	chr1	33181844	33190953	NM_020888	0	H1
chr1	33189632	33189633	rs34843051	chr1	33181066	33191647	NM_020888	0	HCC1954
chr1	33189632	33189633	rs34843051	chr1	33177751	33191598	NM_030786	0	UCSD_Lung
chr1	33189632	33189633	rs34843051	chr1	33182011	33197537	NM_001135256	0	BI_CD8_Memory_7pool
chr1	33189632	33189633	rs34843051	chr1	33178028	33233959	NM_020888	1	Colon_Crypt_1
chr1	33189632	33189633	rs34843051	chr1	33181794	33197166	NM_020888	0	H2171
chr1	33189632	33189633	rs34843051	chr1	33177512	33203772	NM_020888	0	HCT-116
chr1	33189632	33189633	rs34843051	chr1	33177349	33191940	NM_030786	0	HeLa
chr1	33189632	33189633	rs34843051	chr1	33177566	33191872	NM_020888	0	K562
chr1	33189632	33189633	rs34843051	chr1	33178029	33241698	NM_020888	1	UCSD_Adrenal_Gland
chr1	33189632	33189633	rs34843051	chr1	33177595	33191537	NM_030786	0	VACO_400
chr1	33189632	33189633	rs34843051	chr1	33177972	33203559	NM_020888	0	VACO_9M
chr1	33189632	33189633	rs34843051	chr1	33160711	33240289	NM_020888	1	LnCAP
chr1	33189632	33189633	rs34843051	chr1	33149434	33241735	NM_020888	1	UCSD_Esophagus
chr1	33189833	33189834	rs785805	chr1	33181615	33191612	NM_020888	0	BI_CD34_Primary_RO0153
chr1	33189833	33189834	rs785805	chr1	33181463	33191890	NM_001135256	0	BI_CD4_Memory_Primary_7pool
chr1	33189833	33189834	rs785805	chr1	33181844	33190953	NM_020888	0	H1
chr1	33189833	33189834	rs785805	chr1	33181066	33191647	NM_020888	0	HCC1954
chr1	33189833	33189834	rs785805	chr1	33177751	33191598	NM_030786	0	UCSD_Lung
chr1	33189833	33189834	rs785805	chr1	33182011	33197537	NM_001135256	0	BI_CD8_Memory_7pool
chr1	33189833	33189834	rs785805	chr1	33178028	33233959	NM_020888	1	Colon_Crypt_1
chr1	33189833	33189834	rs785805	chr1	33181794	33197166	NM_020888	0	H2171
chr1	33189833	33189834	rs785805	chr1	33177512	33203772	NM_020888	0	HCT-116
chr1	33189833	33189834	rs785805	chr1	33177349	33191940	NM_030786	0	HeLa
chr1	33189833	33189834	rs785805	chr1	33177566	33191872	NM_020888	0	K562
chr1	33189833	33189834	rs785805	chr1	33178029	33241698	NM_020888	1	UCSD_Adrenal_Gland
chr1	33189833	33189834	rs785805	chr1	33177595	33191537	NM_030786	0	VACO_400
chr1	33189833	33189834	rs785805	chr1	33177972	33203559	NM_020888	0	VACO_9M
chr1	33189833	33189834	rs785805	chr1	33160711	33240289	NM_020888	1	LnCAP
chr1	33189833	33189834	rs785805	chr1	33149434	33241735	NM_020888	1	UCSD_Esophagus
chr1	33190621	33190622	rs114184367	chr1	33190516	33191646	NM_030786	0	Astrocytes
chr1	33190621	33190622	rs114184367	chr1	33181615	33191612	NM_020888	0	BI_CD34_Primary_RO0153
chr1	33190621	33190622	rs114184367	chr1	33181463	33191890	NM_001135256	0	BI_CD4_Memory_Primary_7pool
chr1	33190621	33190622	rs114184367	chr1	33181844	33190953	NM_020888	0	H1
chr1	33190621	33190622	rs114184367	chr1	33181066	33191647	NM_020888	0	HCC1954
chr1	33190621	33190622	rs114184367	chr1	33190156	33191590	NM_020888	0	HMEC
chr1	33190621	33190622	rs114184367	chr1	33190072	33191891	NM_001135256	0	HUVEC
chr1	33190621	33190622	rs114184367	chr1	33190147	33191714	NM_001135256	0	RPMI-8402
chr1	33190621	33190622	rs114184367	chr1	33177751	33191598	NM_030786	0	UCSD_Lung
chr1	33190621	33190622	rs114184367	chr1	33182011	33197537	NM_001135256	0	BI_CD8_Memory_7pool
chr1	33190621	33190622	rs114184367	chr1	33178028	33233959	NM_020888	1	Colon_Crypt_1
chr1	33190621	33190622	rs114184367	chr1	33181794	33197166	NM_020888	0	H2171
chr1	33190621	33190622	rs114184367	chr1	33177512	33203772	NM_020888	0	HCT-116
chr1	33190621	33190622	rs114184367	chr1	33177349	33191940	NM_030786	0	HeLa
chr1	33190621	33190622	rs114184367	chr1	33177566	33191872	NM_020888	0	K562
chr1	33190621	33190622	rs114184367	chr1	33190372	33199706	NM_030786	0	NHLF
chr1	33190621	33190622	rs114184367	chr1	33190256	33196290	NM_030786	0	Osteoblasts
chr1	33190621	33190622	rs114184367	chr1	33190090	33196237	NM_020888	0	u87
chr1	33190621	33190622	rs114184367	chr1	33178029	33241698	NM_020888	1	UCSD_Adrenal_Gland
chr1	33190621	33190622	rs114184367	chr1	33177595	33191537	NM_030786	0	VACO_400
chr1	33190621	33190622	rs114184367	chr1	33177972	33203559	NM_020888	0	VACO_9M
chr1	33190621	33190622	rs114184367	chr1	33160711	33240289	NM_020888	1	LnCAP
chr1	33190621	33190622	rs114184367	chr1	33149434	33241735	NM_020888	1	UCSD_Esophagus
chr1	33191341	33191342	rs11809265	chr1	33190516	33191646	NM_030786	0	Astrocytes
chr1	33191341	33191342	rs11809265	chr1	33181615	33191612	NM_020888	0	BI_CD34_Primary_RO0153
chr1	33191341	33191342	rs11809265	chr1	33181463	33191890	NM_001135256	0	BI_CD4_Memory_Primary_7pool
chr1	33191341	33191342	rs11809265	chr1	33181066	33191647	NM_020888	0	HCC1954
chr1	33191341	33191342	rs11809265	chr1	33190156	33191590	NM_020888	0	HMEC
chr1	33191341	33191342	rs11809265	chr1	33190072	33191891	NM_001135256	0	HUVEC
chr1	33191341	33191342	rs11809265	chr1	33190920	33191576	NM_001135256	0	Jurkat
chr1	33191341	33191342	rs11809265	chr1	33190147	33191714	NM_001135256	0	RPMI-8402
chr1	33191341	33191342	rs11809265	chr1	33177751	33191598	NM_030786	0	UCSD_Lung
chr1	33191341	33191342	rs11809265	chr1	33182011	33197537	NM_001135256	0	BI_CD8_Memory_7pool
chr1	33191341	33191342	rs11809265	chr1	33178028	33233959	NM_020888	1	Colon_Crypt_1
chr1	33191341	33191342	rs11809265	chr1	33181794	33197166	NM_020888	0	H2171
chr1	33191341	33191342	rs11809265	chr1	33177512	33203772	NM_020888	0	HCT-116
chr1	33191341	33191342	rs11809265	chr1	33177349	33191940	NM_030786	0	HeLa
chr1	33191341	33191342	rs11809265	chr1	33177566	33191872	NM_020888	0	K562
chr1	33191341	33191342	rs11809265	chr1	33190372	33199706	NM_030786	0	NHLF
chr1	33191341	33191342	rs11809265	chr1	33190256	33196290	NM_030786	0	Osteoblasts
chr1	33191341	33191342	rs11809265	chr1	33190090	33196237	NM_020888	0	u87
chr1	33191341	33191342	rs11809265	chr1	33178029	33241698	NM_020888	1	UCSD_Adrenal_Gland
chr1	33191341	33191342	rs11809265	chr1	33177595	33191537	NM_030786	0	VACO_400
chr1	33191341	33191342	rs11809265	chr1	33177972	33203559	NM_020888	0	VACO_9M
chr1	33191341	33191342	rs11809265	chr1	33160711	33240289	NM_020888	1	LnCAP
chr1	33191341	33191342	rs11809265	chr1	33149434	33241735	NM_020888	1	UCSD_Esophagus
chr1	33191406	33191407	rs76015396	chr1	33190516	33191646	NM_030786	0	Astrocytes
chr1	33191406	33191407	rs76015396	chr1	33181615	33191612	NM_020888	0	BI_CD34_Primary_RO0153
chr1	33191406	33191407	rs76015396	chr1	33181463	33191890	NM_001135256	0	BI_CD4_Memory_Primary_7pool
chr1	33191406	33191407	rs76015396	chr1	33181066	33191647	NM_020888	0	HCC1954
chr1	33191406	33191407	rs76015396	chr1	33190156	33191590	NM_020888	0	HMEC
chr1	33191406	33191407	rs76015396	chr1	33190072	33191891	NM_001135256	0	HUVEC
chr1	33191406	33191407	rs76015396	chr1	33190920	33191576	NM_001135256	0	Jurkat
chr1	33191406	33191407	rs76015396	chr1	33190147	33191714	NM_001135256	0	RPMI-8402
chr1	33191406	33191407	rs76015396	chr1	33177751	33191598	NM_030786	0	UCSD_Lung
chr1	33191406	33191407	rs76015396	chr1	33182011	33197537	NM_001135256	0	BI_CD8_Memory_7pool
chr1	33191406	33191407	rs76015396	chr1	33178028	33233959	NM_020888	1	Colon_Crypt_1
chr1	33191406	33191407	rs76015396	chr1	33181794	33197166	NM_020888	0	H2171
chr1	33191406	33191407	rs76015396	chr1	33177512	33203772	NM_020888	0	HCT-116
chr1	33191406	33191407	rs76015396	chr1	33177349	33191940	NM_030786	0	HeLa
chr1	33191406	33191407	rs76015396	chr1	33177566	33191872	NM_020888	0	K562
chr1	33191406	33191407	rs76015396	chr1	33190372	33199706	NM_030786	0	NHLF
chr1	33191406	33191407	rs76015396	chr1	33190256	33196290	NM_030786	0	Osteoblasts
chr1	33191406	33191407	rs76015396	chr1	33190090	33196237	NM_020888	0	u87
chr1	33191406	33191407	rs76015396	chr1	33178029	33241698	NM_020888	1	UCSD_Adrenal_Gland
chr1	33191406	33191407	rs76015396	chr1	33177595	33191537	NM_030786	0	VACO_400
chr1	33191406	33191407	rs76015396	chr1	33177972	33203559	NM_020888	0	VACO_9M
chr1	33191406	33191407	rs76015396	chr1	33160711	33240289	NM_020888	1	LnCAP
chr1	33191406	33191407	rs76015396	chr1	33149434	33241735	NM_020888	1	UCSD_Esophagus
chr1	33192048	33192049	rs12039049	chr1	33182011	33197537	NM_001135256	0	BI_CD8_Memory_7pool
chr1	33192048	33192049	rs12039049	chr1	33178028	33233959	NM_020888	1	Colon_Crypt_1
chr1	33192048	33192049	rs12039049	chr1	33181794	33197166	NM_020888	0	H2171
chr1	33192048	33192049	rs12039049	chr1	33177512	33203772	NM_020888	0	HCT-116
chr1	33192048	33192049	rs12039049	chr1	33190372	33199706	NM_030786	0	NHLF
chr1	33192048	33192049	rs12039049	chr1	33190256	33196290	NM_030786	0	Osteoblasts
chr1	33192048	33192049	rs12039049	chr1	33190090	33196237	NM_020888	0	u87
chr1	33192048	33192049	rs12039049	chr1	33178029	33241698	NM_020888	1	UCSD_Adrenal_Gland
chr1	33192048	33192049	rs12039049	chr1	33177972	33203559	NM_020888	0	VACO_9M
chr1	33192048	33192049	rs12039049	chr1	33160711	33240289	NM_020888	1	LnCAP
chr1	33192048	33192049	rs12039049	chr1	33149434	33241735	NM_020888	1	UCSD_Esophagus
chr1	33192498	33192499	rs785699	chr1	33182011	33197537	NM_001135256	0	BI_CD8_Memory_7pool
chr1	33192498	33192499	rs785699	chr1	33178028	33233959	NM_020888	1	Colon_Crypt_1
chr1	33192498	33192499	rs785699	chr1	33181794	33197166	NM_020888	0	H2171
chr1	33192498	33192499	rs785699	chr1	33177512	33203772	NM_020888	0	HCT-116
chr1	33192498	33192499	rs785699	chr1	33190372	33199706	NM_030786	0	NHLF
chr1	33192498	33192499	rs785699	chr1	33190256	33196290	NM_030786	0	Osteoblasts
chr1	33192498	33192499	rs785699	chr1	33190090	33196237	NM_020888	0	u87
chr1	33192498	33192499	rs785699	chr1	33178029	33241698	NM_020888	1	UCSD_Adrenal_Gland
chr1	33192498	33192499	rs785699	chr1	33177972	33203559	NM_020888	0	VACO_9M
chr1	33192498	33192499	rs785699	chr1	33160711	33240289	NM_020888	1	LnCAP
chr1	33192498	33192499	rs785699	chr1	33149434	33241735	NM_020888	1	UCSD_Esophagus
chr1	33193118	33193119	rs672531	chr1	33182011	33197537	NM_001135256	0	BI_CD8_Memory_7pool
chr1	33193118	33193119	rs672531	chr1	33178028	33233959	NM_020888	1	Colon_Crypt_1
chr1	33193118	33193119	rs672531	chr1	33181794	33197166	NM_020888	0	H2171
chr1	33193118	33193119	rs672531	chr1	33177512	33203772	NM_020888	0	HCT-116
chr1	33193118	33193119	rs672531	chr1	33190372	33199706	NM_030786	0	NHLF
chr1	33193118	33193119	rs672531	chr1	33190256	33196290	NM_030786	0	Osteoblasts
chr1	33193118	33193119	rs672531	chr1	33190090	33196237	NM_020888	0	u87
chr1	33193118	33193119	rs672531	chr1	33178029	33241698	NM_020888	1	UCSD_Adrenal_Gland
chr1	33193118	33193119	rs672531	chr1	33177972	33203559	NM_020888	0	VACO_9M
chr1	33193118	33193119	rs672531	chr1	33160711	33240289	NM_020888	1	LnCAP
chr1	33193118	33193119	rs672531	chr1	33149434	33241735	NM_020888	1	UCSD_Esophagus
chr1	33194985	33194986	rs72874613	chr1	33182011	33197537	NM_001135256	0	BI_CD8_Memory_7pool
chr1	33194985	33194986	rs72874613	chr1	33178028	33233959	NM_020888	1	Colon_Crypt_1
chr1	33194985	33194986	rs72874613	chr1	33181794	33197166	NM_020888	0	H2171
chr1	33194985	33194986	rs72874613	chr1	33177512	33203772	NM_020888	0	HCT-116
chr1	33194985	33194986	rs72874613	chr1	33190372	33199706	NM_030786	0	NHLF
chr1	33194985	33194986	rs72874613	chr1	33190256	33196290	NM_030786	0	Osteoblasts
chr1	33194985	33194986	rs72874613	chr1	33190090	33196237	NM_020888	0	u87
chr1	33194985	33194986	rs72874613	chr1	33178029	33241698	NM_020888	1	UCSD_Adrenal_Gland
chr1	33194985	33194986	rs72874613	chr1	33177972	33203559	NM_020888	0	VACO_9M
chr1	33194985	33194986	rs72874613	chr1	33160711	33240289	NM_020888	1	LnCAP
chr1	33194985	33194986	rs72874613	chr1	33149434	33241735	NM_020888	1	UCSD_Esophagus
chr1	33195453	33195454	rs111872393	chr1	33182011	33197537	NM_001135256	0	BI_CD8_Memory_7pool
chr1	33195453	33195454	rs111872393	chr1	33178028	33233959	NM_020888	1	Colon_Crypt_1
chr1	33195453	33195454	rs111872393	chr1	33181794	33197166	NM_020888	0	H2171
chr1	33195453	33195454	rs111872393	chr1	33177512	33203772	NM_020888	0	HCT-116
chr1	33195453	33195454	rs111872393	chr1	33190372	33199706	NM_030786	0	NHLF
chr1	33195453	33195454	rs111872393	chr1	33190256	33196290	NM_030786	0	Osteoblasts
chr1	33195453	33195454	rs111872393	chr1	33190090	33196237	NM_020888	0	u87
chr1	33195453	33195454	rs111872393	chr1	33178029	33241698	NM_020888	1	UCSD_Adrenal_Gland
chr1	33195453	33195454	rs111872393	chr1	33177972	33203559	NM_020888	0	VACO_9M
chr1	33195453	33195454	rs111872393	chr1	33160711	33240289	NM_020888	1	LnCAP
chr1	33195453	33195454	rs111872393	chr1	33149434	33241735	NM_020888	1	UCSD_Esophagus
chr1	33196120	33196121	rs59020573	chr1	33182011	33197537	NM_001135256	0	BI_CD8_Memory_7pool
chr1	33196120	33196121	rs59020573	chr1	33178028	33233959	NM_020888	1	Colon_Crypt_1
chr1	33196120	33196121	rs59020573	chr1	33181794	33197166	NM_020888	0	H2171
chr1	33196120	33196121	rs59020573	chr1	33177512	33203772	NM_020888	0	HCT-116
chr1	33196120	33196121	rs59020573	chr1	33190372	33199706	NM_030786	0	NHLF
chr1	33196120	33196121	rs59020573	chr1	33190256	33196290	NM_030786	0	Osteoblasts
chr1	33196120	33196121	rs59020573	chr1	33190090	33196237	NM_020888	0	u87
chr1	33196120	33196121	rs59020573	chr1	33178029	33241698	NM_020888	1	UCSD_Adrenal_Gland
chr1	33196120	33196121	rs59020573	chr1	33177972	33203559	NM_020888	0	VACO_9M
chr1	33196120	33196121	rs59020573	chr1	33160711	33240289	NM_020888	1	LnCAP
chr1	33196120	33196121	rs59020573	chr1	33149434	33241735	NM_020888	1	UCSD_Esophagus
chr1	33196408	33196409	rs201356971	chr1	33182011	33197537	NM_001135256	0	BI_CD8_Memory_7pool
chr1	33196408	33196409	rs201356971	chr1	33178028	33233959	NM_020888	1	Colon_Crypt_1
chr1	33196408	33196409	rs201356971	chr1	33181794	33197166	NM_020888	0	H2171
chr1	33196408	33196409	rs201356971	chr1	33177512	33203772	NM_020888	0	HCT-116
chr1	33196408	33196409	rs201356971	chr1	33190372	33199706	NM_030786	0	NHLF
chr1	33196408	33196409	rs201356971	chr1	33178029	33241698	NM_020888	1	UCSD_Adrenal_Gland
chr1	33196408	33196409	rs201356971	chr1	33177972	33203559	NM_020888	0	VACO_9M
chr1	33196408	33196409	rs201356971	chr1	33160711	33240289	NM_020888	1	LnCAP
chr1	33196408	33196409	rs201356971	chr1	33149434	33241735	NM_020888	1	UCSD_Esophagus
chr1	33197353	33197354	rs113061988	chr1	33182011	33197537	NM_001135256	0	BI_CD8_Memory_7pool
chr1	33197353	33197354	rs113061988	chr1	33178028	33233959	NM_020888	1	Colon_Crypt_1
chr1	33197353	33197354	rs113061988	chr1	33177512	33203772	NM_020888	0	HCT-116
chr1	33197353	33197354	rs113061988	chr1	33190372	33199706	NM_030786	0	NHLF
chr1	33197353	33197354	rs113061988	chr1	33178029	33241698	NM_020888	1	UCSD_Adrenal_Gland
chr1	33197353	33197354	rs113061988	chr1	33177972	33203559	NM_020888	0	VACO_9M
chr1	33197353	33197354	rs113061988	chr1	33160711	33240289	NM_020888	1	LnCAP
chr1	33197353	33197354	rs113061988	chr1	33149434	33241735	NM_020888	1	UCSD_Esophagus
chr1	33197839	33197840	rs59818098	chr1	33178028	33233959	NM_020888	1	Colon_Crypt_1
chr1	33197839	33197840	rs59818098	chr1	33177512	33203772	NM_020888	0	HCT-116
chr1	33197839	33197840	rs59818098	chr1	33190372	33199706	NM_030786	0	NHLF
chr1	33197839	33197840	rs59818098	chr1	33178029	33241698	NM_020888	1	UCSD_Adrenal_Gland
chr1	33197839	33197840	rs59818098	chr1	33177972	33203559	NM_020888	0	VACO_9M
chr1	33197839	33197840	rs59818098	chr1	33160711	33240289	NM_020888	1	LnCAP
chr1	33197839	33197840	rs59818098	chr1	33149434	33241735	NM_020888	1	UCSD_Esophagus
chr1	33198420	33198421	rs12045075	chr1	33178028	33233959	NM_020888	1	Colon_Crypt_1
chr1	33198420	33198421	rs12045075	chr1	33177512	33203772	NM_020888	0	HCT-116
chr1	33198420	33198421	rs12045075	chr1	33190372	33199706	NM_030786	0	NHLF
chr1	33198420	33198421	rs12045075	chr1	33178029	33241698	NM_020888	1	UCSD_Adrenal_Gland
chr1	33198420	33198421	rs12045075	chr1	33177972	33203559	NM_020888	0	VACO_9M
chr1	33198420	33198421	rs12045075	chr1	33160711	33240289	NM_020888	1	LnCAP
chr1	33198420	33198421	rs12045075	chr1	33149434	33241735	NM_020888	1	UCSD_Esophagus
chr1	33198630	33198631	rs12035432	chr1	33178028	33233959	NM_020888	1	Colon_Crypt_1
chr1	33198630	33198631	rs12035432	chr1	33177512	33203772	NM_020888	0	HCT-116
chr1	33198630	33198631	rs12035432	chr1	33190372	33199706	NM_030786	0	NHLF
chr1	33198630	33198631	rs12035432	chr1	33178029	33241698	NM_020888	1	UCSD_Adrenal_Gland
chr1	33198630	33198631	rs12035432	chr1	33177972	33203559	NM_020888	0	VACO_9M
chr1	33198630	33198631	rs12035432	chr1	33160711	33240289	NM_020888	1	LnCAP
chr1	33198630	33198631	rs12035432	chr1	33149434	33241735	NM_020888	1	UCSD_Esophagus
chr1	33198711	33198712	rs12035460	chr1	33198705	33200435	NM_030786	0	HSMMtube
chr1	33198711	33198712	rs12035460	chr1	33178028	33233959	NM_020888	1	Colon_Crypt_1
chr1	33198711	33198712	rs12035460	chr1	33177512	33203772	NM_020888	0	HCT-116
chr1	33198711	33198712	rs12035460	chr1	33190372	33199706	NM_030786	0	NHLF
chr1	33198711	33198712	rs12035460	chr1	33178029	33241698	NM_020888	1	UCSD_Adrenal_Gland
chr1	33198711	33198712	rs12035460	chr1	33177972	33203559	NM_020888	0	VACO_9M
chr1	33198711	33198712	rs12035460	chr1	33160711	33240289	NM_020888	1	LnCAP
chr1	33198711	33198712	rs12035460	chr1	33149434	33241735	NM_020888	1	UCSD_Esophagus
chr1	33198782	33198783	rs12045867	chr1	33198705	33200435	NM_030786	0	HSMMtube
chr1	33198782	33198783	rs12045867	chr1	33178028	33233959	NM_020888	1	Colon_Crypt_1
chr1	33198782	33198783	rs12045867	chr1	33177512	33203772	NM_020888	0	HCT-116
chr1	33198782	33198783	rs12045867	chr1	33190372	33199706	NM_030786	0	NHLF
chr1	33198782	33198783	rs12045867	chr1	33178029	33241698	NM_020888	1	UCSD_Adrenal_Gland
chr1	33198782	33198783	rs12045867	chr1	33177972	33203559	NM_020888	0	VACO_9M
chr1	33198782	33198783	rs12045867	chr1	33160711	33240289	NM_020888	1	LnCAP
chr1	33198782	33198783	rs12045867	chr1	33149434	33241735	NM_020888	1	UCSD_Esophagus
chr1	36874213	36874214	rs141301211	chr1	36837739	36878794	NM_032881	1	HeLa
chr1	36874213	36874214	rs141301211	chr1	36873703	36887171	NM_032881	0	u87
chr1	36874213	36874214	rs141301211	chr1	36807933	36874662	NM_032017	1	Osteoblasts
chr1	36916787	36916788	rs192293365	chr1	36907569	36917253	NM_145047	0	BI_Adipose_Nuclei
chr1	36916787	36916788	rs192293365	chr1	36911887	36917094	NM_145047	0	H2171
chr1	97736216	97736217	rs59037276	chr1	97735874	97736965	NM_021190	0	CD14
chr1	97736657	97736658	rs7526691	chr1	97735874	97736965	NM_021190	0	CD14
chr1	97738178	97738179	rs75585626	chr1	97737075	97739149	NM_021190	0	BI_Adipose_Nuclei
chr1	97738178	97738179	rs75585626	chr1	97737084	97745121	NM_000110	0	HCC1954
chr1	97743864	97743865	rs6675639	chr1	97743588	97744326	NM_021190	0	Astrocytes
chr1	97743864	97743865	rs6675639	chr1	97737084	97745121	NM_000110	0	HCC1954
chr1	97743864	97743865	rs6675639	chr1	97742752	97743895	NM_021190	0	HCT-116
chr1	97743864	97743865	rs6675639	chr1	97742760	97744644	NM_021190	0	HeLa
chr1	97743864	97743865	rs6675639	chr1	97742872	97744608	NM_021190	0	HMEC
chr1	97743864	97743865	rs6675639	chr1	97742513	97744842	NM_021190	0	HUVEC
chr1	97743864	97743865	rs6675639	chr1	97743454	97744549	NM_021190	0	NHDF-Ad
chr1	97743864	97743865	rs6675639	chr1	97742863	97744614	NM_021190	0	Osteoblasts
chr1	97743864	97743865	rs6675639	chr1	97743579	97744266	NM_021190	0	u87
chr1	97743864	97743865	rs6675639	chr1	97743687	97744275	NM_021190	0	UCSD_Small_Intestine
chr1	97743864	97743865	rs6675639	chr1	97743733	97744243	NM_021190	0	VACO_400
chr1	240726299	240726300	rs149588274	chr1	240725044	240741083	NM_000143	0	BI_Skeletal_Muscle
chr1	240726299	240726300	rs149588274	chr1	240724831	240740773	NM_022469	0	MM1S
chr1	240726529	240726530	rs144624263	chr1	240725044	240741083	NM_000143	0	BI_Skeletal_Muscle
chr1	240726529	240726530	rs144624263	chr1	240724831	240740773	NM_022469	0	MM1S
chr1	240726591	240726592	rs7550233	chr1	240725044	240741083	NM_000143	0	BI_Skeletal_Muscle
chr1	240726591	240726592	rs7550233	chr1	240724831	240740773	NM_022469	0	MM1S
chr1	240726758	240726759	rs7528086	chr1	240725044	240741083	NM_000143	0	BI_Skeletal_Muscle
chr1	240726758	240726759	rs7528086	chr1	240724831	240740773	NM_022469	0	MM1S
chr1	240727983	240727984	rs77248968	chr1	240725044	240741083	NM_000143	0	BI_Skeletal_Muscle
chr1	240727983	240727984	rs77248968	chr1	240724831	240740773	NM_022469	0	MM1S
chr1	240737932	240737933	rs16840396	chr1	240725044	240741083	NM_000143	0	BI_Skeletal_Muscle
chr1	240737932	240737933	rs16840396	chr1	240724831	240740773	NM_022469	0	MM1S
chr10	91141497	91141498	rs7096890	chr10	91133613	91142788	NM_001548	0	UCSD_Esophagus
chr10	91141497	91141498	rs7096890	chr10	91126872	91154384	NM_001548	0	BI_Brain_Hippocampus_Middle_150
chr10	91141497	91141498	rs7096890	chr10	91133114	91145338	NM_001548	0	BI_Skeletal_Muscle
chr10	91141497	91141498	rs7096890	chr10	91086623	91145494	NM_001031683	0	UCSD_Spleen
chr10	91145054	91145055	rs10887952	chr10	91126872	91154384	NM_001548	0	BI_Brain_Hippocampus_Middle_150
chr10	91145054	91145055	rs10887952	chr10	91133114	91145338	NM_001548	0	BI_Skeletal_Muscle
chr10	91145054	91145055	rs10887952	chr10	91143707	91145787	NM_001548	0	CD14
chr10	91145054	91145055	rs10887952	chr10	91086623	91145494	NM_001031683	0	UCSD_Spleen
chr10	91145369	91145370	rs59350558	chr10	91126872	91154384	NM_001548	0	BI_Brain_Hippocampus_Middle_150
chr10	91145369	91145370	rs59350558	chr10	91143707	91145787	NM_001548	0	CD14
chr10	91145369	91145370	rs59350558	chr10	91086623	91145494	NM_001031683	0	UCSD_Spleen
chr10	91145405	91145406	rs7075004	chr10	91126872	91154384	NM_001548	0	BI_Brain_Hippocampus_Middle_150
chr10	91145405	91145406	rs7075004	chr10	91143707	91145787	NM_001548	0	CD14
chr10	91145405	91145406	rs7075004	chr10	91086623	91145494	NM_001031683	0	UCSD_Spleen
chr10	91150689	91150690	rs7897602	chr10	91150031	91150851	NM_001548	0	BI_Brain_Angular_Gyrus
chr10	91150689	91150690	rs7897602	chr10	91149874	91151168	NM_001548	0	BI_Brain_Anterior_Caudat
chr10	91150689	91150690	rs7897602	chr10	91149868	91151293	NM_001548	0	BI_Brain_Cingulate_Gyrus
chr10	91150689	91150690	rs7897602	chr10	91149769	91151295	NM_001548	0	BI_Brain_Hippocampus_Middle
chr10	91150689	91150690	rs7897602	chr10	91149864	91151303	NM_001548	0	BI_Brain_Inferior_Temporal_Lobe
chr10	91150689	91150690	rs7897602	chr10	91148280	91151168	NM_001548	0	Fetal_muscle
chr10	91150689	91150690	rs7897602	chr10	91149701	91153841	NM_001548	0	panc1
chr10	91150689	91150690	rs7897602	chr10	91150064	91150884	NM_001548	0	UCSD_Left_Ventricle
chr10	91150689	91150690	rs7897602	chr10	91150144	91150827	NM_001548	0	UCSD_Lung
chr10	91150689	91150690	rs7897602	chr10	91126872	91154384	NM_001548	0	BI_Brain_Hippocampus_Middle_150
chr12	79919467	79919468	rs10584687	chr12	79914884	79926541	NM_002583	0	Osteoblasts
chr12	79920467	79920468	rs72379000	chr12	79914884	79926541	NM_002583	0	Osteoblasts
chr12	79923758	79923759	rs7962628	chr12	79914884	79926541	NM_002583	0	Osteoblasts
chr12	79924857	79924858	rs10506816	chr12	79924642	79943613	NM_002583	0	HeLa
chr12	79924857	79924858	rs10506816	chr12	79914884	79926541	NM_002583	0	Osteoblasts
chr12	79926404	79926405	rs7975021	chr12	79924642	79943613	NM_002583	0	HeLa
chr12	79926404	79926405	rs7975021	chr12	79914884	79926541	NM_002583	0	Osteoblasts
chr12	79926480	79926481	rs12319627	chr12	79924642	79943613	NM_002583	0	HeLa
chr12	79926480	79926481	rs12319627	chr12	79914884	79926541	NM_002583	0	Osteoblasts
chr12	79929642	79929643	rs10861991	chr12	79924642	79943613	NM_002583	0	HeLa
chr12	79931485	79931486	rs11114162	chr12	79924642	79943613	NM_002583	0	HeLa
chr12	79931485	79931486	rs11114162	chr12	79930538	79961178	NM_002583	0	Fetal_Intestine_Large
chr12	79934494	79934495	rs199803610	chr12	79924642	79943613	NM_002583	0	HeLa
chr12	79934494	79934495	rs199803610	chr12	79930538	79961178	NM_002583	0	Fetal_Intestine_Large
chr12	79934495	79934496	rs146195661	chr12	79924642	79943613	NM_002583	0	HeLa
chr12	79934495	79934496	rs146195661	chr12	79930538	79961178	NM_002583	0	Fetal_Intestine_Large
chr12	79938341	79938342	rs139169178	chr12	79924642	79943613	NM_002583	0	HeLa
chr12	79938341	79938342	rs139169178	chr12	79930538	79961178	NM_002583	0	Fetal_Intestine_Large
chr12	79939349	79939350	rs11114165	chr12	79939301	79944381	NM_002583	0	Astrocytes
chr12	79939349	79939350	rs11114165	chr12	79939326	79944488	NM_002583	1	H1
chr12	79939349	79939350	rs11114165	chr12	79939312	79942730	NM_002583	0	MCF-7
chr12	79939349	79939350	rs11114165	chr12	79939241	79953073	NM_002583	0	Osteoblasts
chr12	79939349	79939350	rs11114165	chr12	79939254	79949582	NM_002583	0	panc1
chr12	79939349	79939350	rs11114165	chr12	79924642	79943613	NM_002583	0	HeLa
chr12	79939349	79939350	rs11114165	chr12	79930538	79961178	NM_002583	0	Fetal_Intestine_Large
chr12	79939349	79939350	rs11114165	chr12	79939224	79961920	NM_002583	0	HUVEC
chr12	79939504	79939505	rs7134679	chr12	79939301	79944381	NM_002583	0	Astrocytes
chr12	79939504	79939505	rs7134679	chr12	79939326	79944488	NM_002583	1	H1
chr12	79939504	79939505	rs7134679	chr12	79939465	79942873	NM_002583	0	HMEC
chr12	79939504	79939505	rs7134679	chr12	79939312	79942730	NM_002583	0	MCF-7
chr12	79939504	79939505	rs7134679	chr12	79939241	79953073	NM_002583	0	Osteoblasts
chr12	79939504	79939505	rs7134679	chr12	79939254	79949582	NM_002583	0	panc1
chr12	79939504	79939505	rs7134679	chr12	79924642	79943613	NM_002583	0	HeLa
chr12	79939504	79939505	rs7134679	chr12	79930538	79961178	NM_002583	0	Fetal_Intestine_Large
chr12	79939504	79939505	rs7134679	chr12	79939224	79961920	NM_002583	0	HUVEC
chr12	79939895	79939896	rs10778677	chr12	79939301	79944381	NM_002583	0	Astrocytes
chr12	79939895	79939896	rs10778677	chr12	79939326	79944488	NM_002583	1	H1
chr12	79939895	79939896	rs10778677	chr12	79939465	79942873	NM_002583	0	HMEC
chr12	79939895	79939896	rs10778677	chr12	79939531	79942624	NM_002583	0	HSMMtube
chr12	79939895	79939896	rs10778677	chr12	79939312	79942730	NM_002583	0	MCF-7
chr12	79939895	79939896	rs10778677	chr12	79939241	79953073	NM_002583	0	Osteoblasts
chr12	79939895	79939896	rs10778677	chr12	79939254	79949582	NM_002583	0	panc1
chr12	79939895	79939896	rs10778677	chr12	79939658	79942735	NM_002583	0	Skeletal_Muscle_Myoblast
chr12	79939895	79939896	rs10778677	chr12	79924642	79943613	NM_002583	0	HeLa
chr12	79939895	79939896	rs10778677	chr12	79930538	79961178	NM_002583	0	Fetal_Intestine_Large
chr12	79939895	79939896	rs10778677	chr12	79939531	79961482	NM_002583	0	HCC1954
chr12	79939895	79939896	rs10778677	chr12	79939224	79961920	NM_002583	0	HUVEC
chr12	79939895	79939896	rs10778677	chr12	79939735	79954824	NM_002583	0	UCSD_Aorta
chr12	79942707	79942708	rs199727057	chr12	79939301	79944381	NM_002583	0	Astrocytes
chr12	79942707	79942708	rs199727057	chr12	79940957	79953337	NM_002583	0	BI_Adipose_Nuclei
chr12	79942707	79942708	rs199727057	chr12	79939326	79944488	NM_002583	1	H1
chr12	79942707	79942708	rs199727057	chr12	79939465	79942873	NM_002583	0	HMEC
chr12	79942707	79942708	rs199727057	chr12	79939312	79942730	NM_002583	0	MCF-7
chr12	79942707	79942708	rs199727057	chr12	79939241	79953073	NM_002583	0	Osteoblasts
chr12	79942707	79942708	rs199727057	chr12	79939254	79949582	NM_002583	0	panc1
chr12	79942707	79942708	rs199727057	chr12	79939658	79942735	NM_002583	0	Skeletal_Muscle_Myoblast
chr12	79942707	79942708	rs199727057	chr12	79941063	79942738	NM_002583	0	UCSD_Lung
chr12	79942707	79942708	rs199727057	chr12	79924642	79943613	NM_002583	0	HeLa
chr12	79942707	79942708	rs199727057	chr12	79940845	79954995	NM_002583	0	Fetal_Intestine
chr12	79942707	79942708	rs199727057	chr12	79930538	79961178	NM_002583	0	Fetal_Intestine_Large
chr12	79942707	79942708	rs199727057	chr12	79939531	79961482	NM_002583	0	HCC1954
chr12	79942707	79942708	rs199727057	chr12	79939224	79961920	NM_002583	0	HUVEC
chr12	79942707	79942708	rs199727057	chr12	79939735	79954824	NM_002583	0	UCSD_Aorta
chr12	79942707	79942708	rs199727057	chr12	79941422	79954743	NM_002583	0	UCSD_Pancreas
chr12	79942707	79942708	rs199727057	chr12	79941157	79954858	NM_002583	0	UCSD_Small_Intestine
chr12	79942721	79942722	rs111582337	chr12	79939301	79944381	NM_002583	0	Astrocytes
chr12	79942721	79942722	rs111582337	chr12	79940957	79953337	NM_002583	0	BI_Adipose_Nuclei
chr12	79942721	79942722	rs111582337	chr12	79939326	79944488	NM_002583	1	H1
chr12	79942721	79942722	rs111582337	chr12	79939465	79942873	NM_002583	0	HMEC
chr12	79942721	79942722	rs111582337	chr12	79939312	79942730	NM_002583	0	MCF-7
chr12	79942721	79942722	rs111582337	chr12	79939241	79953073	NM_002583	0	Osteoblasts
chr12	79942721	79942722	rs111582337	chr12	79939254	79949582	NM_002583	0	panc1
chr12	79942721	79942722	rs111582337	chr12	79939658	79942735	NM_002583	0	Skeletal_Muscle_Myoblast
chr12	79942721	79942722	rs111582337	chr12	79941063	79942738	NM_002583	0	UCSD_Lung
chr12	79942721	79942722	rs111582337	chr12	79924642	79943613	NM_002583	0	HeLa
chr12	79942721	79942722	rs111582337	chr12	79940845	79954995	NM_002583	0	Fetal_Intestine
chr12	79942721	79942722	rs111582337	chr12	79930538	79961178	NM_002583	0	Fetal_Intestine_Large
chr12	79942721	79942722	rs111582337	chr12	79939531	79961482	NM_002583	0	HCC1954
chr12	79942721	79942722	rs111582337	chr12	79939224	79961920	NM_002583	0	HUVEC
chr12	79942721	79942722	rs111582337	chr12	79939735	79954824	NM_002583	0	UCSD_Aorta
chr12	79942721	79942722	rs111582337	chr12	79941422	79954743	NM_002583	0	UCSD_Pancreas
chr12	79942721	79942722	rs111582337	chr12	79941157	79954858	NM_002583	0	UCSD_Small_Intestine
chr12	79944776	79944777	rs10778678	chr12	79940957	79953337	NM_002583	0	BI_Adipose_Nuclei
chr12	79944776	79944777	rs10778678	chr12	79939241	79953073	NM_002583	0	Osteoblasts
chr12	79944776	79944777	rs10778678	chr12	79939254	79949582	NM_002583	0	panc1
chr12	79944776	79944777	rs10778678	chr12	79940845	79954995	NM_002583	0	Fetal_Intestine
chr12	79944776	79944777	rs10778678	chr12	79930538	79961178	NM_002583	0	Fetal_Intestine_Large
chr12	79944776	79944777	rs10778678	chr12	79939531	79961482	NM_002583	0	HCC1954
chr12	79944776	79944777	rs10778678	chr12	79939224	79961920	NM_002583	0	HUVEC
chr12	79944776	79944777	rs10778678	chr12	79939735	79954824	NM_002583	0	UCSD_Aorta
chr12	79944776	79944777	rs10778678	chr12	79941422	79954743	NM_002583	0	UCSD_Pancreas
chr12	79944776	79944777	rs10778678	chr12	79941157	79954858	NM_002583	0	UCSD_Small_Intestine
chr12	79946035	79946036	rs10861992	chr12	79940957	79953337	NM_002583	0	BI_Adipose_Nuclei
chr12	79946035	79946036	rs10861992	chr12	79939241	79953073	NM_002583	0	Osteoblasts
chr12	79946035	79946036	rs10861992	chr12	79939254	79949582	NM_002583	0	panc1
chr12	79946035	79946036	rs10861992	chr12	79940845	79954995	NM_002583	0	Fetal_Intestine
chr12	79946035	79946036	rs10861992	chr12	79930538	79961178	NM_002583	0	Fetal_Intestine_Large
chr12	79946035	79946036	rs10861992	chr12	79939531	79961482	NM_002583	0	HCC1954
chr12	79946035	79946036	rs10861992	chr12	79939224	79961920	NM_002583	0	HUVEC
chr12	79946035	79946036	rs10861992	chr12	79939735	79954824	NM_002583	0	UCSD_Aorta
chr12	79946035	79946036	rs10861992	chr12	79941422	79954743	NM_002583	0	UCSD_Pancreas
chr12	79946035	79946036	rs10861992	chr12	79941157	79954858	NM_002583	0	UCSD_Small_Intestine
chr12	79946103	79946104	rs10861993	chr12	79940957	79953337	NM_002583	0	BI_Adipose_Nuclei
chr12	79946103	79946104	rs10861993	chr12	79939241	79953073	NM_002583	0	Osteoblasts
chr12	79946103	79946104	rs10861993	chr12	79939254	79949582	NM_002583	0	panc1
chr12	79946103	79946104	rs10861993	chr12	79940845	79954995	NM_002583	0	Fetal_Intestine
chr12	79946103	79946104	rs10861993	chr12	79930538	79961178	NM_002583	0	Fetal_Intestine_Large
chr12	79946103	79946104	rs10861993	chr12	79939531	79961482	NM_002583	0	HCC1954
chr12	79946103	79946104	rs10861993	chr12	79939224	79961920	NM_002583	0	HUVEC
chr12	79946103	79946104	rs10861993	chr12	79939735	79954824	NM_002583	0	UCSD_Aorta
chr12	79946103	79946104	rs10861993	chr12	79941422	79954743	NM_002583	0	UCSD_Pancreas
chr12	79946103	79946104	rs10861993	chr12	79941157	79954858	NM_002583	0	UCSD_Small_Intestine
chr12	79946144	79946145	rs10861994	chr12	79940957	79953337	NM_002583	0	BI_Adipose_Nuclei
chr12	79946144	79946145	rs10861994	chr12	79939241	79953073	NM_002583	0	Osteoblasts
chr12	79946144	79946145	rs10861994	chr12	79939254	79949582	NM_002583	0	panc1
chr12	79946144	79946145	rs10861994	chr12	79940845	79954995	NM_002583	0	Fetal_Intestine
chr12	79946144	79946145	rs10861994	chr12	79930538	79961178	NM_002583	0	Fetal_Intestine_Large
chr12	79946144	79946145	rs10861994	chr12	79939531	79961482	NM_002583	0	HCC1954
chr12	79946144	79946145	rs10861994	chr12	79939224	79961920	NM_002583	0	HUVEC
chr12	79946144	79946145	rs10861994	chr12	79939735	79954824	NM_002583	0	UCSD_Aorta
chr12	79946144	79946145	rs10861994	chr12	79941422	79954743	NM_002583	0	UCSD_Pancreas
chr12	79946144	79946145	rs10861994	chr12	79941157	79954858	NM_002583	0	UCSD_Small_Intestine
chr12	79947955	79947956	rs7136105	chr12	79940957	79953337	NM_002583	0	BI_Adipose_Nuclei
chr12	79947955	79947956	rs7136105	chr12	79939241	79953073	NM_002583	0	Osteoblasts
chr12	79947955	79947956	rs7136105	chr12	79939254	79949582	NM_002583	0	panc1
chr12	79947955	79947956	rs7136105	chr12	79940845	79954995	NM_002583	0	Fetal_Intestine
chr12	79947955	79947956	rs7136105	chr12	79930538	79961178	NM_002583	0	Fetal_Intestine_Large
chr12	79947955	79947956	rs7136105	chr12	79939531	79961482	NM_002583	0	HCC1954
chr12	79947955	79947956	rs7136105	chr12	79939224	79961920	NM_002583	0	HUVEC
chr12	79947955	79947956	rs7136105	chr12	79939735	79954824	NM_002583	0	UCSD_Aorta
chr12	79947955	79947956	rs7136105	chr12	79941422	79954743	NM_002583	0	UCSD_Pancreas
chr12	79947955	79947956	rs7136105	chr12	79941157	79954858	NM_002583	0	UCSD_Small_Intestine
chr12	79948213	79948214	rs7306195	chr12	79940957	79953337	NM_002583	0	BI_Adipose_Nuclei
chr12	79948213	79948214	rs7306195	chr12	79939241	79953073	NM_002583	0	Osteoblasts
chr12	79948213	79948214	rs7306195	chr12	79939254	79949582	NM_002583	0	panc1
chr12	79948213	79948214	rs7306195	chr12	79940845	79954995	NM_002583	0	Fetal_Intestine
chr12	79948213	79948214	rs7306195	chr12	79930538	79961178	NM_002583	0	Fetal_Intestine_Large
chr12	79948213	79948214	rs7306195	chr12	79939531	79961482	NM_002583	0	HCC1954
chr12	79948213	79948214	rs7306195	chr12	79939224	79961920	NM_002583	0	HUVEC
chr12	79948213	79948214	rs7306195	chr12	79939735	79954824	NM_002583	0	UCSD_Aorta
chr12	79948213	79948214	rs7306195	chr12	79941422	79954743	NM_002583	0	UCSD_Pancreas
chr12	79948213	79948214	rs7306195	chr12	79941157	79954858	NM_002583	0	UCSD_Small_Intestine
chr12	79949233	79949234	rs12306147	chr12	79940957	79953337	NM_002583	0	BI_Adipose_Nuclei
chr12	79949233	79949234	rs12306147	chr12	79939241	79953073	NM_002583	0	Osteoblasts
chr12	79949233	79949234	rs12306147	chr12	79939254	79949582	NM_002583	0	panc1
chr12	79949233	79949234	rs12306147	chr12	79940845	79954995	NM_002583	0	Fetal_Intestine
chr12	79949233	79949234	rs12306147	chr12	79930538	79961178	NM_002583	0	Fetal_Intestine_Large
chr12	79949233	79949234	rs12306147	chr12	79939531	79961482	NM_002583	0	HCC1954
chr12	79949233	79949234	rs12306147	chr12	79939224	79961920	NM_002583	0	HUVEC
chr12	79949233	79949234	rs12306147	chr12	79939735	79954824	NM_002583	0	UCSD_Aorta
chr12	79949233	79949234	rs12306147	chr12	79941422	79954743	NM_002583	0	UCSD_Pancreas
chr12	79949233	79949234	rs12306147	chr12	79941157	79954858	NM_002583	0	UCSD_Small_Intestine
chr12	79949633	79949634	rs12300306	chr12	79940957	79953337	NM_002583	0	BI_Adipose_Nuclei
chr12	79949633	79949634	rs12300306	chr12	79939241	79953073	NM_002583	0	Osteoblasts
chr12	79949633	79949634	rs12300306	chr12	79940845	79954995	NM_002583	0	Fetal_Intestine
chr12	79949633	79949634	rs12300306	chr12	79930538	79961178	NM_002583	0	Fetal_Intestine_Large
chr12	79949633	79949634	rs12300306	chr12	79939531	79961482	NM_002583	0	HCC1954
chr12	79949633	79949634	rs12300306	chr12	79939224	79961920	NM_002583	0	HUVEC
chr12	79949633	79949634	rs12300306	chr12	79939735	79954824	NM_002583	0	UCSD_Aorta
chr12	79949633	79949634	rs12300306	chr12	79941422	79954743	NM_002583	0	UCSD_Pancreas
chr12	79949633	79949634	rs12300306	chr12	79941157	79954858	NM_002583	0	UCSD_Small_Intestine
chr12	79952577	79952578	rs10778679	chr12	79940957	79953337	NM_002583	0	BI_Adipose_Nuclei
chr12	79952577	79952578	rs10778679	chr12	79951977	79953158	NM_002480	0	BI_Skeletal_Muscle
chr12	79952577	79952578	rs10778679	chr12	79950503	79953154	NM_002480	0	Fetal_muscle
chr12	79952577	79952578	rs10778679	chr12	79939241	79953073	NM_002583	0	Osteoblasts
chr12	79952577	79952578	rs10778679	chr12	79940845	79954995	NM_002583	0	Fetal_Intestine
chr12	79952577	79952578	rs10778679	chr12	79930538	79961178	NM_002583	0	Fetal_Intestine_Large
chr12	79952577	79952578	rs10778679	chr12	79939531	79961482	NM_002583	0	HCC1954
chr12	79952577	79952578	rs10778679	chr12	79939224	79961920	NM_002583	0	HUVEC
chr12	79952577	79952578	rs10778679	chr12	79939735	79954824	NM_002583	0	UCSD_Aorta
chr12	79952577	79952578	rs10778679	chr12	79941422	79954743	NM_002583	0	UCSD_Pancreas
chr12	79952577	79952578	rs10778679	chr12	79941157	79954858	NM_002583	0	UCSD_Small_Intestine
chr12	79953398	79953399	rs12313859	chr12	79940845	79954995	NM_002583	0	Fetal_Intestine
chr12	79953398	79953399	rs12313859	chr12	79930538	79961178	NM_002583	0	Fetal_Intestine_Large
chr12	79953398	79953399	rs12313859	chr12	79939531	79961482	NM_002583	0	HCC1954
chr12	79953398	79953399	rs12313859	chr12	79939224	79961920	NM_002583	0	HUVEC
chr12	79953398	79953399	rs12313859	chr12	79939735	79954824	NM_002583	0	UCSD_Aorta
chr12	79953398	79953399	rs12313859	chr12	79941422	79954743	NM_002583	0	UCSD_Pancreas
chr12	79953398	79953399	rs12313859	chr12	79941157	79954858	NM_002583	0	UCSD_Small_Intestine
chr12	79954131	79954132	rs11114170	chr12	79940845	79954995	NM_002583	0	Fetal_Intestine
chr12	79954131	79954132	rs11114170	chr12	79930538	79961178	NM_002583	0	Fetal_Intestine_Large
chr12	79954131	79954132	rs11114170	chr12	79939531	79961482	NM_002583	0	HCC1954
chr12	79954131	79954132	rs11114170	chr12	79939224	79961920	NM_002583	0	HUVEC
chr12	79954131	79954132	rs11114170	chr12	79939735	79954824	NM_002583	0	UCSD_Aorta
chr12	79954131	79954132	rs11114170	chr12	79941422	79954743	NM_002583	0	UCSD_Pancreas
chr12	79954131	79954132	rs11114170	chr12	79941157	79954858	NM_002583	0	UCSD_Small_Intestine
chr12	79955646	79955647	rs7306426	chr12	79955129	79960882	NM_002583	0	Colon_Crypt_3
chr12	79955646	79955647	rs7306426	chr12	79930538	79961178	NM_002583	0	Fetal_Intestine_Large
chr12	79955646	79955647	rs7306426	chr12	79939531	79961482	NM_002583	0	HCC1954
chr12	79955646	79955647	rs7306426	chr12	79939224	79961920	NM_002583	0	HUVEC
chr12	79955966	79955967	rs7974408	chr12	79955129	79960882	NM_002583	0	Colon_Crypt_3
chr12	79955966	79955967	rs7974408	chr12	79930538	79961178	NM_002583	0	Fetal_Intestine_Large
chr12	79955966	79955967	rs7974408	chr12	79939531	79961482	NM_002583	0	HCC1954
chr12	79955966	79955967	rs7974408	chr12	79939224	79961920	NM_002583	0	HUVEC
chr12	79956288	79956289	rs12319460	chr12	79955129	79960882	NM_002583	0	Colon_Crypt_3
chr12	79956288	79956289	rs12319460	chr12	79930538	79961178	NM_002583	0	Fetal_Intestine_Large
chr12	79956288	79956289	rs12319460	chr12	79939531	79961482	NM_002583	0	HCC1954
chr12	79956288	79956289	rs12319460	chr12	79939224	79961920	NM_002583	0	HUVEC
chr12	79956807	79956808	rs12315098	chr12	79955129	79960882	NM_002583	0	Colon_Crypt_3
chr12	79956807	79956808	rs12315098	chr12	79930538	79961178	NM_002583	0	Fetal_Intestine_Large
chr12	79956807	79956808	rs12315098	chr12	79939531	79961482	NM_002583	0	HCC1954
chr12	79956807	79956808	rs12315098	chr12	79939224	79961920	NM_002583	0	HUVEC
chr12	79956913	79956914	rs12316573	chr12	79955129	79960882	NM_002583	0	Colon_Crypt_3
chr12	79956913	79956914	rs12316573	chr12	79930538	79961178	NM_002583	0	Fetal_Intestine_Large
chr12	79956913	79956914	rs12316573	chr12	79939531	79961482	NM_002583	0	HCC1954
chr12	79956913	79956914	rs12316573	chr12	79939224	79961920	NM_002583	0	HUVEC
chr12	79956929	79956930	rs12308122	chr12	79955129	79960882	NM_002583	0	Colon_Crypt_3
chr12	79956929	79956930	rs12308122	chr12	79930538	79961178	NM_002583	0	Fetal_Intestine_Large
chr12	79956929	79956930	rs12308122	chr12	79939531	79961482	NM_002583	0	HCC1954
chr12	79956929	79956930	rs12308122	chr12	79939224	79961920	NM_002583	0	HUVEC
chr12	79957656	79957657	rs11114173	chr12	79955129	79960882	NM_002583	0	Colon_Crypt_3
chr12	79957656	79957657	rs11114173	chr12	79930538	79961178	NM_002583	0	Fetal_Intestine_Large
chr12	79957656	79957657	rs11114173	chr12	79939531	79961482	NM_002583	0	HCC1954
chr12	79957656	79957657	rs11114173	chr12	79939224	79961920	NM_002583	0	HUVEC
chr12	79958986	79958987	rs11114175	chr12	79955129	79960882	NM_002583	0	Colon_Crypt_3
chr12	79958986	79958987	rs11114175	chr12	79930538	79961178	NM_002583	0	Fetal_Intestine_Large
chr12	79958986	79958987	rs11114175	chr12	79939531	79961482	NM_002583	0	HCC1954
chr12	79958986	79958987	rs11114175	chr12	79939224	79961920	NM_002583	0	HUVEC
chr12	79960432	79960433	rs7969760	chr12	79959491	79962166	NM_002480	0	CD20
chr12	79960432	79960433	rs7969760	chr12	79955129	79960882	NM_002583	0	Colon_Crypt_3
chr12	79960432	79960433	rs7969760	chr12	79959686	79961084	NM_002583	0	HeLa
chr12	79960432	79960433	rs7969760	chr12	79930538	79961178	NM_002583	0	Fetal_Intestine_Large
chr12	79960432	79960433	rs7969760	chr12	79939531	79961482	NM_002583	0	HCC1954
chr12	79960432	79960433	rs7969760	chr12	79939224	79961920	NM_002583	0	HUVEC
chr12	79961531	79961532	rs7294482	chr12	79959491	79962166	NM_002480	0	CD20
chr12	79961531	79961532	rs7294482	chr12	79939224	79961920	NM_002583	0	HUVEC
chr12	80011664	80011665	rs10778681	chr12	80008379	80030347	NM_002583	0	Osteoblasts
chr12	80014188	80014189	rs8176875	chr12	80008379	80030347	NM_002583	0	Osteoblasts
chr12	80015559	80015560	rs7305134	chr12	80008379	80030347	NM_002583	0	Osteoblasts
chr12	80015593	80015594	rs7306065	chr12	80008379	80030347	NM_002583	0	Osteoblasts
chr12	80017415	80017416	rs10548125	chr12	80008379	80030347	NM_002583	0	Osteoblasts
chr12	80019637	80019638	rs11114194	chr12	80008379	80030347	NM_002583	0	Osteoblasts
chr12	80019650	80019651	rs10778682	chr12	80008379	80030347	NM_002583	0	Osteoblasts
chr12	80021055	80021056	rs7953362	chr12	80008379	80030347	NM_002583	0	Osteoblasts
chr12	80023110	80023111	rs7294911	chr12	80008379	80030347	NM_002583	0	Osteoblasts
chr12	80024020	80024021	rs10778683	chr12	80008379	80030347	NM_002583	0	Osteoblasts
chr12	80024096	80024097	rs141903755	chr12	80008379	80030347	NM_002583	0	Osteoblasts
chr12	80028738	80028739	rs9651966	chr12	80028438	80029990	NM_002583	0	HCC1954
chr12	80028738	80028739	rs9651966	chr12	80028312	80030552	NM_002583	0	HMEC
chr12	80028738	80028739	rs9651966	chr12	80008379	80030347	NM_002583	0	Osteoblasts
chr12	80029516	80029517	rs2049589	chr12	80028438	80029990	NM_002583	0	HCC1954
chr12	80029516	80029517	rs2049589	chr12	80028312	80030552	NM_002583	0	HMEC
chr12	80029516	80029517	rs2049589	chr12	80008379	80030347	NM_002583	0	Osteoblasts
chr12	80030114	80030115	rs201991608	chr12	80028312	80030552	NM_002583	0	HMEC
chr12	80030114	80030115	rs201991608	chr12	80008379	80030347	NM_002583	0	Osteoblasts
chr12	80030118	80030119	rs8176845	chr12	80028312	80030552	NM_002583	0	HMEC
chr12	80030118	80030119	rs8176845	chr12	80008379	80030347	NM_002583	0	Osteoblasts
chr12	80036550	80036551	rs8176841	chr12	80036540	80039587	NM_002583	0	HepG2
chr12	80036800	80036801	rs8176834	chr12	80036540	80039587	NM_002583	0	HepG2
chr12	80036801	80036802	rs2463168	chr12	80036540	80039587	NM_002583	0	HepG2
chr12	80055232	80055233	rs7134813	chr12	80052403	80057069	NM_002583	0	panc1
chr12	80055766	80055767	rs1880883	chr12	80055751	80065155	NM_002583	0	Osteoblasts
chr12	80055766	80055767	rs1880883	chr12	80052403	80057069	NM_002583	0	panc1
chr12	80055971	80055972	rs1880884	chr12	80055751	80065155	NM_002583	0	Osteoblasts
chr12	80055971	80055972	rs1880884	chr12	80052403	80057069	NM_002583	0	panc1
chr12	80059229	80059230	rs11114207	chr12	80055751	80065155	NM_002583	0	Osteoblasts
chr12	80060598	80060599	rs2808356	chr12	80055751	80065155	NM_002583	0	Osteoblasts
chr12	80062156	80062157	rs7300145	chr12	80055751	80065155	NM_002583	0	Osteoblasts
chr12	80064366	80064367	rs2400546	chr12	80055751	80065155	NM_002583	0	Osteoblasts
chr12	80064940	80064941	rs7138974	chr12	80055751	80065155	NM_002583	0	Osteoblasts
chr12	80071955	80071956	rs10778686	chr12	80067086	80081919	NM_002583	0	Colon_Crypt_1
chr12	80071955	80071956	rs10778686	chr12	80071911	80087915	NM_002583	0	HCC1954
chr12	80073907	80073908	rs7294941	chr12	80067086	80081919	NM_002583	0	Colon_Crypt_1
chr12	80073907	80073908	rs7294941	chr12	80072540	80086341	NM_002583	0	Colon_Crypt_3
chr12	80073907	80073908	rs7294941	chr12	80071911	80087915	NM_002583	0	HCC1954
chr12	80076418	80076419	rs7307647	chr12	80067086	80081919	NM_002583	0	Colon_Crypt_1
chr12	80076418	80076419	rs7307647	chr12	80072540	80086341	NM_002583	0	Colon_Crypt_3
chr12	80076418	80076419	rs7307647	chr12	80071911	80087915	NM_002583	0	HCC1954
chr12	80076418	80076419	rs7307647	chr12	80075171	80101043	NM_002583	1	HMEC
chr12	80078424	80078425	rs2463108	chr12	80067086	80081919	NM_002583	0	Colon_Crypt_1
chr12	80078424	80078425	rs2463108	chr12	80072540	80086341	NM_002583	0	Colon_Crypt_3
chr12	80078424	80078425	rs2463108	chr12	80071911	80087915	NM_002583	0	HCC1954
chr12	80078424	80078425	rs2463108	chr12	80075171	80101043	NM_002583	1	HMEC
chr12	80078424	80078425	rs2463108	chr12	80078215	80086325	NM_002583	0	HUVEC
chr12	80078424	80078425	rs2463108	chr12	80078256	80087267	NM_002583	0	Osteoblasts
chr12	80080618	80080619	rs2430866	chr12	80067086	80081919	NM_002583	0	Colon_Crypt_1
chr12	80080618	80080619	rs2430866	chr12	80078600	80086681	NM_002583	0	Astrocytes
chr12	80080618	80080619	rs2430866	chr12	80072540	80086341	NM_002583	0	Colon_Crypt_3
chr12	80080618	80080619	rs2430866	chr12	80071911	80087915	NM_002583	0	HCC1954
chr12	80080618	80080619	rs2430866	chr12	80075171	80101043	NM_002583	1	HMEC
chr12	80080618	80080619	rs2430866	chr12	80078215	80086325	NM_002583	0	HUVEC
chr12	80080618	80080619	rs2430866	chr12	80078256	80087267	NM_002583	0	Osteoblasts
chr12	80080618	80080619	rs2430866	chr12	80079291	80087097	NM_002583	0	panc1
chr12	80083292	80083293	rs2430867	chr12	80082501	80083781	NM_002480	0	BI_CD34_Primary_RO01480
chr12	80083292	80083293	rs2430867	chr12	80081603	80084540	NM_002480	0	BI_CD34_Primary_RO0153
chr12	80083292	80083293	rs2430867	chr12	80082484	80083896	NM_002480	0	BI_CD34_Primary_RO01549
chr12	80083292	80083293	rs2430867	chr12	80082081	80083780	NM_002480	0	BI_Duodenum_Smooth_Muscle
chr12	80083292	80083293	rs2430867	chr12	80082708	80083978	NM_002480	0	BI_Skeletal_Muscle
chr12	80083292	80083293	rs2430867	chr12	80082327	80084646	NM_002480	0	CD19_primary
chr12	80083292	80083293	rs2430867	chr12	80082758	80083728	NM_002480	0	CD56
chr12	80083292	80083293	rs2430867	chr12	80082622	80083463	NM_002480	0	Fetal_Thymus
chr12	80083292	80083293	rs2430867	chr12	80082307	80083878	NM_002480	0	GM12878
chr12	80083292	80083293	rs2430867	chr12	80078600	80086681	NM_002583	0	Astrocytes
chr12	80083292	80083293	rs2430867	chr12	80081448	80086191	NM_002583	0	BI_Adipose_Nuclei
chr12	80083292	80083293	rs2430867	chr12	80082537	80085838	NM_002583	0	BI_Brain_Hippocampus_Middle_150
chr12	80083292	80083293	rs2430867	chr12	80081171	80085364	NM_002480	0	CD20
chr12	80083292	80083293	rs2430867	chr12	80072540	80086341	NM_002583	0	Colon_Crypt_3
chr12	80083292	80083293	rs2430867	chr12	80082369	80086994	NM_002583	0	Fetal_Intestine
chr12	80083292	80083293	rs2430867	chr12	80082165	80086752	NM_002583	0	Fetal_Intestine_Large
chr12	80083292	80083293	rs2430867	chr12	80081669	80087180	NM_002583	0	H2171
chr12	80083292	80083293	rs2430867	chr12	80071911	80087915	NM_002583	0	HCC1954
chr12	80083292	80083293	rs2430867	chr12	80081582	80087469	NM_002583	0	HeLa
chr12	80083292	80083293	rs2430867	chr12	80075171	80101043	NM_002583	1	HMEC
chr12	80083292	80083293	rs2430867	chr12	80078215	80086325	NM_002583	0	HUVEC
chr12	80083292	80083293	rs2430867	chr12	80082391	80086850	NM_002583	0	MCF-7
chr12	80083292	80083293	rs2430867	chr12	80078256	80087267	NM_002583	0	Osteoblasts
chr12	80083292	80083293	rs2430867	chr12	80079291	80087097	NM_002583	0	panc1
chr12	80083292	80083293	rs2430867	chr12	80080763	80087430	NM_002583	0	VACO_400
chr12	80086780	80086781	rs2694831	chr12	80082369	80086994	NM_002583	0	Fetal_Intestine
chr12	80086780	80086781	rs2694831	chr12	80081669	80087180	NM_002583	0	H2171
chr12	80086780	80086781	rs2694831	chr12	80071911	80087915	NM_002583	0	HCC1954
chr12	80086780	80086781	rs2694831	chr12	80081582	80087469	NM_002583	0	HeLa
chr12	80086780	80086781	rs2694831	chr12	80075171	80101043	NM_002583	1	HMEC
chr12	80086780	80086781	rs2694831	chr12	80082391	80086850	NM_002583	0	MCF-7
chr12	80086780	80086781	rs2694831	chr12	80078256	80087267	NM_002583	0	Osteoblasts
chr12	80086780	80086781	rs2694831	chr12	80079291	80087097	NM_002583	0	panc1
chr12	80086780	80086781	rs2694831	chr12	80080763	80087430	NM_002583	0	VACO_400
chr12	80088781	80088782	rs10862012	chr12	80075171	80101043	NM_002583	1	HMEC
chr12	80089395	80089396	rs6539471	chr12	80075171	80101043	NM_002583	1	HMEC
chr12	80090750	80090751	rs11114218	chr12	80075171	80101043	NM_002583	1	HMEC
chr12	80095182	80095183	rs4083220	chr12	80075171	80101043	NM_002583	1	HMEC
chr12	80096042	80096043	rs58690417	chr12	80075171	80101043	NM_002583	1	HMEC
chr12	80098910	80098911	rs3995243	chr12	80075171	80101043	NM_002583	1	HMEC
chr12	81715208	81715209	rs59816291	chr12	81713053	81726552	NM_014167	0	BI_Brain_Inferior_Temporal_Lobe
chr12	81719930	81719931	rs1921043	chr12	81713053	81726552	NM_014167	0	BI_Brain_Inferior_Temporal_Lobe
chr12	81721085	81721086	rs11114824	chr12	81713053	81726552	NM_014167	0	BI_Brain_Inferior_Temporal_Lobe
chr12	81723387	81723388	rs1882182	chr12	81713053	81726552	NM_014167	0	BI_Brain_Inferior_Temporal_Lobe
chr12	81727898	81727899	rs10862295	chr12	81724586	81733769	NM_014167	0	BI_Brain_Cingulate_Gyrus
chr12	81727898	81727899	rs10862295	chr12	81723632	81728061	NM_024560	0	BI_Brain_Hippocampus_Middle_150
chr12	81733745	81733746	rs9783447	chr12	81724586	81733769	NM_014167	0	BI_Brain_Cingulate_Gyrus
chr12	81752786	81752787	rs1432594	chr12	81752593	81763588	NM_014167	0	BI_Brain_Cingulate_Gyrus
chr12	81752786	81752787	rs1432594	chr12	81752323	81763926	NM_024560	0	BI_Brain_Hippocampus_Middle_150
chr12	81754268	81754269	rs11114834	chr12	81753248	81763343	NM_003625	0	BI_Brain_Anterior_Caudat
chr12	81754268	81754269	rs11114834	chr12	81752593	81763588	NM_014167	0	BI_Brain_Cingulate_Gyrus
chr12	81754268	81754269	rs11114834	chr12	81752323	81763926	NM_024560	0	BI_Brain_Hippocampus_Middle_150
chr12	81754268	81754269	rs11114834	chr12	81753117	81763519	NM_014167	0	BI_Brain_Inferior_Temporal_Lobe
chr12	81761458	81761459	rs1851383	chr12	81753248	81763343	NM_003625	0	BI_Brain_Anterior_Caudat
chr12	81761458	81761459	rs1851383	chr12	81752593	81763588	NM_014167	0	BI_Brain_Cingulate_Gyrus
chr12	81761458	81761459	rs1851383	chr12	81752323	81763926	NM_024560	0	BI_Brain_Hippocampus_Middle_150
chr12	81761458	81761459	rs1851383	chr12	81753117	81763519	NM_014167	0	BI_Brain_Inferior_Temporal_Lobe
chr12	81762478	81762479	rs10506275	chr12	81753248	81763343	NM_003625	0	BI_Brain_Anterior_Caudat
chr12	81762478	81762479	rs10506275	chr12	81752593	81763588	NM_014167	0	BI_Brain_Cingulate_Gyrus
chr12	81762478	81762479	rs10506275	chr12	81752323	81763926	NM_024560	0	BI_Brain_Hippocampus_Middle_150
chr12	81762478	81762479	rs10506275	chr12	81753117	81763519	NM_014167	0	BI_Brain_Inferior_Temporal_Lobe
chr12	81770143	81770144	rs11114840	chr12	81768335	81819176	NM_014167	1	LnCAP
chr12	81771820	81771821	rs7971000	chr12	81768335	81819176	NM_014167	1	LnCAP
chr12	81778273	81778274	rs1522323	chr12	81768335	81819176	NM_014167	1	LnCAP
chr12	81781152	81781153	rs12425269	chr12	81768335	81819176	NM_014167	1	LnCAP
chr12	81786263	81786264	rs1522309	chr12	81768335	81819176	NM_014167	1	LnCAP
chr12	81788451	81788452	rs7964238	chr12	81768335	81819176	NM_014167	1	LnCAP
chr12	81791523	81791524	rs11114845	chr12	81768335	81819176	NM_014167	1	LnCAP
chr12	81795662	81795663	rs10862305	chr12	81768335	81819176	NM_014167	1	LnCAP
chr12	81796157	81796158	rs10862306	chr12	81768335	81819176	NM_014167	1	LnCAP
chr12	81797397	81797398	rs1357263	chr12	81768335	81819176	NM_014167	1	LnCAP
chr12	81800797	81800798	rs11114849	chr12	81768335	81819176	NM_014167	1	LnCAP
chr12	81802254	81802255	rs1522314	chr12	81801175	81802547	NM_014167	0	HUVEC
chr12	81802254	81802255	rs1522314	chr12	81768335	81819176	NM_014167	1	LnCAP
chr12	81804777	81804778	rs1403060	chr12	81802295	81812697	NM_024560	0	BI_Brain_Hippocampus_Middle_150
chr12	81804777	81804778	rs1403060	chr12	81768335	81819176	NM_014167	1	LnCAP
chr12	81806096	81806097	rs11114851	chr12	81802295	81812697	NM_024560	0	BI_Brain_Hippocampus_Middle_150
chr12	81806096	81806097	rs11114851	chr12	81768335	81819176	NM_014167	1	LnCAP
chr12	81806696	81806697	rs1357264	chr12	81802295	81812697	NM_024560	0	BI_Brain_Hippocampus_Middle_150
chr12	81806696	81806697	rs1357264	chr12	81768335	81819176	NM_014167	1	LnCAP
chr12	81808104	81808105	rs1403063	chr12	81802295	81812697	NM_024560	0	BI_Brain_Hippocampus_Middle_150
chr12	81808104	81808105	rs1403063	chr12	81768335	81819176	NM_014167	1	LnCAP
chr12	81811292	81811293	rs11114855	chr12	81809474	81811703	NM_003625	0	BI_Brain_Anterior_Caudat
chr12	81811292	81811293	rs11114855	chr12	81809357	81812121	NM_014167	0	BI_Brain_Cingulate_Gyrus
chr12	81811292	81811293	rs11114855	chr12	81809439	81812031	NM_014167	0	BI_Brain_Inferior_Temporal_Lobe
chr12	81811292	81811293	rs11114855	chr12	81802295	81812697	NM_024560	0	BI_Brain_Hippocampus_Middle_150
chr12	81811292	81811293	rs11114855	chr12	81768335	81819176	NM_014167	1	LnCAP
chr12	81811759	81811760	rs1403059	chr12	81809357	81812121	NM_014167	0	BI_Brain_Cingulate_Gyrus
chr12	81811759	81811760	rs1403059	chr12	81809439	81812031	NM_014167	0	BI_Brain_Inferior_Temporal_Lobe
chr12	81811759	81811760	rs1403059	chr12	81802295	81812697	NM_024560	0	BI_Brain_Hippocampus_Middle_150
chr12	81811759	81811760	rs1403059	chr12	81768335	81819176	NM_014167	1	LnCAP
chr12	112568643	112568644	rs7299227	chr12	112568156	112571722	NM_001143906	0	BI_Brain_Cingulate_Gyrus
chr12	112568643	112568644	rs7299227	chr12	112568107	112571708	NM_024953	0	BI_Brain_Inferior_Temporal_Lobe
chr12	112568643	112568644	rs7299227	chr12	112568083	112569113	NM_001143906	0	BI_CD34_Primary_RO01480
chr12	112568643	112568644	rs7299227	chr12	112567866	112569267	NM_001143906	0	BI_CD4_Memory_Primary_8pool
chr12	112568643	112568644	rs7299227	chr12	112567718	112569300	NM_001143906	0	BI_CD4_Naive_Primary_8pool
chr12	112568643	112568644	rs7299227	chr12	112567957	112569494	NM_001143906	0	BI_CD4p_CD225int_CD127p_Tmem
chr12	112568643	112568644	rs7299227	chr12	112567558	112570014	NM_001143906	0	BI_CD4p_CD25-_CD45ROp_Memory
chr12	112568643	112568644	rs7299227	chr12	112562852	112571498	NM_001143906	0	BI_CD4p_CD25-_Il17-_PMAstim_Th
chr12	112568643	112568644	rs7299227	chr12	112562967	112569709	NM_001143906	0	BI_CD4p_CD25-_Il17p_PMAstim_Th17
chr12	112568643	112568644	rs7299227	chr12	112567861	112569023	NM_001143906	0	BI_CD8_Naive_7pool
chr12	112568643	112568644	rs7299227	chr12	112567833	112569301	NM_001143906	0	BI_CD8_Naive_8pool
chr12	112568643	112568644	rs7299227	chr12	112559328	112569798	NM_024953	0	BI_Duodenum_Smooth_Muscle
chr12	112568643	112568644	rs7299227	chr12	112567591	112569723	NM_001143906	0	CD19_primary
chr12	112568643	112568644	rs7299227	chr12	112567786	112569388	NM_001143906	0	CD3
chr12	112568643	112568644	rs7299227	chr12	112567584	112569810	NM_001143906	0	CD56
chr12	112568643	112568644	rs7299227	chr12	112567417	112570240	NM_001143906	0	CD8_primary
chr12	112568643	112568644	rs7299227	chr12	112567915	112569214	NM_001143906	0	DND41
chr12	112568643	112568644	rs7299227	chr12	112559367	112569274	NM_001143906	0	Fetal_muscle
chr12	112568643	112568644	rs7299227	chr12	112567932	112569076	NM_001143906	0	Fetal_Thymus
chr12	112568643	112568644	rs7299227	chr12	112563353	112569945	NM_001143906	0	GM12878
chr12	112568643	112568644	rs7299227	chr12	112559231	112569080	NM_001143906	0	HSMMtube
chr12	112568643	112568644	rs7299227	chr12	112559469	112569142	NM_001143906	0	IMR90
chr12	112568643	112568644	rs7299227	chr12	112567799	112568841	NM_001143906	0	MM1S
chr12	112568643	112568644	rs7299227	chr12	112567834	112569099	NM_001143906	0	panc1
chr12	112568643	112568644	rs7299227	chr12	112544257	112570748	NM_001143906	0	BI_Adipose_Nuclei
chr12	112568643	112568644	rs7299227	chr12	112553495	112569915	NM_001143906	0	BI_Brain_Hippocampus_Middle_150
chr12	112568643	112568644	rs7299227	chr12	112553673	112571161	NM_001143906	0	BI_CD34_Primary_RO0153
chr12	112568643	112568644	rs7299227	chr12	112521810	112580420	NM_024953	1	BI_CD4_Memory_Primary_7pool
chr12	112568643	112568644	rs7299227	chr12	112554063	112569793	NM_001143906	0	BI_CD4p_CD25-_CD45RAp_Naive
chr12	112568643	112568644	rs7299227	chr12	112553123	112570125	NM_001143906	0	BI_CD8_Memory_7pool
chr12	112568643	112568644	rs7299227	chr12	112541027	112569536	NM_001143906	0	BI_Skeletal_Muscle
chr12	112568643	112568644	rs7299227	chr12	112553865	112569517	NM_001143906	0	Fetal_Intestine
chr12	112568643	112568644	rs7299227	chr12	112533838	112569634	NM_024953	0	Fetal_Intestine_Large
chr12	112568643	112568644	rs7299227	chr12	112549728	112569185	NM_024953	0	HCC1954
chr12	112568643	112568644	rs7299227	chr12	112553834	112568972	NM_001143906	0	HUVEC
chr12	112568643	112568644	rs7299227	chr12	112554141	112569094	NM_001143906	0	NHDF-Ad
chr12	112568643	112568644	rs7299227	chr12	112554267	112568854	NM_001143906	0	NHLF
chr12	112568643	112568644	rs7299227	chr12	112521194	112569494	NM_024953	0	Osteoblasts
chr12	112568643	112568644	rs7299227	chr12	112553875	112569130	NM_001143906	0	u87
chr12	112568643	112568644	rs7299227	chr12	112534547	112588044	NM_001143906	1	UCSD_Esophagus
chr12	112568643	112568644	rs7299227	chr12	112554104	112568818	NM_001143906	0	UCSD_Small_Intestine
chr12	112568643	112568644	rs7299227	chr12	112553901	112578999	NM_001143906	0	UCSD_Spleen
chr12	112568643	112568644	rs7299227	chr12	112533217	112600098	NM_001143906	0	CD14
chr12	112568643	112568644	rs7299227	chr12	112562679	112600042	NM_001143906	0	CD20
chr12	112576111	112576112	rs7307299	chr12	112521810	112580420	NM_024953	1	BI_CD4_Memory_Primary_7pool
chr12	112576111	112576112	rs7307299	chr12	112534547	112588044	NM_001143906	1	UCSD_Esophagus
chr12	112576111	112576112	rs7307299	chr12	112553901	112578999	NM_001143906	0	UCSD_Spleen
chr12	112576111	112576112	rs7307299	chr12	112533217	112600098	NM_001143906	0	CD14
chr12	112576111	112576112	rs7307299	chr12	112562679	112600042	NM_001143906	0	CD20
chr12	112592522	112592523	rs113614841	chr12	112591516	112601583	NM_001143906	0	BI_Brain_Anterior_Caudat
chr12	112592522	112592523	rs113614841	chr12	112585642	112637302	NM_001143906	1	BI_Brain_Cingulate_Gyrus
chr12	112592522	112592523	rs113614841	chr12	112590103	112632441	NM_001143906	1	BI_Brain_Hippocampus_Middle
chr12	112592522	112592523	rs113614841	chr12	112590436	112632535	NM_024953	1	BI_Brain_Inferior_Temporal_Lobe
chr12	112592522	112592523	rs113614841	chr12	112533217	112600098	NM_001143906	0	CD14
chr12	112592522	112592523	rs113614841	chr12	112562679	112600042	NM_001143906	0	CD20
chr12	112606171	112606172	rs12300417	chr12	112598220	112631757	NM_001143906	0	BI_Brain_Hippocampus_Middle_150
chr12	112606171	112606172	rs12300417	chr12	112585642	112637302	NM_001143906	1	BI_Brain_Cingulate_Gyrus
chr12	112606171	112606172	rs12300417	chr12	112590103	112632441	NM_001143906	1	BI_Brain_Hippocampus_Middle
chr12	112606171	112606172	rs12300417	chr12	112590436	112632535	NM_024953	1	BI_Brain_Inferior_Temporal_Lobe
chr12	112625710	112625711	rs111936155	chr12	112620558	112630700	NM_024953	0	BI_Brain_Angular_Gyrus
chr12	112625710	112625711	rs111936155	chr12	112619896	112631639	NM_001143906	0	BI_Brain_Anterior_Caudat
chr12	112625710	112625711	rs111936155	chr12	112598220	112631757	NM_001143906	0	BI_Brain_Hippocampus_Middle_150
chr12	112625710	112625711	rs111936155	chr12	112619633	112637643	NM_001143906	0	HSMMtube
chr12	112625710	112625711	rs111936155	chr12	112621292	112630760	NM_001143906	0	UCSD_Esophagus
chr12	112625710	112625711	rs111936155	chr12	112585642	112637302	NM_001143906	1	BI_Brain_Cingulate_Gyrus
chr12	112625710	112625711	rs111936155	chr12	112590103	112632441	NM_001143906	1	BI_Brain_Hippocampus_Middle
chr12	112625710	112625711	rs111936155	chr12	112590436	112632535	NM_024953	1	BI_Brain_Inferior_Temporal_Lobe
chr12	112632221	112632222	rs76940475	chr12	112619633	112637643	NM_001143906	0	HSMMtube
chr12	112632221	112632222	rs76940475	chr12	112585642	112637302	NM_001143906	1	BI_Brain_Cingulate_Gyrus
chr12	112632221	112632222	rs76940475	chr12	112590103	112632441	NM_001143906	1	BI_Brain_Hippocampus_Middle
chr12	112632221	112632222	rs76940475	chr12	112590436	112632535	NM_024953	1	BI_Brain_Inferior_Temporal_Lobe
chr12	112652088	112652089	rs141855648	chr12	112651536	112657059	NM_001143906	0	CD20
chr12	112652891	112652892	rs7302143	chr12	112651536	112657059	NM_001143906	0	CD20
chr12	112741936	112741937	rs188028538	chr12	112740066	112742006	NM_001109662	0	GM12878
chr12	112741936	112741937	rs188028538	chr12	112740109	112742037	NM_001024662	0	HUVEC
chr12	112741936	112741937	rs188028538	chr12	112740193	112747548	NM_001024662	0	Osteoblasts
chr12	112741936	112741937	rs188028538	chr12	112740147	112742193	NM_001109662	0	u87
chr12	112742120	112742121	rs73423249	chr12	112740193	112747548	NM_001024662	0	Osteoblasts
chr12	112742120	112742121	rs73423249	chr12	112740147	112742193	NM_001109662	0	u87
chr12	112745838	112745839	rs113282770	chr12	112740193	112747548	NM_001024662	0	Osteoblasts
chr12	112747532	112747533	rs12299116	chr12	112740193	112747548	NM_001024662	0	Osteoblasts
chr12	112782858	112782859	rs7978824	chr12	112780484	112789944	NM_001109662	0	BI_CD34_Primary_RO0153
chr12	112782858	112782859	rs7978824	chr12	112778582	112789607	NM_001109662	0	H2171
chr12	112787237	112787238	rs12305354	chr12	112780484	112789944	NM_001109662	0	BI_CD34_Primary_RO0153
chr12	112787237	112787238	rs12305354	chr12	112786782	112795993	NM_001109662	0	CD20
chr12	112787237	112787238	rs12305354	chr12	112778582	112789607	NM_001109662	0	H2171
chr12	112818659	112818660	rs12300530	chr12	112817844	112825592	NM_001109662	0	BI_Brain_Hippocampus_Middle_150
chr12	112819245	112819246	rs74836869	chr12	112817844	112825592	NM_001109662	0	BI_Brain_Hippocampus_Middle_150
chr12	112821434	112821435	rs73425459	chr12	112817844	112825592	NM_001109662	0	BI_Brain_Hippocampus_Middle_150
chr12	112822469	112822470	rs11503173	chr12	112817844	112825592	NM_001109662	0	BI_Brain_Hippocampus_Middle_150
chr12	112822667	112822668	rs11503174	chr12	112817844	112825592	NM_001109662	0	BI_Brain_Hippocampus_Middle_150
chr12	112844857	112844858	rs11066286	chr12	112843774	112847640	NM_001024662	0	BI_CD34_Primary_RO01549
chr12	112844857	112844858	rs11066286	chr12	112844663	112852799	NM_001024662	0	BI_CD4_Memory_Primary_7pool
chr12	112844857	112844858	rs11066286	chr12	112844536	112847885	NM_001024662	0	BI_CD4p_CD25-_CD45RAp_Naive
chr12	112844857	112844858	rs11066286	chr12	112844720	112847814	NM_001024662	0	BI_CD4p_CD25-_CD45ROp_Memory
chr12	112844857	112844858	rs11066286	chr12	112844664	112848118	NM_001024662	0	CD20
chr12	112844857	112844858	rs11066286	chr12	112844687	112853225	NM_001024662	0	BI_CD34_Primary_RO0153
chr12	112844857	112844858	rs11066286	chr12	112844532	112870181	NM_002834	0	BI_CD4p_CD25-_Il17-_PMAstim_Th
chr12	112847979	112847980	rs10466926	chr12	112844663	112852799	NM_001024662	0	BI_CD4_Memory_Primary_7pool
chr12	112847979	112847980	rs10466926	chr12	112844664	112848118	NM_001024662	0	CD20
chr12	112847979	112847980	rs10466926	chr12	112844687	112853225	NM_001024662	0	BI_CD34_Primary_RO0153
chr12	112847979	112847980	rs10466926	chr12	112844532	112870181	NM_002834	0	BI_CD4p_CD25-_Il17-_PMAstim_Th
chr12	112855348	112855349	rs112454444	chr12	112844532	112870181	NM_002834	0	BI_CD4p_CD25-_Il17-_PMAstim_Th
chr12	112856954	112856955	rs7972574	chr12	112855913	112858663	NM_002834	0	BI_Adipose_Nuclei
chr12	112856954	112856955	rs7972574	chr12	112856016	112862671	NM_002834	0	BI_Brain_Anterior_Caudat
chr12	112856954	112856955	rs7972574	chr12	112855862	112863197	NM_002834	0	BI_Brain_Cingulate_Gyrus
chr12	112856954	112856955	rs7972574	chr12	112856047	112862777	NM_002834	0	BI_Brain_Hippocampus_Middle_150
chr12	112856954	112856955	rs7972574	chr12	112855698	112863032	NM_002834	0	BI_Brain_Hippocampus_Middle
chr12	112856954	112856955	rs7972574	chr12	112855905	112863046	NM_001024662	0	BI_Brain_Inferior_Temporal_Lobe
chr12	112856954	112856955	rs7972574	chr12	112856040	112862775	NM_002834	0	BI_Skeletal_Muscle
chr12	112856954	112856955	rs7972574	chr12	112844532	112870181	NM_002834	0	BI_CD4p_CD25-_Il17-_PMAstim_Th
chr12	112856983	112856984	rs7973432	chr12	112855913	112858663	NM_002834	0	BI_Adipose_Nuclei
chr12	112856983	112856984	rs7973432	chr12	112856016	112862671	NM_002834	0	BI_Brain_Anterior_Caudat
chr12	112856983	112856984	rs7973432	chr12	112855862	112863197	NM_002834	0	BI_Brain_Cingulate_Gyrus
chr12	112856983	112856984	rs7973432	chr12	112856047	112862777	NM_002834	0	BI_Brain_Hippocampus_Middle_150
chr12	112856983	112856984	rs7973432	chr12	112855698	112863032	NM_002834	0	BI_Brain_Hippocampus_Middle
chr12	112856983	112856984	rs7973432	chr12	112855905	112863046	NM_001024662	0	BI_Brain_Inferior_Temporal_Lobe
chr12	112856983	112856984	rs7973432	chr12	112856040	112862775	NM_002834	0	BI_Skeletal_Muscle
chr12	112856983	112856984	rs7973432	chr12	112844532	112870181	NM_002834	0	BI_CD4p_CD25-_Il17-_PMAstim_Th
chr12	112860113	112860114	rs16942050	chr12	112858398	112862450	NM_001024662	0	BI_Brain_Angular_Gyrus
chr12	112860113	112860114	rs16942050	chr12	112856016	112862671	NM_002834	0	BI_Brain_Anterior_Caudat
chr12	112860113	112860114	rs16942050	chr12	112855862	112863197	NM_002834	0	BI_Brain_Cingulate_Gyrus
chr12	112860113	112860114	rs16942050	chr12	112856047	112862777	NM_002834	0	BI_Brain_Hippocampus_Middle_150
chr12	112860113	112860114	rs16942050	chr12	112855698	112863032	NM_002834	0	BI_Brain_Hippocampus_Middle
chr12	112860113	112860114	rs16942050	chr12	112855905	112863046	NM_001024662	0	BI_Brain_Inferior_Temporal_Lobe
chr12	112860113	112860114	rs16942050	chr12	112859707	112862311	NM_002834	0	BI_Brain_Mid_Frontal_Lobe
chr12	112860113	112860114	rs16942050	chr12	112856040	112862775	NM_002834	0	BI_Skeletal_Muscle
chr12	112860113	112860114	rs16942050	chr12	112859959	112861093	NM_002834	0	NHDF-Ad
chr12	112860113	112860114	rs16942050	chr12	112859754	112861128	NM_002834	0	Osteoblasts
chr12	112860113	112860114	rs16942050	chr12	112860001	112861909	NM_002834	0	UCSD_Bladder
chr12	112860113	112860114	rs16942050	chr12	112859847	112861062	NM_002834	0	UCSD_Left_Ventricle
chr12	112860113	112860114	rs16942050	chr12	112860088	112861094	NM_002834	0	UCSD_Lung
chr12	112860113	112860114	rs16942050	chr12	112859830	112862451	NM_002834	0	UCSD_Psoas_Muscle
chr12	112860113	112860114	rs16942050	chr12	112860060	112861201	NM_002834	0	UCSD_Right_Atrium
chr12	112860113	112860114	rs16942050	chr12	112844532	112870181	NM_002834	0	BI_CD4p_CD25-_Il17-_PMAstim_Th
chr12	112864028	112864029	rs10129047	chr12	112844532	112870181	NM_002834	0	BI_CD4p_CD25-_Il17-_PMAstim_Th
chr12	112864102	112864103	rs10129049	chr12	112844532	112870181	NM_002834	0	BI_CD4p_CD25-_Il17-_PMAstim_Th
chr12	112865833	112865834	rs73425482	chr12	112844532	112870181	NM_002834	0	BI_CD4p_CD25-_Il17-_PMAstim_Th
chr12	112868879	112868880	rs59787000	chr12	112844532	112870181	NM_002834	0	BI_CD4p_CD25-_Il17-_PMAstim_Th
chr12	112887941	112887942	rs7976467	chr12	112887836	112889788	NM_002834	0	BI_Brain_Cingulate_Gyrus
chr12	112889655	112889656	rs61175907	chr12	112887836	112889788	NM_002834	0	BI_Brain_Cingulate_Gyrus
chr12	112889684	112889685	rs12310199	chr12	112887836	112889788	NM_002834	0	BI_Brain_Cingulate_Gyrus
chr12	112907376	112907377	rs7975267	chr12	112904441	112920227	NM_002834	0	H2171
chr12	112909396	112909397	rs11066321	chr12	112908107	112909912	NM_002834	0	BI_Adipose_Nuclei
chr12	112909396	112909397	rs11066321	chr12	112907824	112909862	NM_002834	0	Fetal_Intestine
chr12	112909396	112909397	rs11066321	chr12	112907610	112910005	NM_002834	0	Fetal_Intestine_Large
chr12	112909396	112909397	rs11066321	chr12	112904441	112920227	NM_002834	0	H2171
chr12	112910267	112910268	rs9668774	chr12	112904441	112920227	NM_002834	0	H2171
chr12	112910380	112910381	rs9669704	chr12	112904441	112920227	NM_002834	0	H2171
chr12	112911439	112911440	rs148572041	chr12	112904441	112920227	NM_002834	0	H2171
chr12	112913245	112913246	rs147170718	chr12	112904441	112920227	NM_002834	0	H2171
chr12	112914924	112914925	rs73427513	chr12	112904441	112920227	NM_002834	0	H2171
chr12	112916785	112916786	rs73427514	chr12	112904441	112920227	NM_002834	0	H2171
chr12	112916813	112916814	rs12304478	chr12	112904441	112920227	NM_002834	0	H2171
chr12	112918456	112918457	rs191362896	chr12	112918429	112935812	NM_002834	0	BI_Brain_Cingulate_Gyrus
chr12	112918456	112918457	rs191362896	chr12	112918229	112928210	NM_002834	0	BI_Brain_Hippocampus_Middle_150
chr12	112918456	112918457	rs191362896	chr12	112917167	112928240	NM_001024662	0	BI_Brain_Inferior_Temporal_Lobe
chr12	112918456	112918457	rs191362896	chr12	112904441	112920227	NM_002834	0	H2171
chr12	112919869	112919870	rs12301915	chr12	112918633	112927892	NM_002834	0	BI_Brain_Anterior_Caudat
chr12	112919869	112919870	rs12301915	chr12	112918678	112928150	NM_002834	0	BI_Brain_Hippocampus_Middle
chr12	112919869	112919870	rs12301915	chr12	112918429	112935812	NM_002834	0	BI_Brain_Cingulate_Gyrus
chr12	112919869	112919870	rs12301915	chr12	112918229	112928210	NM_002834	0	BI_Brain_Hippocampus_Middle_150
chr12	112919869	112919870	rs12301915	chr12	112917167	112928240	NM_001024662	0	BI_Brain_Inferior_Temporal_Lobe
chr12	112919869	112919870	rs12301915	chr12	112904441	112920227	NM_002834	0	H2171
chr12	112922727	112922728	rs58353393	chr12	112919958	112927430	NM_001024662	0	BI_Brain_Angular_Gyrus
chr12	112922727	112922728	rs58353393	chr12	112918633	112927892	NM_002834	0	BI_Brain_Anterior_Caudat
chr12	112922727	112922728	rs58353393	chr12	112918678	112928150	NM_002834	0	BI_Brain_Hippocampus_Middle
chr12	112922727	112922728	rs58353393	chr12	112918429	112935812	NM_002834	0	BI_Brain_Cingulate_Gyrus
chr12	112922727	112922728	rs58353393	chr12	112918229	112928210	NM_002834	0	BI_Brain_Hippocampus_Middle_150
chr12	112922727	112922728	rs58353393	chr12	112917167	112928240	NM_001024662	0	BI_Brain_Inferior_Temporal_Lobe
chr12	112922727	112922728	rs201766409	chr12	112919958	112927430	NM_001024662	0	BI_Brain_Angular_Gyrus
chr12	112922727	112922728	rs201766409	chr12	112918633	112927892	NM_002834	0	BI_Brain_Anterior_Caudat
chr12	112922727	112922728	rs201766409	chr12	112918678	112928150	NM_002834	0	BI_Brain_Hippocampus_Middle
chr12	112922727	112922728	rs201766409	chr12	112918429	112935812	NM_002834	0	BI_Brain_Cingulate_Gyrus
chr12	112922727	112922728	rs201766409	chr12	112918229	112928210	NM_002834	0	BI_Brain_Hippocampus_Middle_150
chr12	112922727	112922728	rs201766409	chr12	112917167	112928240	NM_001024662	0	BI_Brain_Inferior_Temporal_Lobe
chr12	112927208	112927209	rs7974468	chr12	112919958	112927430	NM_001024662	0	BI_Brain_Angular_Gyrus
chr12	112927208	112927209	rs7974468	chr12	112918633	112927892	NM_002834	0	BI_Brain_Anterior_Caudat
chr12	112927208	112927209	rs7974468	chr12	112918678	112928150	NM_002834	0	BI_Brain_Hippocampus_Middle
chr12	112927208	112927209	rs7974468	chr12	112926171	112927433	NM_002834	0	UCSD_Aorta
chr12	112927208	112927209	rs7974468	chr12	112918429	112935812	NM_002834	0	BI_Brain_Cingulate_Gyrus
chr12	112927208	112927209	rs7974468	chr12	112918229	112928210	NM_002834	0	BI_Brain_Hippocampus_Middle_150
chr12	112927208	112927209	rs7974468	chr12	112917167	112928240	NM_001024662	0	BI_Brain_Inferior_Temporal_Lobe
chr12	112927272	112927273	rs7975439	chr12	112919958	112927430	NM_001024662	0	BI_Brain_Angular_Gyrus
chr12	112927272	112927273	rs7975439	chr12	112918633	112927892	NM_002834	0	BI_Brain_Anterior_Caudat
chr12	112927272	112927273	rs7975439	chr12	112918678	112928150	NM_002834	0	BI_Brain_Hippocampus_Middle
chr12	112927272	112927273	rs7975439	chr12	112926171	112927433	NM_002834	0	UCSD_Aorta
chr12	112927272	112927273	rs7975439	chr12	112918429	112935812	NM_002834	0	BI_Brain_Cingulate_Gyrus
chr12	112927272	112927273	rs7975439	chr12	112918229	112928210	NM_002834	0	BI_Brain_Hippocampus_Middle_150
chr12	112927272	112927273	rs7975439	chr12	112917167	112928240	NM_001024662	0	BI_Brain_Inferior_Temporal_Lobe
chr12	112930541	112930542	rs112704007	chr12	112918429	112935812	NM_002834	0	BI_Brain_Cingulate_Gyrus
chr12	112931587	112931588	rs140395464	chr12	112918429	112935812	NM_002834	0	BI_Brain_Cingulate_Gyrus
chr12	112932281	112932282	rs141167648	chr12	112918429	112935812	NM_002834	0	BI_Brain_Cingulate_Gyrus
chr12	112935597	112935598	rs7957501	chr12	112934714	112937145	NM_002834	0	BI_Adipose_Nuclei
chr12	112935597	112935598	rs7957501	chr12	112918429	112935812	NM_002834	0	BI_Brain_Cingulate_Gyrus
chr12	112936919	112936920	rs141573815	chr12	112934714	112937145	NM_002834	0	BI_Adipose_Nuclei
chr13	30691471	30691472	rs587669	chr13	30687405	30702180	NM_001014380	0	BI_Stomach_Smooth_Muscl
chr13	30691471	30691472	rs587669	chr13	30688363	30694652	NM_001014380	0	Jurkat
chr13	30691471	30691472	rs587669	chr13	30682287	30693807	NM_001014380	0	Colon_Crypt_2
chr13	30691471	30691472	rs587669	chr13	30688192	30707921	NM_001014380	0	DND41
chr13	30691471	30691472	rs587669	chr13	30682517	30694517	NM_002128	0	HCC1954
chr13	30691471	30691472	rs587669	chr13	30682108	30694225	NM_001014380	0	HMEC
chr13	30691471	30691472	rs587669	chr13	30679305	30723408	NM_001014380	1	UCSD_Gastric
chr13	30691576	30691577	rs527603	chr13	30687405	30702180	NM_001014380	0	BI_Stomach_Smooth_Muscl
chr13	30691576	30691577	rs527603	chr13	30688363	30694652	NM_001014380	0	Jurkat
chr13	30691576	30691577	rs527603	chr13	30682287	30693807	NM_001014380	0	Colon_Crypt_2
chr13	30691576	30691577	rs527603	chr13	30688192	30707921	NM_001014380	0	DND41
chr13	30691576	30691577	rs527603	chr13	30682517	30694517	NM_002128	0	HCC1954
chr13	30691576	30691577	rs527603	chr13	30682108	30694225	NM_001014380	0	HMEC
chr13	30691576	30691577	rs527603	chr13	30679305	30723408	NM_001014380	1	UCSD_Gastric
chr13	30692066	30692067	rs590327	chr13	30687405	30702180	NM_001014380	0	BI_Stomach_Smooth_Muscl
chr13	30692066	30692067	rs590327	chr13	30688363	30694652	NM_001014380	0	Jurkat
chr13	30692066	30692067	rs590327	chr13	30682287	30693807	NM_001014380	0	Colon_Crypt_2
chr13	30692066	30692067	rs590327	chr13	30688192	30707921	NM_001014380	0	DND41
chr13	30692066	30692067	rs590327	chr13	30682517	30694517	NM_002128	0	HCC1954
chr13	30692066	30692067	rs590327	chr13	30682108	30694225	NM_001014380	0	HMEC
chr13	30692066	30692067	rs590327	chr13	30679305	30723408	NM_001014380	1	UCSD_Gastric
chr13	30692415	30692416	rs499135	chr13	30687405	30702180	NM_001014380	0	BI_Stomach_Smooth_Muscl
chr13	30692415	30692416	rs499135	chr13	30688363	30694652	NM_001014380	0	Jurkat
chr13	30692415	30692416	rs499135	chr13	30682287	30693807	NM_001014380	0	Colon_Crypt_2
chr13	30692415	30692416	rs499135	chr13	30688192	30707921	NM_001014380	0	DND41
chr13	30692415	30692416	rs499135	chr13	30682517	30694517	NM_002128	0	HCC1954
chr13	30692415	30692416	rs499135	chr13	30682108	30694225	NM_001014380	0	HMEC
chr13	30692415	30692416	rs499135	chr13	30679305	30723408	NM_001014380	1	UCSD_Gastric
chr13	30692686	30692687	rs603466	chr13	30687405	30702180	NM_001014380	0	BI_Stomach_Smooth_Muscl
chr13	30692686	30692687	rs603466	chr13	30688363	30694652	NM_001014380	0	Jurkat
chr13	30692686	30692687	rs603466	chr13	30682287	30693807	NM_001014380	0	Colon_Crypt_2
chr13	30692686	30692687	rs603466	chr13	30688192	30707921	NM_001014380	0	DND41
chr13	30692686	30692687	rs603466	chr13	30682517	30694517	NM_002128	0	HCC1954
chr13	30692686	30692687	rs603466	chr13	30682108	30694225	NM_001014380	0	HMEC
chr13	30692686	30692687	rs603466	chr13	30679305	30723408	NM_001014380	1	UCSD_Gastric
chr13	30692843	30692844	rs188836364	chr13	30687405	30702180	NM_001014380	0	BI_Stomach_Smooth_Muscl
chr13	30692843	30692844	rs188836364	chr13	30688363	30694652	NM_001014380	0	Jurkat
chr13	30692843	30692844	rs188836364	chr13	30682287	30693807	NM_001014380	0	Colon_Crypt_2
chr13	30692843	30692844	rs188836364	chr13	30688192	30707921	NM_001014380	0	DND41
chr13	30692843	30692844	rs188836364	chr13	30682517	30694517	NM_002128	0	HCC1954
chr13	30692843	30692844	rs188836364	chr13	30682108	30694225	NM_001014380	0	HMEC
chr13	30692843	30692844	rs188836364	chr13	30679305	30723408	NM_001014380	1	UCSD_Gastric
chr13	30694208	30694209	rs550775	chr13	30687405	30702180	NM_001014380	0	BI_Stomach_Smooth_Muscl
chr13	30694208	30694209	rs550775	chr13	30693187	30695326	NR_033889	0	Fetal_Thymus
chr13	30694208	30694209	rs550775	chr13	30692888	30694476	NM_007106	0	HSMMtube
chr13	30694208	30694209	rs550775	chr13	30688363	30694652	NM_001014380	0	Jurkat
chr13	30694208	30694209	rs550775	chr13	30693024	30694326	NM_001014380	0	Osteoblasts
chr13	30694208	30694209	rs550775	chr13	30688192	30707921	NM_001014380	0	DND41
chr13	30694208	30694209	rs550775	chr13	30682517	30694517	NM_002128	0	HCC1954
chr13	30694208	30694209	rs550775	chr13	30682108	30694225	NM_001014380	0	HMEC
chr13	30694208	30694209	rs550775	chr13	30679305	30723408	NM_001014380	1	UCSD_Gastric
chr13	30696259	30696260	rs661049	chr13	30687405	30702180	NM_001014380	0	BI_Stomach_Smooth_Muscl
chr13	30696259	30696260	rs661049	chr13	30688192	30707921	NM_001014380	0	DND41
chr13	30696259	30696260	rs661049	chr13	30679305	30723408	NM_001014380	1	UCSD_Gastric
chr13	30696914	30696915	rs7321451	chr13	30687405	30702180	NM_001014380	0	BI_Stomach_Smooth_Muscl
chr13	30696914	30696915	rs7321451	chr13	30688192	30707921	NM_001014380	0	DND41
chr13	30696914	30696915	rs7321451	chr13	30679305	30723408	NM_001014380	1	UCSD_Gastric
chr13	30704375	30704376	rs139692788	chr13	30688192	30707921	NM_001014380	0	DND41
chr13	30704375	30704376	rs139692788	chr13	30679305	30723408	NM_001014380	1	UCSD_Gastric
chr13	30704375	30704376	rs139692788	chr13	30700542	30708591	NM_001014380	0	UCSD_Ovary
chr13	30710927	30710928	rs550786	chr13	30706904	30717509	NM_001014380	0	Colon_Crypt_3
chr13	30710927	30710928	rs550786	chr13	30707893	30718369	NM_001014380	0	Osteoblasts
chr13	30710927	30710928	rs550786	chr13	30706878	30718051	NM_001014380	0	VACO_400
chr13	30710927	30710928	rs550786	chr13	30706795	30739844	NM_001014380	0	BI_Adipose_Nuclei
chr13	30710927	30710928	rs550786	chr13	30707554	30726228	NM_007106	0	HSMMtube
chr13	30710927	30710928	rs550786	chr13	30679305	30723408	NM_001014380	1	UCSD_Gastric
chr13	30712000	30712001	rs183268799	chr13	30706904	30717509	NM_001014380	0	Colon_Crypt_3
chr13	30712000	30712001	rs183268799	chr13	30707893	30718369	NM_001014380	0	Osteoblasts
chr13	30712000	30712001	rs183268799	chr13	30706878	30718051	NM_001014380	0	VACO_400
chr13	30712000	30712001	rs183268799	chr13	30706795	30739844	NM_001014380	0	BI_Adipose_Nuclei
chr13	30712000	30712001	rs183268799	chr13	30707554	30726228	NM_007106	0	HSMMtube
chr13	30712000	30712001	rs183268799	chr13	30679305	30723408	NM_001014380	1	UCSD_Gastric
chr13	30712599	30712600	rs74043025	chr13	30706904	30717509	NM_001014380	0	Colon_Crypt_3
chr13	30712599	30712600	rs74043025	chr13	30707893	30718369	NM_001014380	0	Osteoblasts
chr13	30712599	30712600	rs74043025	chr13	30706878	30718051	NM_001014380	0	VACO_400
chr13	30712599	30712600	rs74043025	chr13	30706795	30739844	NM_001014380	0	BI_Adipose_Nuclei
chr13	30712599	30712600	rs74043025	chr13	30707554	30726228	NM_007106	0	HSMMtube
chr13	30712599	30712600	rs74043025	chr13	30679305	30723408	NM_001014380	1	UCSD_Gastric
chr13	30712880	30712881	rs76327222	chr13	30706904	30717509	NM_001014380	0	Colon_Crypt_3
chr13	30712880	30712881	rs76327222	chr13	30707893	30718369	NM_001014380	0	Osteoblasts
chr13	30712880	30712881	rs76327222	chr13	30706878	30718051	NM_001014380	0	VACO_400
chr13	30712880	30712881	rs76327222	chr13	30706795	30739844	NM_001014380	0	BI_Adipose_Nuclei
chr13	30712880	30712881	rs76327222	chr13	30707554	30726228	NM_007106	0	HSMMtube
chr13	30712880	30712881	rs76327222	chr13	30679305	30723408	NM_001014380	1	UCSD_Gastric
chr13	30716111	30716112	rs76062012	chr13	30706904	30717509	NM_001014380	0	Colon_Crypt_3
chr13	30716111	30716112	rs76062012	chr13	30707893	30718369	NM_001014380	0	Osteoblasts
chr13	30716111	30716112	rs76062012	chr13	30706878	30718051	NM_001014380	0	VACO_400
chr13	30716111	30716112	rs76062012	chr13	30706795	30739844	NM_001014380	0	BI_Adipose_Nuclei
chr13	30716111	30716112	rs76062012	chr13	30715919	30726841	NM_001014380	0	BI_CD4p_CD25-_Il17-_PMAstim_Th
chr13	30716111	30716112	rs76062012	chr13	30707554	30726228	NM_007106	0	HSMMtube
chr13	30716111	30716112	rs76062012	chr13	30679305	30723408	NM_001014380	1	UCSD_Gastric
chr13	77097654	77097655	rs75766958	chr13	77089699	77098468	NM_138444	0	HSMMtube
chr13	77097960	77097961	rs17066331	chr13	77089699	77098468	NM_138444	0	HSMMtube
chr13	77097960	77097961	rs17066331	chr13	77097691	77098598	NM_006493	0	MM1S
chr13	77126957	77126958	rs17066382	chr13	77126319	77127171	NM_138444	0	Fetal_muscle
chr13	77126957	77126958	rs17066382	chr13	77125327	77128063	NM_138444	0	HUVEC
chr13	77127812	77127813	rs7317445	chr13	77125327	77128063	NM_138444	0	HUVEC
chr15	72757101	72757102	rs35320017	chr15	72753542	72769991	NM_005744	0	BI_Adipose_Nuclei
chr15	72757101	72757102	rs35320017	chr15	72753688	72768720	NM_005744	0	BI_Brain_Hippocampus_Middle_150
chr15	72757101	72757102	rs35320017	chr15	72754094	72769124	NM_005744	1	BI_CD34_Primary_RO0153
chr15	72757101	72757102	rs35320017	chr15	72753675	72768786	NM_005744	1	BI_CD4_Memory_Primary_7pool
chr15	72757101	72757102	rs35320017	chr15	72753612	72768836	NM_005744	1	BI_CD4_Memory_Primary_8pool
chr15	72757101	72757102	rs35320017	chr15	72753782	72768899	NM_005744	1	BI_CD4_Naive_Primary_8pool
chr15	72757101	72757102	rs35320017	chr15	72753392	72770182	NM_005744	1	BI_CD4p_CD25-_CD45RAp_Naive
chr15	72757101	72757102	rs35320017	chr15	72753362	72769982	NM_005744	1	BI_CD4p_CD25-_CD45ROp_Memory
chr15	72757101	72757102	rs35320017	chr15	72753536	72770465	NM_005744	0	BI_CD4p_CD25-_Il17-_PMAstim_Th
chr15	72757101	72757102	rs35320017	chr15	72753883	72768727	NM_005744	1	BI_CD4p_CD25-_Il17p_PMAstim_Th17
chr15	72757101	72757102	rs35320017	chr15	72753767	72768724	NM_005744	1	BI_CD8_Memory_7pool
chr15	72757101	72757102	rs35320017	chr15	72753628	72768847	NM_005744	1	BI_CD8_Naive_8pool
chr15	72757101	72757102	rs35320017	chr15	72753666	72768926	NM_005744	0	BI_Duodenum_Smooth_Muscle
chr15	72757101	72757102	rs35320017	chr15	72753743	72768908	NM_005744	0	CD14
chr15	72757101	72757102	rs35320017	chr15	72753171	72770438	NM_005744	1	CD20
chr15	72757101	72757102	rs35320017	chr15	72753458	72768744	NM_005744	1	CD3
chr15	72757101	72757102	rs35320017	chr15	72753606	72768747	NM_005744	1	CD56
chr15	72757101	72757102	rs35320017	chr15	72753429	72771405	NM_005744	1	CD8_primary
chr15	72757101	72757102	rs35320017	chr15	72753907	72768752	NM_005744	0	Osteoblasts
chr15	72757927	72757928	rs72735137	chr15	72753542	72769991	NM_005744	0	BI_Adipose_Nuclei
chr15	72757927	72757928	rs72735137	chr15	72753688	72768720	NM_005744	0	BI_Brain_Hippocampus_Middle_150
chr15	72757927	72757928	rs72735137	chr15	72754094	72769124	NM_005744	1	BI_CD34_Primary_RO0153
chr15	72757927	72757928	rs72735137	chr15	72753675	72768786	NM_005744	1	BI_CD4_Memory_Primary_7pool
chr15	72757927	72757928	rs72735137	chr15	72753612	72768836	NM_005744	1	BI_CD4_Memory_Primary_8pool
chr15	72757927	72757928	rs72735137	chr15	72753782	72768899	NM_005744	1	BI_CD4_Naive_Primary_8pool
chr15	72757927	72757928	rs72735137	chr15	72753392	72770182	NM_005744	1	BI_CD4p_CD25-_CD45RAp_Naive
chr15	72757927	72757928	rs72735137	chr15	72753362	72769982	NM_005744	1	BI_CD4p_CD25-_CD45ROp_Memory
chr15	72757927	72757928	rs72735137	chr15	72753536	72770465	NM_005744	0	BI_CD4p_CD25-_Il17-_PMAstim_Th
chr15	72757927	72757928	rs72735137	chr15	72753883	72768727	NM_005744	1	BI_CD4p_CD25-_Il17p_PMAstim_Th17
chr15	72757927	72757928	rs72735137	chr15	72753767	72768724	NM_005744	1	BI_CD8_Memory_7pool
chr15	72757927	72757928	rs72735137	chr15	72753628	72768847	NM_005744	1	BI_CD8_Naive_8pool
chr15	72757927	72757928	rs72735137	chr15	72753666	72768926	NM_005744	0	BI_Duodenum_Smooth_Muscle
chr15	72757927	72757928	rs72735137	chr15	72753743	72768908	NM_005744	0	CD14
chr15	72757927	72757928	rs72735137	chr15	72753171	72770438	NM_005744	1	CD20
chr15	72757927	72757928	rs72735137	chr15	72753458	72768744	NM_005744	1	CD3
chr15	72757927	72757928	rs72735137	chr15	72753606	72768747	NM_005744	1	CD56
chr15	72757927	72757928	rs72735137	chr15	72753429	72771405	NM_005744	1	CD8_primary
chr15	72757927	72757928	rs72735137	chr15	72753907	72768752	NM_005744	0	Osteoblasts
chr15	72761521	72761522	rs72735141	chr15	72753542	72769991	NM_005744	0	BI_Adipose_Nuclei
chr15	72761521	72761522	rs72735141	chr15	72753688	72768720	NM_005744	0	BI_Brain_Hippocampus_Middle_150
chr15	72761521	72761522	rs72735141	chr15	72754094	72769124	NM_005744	1	BI_CD34_Primary_RO0153
chr15	72761521	72761522	rs72735141	chr15	72753675	72768786	NM_005744	1	BI_CD4_Memory_Primary_7pool
chr15	72761521	72761522	rs72735141	chr15	72753612	72768836	NM_005744	1	BI_CD4_Memory_Primary_8pool
chr15	72761521	72761522	rs72735141	chr15	72753782	72768899	NM_005744	1	BI_CD4_Naive_Primary_8pool
chr15	72761521	72761522	rs72735141	chr15	72753392	72770182	NM_005744	1	BI_CD4p_CD25-_CD45RAp_Naive
chr15	72761521	72761522	rs72735141	chr15	72753362	72769982	NM_005744	1	BI_CD4p_CD25-_CD45ROp_Memory
chr15	72761521	72761522	rs72735141	chr15	72753536	72770465	NM_005744	0	BI_CD4p_CD25-_Il17-_PMAstim_Th
chr15	72761521	72761522	rs72735141	chr15	72753883	72768727	NM_005744	1	BI_CD4p_CD25-_Il17p_PMAstim_Th17
chr15	72761521	72761522	rs72735141	chr15	72753767	72768724	NM_005744	1	BI_CD8_Memory_7pool
chr15	72761521	72761522	rs72735141	chr15	72753628	72768847	NM_005744	1	BI_CD8_Naive_8pool
chr15	72761521	72761522	rs72735141	chr15	72753666	72768926	NM_005744	0	BI_Duodenum_Smooth_Muscle
chr15	72761521	72761522	rs72735141	chr15	72753743	72768908	NM_005744	0	CD14
chr15	72761521	72761522	rs72735141	chr15	72753171	72770438	NM_005744	1	CD20
chr15	72761521	72761522	rs72735141	chr15	72753458	72768744	NM_005744	1	CD3
chr15	72761521	72761522	rs72735141	chr15	72753606	72768747	NM_005744	1	CD56
chr15	72761521	72761522	rs72735141	chr15	72753429	72771405	NM_005744	1	CD8_primary
chr15	72761521	72761522	rs72735141	chr15	72753907	72768752	NM_005744	0	Osteoblasts
chr15	72761523	72761524	rs12439127	chr15	72753542	72769991	NM_005744	0	BI_Adipose_Nuclei
chr15	72761523	72761524	rs12439127	chr15	72753688	72768720	NM_005744	0	BI_Brain_Hippocampus_Middle_150
chr15	72761523	72761524	rs12439127	chr15	72754094	72769124	NM_005744	1	BI_CD34_Primary_RO0153
chr15	72761523	72761524	rs12439127	chr15	72753675	72768786	NM_005744	1	BI_CD4_Memory_Primary_7pool
chr15	72761523	72761524	rs12439127	chr15	72753612	72768836	NM_005744	1	BI_CD4_Memory_Primary_8pool
chr15	72761523	72761524	rs12439127	chr15	72753782	72768899	NM_005744	1	BI_CD4_Naive_Primary_8pool
chr15	72761523	72761524	rs12439127	chr15	72753392	72770182	NM_005744	1	BI_CD4p_CD25-_CD45RAp_Naive
chr15	72761523	72761524	rs12439127	chr15	72753362	72769982	NM_005744	1	BI_CD4p_CD25-_CD45ROp_Memory
chr15	72761523	72761524	rs12439127	chr15	72753536	72770465	NM_005744	0	BI_CD4p_CD25-_Il17-_PMAstim_Th
chr15	72761523	72761524	rs12439127	chr15	72753883	72768727	NM_005744	1	BI_CD4p_CD25-_Il17p_PMAstim_Th17
chr15	72761523	72761524	rs12439127	chr15	72753767	72768724	NM_005744	1	BI_CD8_Memory_7pool
chr15	72761523	72761524	rs12439127	chr15	72753628	72768847	NM_005744	1	BI_CD8_Naive_8pool
chr15	72761523	72761524	rs12439127	chr15	72753666	72768926	NM_005744	0	BI_Duodenum_Smooth_Muscle
chr15	72761523	72761524	rs12439127	chr15	72753743	72768908	NM_005744	0	CD14
chr15	72761523	72761524	rs12439127	chr15	72753171	72770438	NM_005744	1	CD20
chr15	72761523	72761524	rs12439127	chr15	72753458	72768744	NM_005744	1	CD3
chr15	72761523	72761524	rs12439127	chr15	72753606	72768747	NM_005744	1	CD56
chr15	72761523	72761524	rs12439127	chr15	72753429	72771405	NM_005744	1	CD8_primary
chr15	72761523	72761524	rs12439127	chr15	72753907	72768752	NM_005744	0	Osteoblasts
chr15	72771280	72771281	rs11638897	chr15	72764790	72788126	NM_005744	0	BI_Skeletal_Muscle
chr15	72771280	72771281	rs11638897	chr15	72753429	72771405	NM_005744	1	CD8_primary
chr15	72783350	72783351	rs113263393	chr15	72764790	72788126	NM_005744	0	BI_Skeletal_Muscle
chr15	72783501	72783502	rs11072372	chr15	72764790	72788126	NM_005744	0	BI_Skeletal_Muscle
chr15	72784260	72784261	rs8025088	chr15	72783610	72785236	NM_005744	0	Osteoblasts
chr15	72784260	72784261	rs8025088	chr15	72783548	72785279	NM_005744	0	u87
chr15	72784260	72784261	rs8025088	chr15	72764790	72788126	NM_005744	0	BI_Skeletal_Muscle
chr15	72784482	72784483	rs8026681	chr15	72783610	72785236	NM_005744	0	Osteoblasts
chr15	72784482	72784483	rs8026681	chr15	72783548	72785279	NM_005744	0	u87
chr15	72784482	72784483	rs8026681	chr15	72764790	72788126	NM_005744	0	BI_Skeletal_Muscle
chr15	72786028	72786029	rs10518988	chr15	72764790	72788126	NM_005744	0	BI_Skeletal_Muscle
chr15	72829049	72829050	rs3842946	chr15	72827509	72832041	NM_005744	0	Jurkat
chr15	72831867	72831868	rs2415135	chr15	72827509	72832041	NM_005744	0	Jurkat
chr15	72846579	72846580	rs4777514	chr15	72846577	72847675	NM_005744	0	HeLa
chr15	72846579	72846580	rs4777514	chr15	72846452	72848308	NM_005744	0	HUVEC
chr15	72846579	72846580	rs4777514	chr15	72846475	72848480	NM_005744	0	Osteoblasts
chr15	72854319	72854320	rs138942136	chr15	72851995	72857529	NM_005744	0	CD14
chr15	72854915	72854916	rs11072376	chr15	72854378	72855064	NM_005744	0	BI_CD34_Primary_RO0153
chr15	72854915	72854916	rs11072376	chr15	72851995	72857529	NM_005744	0	CD14
chr15	72857494	72857495	rs4776603	chr15	72851995	72857529	NM_005744	0	CD14
chr15	72875842	72875843	rs4777517	chr15	72875591	72876388	NR_002780	0	BI_CD4_Memory_Primary_7pool
chr15	72884406	72884407	rs8023504	chr15	72882611	72884488	NR_002780	0	Osteoblasts
chr15	72896802	72896803	rs16957189	chr15	72896548	72897223	NR_002780	0	BI_CD4_Memory_Primary_7pool
chr15	72896802	72896803	rs16957189	chr15	72896525	72897340	NR_002780	0	BI_CD4p_CD25-_CD45RAp_Naive
chr15	72896802	72896803	rs16957189	chr15	72894621	72897544	NR_002780	0	H2171
chr15	72923709	72923710	rs1808495	chr15	72915601	72929989	NR_002780	0	Fetal_Intestine_Large
chr17	29085069	29085070	rs61694705	chr17	29084741	29086031	NR_024187	0	BI_CD34_Primary_RO0153
chr17	29097259	29097260	rs73988177	chr17	29094954	29152685	NM_015986	0	BI_CD4p_CD25-_Il17-_PMAstim_Th
chr17	29101320	29101321	rs143082665	chr17	29094954	29152685	NM_015986	0	BI_CD4p_CD25-_Il17-_PMAstim_Th
chr17	29109096	29109097	rs7213224	chr17	29104286	29117796	NM_015986	0	BI_CD34_Primary_RO0153
chr17	29109096	29109097	rs7213224	chr17	29104375	29117967	NM_015986	0	CD14
chr17	29109096	29109097	rs7213224	chr17	29106018	29117893	NM_015986	0	CD20
chr17	29109096	29109097	rs7213224	chr17	29107049	29117840	NM_015986	0	CD8_primary
chr17	29109096	29109097	rs7213224	chr17	29094954	29152685	NM_015986	0	BI_CD4p_CD25-_Il17-_PMAstim_Th
chr17	29109663	29109664	rs7214205	chr17	29104286	29117796	NM_015986	0	BI_CD34_Primary_RO0153
chr17	29109663	29109664	rs7214205	chr17	29104375	29117967	NM_015986	0	CD14
chr17	29109663	29109664	rs7214205	chr17	29106018	29117893	NM_015986	0	CD20
chr17	29109663	29109664	rs7214205	chr17	29107049	29117840	NM_015986	0	CD8_primary
chr17	29109663	29109664	rs7214205	chr17	29094954	29152685	NM_015986	0	BI_CD4p_CD25-_Il17-_PMAstim_Th
chr17	29112025	29112026	rs112000107	chr17	29104286	29117796	NM_015986	0	BI_CD34_Primary_RO0153
chr17	29112025	29112026	rs112000107	chr17	29104375	29117967	NM_015986	0	CD14
chr17	29112025	29112026	rs112000107	chr17	29106018	29117893	NM_015986	0	CD20
chr17	29112025	29112026	rs112000107	chr17	29107049	29117840	NM_015986	0	CD8_primary
chr17	29112025	29112026	rs112000107	chr17	29094954	29152685	NM_015986	0	BI_CD4p_CD25-_Il17-_PMAstim_Th
chr17	29120133	29120134	rs149084909	chr17	29116523	29153375	NM_015986	0	BI_CD4p_CD25-_CD45RAp_Naive
chr17	29120133	29120134	rs149084909	chr17	29094954	29152685	NM_015986	0	BI_CD4p_CD25-_Il17-_PMAstim_Th
chr17	29121408	29121409	rs75949371	chr17	29116523	29153375	NM_015986	0	BI_CD4p_CD25-_CD45RAp_Naive
chr17	29121408	29121409	rs75949371	chr17	29094954	29152685	NM_015986	0	BI_CD4p_CD25-_Il17-_PMAstim_Th
chr17	29124146	29124147	rs112364995	chr17	29116523	29153375	NM_015986	0	BI_CD4p_CD25-_CD45RAp_Naive
chr17	29124146	29124147	rs112364995	chr17	29094954	29152685	NM_015986	0	BI_CD4p_CD25-_Il17-_PMAstim_Th
chr17	29124535	29124536	rs8076688	chr17	29116523	29153375	NM_015986	0	BI_CD4p_CD25-_CD45RAp_Naive
chr17	29124535	29124536	rs8076688	chr17	29094954	29152685	NM_015986	0	BI_CD4p_CD25-_Il17-_PMAstim_Th
chr17	29126047	29126048	rs149446808	chr17	29116523	29153375	NM_015986	0	BI_CD4p_CD25-_CD45RAp_Naive
chr17	29126047	29126048	rs149446808	chr17	29094954	29152685	NM_015986	0	BI_CD4p_CD25-_Il17-_PMAstim_Th
chr17	29128314	29128315	rs143277488	chr17	29116523	29153375	NM_015986	0	BI_CD4p_CD25-_CD45RAp_Naive
chr17	29128314	29128315	rs143277488	chr17	29094954	29152685	NM_015986	0	BI_CD4p_CD25-_Il17-_PMAstim_Th
chr17	29131671	29131672	rs60593733	chr17	29116523	29153375	NM_015986	0	BI_CD4p_CD25-_CD45RAp_Naive
chr17	29131671	29131672	rs60593733	chr17	29094954	29152685	NM_015986	0	BI_CD4p_CD25-_Il17-_PMAstim_Th
chr17	29135843	29135844	rs143541497	chr17	29135676	29137136	NM_015986	0	BI_CD4_Naive_Primary_8pool
chr17	29135843	29135844	rs143541497	chr17	29135716	29137131	NR_024187	0	BI_Duodenum_Smooth_Muscle
chr17	29135843	29135844	rs143541497	chr17	29135835	29140418	NM_015986	0	CD3
chr17	29135843	29135844	rs143541497	chr17	29135581	29137228	NM_015986	0	MM1S
chr17	29135843	29135844	rs143541497	chr17	29135713	29140141	NM_015986	0	UCSD_Small_Intestine
chr17	29135843	29135844	rs143541497	chr17	29135741	29151824	NM_015986	0	BI_CD34_Primary_RO0153
chr17	29135843	29135844	rs143541497	chr17	29135688	29153540	NM_015986	0	BI_CD4_Memory_Primary_7pool
chr17	29135843	29135844	rs143541497	chr17	29135617	29152392	NM_015986	0	BI_CD4_Memory_Primary_8pool
chr17	29135843	29135844	rs143541497	chr17	29135708	29152055	NM_015986	0	BI_CD4_Naive_Primary_7pool
chr17	29135843	29135844	rs143541497	chr17	29135796	29150264	NM_015986	0	BI_CD4p_CD225int_CD127p_Tmem
chr17	29135843	29135844	rs143541497	chr17	29116523	29153375	NM_015986	0	BI_CD4p_CD25-_CD45RAp_Naive
chr17	29135843	29135844	rs143541497	chr17	29135597	29153285	NM_015986	0	BI_CD4p_CD25-_CD45ROp_Memory
chr17	29135843	29135844	rs143541497	chr17	29135579	29152467	NM_015986	0	BI_CD4p_CD25-_Il17p_PMAstim_Th17
chr17	29135843	29135844	rs143541497	chr17	29135419	29152317	NM_015986	0	BI_CD8_Naive_7pool
chr17	29135843	29135844	rs143541497	chr17	29132926	29152679	NM_015986	0	BI_CD8_Naive_8pool
chr17	29135843	29135844	rs143541497	chr17	29132746	29173163	NM_015986	0	CD14
chr17	29135843	29135844	rs143541497	chr17	29134437	29151726	NM_015986	0	CD19_primary
chr17	29135843	29135844	rs143541497	chr17	29132561	29152885	NM_015986	0	CD20
chr17	29135843	29135844	rs143541497	chr17	29133057	29151751	NM_015986	0	CD56
chr17	29135843	29135844	rs143541497	chr17	29133000	29152762	NM_015986	0	CD8_primary
chr17	29135843	29135844	rs143541497	chr17	29135618	29150271	NM_015986	0	DND41
chr17	29135843	29135844	rs143541497	chr17	29134698	29150114	NM_015986	0	Fetal_Thymus
chr17	29135843	29135844	rs143541497	chr17	29134704	29152343	NM_015986	0	GM12878
chr17	29135843	29135844	rs143541497	chr17	29135794	29149635	NM_015986	0	UCSD_Sigmoid_Colon
chr17	29135843	29135844	rs143541497	chr17	29135569	29149685	NM_015986	0	UCSD_Spleen
chr17	29135843	29135844	rs143541497	chr17	29133640	29149223	NM_015986	0	UCSD_Thymus
chr17	29135843	29135844	rs143541497	chr17	29094954	29152685	NM_015986	0	BI_CD4p_CD25-_Il17-_PMAstim_Th
chr17	29138553	29138554	rs149828119	chr17	29135835	29140418	NM_015986	0	CD3
chr17	29138553	29138554	rs149828119	chr17	29136414	29140211	NM_015986	0	UCSD_Esophagus
chr17	29138553	29138554	rs149828119	chr17	29135713	29140141	NM_015986	0	UCSD_Small_Intestine
chr17	29138553	29138554	rs149828119	chr17	29135741	29151824	NM_015986	0	BI_CD34_Primary_RO0153
chr17	29138553	29138554	rs149828119	chr17	29135688	29153540	NM_015986	0	BI_CD4_Memory_Primary_7pool
chr17	29138553	29138554	rs149828119	chr17	29135617	29152392	NM_015986	0	BI_CD4_Memory_Primary_8pool
chr17	29138553	29138554	rs149828119	chr17	29135708	29152055	NM_015986	0	BI_CD4_Naive_Primary_7pool
chr17	29138553	29138554	rs149828119	chr17	29135796	29150264	NM_015986	0	BI_CD4p_CD225int_CD127p_Tmem
chr17	29138553	29138554	rs149828119	chr17	29116523	29153375	NM_015986	0	BI_CD4p_CD25-_CD45RAp_Naive
chr17	29138553	29138554	rs149828119	chr17	29135597	29153285	NM_015986	0	BI_CD4p_CD25-_CD45ROp_Memory
chr17	29138553	29138554	rs149828119	chr17	29135579	29152467	NM_015986	0	BI_CD4p_CD25-_Il17p_PMAstim_Th17
chr17	29138553	29138554	rs149828119	chr17	29135419	29152317	NM_015986	0	BI_CD8_Naive_7pool
chr17	29138553	29138554	rs149828119	chr17	29132926	29152679	NM_015986	0	BI_CD8_Naive_8pool
chr17	29138553	29138554	rs149828119	chr17	29132746	29173163	NM_015986	0	CD14
chr17	29138553	29138554	rs149828119	chr17	29134437	29151726	NM_015986	0	CD19_primary
chr17	29138553	29138554	rs149828119	chr17	29132561	29152885	NM_015986	0	CD20
chr17	29138553	29138554	rs149828119	chr17	29133057	29151751	NM_015986	0	CD56
chr17	29138553	29138554	rs149828119	chr17	29133000	29152762	NM_015986	0	CD8_primary
chr17	29138553	29138554	rs149828119	chr17	29135618	29150271	NM_015986	0	DND41
chr17	29138553	29138554	rs149828119	chr17	29134698	29150114	NM_015986	0	Fetal_Thymus
chr17	29138553	29138554	rs149828119	chr17	29134704	29152343	NM_015986	0	GM12878
chr17	29138553	29138554	rs149828119	chr17	29135794	29149635	NM_015986	0	UCSD_Sigmoid_Colon
chr17	29138553	29138554	rs149828119	chr17	29135569	29149685	NM_015986	0	UCSD_Spleen
chr17	29138553	29138554	rs149828119	chr17	29133640	29149223	NM_015986	0	UCSD_Thymus
chr17	29138553	29138554	rs149828119	chr17	29094954	29152685	NM_015986	0	BI_CD4p_CD25-_Il17-_PMAstim_Th
chr17	29140222	29140223	rs148230483	chr17	29135835	29140418	NM_015986	0	CD3
chr17	29140222	29140223	rs148230483	chr17	29138985	29140911	NM_015986	0	HMEC
chr17	29140222	29140223	rs148230483	chr17	29139027	29140477	NM_024857	0	Osteoblasts
chr17	29140222	29140223	rs148230483	chr17	29135741	29151824	NM_015986	0	BI_CD34_Primary_RO0153
chr17	29140222	29140223	rs148230483	chr17	29135688	29153540	NM_015986	0	BI_CD4_Memory_Primary_7pool
chr17	29140222	29140223	rs148230483	chr17	29135617	29152392	NM_015986	0	BI_CD4_Memory_Primary_8pool
chr17	29140222	29140223	rs148230483	chr17	29135708	29152055	NM_015986	0	BI_CD4_Naive_Primary_7pool
chr17	29140222	29140223	rs148230483	chr17	29135796	29150264	NM_015986	0	BI_CD4p_CD225int_CD127p_Tmem
chr17	29140222	29140223	rs148230483	chr17	29116523	29153375	NM_015986	0	BI_CD4p_CD25-_CD45RAp_Naive
chr17	29140222	29140223	rs148230483	chr17	29135597	29153285	NM_015986	0	BI_CD4p_CD25-_CD45ROp_Memory
chr17	29140222	29140223	rs148230483	chr17	29135579	29152467	NM_015986	0	BI_CD4p_CD25-_Il17p_PMAstim_Th17
chr17	29140222	29140223	rs148230483	chr17	29135419	29152317	NM_015986	0	BI_CD8_Naive_7pool
chr17	29140222	29140223	rs148230483	chr17	29132926	29152679	NM_015986	0	BI_CD8_Naive_8pool
chr17	29140222	29140223	rs148230483	chr17	29132746	29173163	NM_015986	0	CD14
chr17	29140222	29140223	rs148230483	chr17	29134437	29151726	NM_015986	0	CD19_primary
chr17	29140222	29140223	rs148230483	chr17	29132561	29152885	NM_015986	0	CD20
chr17	29140222	29140223	rs148230483	chr17	29133057	29151751	NM_015986	0	CD56
chr17	29140222	29140223	rs148230483	chr17	29133000	29152762	NM_015986	0	CD8_primary
chr17	29140222	29140223	rs148230483	chr17	29135618	29150271	NM_015986	0	DND41
chr17	29140222	29140223	rs148230483	chr17	29134698	29150114	NM_015986	0	Fetal_Thymus
chr17	29140222	29140223	rs148230483	chr17	29134704	29152343	NM_015986	0	GM12878
chr17	29140222	29140223	rs148230483	chr17	29139368	29147556	NM_024857	0	HCC1954
chr17	29140222	29140223	rs148230483	chr17	29135794	29149635	NM_015986	0	UCSD_Sigmoid_Colon
chr17	29140222	29140223	rs148230483	chr17	29135569	29149685	NM_015986	0	UCSD_Spleen
chr17	29140222	29140223	rs148230483	chr17	29133640	29149223	NM_015986	0	UCSD_Thymus
chr17	29140222	29140223	rs148230483	chr17	29094954	29152685	NM_015986	0	BI_CD4p_CD25-_Il17-_PMAstim_Th
chr17	29146114	29146115	rs146470007	chr17	29135741	29151824	NM_015986	0	BI_CD34_Primary_RO0153
chr17	29146114	29146115	rs146470007	chr17	29135688	29153540	NM_015986	0	BI_CD4_Memory_Primary_7pool
chr17	29146114	29146115	rs146470007	chr17	29135617	29152392	NM_015986	0	BI_CD4_Memory_Primary_8pool
chr17	29146114	29146115	rs146470007	chr17	29135708	29152055	NM_015986	0	BI_CD4_Naive_Primary_7pool
chr17	29146114	29146115	rs146470007	chr17	29135796	29150264	NM_015986	0	BI_CD4p_CD225int_CD127p_Tmem
chr17	29146114	29146115	rs146470007	chr17	29116523	29153375	NM_015986	0	BI_CD4p_CD25-_CD45RAp_Naive
chr17	29146114	29146115	rs146470007	chr17	29135597	29153285	NM_015986	0	BI_CD4p_CD25-_CD45ROp_Memory
chr17	29146114	29146115	rs146470007	chr17	29135579	29152467	NM_015986	0	BI_CD4p_CD25-_Il17p_PMAstim_Th17
chr17	29146114	29146115	rs146470007	chr17	29135419	29152317	NM_015986	0	BI_CD8_Naive_7pool
chr17	29146114	29146115	rs146470007	chr17	29132926	29152679	NM_015986	0	BI_CD8_Naive_8pool
chr17	29146114	29146115	rs146470007	chr17	29132746	29173163	NM_015986	0	CD14
chr17	29146114	29146115	rs146470007	chr17	29134437	29151726	NM_015986	0	CD19_primary
chr17	29146114	29146115	rs146470007	chr17	29132561	29152885	NM_015986	0	CD20
chr17	29146114	29146115	rs146470007	chr17	29133057	29151751	NM_015986	0	CD56
chr17	29146114	29146115	rs146470007	chr17	29133000	29152762	NM_015986	0	CD8_primary
chr17	29146114	29146115	rs146470007	chr17	29135618	29150271	NM_015986	0	DND41
chr17	29146114	29146115	rs146470007	chr17	29134698	29150114	NM_015986	0	Fetal_Thymus
chr17	29146114	29146115	rs146470007	chr17	29134704	29152343	NM_015986	0	GM12878
chr17	29146114	29146115	rs146470007	chr17	29139368	29147556	NM_024857	0	HCC1954
chr17	29146114	29146115	rs146470007	chr17	29135794	29149635	NM_015986	0	UCSD_Sigmoid_Colon
chr17	29146114	29146115	rs146470007	chr17	29135569	29149685	NM_015986	0	UCSD_Spleen
chr17	29146114	29146115	rs146470007	chr17	29133640	29149223	NM_015986	0	UCSD_Thymus
chr17	29146114	29146115	rs146470007	chr17	29094954	29152685	NM_015986	0	BI_CD4p_CD25-_Il17-_PMAstim_Th
chr17	29146919	29146920	rs7223940	chr17	29135741	29151824	NM_015986	0	BI_CD34_Primary_RO0153
chr17	29146919	29146920	rs7223940	chr17	29146433	29147622	NM_024857	0	BI_CD34_Primary_RO01549
chr17	29146919	29146920	rs7223940	chr17	29135688	29153540	NM_015986	0	BI_CD4_Memory_Primary_7pool
chr17	29146919	29146920	rs7223940	chr17	29135617	29152392	NM_015986	0	BI_CD4_Memory_Primary_8pool
chr17	29146919	29146920	rs7223940	chr17	29135708	29152055	NM_015986	0	BI_CD4_Naive_Primary_7pool
chr17	29146919	29146920	rs7223940	chr17	29135796	29150264	NM_015986	0	BI_CD4p_CD225int_CD127p_Tmem
chr17	29146919	29146920	rs7223940	chr17	29116523	29153375	NM_015986	0	BI_CD4p_CD25-_CD45RAp_Naive
chr17	29146919	29146920	rs7223940	chr17	29135597	29153285	NM_015986	0	BI_CD4p_CD25-_CD45ROp_Memory
chr17	29146919	29146920	rs7223940	chr17	29135579	29152467	NM_015986	0	BI_CD4p_CD25-_Il17p_PMAstim_Th17
chr17	29146919	29146920	rs7223940	chr17	29135419	29152317	NM_015986	0	BI_CD8_Naive_7pool
chr17	29146919	29146920	rs7223940	chr17	29132926	29152679	NM_015986	0	BI_CD8_Naive_8pool
chr17	29146919	29146920	rs7223940	chr17	29132746	29173163	NM_015986	0	CD14
chr17	29146919	29146920	rs7223940	chr17	29134437	29151726	NM_015986	0	CD19_primary
chr17	29146919	29146920	rs7223940	chr17	29132561	29152885	NM_015986	0	CD20
chr17	29146919	29146920	rs7223940	chr17	29133057	29151751	NM_015986	0	CD56
chr17	29146919	29146920	rs7223940	chr17	29133000	29152762	NM_015986	0	CD8_primary
chr17	29146919	29146920	rs7223940	chr17	29135618	29150271	NM_015986	0	DND41
chr17	29146919	29146920	rs7223940	chr17	29134698	29150114	NM_015986	0	Fetal_Thymus
chr17	29146919	29146920	rs7223940	chr17	29134704	29152343	NM_015986	0	GM12878
chr17	29146919	29146920	rs7223940	chr17	29139368	29147556	NM_024857	0	HCC1954
chr17	29146919	29146920	rs7223940	chr17	29135794	29149635	NM_015986	0	UCSD_Sigmoid_Colon
chr17	29146919	29146920	rs7223940	chr17	29135569	29149685	NM_015986	0	UCSD_Spleen
chr17	29146919	29146920	rs7223940	chr17	29133640	29149223	NM_015986	0	UCSD_Thymus
chr17	29146919	29146920	rs7223940	chr17	29094954	29152685	NM_015986	0	BI_CD4p_CD25-_Il17-_PMAstim_Th
chr17	29150366	29150367	rs116807421	chr17	29149616	29152007	NM_015986	0	BI_CD34_Primary_RO01480
chr17	29150366	29150367	rs116807421	chr17	29149644	29152208	NM_015986	0	BI_CD4_Naive_Primary_8pool
chr17	29150366	29150367	rs116807421	chr17	29135741	29151824	NM_015986	0	BI_CD34_Primary_RO0153
chr17	29150366	29150367	rs116807421	chr17	29135688	29153540	NM_015986	0	BI_CD4_Memory_Primary_7pool
chr17	29150366	29150367	rs116807421	chr17	29135617	29152392	NM_015986	0	BI_CD4_Memory_Primary_8pool
chr17	29150366	29150367	rs116807421	chr17	29135708	29152055	NM_015986	0	BI_CD4_Naive_Primary_7pool
chr17	29150366	29150367	rs116807421	chr17	29116523	29153375	NM_015986	0	BI_CD4p_CD25-_CD45RAp_Naive
chr17	29150366	29150367	rs116807421	chr17	29135597	29153285	NM_015986	0	BI_CD4p_CD25-_CD45ROp_Memory
chr17	29150366	29150367	rs116807421	chr17	29135579	29152467	NM_015986	0	BI_CD4p_CD25-_Il17p_PMAstim_Th17
chr17	29150366	29150367	rs116807421	chr17	29135419	29152317	NM_015986	0	BI_CD8_Naive_7pool
chr17	29150366	29150367	rs116807421	chr17	29132926	29152679	NM_015986	0	BI_CD8_Naive_8pool
chr17	29150366	29150367	rs116807421	chr17	29132746	29173163	NM_015986	0	CD14
chr17	29150366	29150367	rs116807421	chr17	29134437	29151726	NM_015986	0	CD19_primary
chr17	29150366	29150367	rs116807421	chr17	29132561	29152885	NM_015986	0	CD20
chr17	29150366	29150367	rs116807421	chr17	29133057	29151751	NM_015986	0	CD56
chr17	29150366	29150367	rs116807421	chr17	29133000	29152762	NM_015986	0	CD8_primary
chr17	29150366	29150367	rs116807421	chr17	29134704	29152343	NM_015986	0	GM12878
chr17	29150366	29150367	rs116807421	chr17	29094954	29152685	NM_015986	0	BI_CD4p_CD25-_Il17-_PMAstim_Th
chr17	29165452	29165453	rs73988193	chr17	29132746	29173163	NM_015986	0	CD14
chr17	29167074	29167075	rs142259820	chr17	29166998	29169026	NM_024857	0	CD20
chr17	29167074	29167075	rs142259820	chr17	29132746	29173163	NM_015986	0	CD14
chr17	29257715	29257716	rs73989920	chr17	29257297	29257716	NM_024683	0	UCSD_Gastric
chr17	29260586	29260587	rs150897677	chr17	29260519	29310239	NM_032322	1	CD14
chr17	29262714	29262715	rs144928062	chr17	29260519	29310239	NM_032322	1	CD14
chr17	29262779	29262780	rs73989923	chr17	29260519	29310239	NM_032322	1	CD14
chr17	29262798	29262799	rs73989924	chr17	29260519	29310239	NM_032322	1	CD14
chr17	29268402	29268403	rs34484088	chr17	29260519	29310239	NM_032322	1	CD14
chr17	29268402	29268403	rs34484088	chr17	29265663	29296780	NM_032322	0	CD19_primary
chr17	29268402	29268403	rs34484088	chr17	29264779	29300383	NM_032322	0	CD20
chr17	29268402	29268403	rs34484088	chr17	29265642	29284488	NM_032322	0	Fetal_muscle
chr17	29268402	29268403	rs34484088	chr17	29265962	29299921	NM_032322	1	UCSD_Spleen
chr17	29268563	29268564	rs9906390	chr17	29260519	29310239	NM_032322	1	CD14
chr17	29268563	29268564	rs9906390	chr17	29265663	29296780	NM_032322	0	CD19_primary
chr17	29268563	29268564	rs9906390	chr17	29264779	29300383	NM_032322	0	CD20
chr17	29268563	29268564	rs9906390	chr17	29265642	29284488	NM_032322	0	Fetal_muscle
chr17	29268563	29268564	rs9906390	chr17	29265962	29299921	NM_032322	1	UCSD_Spleen
chr17	29270937	29270938	rs34202693	chr17	29260519	29310239	NM_032322	1	CD14
chr17	29270937	29270938	rs34202693	chr17	29265663	29296780	NM_032322	0	CD19_primary
chr17	29270937	29270938	rs34202693	chr17	29264779	29300383	NM_032322	0	CD20
chr17	29270937	29270938	rs34202693	chr17	29265642	29284488	NM_032322	0	Fetal_muscle
chr17	29270937	29270938	rs34202693	chr17	29265962	29299921	NM_032322	1	UCSD_Spleen
chr17	29271615	29271616	rs113910932	chr17	29260519	29310239	NM_032322	1	CD14
chr17	29271615	29271616	rs113910932	chr17	29265663	29296780	NM_032322	0	CD19_primary
chr17	29271615	29271616	rs113910932	chr17	29264779	29300383	NM_032322	0	CD20
chr17	29271615	29271616	rs113910932	chr17	29265642	29284488	NM_032322	0	Fetal_muscle
chr17	29271615	29271616	rs113910932	chr17	29265962	29299921	NM_032322	1	UCSD_Spleen
chr17	29271624	29271625	rs111409152	chr17	29260519	29310239	NM_032322	1	CD14
chr17	29271624	29271625	rs111409152	chr17	29265663	29296780	NM_032322	0	CD19_primary
chr17	29271624	29271625	rs111409152	chr17	29264779	29300383	NM_032322	0	CD20
chr17	29271624	29271625	rs111409152	chr17	29265642	29284488	NM_032322	0	Fetal_muscle
chr17	29271624	29271625	rs111409152	chr17	29265962	29299921	NM_032322	1	UCSD_Spleen
chr17	29272385	29272386	rs2089464	chr17	29260519	29310239	NM_032322	1	CD14
chr17	29272385	29272386	rs2089464	chr17	29265663	29296780	NM_032322	0	CD19_primary
chr17	29272385	29272386	rs2089464	chr17	29264779	29300383	NM_032322	0	CD20
chr17	29272385	29272386	rs2089464	chr17	29265642	29284488	NM_032322	0	Fetal_muscle
chr17	29272385	29272386	rs2089464	chr17	29265962	29299921	NM_032322	1	UCSD_Spleen
chr17	29273478	29273479	rs11868597	chr17	29260519	29310239	NM_032322	1	CD14
chr17	29273478	29273479	rs11868597	chr17	29265663	29296780	NM_032322	0	CD19_primary
chr17	29273478	29273479	rs11868597	chr17	29264779	29300383	NM_032322	0	CD20
chr17	29273478	29273479	rs11868597	chr17	29265642	29284488	NM_032322	0	Fetal_muscle
chr17	29273478	29273479	rs11868597	chr17	29265962	29299921	NM_032322	1	UCSD_Spleen
chr17	29273786	29273787	rs7216725	chr17	29260519	29310239	NM_032322	1	CD14
chr17	29273786	29273787	rs7216725	chr17	29265663	29296780	NM_032322	0	CD19_primary
chr17	29273786	29273787	rs7216725	chr17	29264779	29300383	NM_032322	0	CD20
chr17	29273786	29273787	rs7216725	chr17	29265642	29284488	NM_032322	0	Fetal_muscle
chr17	29273786	29273787	rs7216725	chr17	29265962	29299921	NM_032322	1	UCSD_Spleen
chr17	29275101	29275102	rs16968287	chr17	29260519	29310239	NM_032322	1	CD14
chr17	29275101	29275102	rs16968287	chr17	29265663	29296780	NM_032322	0	CD19_primary
chr17	29275101	29275102	rs16968287	chr17	29264779	29300383	NM_032322	0	CD20
chr17	29275101	29275102	rs16968287	chr17	29265642	29284488	NM_032322	0	Fetal_muscle
chr17	29275101	29275102	rs16968287	chr17	29265962	29299921	NM_032322	1	UCSD_Spleen
chr17	29276047	29276048	rs7213182	chr17	29260519	29310239	NM_032322	1	CD14
chr17	29276047	29276048	rs7213182	chr17	29265663	29296780	NM_032322	0	CD19_primary
chr17	29276047	29276048	rs7213182	chr17	29264779	29300383	NM_032322	0	CD20
chr17	29276047	29276048	rs7213182	chr17	29265642	29284488	NM_032322	0	Fetal_muscle
chr17	29276047	29276048	rs7213182	chr17	29265962	29299921	NM_032322	1	UCSD_Spleen
chr17	29276807	29276808	rs9909015	chr17	29276624	29287162	NM_032322	0	BI_Brain_Hippocampus_Middle_150
chr17	29276807	29276808	rs9909015	chr17	29276736	29284953	NM_032322	0	BI_Brain_Hippocampus_Middle
chr17	29276807	29276808	rs9909015	chr17	29276723	29287007	NM_032322	0	BI_Duodenum_Smooth_Muscle
chr17	29276807	29276808	rs9909015	chr17	29276791	29286273	NM_032322	0	BI_Skeletal_Muscle
chr17	29276807	29276808	rs9909015	chr17	29260519	29310239	NM_032322	1	CD14
chr17	29276807	29276808	rs9909015	chr17	29265663	29296780	NM_032322	0	CD19_primary
chr17	29276807	29276808	rs9909015	chr17	29264779	29300383	NM_032322	0	CD20
chr17	29276807	29276808	rs9909015	chr17	29276665	29278702	NM_032322	0	Fetal_Intestine
chr17	29276807	29276808	rs9909015	chr17	29276617	29278733	NM_032322	0	Fetal_Intestine_Large
chr17	29276807	29276808	rs9909015	chr17	29265642	29284488	NM_032322	0	Fetal_muscle
chr17	29276807	29276808	rs9909015	chr17	29276741	29296764	NM_032322	0	UCSD_Sigmoid_Colon
chr17	29276807	29276808	rs9909015	chr17	29276794	29280616	NM_032322	0	UCSD_Small_Intestine
chr17	29276807	29276808	rs9909015	chr17	29265962	29299921	NM_032322	1	UCSD_Spleen
chr17	29277114	29277115	rs8079412	chr17	29276810	29277910	NM_032322	0	Colon_Crypt_1
chr17	29277114	29277115	rs8079412	chr17	29276624	29287162	NM_032322	0	BI_Brain_Hippocampus_Middle_150
chr17	29277114	29277115	rs8079412	chr17	29276736	29284953	NM_032322	0	BI_Brain_Hippocampus_Middle
chr17	29277114	29277115	rs8079412	chr17	29276723	29287007	NM_032322	0	BI_Duodenum_Smooth_Muscle
chr17	29277114	29277115	rs8079412	chr17	29276791	29286273	NM_032322	0	BI_Skeletal_Muscle
chr17	29277114	29277115	rs8079412	chr17	29260519	29310239	NM_032322	1	CD14
chr17	29277114	29277115	rs8079412	chr17	29265663	29296780	NM_032322	0	CD19_primary
chr17	29277114	29277115	rs8079412	chr17	29264779	29300383	NM_032322	0	CD20
chr17	29277114	29277115	rs8079412	chr17	29277102	29278559	NM_032322	0	Colon_Crypt_3
chr17	29277114	29277115	rs8079412	chr17	29276665	29278702	NM_032322	0	Fetal_Intestine
chr17	29277114	29277115	rs8079412	chr17	29276617	29278733	NM_032322	0	Fetal_Intestine_Large
chr17	29277114	29277115	rs8079412	chr17	29265642	29284488	NM_032322	0	Fetal_muscle
chr17	29277114	29277115	rs8079412	chr17	29276969	29284440	NM_032322	0	UCSD_Left_Ventricle
chr17	29277114	29277115	rs8079412	chr17	29277004	29285311	NM_032322	0	UCSD_Lung
chr17	29277114	29277115	rs8079412	chr17	29276741	29296764	NM_032322	0	UCSD_Sigmoid_Colon
chr17	29277114	29277115	rs8079412	chr17	29276794	29280616	NM_032322	0	UCSD_Small_Intestine
chr17	29277114	29277115	rs8079412	chr17	29265962	29299921	NM_032322	1	UCSD_Spleen
chr17	29277349	29277350	rs6505221	chr17	29276810	29277910	NM_032322	0	Colon_Crypt_1
chr17	29277349	29277350	rs6505221	chr17	29277171	29277890	NM_032322	0	Colon_Crypt_2
chr17	29277349	29277350	rs6505221	chr17	29276624	29287162	NM_032322	0	BI_Brain_Hippocampus_Middle_150
chr17	29277349	29277350	rs6505221	chr17	29276736	29284953	NM_032322	0	BI_Brain_Hippocampus_Middle
chr17	29277349	29277350	rs6505221	chr17	29276723	29287007	NM_032322	0	BI_Duodenum_Smooth_Muscle
chr17	29277349	29277350	rs6505221	chr17	29276791	29286273	NM_032322	0	BI_Skeletal_Muscle
chr17	29277349	29277350	rs6505221	chr17	29260519	29310239	NM_032322	1	CD14
chr17	29277349	29277350	rs6505221	chr17	29265663	29296780	NM_032322	0	CD19_primary
chr17	29277349	29277350	rs6505221	chr17	29264779	29300383	NM_032322	0	CD20
chr17	29277349	29277350	rs6505221	chr17	29277102	29278559	NM_032322	0	Colon_Crypt_3
chr17	29277349	29277350	rs6505221	chr17	29276665	29278702	NM_032322	0	Fetal_Intestine
chr17	29277349	29277350	rs6505221	chr17	29276617	29278733	NM_032322	0	Fetal_Intestine_Large
chr17	29277349	29277350	rs6505221	chr17	29265642	29284488	NM_032322	0	Fetal_muscle
chr17	29277349	29277350	rs6505221	chr17	29277180	29292752	NM_032322	0	u87
chr17	29277349	29277350	rs6505221	chr17	29276969	29284440	NM_032322	0	UCSD_Left_Ventricle
chr17	29277349	29277350	rs6505221	chr17	29277004	29285311	NM_032322	0	UCSD_Lung
chr17	29277349	29277350	rs6505221	chr17	29276741	29296764	NM_032322	0	UCSD_Sigmoid_Colon
chr17	29277349	29277350	rs6505221	chr17	29276794	29280616	NM_032322	0	UCSD_Small_Intestine
chr17	29277349	29277350	rs6505221	chr17	29265962	29299921	NM_032322	1	UCSD_Spleen
chr17	29277489	29277490	rs6505222	chr17	29276810	29277910	NM_032322	0	Colon_Crypt_1
chr17	29277489	29277490	rs6505222	chr17	29277171	29277890	NM_032322	0	Colon_Crypt_2
chr17	29277489	29277490	rs6505222	chr17	29276624	29287162	NM_032322	0	BI_Brain_Hippocampus_Middle_150
chr17	29277489	29277490	rs6505222	chr17	29276736	29284953	NM_032322	0	BI_Brain_Hippocampus_Middle
chr17	29277489	29277490	rs6505222	chr17	29276723	29287007	NM_032322	0	BI_Duodenum_Smooth_Muscle
chr17	29277489	29277490	rs6505222	chr17	29276791	29286273	NM_032322	0	BI_Skeletal_Muscle
chr17	29277489	29277490	rs6505222	chr17	29260519	29310239	NM_032322	1	CD14
chr17	29277489	29277490	rs6505222	chr17	29265663	29296780	NM_032322	0	CD19_primary
chr17	29277489	29277490	rs6505222	chr17	29264779	29300383	NM_032322	0	CD20
chr17	29277489	29277490	rs6505222	chr17	29277102	29278559	NM_032322	0	Colon_Crypt_3
chr17	29277489	29277490	rs6505222	chr17	29276665	29278702	NM_032322	0	Fetal_Intestine
chr17	29277489	29277490	rs6505222	chr17	29276617	29278733	NM_032322	0	Fetal_Intestine_Large
chr17	29277489	29277490	rs6505222	chr17	29265642	29284488	NM_032322	0	Fetal_muscle
chr17	29277489	29277490	rs6505222	chr17	29277180	29292752	NM_032322	0	u87
chr17	29277489	29277490	rs6505222	chr17	29276969	29284440	NM_032322	0	UCSD_Left_Ventricle
chr17	29277489	29277490	rs6505222	chr17	29277004	29285311	NM_032322	0	UCSD_Lung
chr17	29277489	29277490	rs6505222	chr17	29276741	29296764	NM_032322	0	UCSD_Sigmoid_Colon
chr17	29277489	29277490	rs6505222	chr17	29276794	29280616	NM_032322	0	UCSD_Small_Intestine
chr17	29277489	29277490	rs6505222	chr17	29265962	29299921	NM_032322	1	UCSD_Spleen
chr17	29277930	29277931	rs8075184	chr17	29276624	29287162	NM_032322	0	BI_Brain_Hippocampus_Middle_150
chr17	29277930	29277931	rs8075184	chr17	29276736	29284953	NM_032322	0	BI_Brain_Hippocampus_Middle
chr17	29277930	29277931	rs8075184	chr17	29276723	29287007	NM_032322	0	BI_Duodenum_Smooth_Muscle
chr17	29277930	29277931	rs8075184	chr17	29276791	29286273	NM_032322	0	BI_Skeletal_Muscle
chr17	29277930	29277931	rs8075184	chr17	29260519	29310239	NM_032322	1	CD14
chr17	29277930	29277931	rs8075184	chr17	29265663	29296780	NM_032322	0	CD19_primary
chr17	29277930	29277931	rs8075184	chr17	29264779	29300383	NM_032322	0	CD20
chr17	29277930	29277931	rs8075184	chr17	29277102	29278559	NM_032322	0	Colon_Crypt_3
chr17	29277930	29277931	rs8075184	chr17	29276665	29278702	NM_032322	0	Fetal_Intestine
chr17	29277930	29277931	rs8075184	chr17	29276617	29278733	NM_032322	0	Fetal_Intestine_Large
chr17	29277930	29277931	rs8075184	chr17	29265642	29284488	NM_032322	0	Fetal_muscle
chr17	29277930	29277931	rs8075184	chr17	29277180	29292752	NM_032322	0	u87
chr17	29277930	29277931	rs8075184	chr17	29276969	29284440	NM_032322	0	UCSD_Left_Ventricle
chr17	29277930	29277931	rs8075184	chr17	29277004	29285311	NM_032322	0	UCSD_Lung
chr17	29277930	29277931	rs8075184	chr17	29276741	29296764	NM_032322	0	UCSD_Sigmoid_Colon
chr17	29277930	29277931	rs8075184	chr17	29276794	29280616	NM_032322	0	UCSD_Small_Intestine
chr17	29277930	29277931	rs8075184	chr17	29265962	29299921	NM_032322	1	UCSD_Spleen
chr17	29278526	29278527	rs9890402	chr17	29276624	29287162	NM_032322	0	BI_Brain_Hippocampus_Middle_150
chr17	29278526	29278527	rs9890402	chr17	29276736	29284953	NM_032322	0	BI_Brain_Hippocampus_Middle
chr17	29278526	29278527	rs9890402	chr17	29276723	29287007	NM_032322	0	BI_Duodenum_Smooth_Muscle
chr17	29278526	29278527	rs9890402	chr17	29276791	29286273	NM_032322	0	BI_Skeletal_Muscle
chr17	29278526	29278527	rs9890402	chr17	29260519	29310239	NM_032322	1	CD14
chr17	29278526	29278527	rs9890402	chr17	29265663	29296780	NM_032322	0	CD19_primary
chr17	29278526	29278527	rs9890402	chr17	29264779	29300383	NM_032322	0	CD20
chr17	29278526	29278527	rs9890402	chr17	29277102	29278559	NM_032322	0	Colon_Crypt_3
chr17	29278526	29278527	rs9890402	chr17	29276665	29278702	NM_032322	0	Fetal_Intestine
chr17	29278526	29278527	rs9890402	chr17	29276617	29278733	NM_032322	0	Fetal_Intestine_Large
chr17	29278526	29278527	rs9890402	chr17	29265642	29284488	NM_032322	0	Fetal_muscle
chr17	29278526	29278527	rs9890402	chr17	29277180	29292752	NM_032322	0	u87
chr17	29278526	29278527	rs9890402	chr17	29276969	29284440	NM_032322	0	UCSD_Left_Ventricle
chr17	29278526	29278527	rs9890402	chr17	29277004	29285311	NM_032322	0	UCSD_Lung
chr17	29278526	29278527	rs9890402	chr17	29276741	29296764	NM_032322	0	UCSD_Sigmoid_Colon
chr17	29278526	29278527	rs9890402	chr17	29276794	29280616	NM_032322	0	UCSD_Small_Intestine
chr17	29278526	29278527	rs9890402	chr17	29265962	29299921	NM_032322	1	UCSD_Spleen
chr17	29278968	29278969	rs8067480	chr17	29278876	29281733	NM_032322	0	UCSD_Adrenal_Gland
chr17	29278968	29278969	rs8067480	chr17	29276624	29287162	NM_032322	0	BI_Brain_Hippocampus_Middle_150
chr17	29278968	29278969	rs8067480	chr17	29276736	29284953	NM_032322	0	BI_Brain_Hippocampus_Middle
chr17	29278968	29278969	rs8067480	chr17	29276723	29287007	NM_032322	0	BI_Duodenum_Smooth_Muscle
chr17	29278968	29278969	rs8067480	chr17	29276791	29286273	NM_032322	0	BI_Skeletal_Muscle
chr17	29278968	29278969	rs8067480	chr17	29260519	29310239	NM_032322	1	CD14
chr17	29278968	29278969	rs8067480	chr17	29265663	29296780	NM_032322	0	CD19_primary
chr17	29278968	29278969	rs8067480	chr17	29264779	29300383	NM_032322	0	CD20
chr17	29278968	29278969	rs8067480	chr17	29265642	29284488	NM_032322	0	Fetal_muscle
chr17	29278968	29278969	rs8067480	chr17	29277180	29292752	NM_032322	0	u87
chr17	29278968	29278969	rs8067480	chr17	29276969	29284440	NM_032322	0	UCSD_Left_Ventricle
chr17	29278968	29278969	rs8067480	chr17	29277004	29285311	NM_032322	0	UCSD_Lung
chr17	29278968	29278969	rs8067480	chr17	29276741	29296764	NM_032322	0	UCSD_Sigmoid_Colon
chr17	29278968	29278969	rs8067480	chr17	29276794	29280616	NM_032322	0	UCSD_Small_Intestine
chr17	29278968	29278969	rs8067480	chr17	29265962	29299921	NM_032322	1	UCSD_Spleen
chr17	29279515	29279516	rs1876430	chr17	29278876	29281733	NM_032322	0	UCSD_Adrenal_Gland
chr17	29279515	29279516	rs1876430	chr17	29276624	29287162	NM_032322	0	BI_Brain_Hippocampus_Middle_150
chr17	29279515	29279516	rs1876430	chr17	29276736	29284953	NM_032322	0	BI_Brain_Hippocampus_Middle
chr17	29279515	29279516	rs1876430	chr17	29276723	29287007	NM_032322	0	BI_Duodenum_Smooth_Muscle
chr17	29279515	29279516	rs1876430	chr17	29276791	29286273	NM_032322	0	BI_Skeletal_Muscle
chr17	29279515	29279516	rs1876430	chr17	29260519	29310239	NM_032322	1	CD14
chr17	29279515	29279516	rs1876430	chr17	29265663	29296780	NM_032322	0	CD19_primary
chr17	29279515	29279516	rs1876430	chr17	29264779	29300383	NM_032322	0	CD20
chr17	29279515	29279516	rs1876430	chr17	29279374	29296399	NM_032322	0	CD56
chr17	29279515	29279516	rs1876430	chr17	29265642	29284488	NM_032322	0	Fetal_muscle
chr17	29279515	29279516	rs1876430	chr17	29277180	29292752	NM_032322	0	u87
chr17	29279515	29279516	rs1876430	chr17	29276969	29284440	NM_032322	0	UCSD_Left_Ventricle
chr17	29279515	29279516	rs1876430	chr17	29277004	29285311	NM_032322	0	UCSD_Lung
chr17	29279515	29279516	rs1876430	chr17	29276741	29296764	NM_032322	0	UCSD_Sigmoid_Colon
chr17	29279515	29279516	rs1876430	chr17	29276794	29280616	NM_032322	0	UCSD_Small_Intestine
chr17	29279515	29279516	rs1876430	chr17	29265962	29299921	NM_032322	1	UCSD_Spleen
chr17	29280037	29280038	rs8076569	chr17	29278876	29281733	NM_032322	0	UCSD_Adrenal_Gland
chr17	29280037	29280038	rs8076569	chr17	29276624	29287162	NM_032322	0	BI_Brain_Hippocampus_Middle_150
chr17	29280037	29280038	rs8076569	chr17	29276736	29284953	NM_032322	0	BI_Brain_Hippocampus_Middle
chr17	29280037	29280038	rs8076569	chr17	29276723	29287007	NM_032322	0	BI_Duodenum_Smooth_Muscle
chr17	29280037	29280038	rs8076569	chr17	29276791	29286273	NM_032322	0	BI_Skeletal_Muscle
chr17	29280037	29280038	rs8076569	chr17	29260519	29310239	NM_032322	1	CD14
chr17	29280037	29280038	rs8076569	chr17	29265663	29296780	NM_032322	0	CD19_primary
chr17	29280037	29280038	rs8076569	chr17	29264779	29300383	NM_032322	0	CD20
chr17	29280037	29280038	rs8076569	chr17	29279374	29296399	NM_032322	0	CD56
chr17	29280037	29280038	rs8076569	chr17	29265642	29284488	NM_032322	0	Fetal_muscle
chr17	29280037	29280038	rs8076569	chr17	29277180	29292752	NM_032322	0	u87
chr17	29280037	29280038	rs8076569	chr17	29276969	29284440	NM_032322	0	UCSD_Left_Ventricle
chr17	29280037	29280038	rs8076569	chr17	29277004	29285311	NM_032322	0	UCSD_Lung
chr17	29280037	29280038	rs8076569	chr17	29276741	29296764	NM_032322	0	UCSD_Sigmoid_Colon
chr17	29280037	29280038	rs8076569	chr17	29276794	29280616	NM_032322	0	UCSD_Small_Intestine
chr17	29280037	29280038	rs8076569	chr17	29265962	29299921	NM_032322	1	UCSD_Spleen
chr17	29284030	29284031	rs1876431	chr17	29283058	29284489	NM_032322	0	HSMMtube
chr17	29284030	29284031	rs1876431	chr17	29281132	29284509	NM_032322	0	UCSD_Right_Atrium
chr17	29284030	29284031	rs1876431	chr17	29276624	29287162	NM_032322	0	BI_Brain_Hippocampus_Middle_150
chr17	29284030	29284031	rs1876431	chr17	29276736	29284953	NM_032322	0	BI_Brain_Hippocampus_Middle
chr17	29284030	29284031	rs1876431	chr17	29276723	29287007	NM_032322	0	BI_Duodenum_Smooth_Muscle
chr17	29284030	29284031	rs1876431	chr17	29276791	29286273	NM_032322	0	BI_Skeletal_Muscle
chr17	29284030	29284031	rs1876431	chr17	29260519	29310239	NM_032322	1	CD14
chr17	29284030	29284031	rs1876431	chr17	29265663	29296780	NM_032322	0	CD19_primary
chr17	29284030	29284031	rs1876431	chr17	29264779	29300383	NM_032322	0	CD20
chr17	29284030	29284031	rs1876431	chr17	29279374	29296399	NM_032322	0	CD56
chr17	29284030	29284031	rs1876431	chr17	29265642	29284488	NM_032322	0	Fetal_muscle
chr17	29284030	29284031	rs1876431	chr17	29277180	29292752	NM_032322	0	u87
chr17	29284030	29284031	rs1876431	chr17	29276969	29284440	NM_032322	0	UCSD_Left_Ventricle
chr17	29284030	29284031	rs1876431	chr17	29277004	29285311	NM_032322	0	UCSD_Lung
chr17	29284030	29284031	rs1876431	chr17	29276741	29296764	NM_032322	0	UCSD_Sigmoid_Colon
chr17	29284030	29284031	rs1876431	chr17	29265962	29299921	NM_032322	1	UCSD_Spleen
chr17	29284214	29284215	rs1876432	chr17	29283058	29284489	NM_032322	0	HSMMtube
chr17	29284214	29284215	rs1876432	chr17	29281132	29284509	NM_032322	0	UCSD_Right_Atrium
chr17	29284214	29284215	rs1876432	chr17	29276624	29287162	NM_032322	0	BI_Brain_Hippocampus_Middle_150
chr17	29284214	29284215	rs1876432	chr17	29276736	29284953	NM_032322	0	BI_Brain_Hippocampus_Middle
chr17	29284214	29284215	rs1876432	chr17	29276723	29287007	NM_032322	0	BI_Duodenum_Smooth_Muscle
chr17	29284214	29284215	rs1876432	chr17	29276791	29286273	NM_032322	0	BI_Skeletal_Muscle
chr17	29284214	29284215	rs1876432	chr17	29260519	29310239	NM_032322	1	CD14
chr17	29284214	29284215	rs1876432	chr17	29265663	29296780	NM_032322	0	CD19_primary
chr17	29284214	29284215	rs1876432	chr17	29264779	29300383	NM_032322	0	CD20
chr17	29284214	29284215	rs1876432	chr17	29279374	29296399	NM_032322	0	CD56
chr17	29284214	29284215	rs1876432	chr17	29265642	29284488	NM_032322	0	Fetal_muscle
chr17	29284214	29284215	rs1876432	chr17	29277180	29292752	NM_032322	0	u87
chr17	29284214	29284215	rs1876432	chr17	29276969	29284440	NM_032322	0	UCSD_Left_Ventricle
chr17	29284214	29284215	rs1876432	chr17	29277004	29285311	NM_032322	0	UCSD_Lung
chr17	29284214	29284215	rs1876432	chr17	29276741	29296764	NM_032322	0	UCSD_Sigmoid_Colon
chr17	29284214	29284215	rs1876432	chr17	29265962	29299921	NM_032322	1	UCSD_Spleen
chr17	29285424	29285425	rs1134142	chr17	29276624	29287162	NM_032322	0	BI_Brain_Hippocampus_Middle_150
chr17	29285424	29285425	rs1134142	chr17	29276723	29287007	NM_032322	0	BI_Duodenum_Smooth_Muscle
chr17	29285424	29285425	rs1134142	chr17	29276791	29286273	NM_032322	0	BI_Skeletal_Muscle
chr17	29285424	29285425	rs1134142	chr17	29260519	29310239	NM_032322	1	CD14
chr17	29285424	29285425	rs1134142	chr17	29265663	29296780	NM_032322	0	CD19_primary
chr17	29285424	29285425	rs1134142	chr17	29264779	29300383	NM_032322	0	CD20
chr17	29285424	29285425	rs1134142	chr17	29279374	29296399	NM_032322	0	CD56
chr17	29285424	29285425	rs1134142	chr17	29285125	29299984	NM_032322	0	GM12878
chr17	29285424	29285425	rs1134142	chr17	29277180	29292752	NM_032322	0	u87
chr17	29285424	29285425	rs1134142	chr17	29276741	29296764	NM_032322	0	UCSD_Sigmoid_Colon
chr17	29285424	29285425	rs1134142	chr17	29265962	29299921	NM_032322	1	UCSD_Spleen
chr17	29285901	29285902	rs11870977	chr17	29276624	29287162	NM_032322	0	BI_Brain_Hippocampus_Middle_150
chr17	29285901	29285902	rs11870977	chr17	29276723	29287007	NM_032322	0	BI_Duodenum_Smooth_Muscle
chr17	29285901	29285902	rs11870977	chr17	29276791	29286273	NM_032322	0	BI_Skeletal_Muscle
chr17	29285901	29285902	rs11870977	chr17	29260519	29310239	NM_032322	1	CD14
chr17	29285901	29285902	rs11870977	chr17	29265663	29296780	NM_032322	0	CD19_primary
chr17	29285901	29285902	rs11870977	chr17	29264779	29300383	NM_032322	0	CD20
chr17	29285901	29285902	rs11870977	chr17	29279374	29296399	NM_032322	0	CD56
chr17	29285901	29285902	rs11870977	chr17	29285125	29299984	NM_032322	0	GM12878
chr17	29285901	29285902	rs11870977	chr17	29277180	29292752	NM_032322	0	u87
chr17	29285901	29285902	rs11870977	chr17	29276741	29296764	NM_032322	0	UCSD_Sigmoid_Colon
chr17	29285901	29285902	rs11870977	chr17	29265962	29299921	NM_032322	1	UCSD_Spleen
chr17	29286847	29286848	rs1039723	chr17	29276624	29287162	NM_032322	0	BI_Brain_Hippocampus_Middle_150
chr17	29286847	29286848	rs1039723	chr17	29276723	29287007	NM_032322	0	BI_Duodenum_Smooth_Muscle
chr17	29286847	29286848	rs1039723	chr17	29260519	29310239	NM_032322	1	CD14
chr17	29286847	29286848	rs1039723	chr17	29265663	29296780	NM_032322	0	CD19_primary
chr17	29286847	29286848	rs1039723	chr17	29264779	29300383	NM_032322	0	CD20
chr17	29286847	29286848	rs1039723	chr17	29279374	29296399	NM_032322	0	CD56
chr17	29286847	29286848	rs1039723	chr17	29285125	29299984	NM_032322	0	GM12878
chr17	29286847	29286848	rs1039723	chr17	29277180	29292752	NM_032322	0	u87
chr17	29286847	29286848	rs1039723	chr17	29276741	29296764	NM_032322	0	UCSD_Sigmoid_Colon
chr17	29286847	29286848	rs1039723	chr17	29265962	29299921	NM_032322	1	UCSD_Spleen
chr17	29286855	29286856	rs1039724	chr17	29276624	29287162	NM_032322	0	BI_Brain_Hippocampus_Middle_150
chr17	29286855	29286856	rs1039724	chr17	29276723	29287007	NM_032322	0	BI_Duodenum_Smooth_Muscle
chr17	29286855	29286856	rs1039724	chr17	29260519	29310239	NM_032322	1	CD14
chr17	29286855	29286856	rs1039724	chr17	29265663	29296780	NM_032322	0	CD19_primary
chr17	29286855	29286856	rs1039724	chr17	29264779	29300383	NM_032322	0	CD20
chr17	29286855	29286856	rs1039724	chr17	29279374	29296399	NM_032322	0	CD56
chr17	29286855	29286856	rs1039724	chr17	29285125	29299984	NM_032322	0	GM12878
chr17	29286855	29286856	rs1039724	chr17	29277180	29292752	NM_032322	0	u87
chr17	29286855	29286856	rs1039724	chr17	29276741	29296764	NM_032322	0	UCSD_Sigmoid_Colon
chr17	29286855	29286856	rs1039724	chr17	29265962	29299921	NM_032322	1	UCSD_Spleen
chr17	29287826	29287827	rs111781771	chr17	29260519	29310239	NM_032322	1	CD14
chr17	29287826	29287827	rs111781771	chr17	29265663	29296780	NM_032322	0	CD19_primary
chr17	29287826	29287827	rs111781771	chr17	29264779	29300383	NM_032322	0	CD20
chr17	29287826	29287827	rs111781771	chr17	29279374	29296399	NM_032322	0	CD56
chr17	29287826	29287827	rs111781771	chr17	29285125	29299984	NM_032322	0	GM12878
chr17	29287826	29287827	rs111781771	chr17	29277180	29292752	NM_032322	0	u87
chr17	29287826	29287827	rs111781771	chr17	29276741	29296764	NM_032322	0	UCSD_Sigmoid_Colon
chr17	29287826	29287827	rs111781771	chr17	29265962	29299921	NM_032322	1	UCSD_Spleen
chr17	29288195	29288196	rs79891199	chr17	29260519	29310239	NM_032322	1	CD14
chr17	29288195	29288196	rs79891199	chr17	29265663	29296780	NM_032322	0	CD19_primary
chr17	29288195	29288196	rs79891199	chr17	29264779	29300383	NM_032322	0	CD20
chr17	29288195	29288196	rs79891199	chr17	29279374	29296399	NM_032322	0	CD56
chr17	29288195	29288196	rs79891199	chr17	29285125	29299984	NM_032322	0	GM12878
chr17	29288195	29288196	rs79891199	chr17	29277180	29292752	NM_032322	0	u87
chr17	29288195	29288196	rs79891199	chr17	29276741	29296764	NM_032322	0	UCSD_Sigmoid_Colon
chr17	29288195	29288196	rs79891199	chr17	29265962	29299921	NM_032322	1	UCSD_Spleen
chr17	29289053	29289054	rs9912077	chr17	29260519	29310239	NM_032322	1	CD14
chr17	29289053	29289054	rs9912077	chr17	29265663	29296780	NM_032322	0	CD19_primary
chr17	29289053	29289054	rs9912077	chr17	29264779	29300383	NM_032322	0	CD20
chr17	29289053	29289054	rs9912077	chr17	29279374	29296399	NM_032322	0	CD56
chr17	29289053	29289054	rs9912077	chr17	29285125	29299984	NM_032322	0	GM12878
chr17	29289053	29289054	rs9912077	chr17	29277180	29292752	NM_032322	0	u87
chr17	29289053	29289054	rs9912077	chr17	29276741	29296764	NM_032322	0	UCSD_Sigmoid_Colon
chr17	29289053	29289054	rs9912077	chr17	29265962	29299921	NM_032322	1	UCSD_Spleen
chr17	29289297	29289298	rs9912617	chr17	29260519	29310239	NM_032322	1	CD14
chr17	29289297	29289298	rs9912617	chr17	29265663	29296780	NM_032322	0	CD19_primary
chr17	29289297	29289298	rs9912617	chr17	29264779	29300383	NM_032322	0	CD20
chr17	29289297	29289298	rs9912617	chr17	29279374	29296399	NM_032322	0	CD56
chr17	29289297	29289298	rs9912617	chr17	29285125	29299984	NM_032322	0	GM12878
chr17	29289297	29289298	rs9912617	chr17	29277180	29292752	NM_032322	0	u87
chr17	29289297	29289298	rs9912617	chr17	29276741	29296764	NM_032322	0	UCSD_Sigmoid_Colon
chr17	29289297	29289298	rs9912617	chr17	29265962	29299921	NM_032322	1	UCSD_Spleen
chr17	29289608	29289609	rs9906718	chr17	29260519	29310239	NM_032322	1	CD14
chr17	29289608	29289609	rs9906718	chr17	29265663	29296780	NM_032322	0	CD19_primary
chr17	29289608	29289609	rs9906718	chr17	29264779	29300383	NM_032322	0	CD20
chr17	29289608	29289609	rs9906718	chr17	29279374	29296399	NM_032322	0	CD56
chr17	29289608	29289609	rs9906718	chr17	29285125	29299984	NM_032322	0	GM12878
chr17	29289608	29289609	rs9906718	chr17	29277180	29292752	NM_032322	0	u87
chr17	29289608	29289609	rs9906718	chr17	29276741	29296764	NM_032322	0	UCSD_Sigmoid_Colon
chr17	29289608	29289609	rs9906718	chr17	29265962	29299921	NM_032322	1	UCSD_Spleen
chr17	29290046	29290047	rs60001093	chr17	29260519	29310239	NM_032322	1	CD14
chr17	29290046	29290047	rs60001093	chr17	29265663	29296780	NM_032322	0	CD19_primary
chr17	29290046	29290047	rs60001093	chr17	29264779	29300383	NM_032322	0	CD20
chr17	29290046	29290047	rs60001093	chr17	29279374	29296399	NM_032322	0	CD56
chr17	29290046	29290047	rs60001093	chr17	29285125	29299984	NM_032322	0	GM12878
chr17	29290046	29290047	rs60001093	chr17	29277180	29292752	NM_032322	0	u87
chr17	29290046	29290047	rs60001093	chr17	29276741	29296764	NM_032322	0	UCSD_Sigmoid_Colon
chr17	29290046	29290047	rs60001093	chr17	29265962	29299921	NM_032322	1	UCSD_Spleen
chr17	29290106	29290107	rs55861543	chr17	29260519	29310239	NM_032322	1	CD14
chr17	29290106	29290107	rs55861543	chr17	29265663	29296780	NM_032322	0	CD19_primary
chr17	29290106	29290107	rs55861543	chr17	29264779	29300383	NM_032322	0	CD20
chr17	29290106	29290107	rs55861543	chr17	29279374	29296399	NM_032322	0	CD56
chr17	29290106	29290107	rs55861543	chr17	29285125	29299984	NM_032322	0	GM12878
chr17	29290106	29290107	rs55861543	chr17	29277180	29292752	NM_032322	0	u87
chr17	29290106	29290107	rs55861543	chr17	29276741	29296764	NM_032322	0	UCSD_Sigmoid_Colon
chr17	29290106	29290107	rs55861543	chr17	29265962	29299921	NM_032322	1	UCSD_Spleen
chr17	29290146	29290147	rs73267746	chr17	29260519	29310239	NM_032322	1	CD14
chr17	29290146	29290147	rs73267746	chr17	29265663	29296780	NM_032322	0	CD19_primary
chr17	29290146	29290147	rs73267746	chr17	29264779	29300383	NM_032322	0	CD20
chr17	29290146	29290147	rs73267746	chr17	29279374	29296399	NM_032322	0	CD56
chr17	29290146	29290147	rs73267746	chr17	29285125	29299984	NM_032322	0	GM12878
chr17	29290146	29290147	rs73267746	chr17	29277180	29292752	NM_032322	0	u87
chr17	29290146	29290147	rs73267746	chr17	29276741	29296764	NM_032322	0	UCSD_Sigmoid_Colon
chr17	29290146	29290147	rs73267746	chr17	29265962	29299921	NM_032322	1	UCSD_Spleen
chr17	29290783	29290784	rs9675277	chr17	29260519	29310239	NM_032322	1	CD14
chr17	29290783	29290784	rs9675277	chr17	29265663	29296780	NM_032322	0	CD19_primary
chr17	29290783	29290784	rs9675277	chr17	29264779	29300383	NM_032322	0	CD20
chr17	29290783	29290784	rs9675277	chr17	29279374	29296399	NM_032322	0	CD56
chr17	29290783	29290784	rs9675277	chr17	29285125	29299984	NM_032322	0	GM12878
chr17	29290783	29290784	rs9675277	chr17	29277180	29292752	NM_032322	0	u87
chr17	29290783	29290784	rs9675277	chr17	29276741	29296764	NM_032322	0	UCSD_Sigmoid_Colon
chr17	29290783	29290784	rs9675277	chr17	29265962	29299921	NM_032322	1	UCSD_Spleen
chr17	29291332	29291333	rs9892391	chr17	29260519	29310239	NM_032322	1	CD14
chr17	29291332	29291333	rs9892391	chr17	29265663	29296780	NM_032322	0	CD19_primary
chr17	29291332	29291333	rs9892391	chr17	29264779	29300383	NM_032322	0	CD20
chr17	29291332	29291333	rs9892391	chr17	29279374	29296399	NM_032322	0	CD56
chr17	29291332	29291333	rs9892391	chr17	29285125	29299984	NM_032322	0	GM12878
chr17	29291332	29291333	rs9892391	chr17	29277180	29292752	NM_032322	0	u87
chr17	29291332	29291333	rs9892391	chr17	29276741	29296764	NM_032322	0	UCSD_Sigmoid_Colon
chr17	29291332	29291333	rs9892391	chr17	29265962	29299921	NM_032322	1	UCSD_Spleen
chr17	29291861	29291862	rs9895333	chr17	29260519	29310239	NM_032322	1	CD14
chr17	29291861	29291862	rs9895333	chr17	29265663	29296780	NM_032322	0	CD19_primary
chr17	29291861	29291862	rs9895333	chr17	29264779	29300383	NM_032322	0	CD20
chr17	29291861	29291862	rs9895333	chr17	29279374	29296399	NM_032322	0	CD56
chr17	29291861	29291862	rs9895333	chr17	29285125	29299984	NM_032322	0	GM12878
chr17	29291861	29291862	rs9895333	chr17	29277180	29292752	NM_032322	0	u87
chr17	29291861	29291862	rs9895333	chr17	29276741	29296764	NM_032322	0	UCSD_Sigmoid_Colon
chr17	29291861	29291862	rs9895333	chr17	29265962	29299921	NM_032322	1	UCSD_Spleen
chr17	29293359	29293360	rs8069983	chr17	29260519	29310239	NM_032322	1	CD14
chr17	29293359	29293360	rs8069983	chr17	29265663	29296780	NM_032322	0	CD19_primary
chr17	29293359	29293360	rs8069983	chr17	29264779	29300383	NM_032322	0	CD20
chr17	29293359	29293360	rs8069983	chr17	29279374	29296399	NM_032322	0	CD56
chr17	29293359	29293360	rs8069983	chr17	29285125	29299984	NM_032322	0	GM12878
chr17	29293359	29293360	rs8069983	chr17	29276741	29296764	NM_032322	0	UCSD_Sigmoid_Colon
chr17	29293359	29293360	rs8069983	chr17	29265962	29299921	NM_032322	1	UCSD_Spleen
chr17	29293452	29293453	rs9674612	chr17	29260519	29310239	NM_032322	1	CD14
chr17	29293452	29293453	rs9674612	chr17	29265663	29296780	NM_032322	0	CD19_primary
chr17	29293452	29293453	rs9674612	chr17	29264779	29300383	NM_032322	0	CD20
chr17	29293452	29293453	rs9674612	chr17	29279374	29296399	NM_032322	0	CD56
chr17	29293452	29293453	rs9674612	chr17	29285125	29299984	NM_032322	0	GM12878
chr17	29293452	29293453	rs9674612	chr17	29276741	29296764	NM_032322	0	UCSD_Sigmoid_Colon
chr17	29293452	29293453	rs9674612	chr17	29265962	29299921	NM_032322	1	UCSD_Spleen
chr17	29293581	29293582	rs28856871	chr17	29260519	29310239	NM_032322	1	CD14
chr17	29293581	29293582	rs28856871	chr17	29265663	29296780	NM_032322	0	CD19_primary
chr17	29293581	29293582	rs28856871	chr17	29264779	29300383	NM_032322	0	CD20
chr17	29293581	29293582	rs28856871	chr17	29279374	29296399	NM_032322	0	CD56
chr17	29293581	29293582	rs28856871	chr17	29285125	29299984	NM_032322	0	GM12878
chr17	29293581	29293582	rs28856871	chr17	29276741	29296764	NM_032322	0	UCSD_Sigmoid_Colon
chr17	29293581	29293582	rs28856871	chr17	29265962	29299921	NM_032322	1	UCSD_Spleen
chr17	29293642	29293643	rs28796625	chr17	29260519	29310239	NM_032322	1	CD14
chr17	29293642	29293643	rs28796625	chr17	29265663	29296780	NM_032322	0	CD19_primary
chr17	29293642	29293643	rs28796625	chr17	29264779	29300383	NM_032322	0	CD20
chr17	29293642	29293643	rs28796625	chr17	29279374	29296399	NM_032322	0	CD56
chr17	29293642	29293643	rs28796625	chr17	29285125	29299984	NM_032322	0	GM12878
chr17	29293642	29293643	rs28796625	chr17	29276741	29296764	NM_032322	0	UCSD_Sigmoid_Colon
chr17	29293642	29293643	rs28796625	chr17	29265962	29299921	NM_032322	1	UCSD_Spleen
chr17	29294018	29294019	rs7213719	chr17	29260519	29310239	NM_032322	1	CD14
chr17	29294018	29294019	rs7213719	chr17	29265663	29296780	NM_032322	0	CD19_primary
chr17	29294018	29294019	rs7213719	chr17	29264779	29300383	NM_032322	0	CD20
chr17	29294018	29294019	rs7213719	chr17	29279374	29296399	NM_032322	0	CD56
chr17	29294018	29294019	rs7213719	chr17	29285125	29299984	NM_032322	0	GM12878
chr17	29294018	29294019	rs7213719	chr17	29276741	29296764	NM_032322	0	UCSD_Sigmoid_Colon
chr17	29294018	29294019	rs7213719	chr17	29265962	29299921	NM_032322	1	UCSD_Spleen
chr17	29297397	29297398	rs7221217	chr17	29296866	29300146	NM_032322	0	Fetal_Intestine_Large
chr17	29297397	29297398	rs7221217	chr17	29296900	29300174	NM_032322	0	HeLa
chr17	29297397	29297398	rs7221217	chr17	29295342	29299831	NM_032322	0	panc1
chr17	29297397	29297398	rs7221217	chr17	29260519	29310239	NM_032322	1	CD14
chr17	29297397	29297398	rs7221217	chr17	29264779	29300383	NM_032322	0	CD20
chr17	29297397	29297398	rs7221217	chr17	29285125	29299984	NM_032322	0	GM12878
chr17	29297397	29297398	rs7221217	chr17	29265962	29299921	NM_032322	1	UCSD_Spleen
chr17	29297443	29297444	rs7221238	chr17	29296866	29300146	NM_032322	0	Fetal_Intestine_Large
chr17	29297443	29297444	rs7221238	chr17	29296900	29300174	NM_032322	0	HeLa
chr17	29297443	29297444	rs7221238	chr17	29295342	29299831	NM_032322	0	panc1
chr17	29297443	29297444	rs7221238	chr17	29260519	29310239	NM_032322	1	CD14
chr17	29297443	29297444	rs7221238	chr17	29264779	29300383	NM_032322	0	CD20
chr17	29297443	29297444	rs7221238	chr17	29285125	29299984	NM_032322	0	GM12878
chr17	29297443	29297444	rs7221238	chr17	29265962	29299921	NM_032322	1	UCSD_Spleen
chr17	29297595	29297596	rs7219775	chr17	29296866	29300146	NM_032322	0	Fetal_Intestine_Large
chr17	29297595	29297596	rs7219775	chr17	29296900	29300174	NM_032322	0	HeLa
chr17	29297595	29297596	rs7219775	chr17	29295342	29299831	NM_032322	0	panc1
chr17	29297595	29297596	rs7219775	chr17	29260519	29310239	NM_032322	1	CD14
chr17	29297595	29297596	rs7219775	chr17	29264779	29300383	NM_032322	0	CD20
chr17	29297595	29297596	rs7219775	chr17	29285125	29299984	NM_032322	0	GM12878
chr17	29297595	29297596	rs7219775	chr17	29265962	29299921	NM_032322	1	UCSD_Spleen
chr17	29297910	29297911	rs7221473	chr17	29296866	29300146	NM_032322	0	Fetal_Intestine_Large
chr17	29297910	29297911	rs7221473	chr17	29296900	29300174	NM_032322	0	HeLa
chr17	29297910	29297911	rs7221473	chr17	29295342	29299831	NM_032322	0	panc1
chr17	29297910	29297911	rs7221473	chr17	29260519	29310239	NM_032322	1	CD14
chr17	29297910	29297911	rs7221473	chr17	29264779	29300383	NM_032322	0	CD20
chr17	29297910	29297911	rs7221473	chr17	29285125	29299984	NM_032322	0	GM12878
chr17	29297910	29297911	rs7221473	chr17	29265962	29299921	NM_032322	1	UCSD_Spleen
chr17	29298909	29298910	rs9907077	chr17	29296866	29300146	NM_032322	0	Fetal_Intestine_Large
chr17	29298909	29298910	rs9907077	chr17	29296900	29300174	NM_032322	0	HeLa
chr17	29298909	29298910	rs9907077	chr17	29295342	29299831	NM_032322	0	panc1
chr17	29298909	29298910	rs9907077	chr17	29260519	29310239	NM_032322	1	CD14
chr17	29298909	29298910	rs9907077	chr17	29264779	29300383	NM_032322	0	CD20
chr17	29298909	29298910	rs9907077	chr17	29285125	29299984	NM_032322	0	GM12878
chr17	29298909	29298910	rs9907077	chr17	29265962	29299921	NM_032322	1	UCSD_Spleen
chr17	29301709	29301710	rs7208991	chr17	29260519	29310239	NM_032322	1	CD14
chr17	29301823	29301824	rs7222715	chr17	29260519	29310239	NM_032322	1	CD14
chr17	29301901	29301902	rs7224572	chr17	29260519	29310239	NM_032322	1	CD14
chr17	29302050	29302051	rs7208589	chr17	29260519	29310239	NM_032322	1	CD14
chr17	29303008	29303009	rs67257819	chr17	29260519	29310239	NM_032322	1	CD14
chr17	29304366	29304367	rs7220071	chr17	29260519	29310239	NM_032322	1	CD14
chr17	29305569	29305570	rs8073226	chr17	29260519	29310239	NM_032322	1	CD14
chr17	29308365	29308366	rs9914869	chr17	29260519	29310239	NM_032322	1	CD14
chr17	29308489	29308490	rs9915124	chr17	29260519	29310239	NM_032322	1	CD14
chr17	29323511	29323512	rs9894572	chr17	29323399	29336678	NM_032322	0	Colon_Crypt_1
chr17	29323511	29323512	rs9894572	chr17	29323073	29336400	NM_032322	0	Fetal_Intestine
chr17	29323511	29323512	rs9894572	chr17	29322880	29336384	NM_032322	0	Fetal_Intestine_Large
chr17	29323511	29323512	rs9894572	chr17	29323280	29336663	NM_032322	0	UCSD_Sigmoid_Colon
chr17	29326501	29326502	rs10221201	chr17	29326426	29336540	NM_032322	0	CD14
chr17	29326501	29326502	rs10221201	chr17	29323399	29336678	NM_032322	0	Colon_Crypt_1
chr17	29326501	29326502	rs10221201	chr17	29324387	29336557	NM_032322	0	Colon_Crypt_2
chr17	29326501	29326502	rs10221201	chr17	29323073	29336400	NM_032322	0	Fetal_Intestine
chr17	29326501	29326502	rs10221201	chr17	29322880	29336384	NM_032322	0	Fetal_Intestine_Large
chr17	29326501	29326502	rs10221201	chr17	29323280	29336663	NM_032322	0	UCSD_Sigmoid_Colon
chr17	29326735	29326736	rs10221206	chr17	29326426	29336540	NM_032322	0	CD14
chr17	29326735	29326736	rs10221206	chr17	29323399	29336678	NM_032322	0	Colon_Crypt_1
chr17	29326735	29326736	rs10221206	chr17	29324387	29336557	NM_032322	0	Colon_Crypt_2
chr17	29326735	29326736	rs10221206	chr17	29323073	29336400	NM_032322	0	Fetal_Intestine
chr17	29326735	29326736	rs10221206	chr17	29322880	29336384	NM_032322	0	Fetal_Intestine_Large
chr17	29326735	29326736	rs10221206	chr17	29323280	29336663	NM_032322	0	UCSD_Sigmoid_Colon
chr17	29327246	29327247	rs60953784	chr17	29326426	29336540	NM_032322	0	CD14
chr17	29327246	29327247	rs60953784	chr17	29323399	29336678	NM_032322	0	Colon_Crypt_1
chr17	29327246	29327247	rs60953784	chr17	29324387	29336557	NM_032322	0	Colon_Crypt_2
chr17	29327246	29327247	rs60953784	chr17	29323073	29336400	NM_032322	0	Fetal_Intestine
chr17	29327246	29327247	rs60953784	chr17	29322880	29336384	NM_032322	0	Fetal_Intestine_Large
chr17	29327246	29327247	rs60953784	chr17	29323280	29336663	NM_032322	0	UCSD_Sigmoid_Colon
chr17	29328208	29328209	rs7210955	chr17	29326426	29336540	NM_032322	0	CD14
chr17	29328208	29328209	rs7210955	chr17	29323399	29336678	NM_032322	0	Colon_Crypt_1
chr17	29328208	29328209	rs7210955	chr17	29324387	29336557	NM_032322	0	Colon_Crypt_2
chr17	29328208	29328209	rs7210955	chr17	29323073	29336400	NM_032322	0	Fetal_Intestine
chr17	29328208	29328209	rs7210955	chr17	29322880	29336384	NM_032322	0	Fetal_Intestine_Large
chr17	29328208	29328209	rs7210955	chr17	29323280	29336663	NM_032322	0	UCSD_Sigmoid_Colon
chr17	29330544	29330545	rs8074481	chr17	29326426	29336540	NM_032322	0	CD14
chr17	29330544	29330545	rs8074481	chr17	29323399	29336678	NM_032322	0	Colon_Crypt_1
chr17	29330544	29330545	rs8074481	chr17	29324387	29336557	NM_032322	0	Colon_Crypt_2
chr17	29330544	29330545	rs8074481	chr17	29323073	29336400	NM_032322	0	Fetal_Intestine
chr17	29330544	29330545	rs8074481	chr17	29322880	29336384	NM_032322	0	Fetal_Intestine_Large
chr17	29330544	29330545	rs8074481	chr17	29323280	29336663	NM_032322	0	UCSD_Sigmoid_Colon
chr17	29334037	29334038	rs138963014	chr17	29326426	29336540	NM_032322	0	CD14
chr17	29334037	29334038	rs138963014	chr17	29323399	29336678	NM_032322	0	Colon_Crypt_1
chr17	29334037	29334038	rs138963014	chr17	29324387	29336557	NM_032322	0	Colon_Crypt_2
chr17	29334037	29334038	rs138963014	chr17	29323073	29336400	NM_032322	0	Fetal_Intestine
chr17	29334037	29334038	rs138963014	chr17	29322880	29336384	NM_032322	0	Fetal_Intestine_Large
chr17	29334037	29334038	rs138963014	chr17	29323280	29336663	NM_032322	0	UCSD_Sigmoid_Colon
chr17	29334058	29334059	rs9910309	chr17	29326426	29336540	NM_032322	0	CD14
chr17	29334058	29334059	rs9910309	chr17	29323399	29336678	NM_032322	0	Colon_Crypt_1
chr17	29334058	29334059	rs9910309	chr17	29324387	29336557	NM_032322	0	Colon_Crypt_2
chr17	29334058	29334059	rs9910309	chr17	29323073	29336400	NM_032322	0	Fetal_Intestine
chr17	29334058	29334059	rs9910309	chr17	29322880	29336384	NM_032322	0	Fetal_Intestine_Large
chr17	29334058	29334059	rs9910309	chr17	29323280	29336663	NM_032322	0	UCSD_Sigmoid_Colon
chr17	31930504	31930505	rs16968641	chr17	31929578	31932208	NM_183377	0	Fetal_Intestine
chr17	31930504	31930505	rs16968641	chr17	31929581	31932284	NM_183377	0	Fetal_Intestine_Large
chr17	31931498	31931499	rs1434597	chr17	31929578	31932208	NM_183377	0	Fetal_Intestine
chr17	31931498	31931499	rs1434597	chr17	31929581	31932284	NM_183377	0	Fetal_Intestine_Large
chr17	31932174	31932175	rs35371014	chr17	31929578	31932208	NM_183377	0	Fetal_Intestine
chr17	31932174	31932175	rs35371014	chr17	31929581	31932284	NM_183377	0	Fetal_Intestine_Large
chr17	31945266	31945267	rs137945484	chr17	31945038	31951865	NM_002982	0	UCSD_Aorta
chr17	31948360	31948361	rs34635308	chr17	31945038	31951865	NM_002982	0	UCSD_Aorta
chr17	31948915	31948916	rs57033172	chr17	31945038	31951865	NM_002982	0	UCSD_Aorta
chr17	31949421	31949422	rs58404255	chr17	31945038	31951865	NM_002982	0	UCSD_Aorta
chr17	31951588	31951589	rs116708089	chr17	31945038	31951865	NM_002982	0	UCSD_Aorta
chr17	33791844	33791845	rs7225069	chr17	33786583	33795026	NM_001195790	0	BI_CD4_Memory_Primary_8pool
chr17	33791844	33791845	rs7225069	chr17	33786580	33795038	NM_001195790	0	BI_CD4_Naive_Primary_8pool
chr17	33791844	33791845	rs7225069	chr17	33786282	33795469	NM_001195790	0	BI_CD8_Naive_8pool
chr17	33791844	33791845	rs7225069	chr17	33786972	33794909	NM_144682	0	CD3
chr17	33791844	33791845	rs7225069	chr17	33786701	33797728	NM_144682	0	CD56
chr17	33791844	33791845	rs7225069	chr17	33786551	33797360	NM_144682	0	CD8_primary
chr17	33791844	33791845	rs7225069	chr17	33786849	33796366	NM_152270	0	HeLa
chr17	33794135	33794136	rs73281411	chr17	33786583	33795026	NM_001195790	0	BI_CD4_Memory_Primary_8pool
chr17	33794135	33794136	rs73281411	chr17	33786580	33795038	NM_001195790	0	BI_CD4_Naive_Primary_8pool
chr17	33794135	33794136	rs73281411	chr17	33786282	33795469	NM_001195790	0	BI_CD8_Naive_8pool
chr17	33794135	33794136	rs73281411	chr17	33786972	33794909	NM_144682	0	CD3
chr17	33794135	33794136	rs73281411	chr17	33786701	33797728	NM_144682	0	CD56
chr17	33794135	33794136	rs73281411	chr17	33786551	33797360	NM_144682	0	CD8_primary
chr17	33794135	33794136	rs73281411	chr17	33786849	33796366	NM_152270	0	HeLa
chr17	33794518	33794519	rs73281414	chr17	33786583	33795026	NM_001195790	0	BI_CD4_Memory_Primary_8pool
chr17	33794518	33794519	rs73281414	chr17	33786580	33795038	NM_001195790	0	BI_CD4_Naive_Primary_8pool
chr17	33794518	33794519	rs73281414	chr17	33786282	33795469	NM_001195790	0	BI_CD8_Naive_8pool
chr17	33794518	33794519	rs73281414	chr17	33786972	33794909	NM_144682	0	CD3
chr17	33794518	33794519	rs73281414	chr17	33786701	33797728	NM_144682	0	CD56
chr17	33794518	33794519	rs73281414	chr17	33786551	33797360	NM_144682	0	CD8_primary
chr17	33794518	33794519	rs73281414	chr17	33786849	33796366	NM_152270	0	HeLa
chr17	51533058	51533059	rs62069633	chr17	51532132	51534449	NM_005486	0	H1
chr17	51534395	51534396	rs1502504	chr17	51532132	51534449	NM_005486	0	H1
[truncated: 1,154 more rows]
