# Supplementary material for: Genetic Predisposition to the Mortality in Septic Shock Patients: From GWAS to the Identification of a Regulatory Variant Modulating the Activity of a CISH Enhancer
Source: Int J Mol Sci. 2021 May 29;22(11):5852. doi: 10.3390/ijms22115852 (PMC8198806; doi:10.3390/ijms22115852)
Supplement: Supplementary file 1 [file ijms-22-05852-s001.zip › ijms-1214840 suppl/Supplementary files/Supplementary Table 8.xlsx]

## Sheet: Remap Analysis
Chr	Start	End	SNP	Chr	Start	End	Transcription Factor	Nb Database
chr12	112864028	112864028	rs10129047	chr12	112863786	112864099	MAFK	4
chr12	112864028	112864028	rs10129047	chr12	112863842	112864059	MAFF	2
chr17	51540125	51540125	rs1015872	chr17	51539421	51540254	KLF6	1
chr17	51540125	51540125	rs1015872	chr17	51539483	51540443	FOXA1	6
chr17	51540125	51540125	rs1015872	chr17	51539528	51540675	IRF1	1
chr17	51540125	51540125	rs1015872	chr17	51539576	51540538	STAT3	4
chr17	51540125	51540125	rs1015872	chr17	51539577	51540226	ELF3	3
chr17	51540125	51540125	rs1015872	chr17	51539578	51540296	KLF4	2
chr17	51540125	51540125	rs1015872	chr17	51539638	51540187	AR	5
chr17	51540125	51540125	rs1015872	chr17	51539645	51540192	FOSL1	1
chr17	51540125	51540125	rs1015872	chr17	51539661	51540206	FOS	5
chr17	51540125	51540125	rs1015872	chr17	51539661	51540276	GATA2	4
chr17	51540125	51540125	rs1015872	chr17	51539665	51540342	SMAD3	1
chr17	51540125	51540125	rs1015872	chr17	51539682	51540246	VDR	1
chr17	51540125	51540125	rs1015872	chr17	51539786	51540249	GATA3	4
chr17	51540125	51540125	rs1015872	chr17	51539804	51540165	KDM1A	1
chr17	51540125	51540125	rs1015872	chr17	51539841	51540167	MAML3	1
chr17	29326501	29326501	rs10221201	chr17	29325788	29326798	BRD4	1
chr17	29326501	29326501	rs10221201	chr17	29326339	29326564	EOMES	1
chr17	29326501	29326501	rs10221201	chr17	29326496	29326695	FOXA1	1
chr17	29326735	29326735	rs10221206	chr17	29325788	29326798	BRD4	1
chr17	29326735	29326735	rs10221206	chr17	29326543	29326736	ESR1	1
chr17	29326735	29326735	rs10221206	chr17	29326543	29326752	GATA1	1
chr17	29326735	29326735	rs10221206	chr17	29326686	29326817	ERG	1
chr17	29326735	29326735	rs10221206	chr17	29326717	29327260	FOXA1	5
chr8	66199747	66199747	rs1024129	chr8	66199430	66199814	ZC3H11A	1
chr8	66200074	66200074	rs1024130	chr8	66200042	66200282	EOMES	1
chr17	29286847	29286847	rs1039723	chr17	29286733	29287002	STAG1	1
chr17	29286847	29286847	rs1039723	chr17	29286768	29286913	XBP1	1
chr17	29286855	29286855	rs1039724	chr17	29286733	29287002	STAG1	1
chr17	29286855	29286855	rs1039724	chr17	29286768	29286913	XBP1	1
chr12	112847979	112847979	rs10466926	chr12	112846481	112848158	MLLT1	2
chr12	112847979	112847979	rs10466926	chr12	112846511	112847993	DPF2	1
chr12	112847979	112847979	rs10466926	chr12	112846535	112848114	GABPA	21
chr12	112847979	112847979	rs10466926	chr12	112846685	112848034	TARDBP	2
chr12	112847979	112847979	rs10466926	chr12	112846989	112848098	ARNT	2
chr12	112847979	112847979	rs10466926	chr12	112847427	112848114	DDX5	1
chr12	112847979	112847979	rs10466926	chr12	112847640	112848162	NBN	1
chr12	112847979	112847979	rs10466926	chr12	112847682	112848060	STAG1	1
chr12	79924857	79924857	rs10506816	chr12	79923911	79924875	FOXA1	34
chr12	79924857	79924857	rs10506816	chr12	79924695	79924872	AHR	1
chr12	79924857	79924857	rs10506816	chr12	79924768	79924902	ARNT	1
chr12	79924857	79924857	rs10506816	chr12	79924782	79925304	GATA3	4
chr12	79924857	79924857	rs10506816	chr12	79924809	79924921	RELA	1
chr15	72786028	72786028	rs10518988	chr15	72784160	72786188	FOXA1	42
chr15	72786028	72786028	rs10518988	chr15	72785081	72786077	AR	41
chr15	72786028	72786028	rs10518988	chr15	72785165	72786188	FOXP1	1
chr12	80017415	80017416	rs10548125	chr12	80017254	80017503	CTCF	1
chr12	79919467	79919469	rs10584687	chr12	79919219	79919655	FOXA1	6
chr12	79939895	79939895	rs10778677	chr12	79939372	79939945	CHD1	1
chr12	79939895	79939895	rs10778677	chr12	79939556	79943016	BRD4	32
chr12	79939895	79939895	rs10778677	chr12	79939748	79940105	RUNX2	1
chr12	79939895	79939895	rs10778677	chr12	79939794	79940068	PRDM14	1
chr12	79944776	79944776	rs10778678	chr12	79944357	79944836	ZNF274	2
chr12	79944776	79944776	rs10778678	chr12	79944489	79944853	SETDB1	1
chr12	80011664	80011664	rs10778681	chr12	80011556	80011766	MITF	1
chr12	80011664	80011664	rs10778681	chr12	80011590	80011808	USF1	1
chr12	80011664	80011664	rs10778681	chr12	80011614	80011792	E2F6	1
chr12	80011664	80011664	rs10778681	chr12	80011630	80011877	MAX	4
chr12	80011664	80011664	rs10778681	chr12	80011635	80011800	HDAC2	1
chr12	80011664	80011664	rs10778681	chr12	80011640	80011845	MYC	1
chr12	80011664	80011664	rs10778681	chr12	80011651	80011811	POU2F2	1
chr12	80011664	80011664	rs10778681	chr12	80011657	80011780	HIF1A	1
chr12	80024020	80024020	rs10778683	chr12	80022752	80024038	AR	27
chr12	80066180	80066180	rs10778685	chr12	80065824	80066337	TARDBP	1
chr12	80066180	80066180	rs10778685	chr12	80065891	80066199	NONO	1
chr12	80066180	80066180	rs10778685	chr12	80065997	80066218	MYC	1
chr12	80066180	80066180	rs10778685	chr12	80066047	80066221	GTF2B	1
chr12	80066180	80066180	rs10778685	chr12	80066094	80066213	NCOA1	1
chr12	80066180	80066180	rs10778685	chr12	80066094	80066391	PPARG	1
chr12	80066180	80066180	rs10778685	chr12	80066171	80066355	CDK8	1
chr12	80071955	80071955	rs10778686	chr12	80071379	80072810	AR	16
chr12	80071955	80071955	rs10778686	chr12	80071380	80072701	FOXP1	1
chr12	80071955	80071955	rs10778686	chr12	80071514	80072574	FOXA1	14
chr12	80071955	80071955	rs10778686	chr12	80071552	80072217	RAD21	1
chr12	80071955	80071955	rs10778686	chr12	80071734	80073349	RUNX1	1
chr12	80071955	80071955	rs10778686	chr12	80071876	80072046	CEBPB	1
chr12	80071955	80071955	rs10778686	chr12	80071895	80072368	ERG	5
chr12	80071955	80071955	rs10778686	chr12	80071909	80072272	ASH2L	1
chr12	80071955	80071955	rs10778686	chr12	80071928	80072369	TAL1	2
chr12	80071955	80071955	rs10778686	chr12	80071952	80072134	SPI1	3
chr12	81739592	81739592	rs10778813	chr12	81739568	81739679	MYC	1
chr12	119712137	119712137	rs10849640	chr12	119711901	119712147	SMC3	1
chr12	119712137	119712137	rs10849640	chr12	119711948	119712244	CTCF	1
chr12	119712137	119712137	rs10849640	chr12	119711981	119712204	STAG1	1
chr12	119721354	119721354	rs10849641	chr12	119721153	119721400	EOMES	1
chr12	119721354	119721354	rs10849641	chr12	119721165	119721392	REST	1
chr12	119721354	119721354	rs10849641	chr12	119721220	119721399	ZNF143	1
chr12	119721354	119721354	rs10849641	chr12	119721264	119721362	CTCF	1
chr12	79929642	79929642	rs10861991	chr12	79929513	79929837	RUNX1	1
chr12	79929642	79929642	rs10861991	chr12	79929569	79929849	YY1	1
chr12	79929642	79929642	rs10861991	chr12	79929642	79929849	TEAD4	1
chr12	79946035	79946035	rs10861992	chr12	79945859	79946480	BRD4	1
chr12	79946035	79946035	rs10861992	chr12	79945920	79946104	PGR	2
chr12	79946035	79946035	rs10861992	chr12	79945964	79946215	CEBPB	1
chr12	79946103	79946103	rs10861993	chr12	79945859	79946480	BRD4	1
chr12	79946103	79946103	rs10861993	chr12	79945920	79946104	PGR	2
chr12	79946103	79946103	rs10861993	chr12	79945964	79946215	CEBPB	1
chr12	79946103	79946103	rs10861993	chr12	79946079	79946253	AR	1
chr12	79946103	79946103	rs10861993	chr12	79946103	79946242	GTF2B	1
chr12	79946144	79946144	rs10861994	chr12	79945859	79946480	BRD4	1
chr12	79946144	79946144	rs10861994	chr12	79945964	79946215	CEBPB	1
chr12	79946144	79946144	rs10861994	chr12	79946079	79946253	AR	1
chr12	79946144	79946144	rs10861994	chr12	79946103	79946242	GTF2B	1
chr12	79946144	79946144	rs10861994	chr12	79946125	79946252	XBP1	1
chr12	80041539	80041539	rs10862006	chr12	80041460	80041683	BRD4	1
chr12	81727898	81727898	rs10862295	chr12	81727717	81728082	PDX1	2
chr12	81727898	81727898	rs10862295	chr12	81727769	81727944	FOXA1	2
chr12	81727898	81727898	rs10862295	chr12	81727857	81728212	RUNX1	1
chr12	81795662	81795662	rs10862305	chr12	81794452	81796412	FOXA1	62
chr12	81795662	81795662	rs10862305	chr12	81794665	81795687	FOXP1	1
chr12	81795662	81795662	rs10862305	chr12	81794798	81795749	AR	27
chr12	81795662	81795662	rs10862305	chr12	81795068	81795716	ESRRA	4
chr12	81795662	81795662	rs10862305	chr12	81795080	81795712	GATA3	9
chr12	81795662	81795662	rs10862305	chr12	81795368	81795752	DPF2	1
chr12	81796157	81796157	rs10862306	chr12	81794452	81796412	FOXA1	62
chr12	81796157	81796157	rs10862306	chr12	81795881	81796289	AR	4
chr12	81796157	81796157	rs10862306	chr12	81795981	81796351	PIAS1	4
chr12	81796157	81796157	rs10862306	chr12	81796045	81796313	HOXB13	1
chr12	81796157	81796157	rs10862306	chr12	81796110	81796318	GATA2	2
chr12	81827652	81827652	rs10862312	chr12	81827475	81827669	SPI1	1
chr9	140535851	140535851	rs10867036	chr9	140535789	140536048	ZNF263	1
chr9	140536098	140536098	rs10867037	chr9	140535966	140536252	SMC3	1
chr9	140536098	140536098	rs10867037	chr9	140535985	140536119	XBP1	1
chr9	140536098	140536098	rs10867037	chr9	140535993	140536133	NCOA3	1
chr9	140536098	140536098	rs10867037	chr9	140536010	140536303	STAG1	1
chr9	140536098	140536098	rs10867037	chr9	140536020	140536184	EZH1	1
chr9	140536098	140536098	rs10867037	chr9	140536024	140536147	AR	1
chr9	140536098	140536098	rs10867037	chr9	140536033	140536251	ESR1	1
chr9	140536098	140536098	rs10867037	chr9	140536034	140536217	CHD8	2
chr9	140536098	140536098	rs10867037	chr9	140536041	140536153	NR3C1	1
chr9	140536098	140536098	rs10867037	chr9	140536045	140536227	PGR	1
chr9	140536098	140536098	rs10867037	chr9	140536047	140536172	HIF1A	1
chr9	140536098	140536098	rs10867037	chr9	140536051	140536228	BRD4	1
chr9	140536098	140536098	rs10867037	chr9	140536053	140536200	AFF4	1
chr9	140536098	140536098	rs10867037	chr9	140536055	140536189	CTCF	1
chr9	140536098	140536098	rs10867037	chr9	140536065	140536198	GABPA	1
chr9	140536098	140536098	rs10867037	chr9	140536074	140536224	MYC	1
chr9	140536098	140536098	rs10867037	chr9	140536087	140536235	EED	1
chr9	140536098	140536098	rs10867037	chr9	140536092	140536211	TFAP2C	1
chr9	140536098	140536098	rs10867037	chr9	140536094	140536238	RUNX1	2
chr10	91145054	91145054	rs10887952	chr10	91144402	91145095	RUNX1	9
chr10	91145054	91145054	rs10887952	chr10	91144406	91145087	SPI1	12
chr10	91145054	91145054	rs10887952	chr10	91144508	91145225	CDK8	2
chr10	91145054	91145054	rs10887952	chr10	91144572	91145206	TCF3	1
chr10	91145054	91145054	rs10887952	chr10	91144649	91145069	FOXP1	1
chr10	91145054	91145054	rs10887952	chr10	91144686	91145058	FLI1	2
chr10	91145054	91145054	rs10887952	chr10	91144687	91145143	ERG	3
chr10	91145054	91145054	rs10887952	chr10	91144690	91145117	IKZF1	1
chr10	91145054	91145054	rs10887952	chr10	91144723	91145153	KDM1A	1
chr10	91145054	91145054	rs10887952	chr10	91144729	91145156	CEBPA	2
chr10	91145054	91145054	rs10887952	chr10	91144729	91145190	JMJD1C	4
chr10	91145054	91145054	rs10887952	chr10	91144817	91145209	BRD4	1
chr10	91145054	91145054	rs10887952	chr10	91144942	91145197	PDX1	1
chr10	91145054	91145054	rs10887952	chr10	91144966	91145097	CEBPB	1
chr8	66247443	66247443	rs10957345	chr8	66246982	66247532	FOXA1	31
chr8	66247443	66247443	rs10957345	chr8	66247056	66247461	AR	3
chr8	66247443	66247443	rs10957345	chr8	66247090	66247448	GATA2	4
chr12	112700818	112700818	rs11066222	chr12	112700785	112701102	FOXA1	4
chr12	112705862	112705862	rs11066224	chr12	112705716	112705999	SNAI2	1
chr12	112705862	112705862	rs11066224	chr12	112705784	112705987	ERG	1
chr12	112705862	112705862	rs11066224	chr12	112705829	112706184	FOXA1	22
chr12	112909396	112909396	rs11066321	chr12	112908624	112909436	YY1	2
chr15	72854915	72854915	rs11072376	chr15	72854754	72855157	RUNX1	4
chr15	72854915	72854915	rs11072376	chr15	72854788	72855065	JMJD1C	1
chr15	72854915	72854915	rs11072376	chr15	72854791	72855056	SPI1	3
chr15	72854915	72854915	rs11072376	chr15	72854874	72855575	CDK8	2
chr3	50539219	50539219	rs1107312	chr3	50538723	50542375	EZH2	30
chr3	50539219	50539219	rs1107312	chr3	50538812	50542471	EP300	2
chr12	79931485	79931485	rs11114162	chr12	79931218	79931558	DDX5	1
chr12	79939349	79939349	rs11114165	chr12	79939280	79939547	NANOG	1
chr12	79954131	79954131	rs11114170	chr12	79953709	79954498	RUNX1	1
chr12	79954131	79954131	rs11114170	chr12	79953718	79954441	ESRRA	3
chr12	79954131	79954131	rs11114170	chr12	79953727	79954430	ARID1B	1
chr12	79954131	79954131	rs11114170	chr12	79953750	79954280	FOXP1	1
chr12	79954131	79954131	rs11114170	chr12	79953802	79954399	ARID3A	1
chr12	79954131	79954131	rs11114170	chr12	79953813	79954447	YY1	3
chr12	79954131	79954131	rs11114170	chr12	79953823	79954614	TEAD4	3
chr12	79954131	79954131	rs11114170	chr12	79953842	79954578	FOXA1	9
chr12	79954131	79954131	rs11114170	chr12	79953844	79954436	AR	3
chr12	79954131	79954131	rs11114170	chr12	79953847	79954203	ZNF384	1
chr12	79954131	79954131	rs11114170	chr12	79953855	79954367	NFIC	1
chr12	79954131	79954131	rs11114170	chr12	79953859	79954481	FOXA2	3
chr12	79954131	79954131	rs11114170	chr12	79953892	79954317	ATF3	2
chr12	79954131	79954131	rs11114170	chr12	79953896	79954385	MYBL2	1
chr12	79954131	79954131	rs11114170	chr12	79953902	79954360	NR2F6	1
chr12	79954131	79954131	rs11114170	chr12	79953917	79954512	ONECUT1	2
chr12	79954131	79954131	rs11114170	chr12	79953921	79954312	HNF4A	6
chr12	79954131	79954131	rs11114170	chr12	79953921	79954442	EP300	2
chr12	79954131	79954131	rs11114170	chr12	79953924	79954219	CEBPB	5
chr12	79954131	79954131	rs11114170	chr12	79953936	79954560	CUX1	2
chr12	79954131	79954131	rs11114170	chr12	79953946	79954216	CEBPA	2
chr12	79954131	79954131	rs11114170	chr12	79953970	79954317	SP1	1
chr12	79954131	79954131	rs11114170	chr12	79953986	79954256	GATA4	1
chr12	79954131	79954131	rs11114170	chr12	79953987	79954251	NR2F2	1
chr12	79954131	79954131	rs11114170	chr12	79954003	79954285	CREB1	2
chr12	79954131	79954131	rs11114170	chr12	79954005	79954285	HNF4G	1
chr12	79954131	79954131	rs11114170	chr12	79954011	79954314	ZNF175	1
chr12	79954131	79954131	rs11114170	chr12	79954013	79954233	HDAC2	1
chr12	79954131	79954131	rs11114170	chr12	79954017	79954177	TBL1XR1	1
chr12	79954131	79954131	rs11114170	chr12	79954024	79954213	MBD4	1
chr12	79954131	79954131	rs11114170	chr12	79954035	79954229	JUND	2
chr12	79954131	79954131	rs11114170	chr12	79954046	79954188	FOSL2	1
chr12	79954131	79954131	rs11114170	chr12	79954049	79954336	MAFF	1
chr12	79954131	79954131	rs11114170	chr12	79954055	79954199	PIAS1	1
chr12	79954131	79954131	rs11114170	chr12	79954055	79954242	CTCF	1
chr12	79954131	79954131	rs11114170	chr12	79954063	79954233	MAX	1
chr12	79954131	79954131	rs11114170	chr12	79954065	79954220	RXRA	1
chr12	79954131	79954131	rs11114170	chr12	79954065	79954396	ERG	2
chr12	79954131	79954131	rs11114170	chr12	79954066	79954211	TAL1	1
chr12	79954131	79954131	rs11114170	chr12	79954072	79954278	KAT2B	1
chr12	79954131	79954131	rs11114170	chr12	79954076	79954217	ETV4	1
chr12	79954131	79954131	rs11114170	chr12	79954078	79954204	ESR1	1
chr12	79954131	79954131	rs11114170	chr12	79954089	79954267	SSRP1	1
chr12	79954131	79954131	rs11114170	chr12	79954090	79954260	HBP1	1
chr12	79954131	79954131	rs11114170	chr12	79954109	79954247	PBX2	1
chr12	79954131	79954131	rs11114170	chr12	79954111	79954665	DPF2	1
chr12	79954131	79954131	rs11114170	chr12	79954115	79954260	RAD21	1
chr12	79954131	79954131	rs11114170	chr12	79954124	79954316	MAFK	1
chr12	79954131	79954131	rs11114170	chr12	79954126	79954277	TEAD1	1
chr12	79958986	79958986	rs11114175	chr12	79958535	79959039	HEXIM1	1
chr12	79965509	79965509	rs11114180	chr12	79965387	79965514	ARNT	1
chr12	79965509	79965509	rs11114180	chr12	79965454	79965894	SETDB1	1
chr12	79967723	79967723	rs11114183	chr12	79967475	79967926	CBFB	1
chr12	79967723	79967723	rs11114183	chr12	79967634	79967976	ERG	1
chr12	79967723	79967723	rs11114183	chr12	79967656	79968007	STAT3	1
chr12	79967723	79967723	rs11114183	chr12	79967720	79967988	TRIM28	1
chr12	79968510	79968510	rs11114184	chr12	79968253	79968520	NFYB	1
chr12	79970339	79970339	rs11114185	chr12	79970204	79970435	AR	1
chr12	80002147	80002147	rs11114191	chr12	80001989	80002280	TRIM28	2
chr12	80059229	80059229	rs11114207	chr12	80058886	80059554	TCF7L2	1
chr12	80059229	80059229	rs11114207	chr12	80058974	80059262	GATA2	2
chr12	80059229	80059229	rs11114207	chr12	80059035	80059612	GATA3	3
chr12	80059229	80059229	rs11114207	chr12	80059059	80059266	FOXA1	1
chr12	80059229	80059229	rs11114207	chr12	80059093	80059329	HOXB13	1
chr12	80059229	80059229	rs11114207	chr12	80059098	80059604	TARDBP	1
chr12	80059229	80059229	rs11114207	chr12	80059138	80059335	PIAS1	2
chr12	80059229	80059229	rs11114207	chr12	80059183	80059354	NOTCH1	1
chr12	81754268	81754268	rs11114834	chr12	81754087	81754292	ARNT	1
chr12	81770143	81770143	rs11114840	chr12	81770071	81770282	SPI1	3
chr12	81791523	81791523	rs11114845	chr12	81790050	81791648	VDR	1
chr12	81800797	81800797	rs11114849	chr12	81800656	81800970	FOXA1	7
chr12	81800797	81800797	rs11114849	chr12	81800689	81800864	MYC	1
chr12	81800797	81800797	rs11114849	chr12	81800689	81800952	GATA2	4
chr12	81800797	81800797	rs11114849	chr12	81800713	81800858	AR	1
chr12	81800797	81800797	rs11114849	chr12	81800765	81800887	ARNT	1
chr12	81806096	81806096	rs11114851	chr12	81806080	81806321	RUNX1	1
chr12	81811292	81811292	rs11114855	chr12	81810899	81811406	CHD1	1
chr7	138100057	138100057	rs111354132	chr7	138099857	138100169	ZNF263	1
chr7	138100057	138100057	rs111354132	chr7	138099938	138100102	TRIM28	1
chr9	140455663	140455663	rs11137131	chr9	140455468	140455737	FOXA1	3
chr9	140455663	140455663	rs11137131	chr9	140455497	140455699	FOXA2	1
chr9	140455663	140455663	rs11137131	chr9	140455504	140455819	YY1	2
chr9	140455663	140455663	rs11137131	chr9	140455520	140455737	HNF4A	1
chr9	140455663	140455663	rs11137131	chr9	140455523	140455678	ARID3A	1
chr9	140455663	140455663	rs11137131	chr9	140455534	140455720	CEBPB	1
chr9	140455663	140455663	rs11137131	chr9	140455591	140455730	SP1	1
chr9	140518168	140518168	rs11137154	chr9	140517988	140518211	STAG1	1
chr9	140518168	140518168	rs11137154	chr9	140518084	140518294	ETS1	1
chr9	140535676	140535676	rs11137165	chr9	140535452	140535714	ZNF263	1
chr9	140535676	140535676	rs11137165	chr9	140535556	140535679	AR	1
chr9	86826694	86826694	rs11140444	chr9	86826554	86826893	NR3C1	1
chr9	86826694	86826694	rs11140444	chr9	86826634	86826913	ARNT	1
chr9	86826694	86826694	rs11140444	chr9	86826644	86826754	MYC	1
chr9	86826694	86826694	rs11140444	chr9	86826681	86826840	RUNX2	1
chr9	86834775	86834775	rs11140448	chr9	86834643	86834790	ZNF143	1
chr9	86834775	86834775	rs11140448	chr9	86834646	86834784	XBP1	1
chr9	86834775	86834775	rs11140448	chr9	86834660	86834810	NCOA3	1
chr9	86834775	86834775	rs11140448	chr9	86834661	86834914	MITF	1
chr9	86834775	86834775	rs11140448	chr9	86834741	86834944	ERG	1
chr9	86843235	86843235	rs11140456	chr9	86843090	86843661	NANOG	4
chr9	86843235	86843235	rs11140456	chr9	86843154	86843275	ARNT	1
chr9	86843235	86843235	rs11140456	chr9	86843210	86843627	POU5F1	3
chr9	86847966	86847966	rs11140461	chr9	86847833	86847995	ASCL1	1
chr9	86860261	86860261	rs11140467	chr9	86860195	86860386	MITF	1
chr12	79942721	79942732	rs111582337	chr12	79939556	79943016	BRD4	32
chr12	79942721	79942732	rs111582337	chr12	79942521	79942840	DDX5	1
chr7	138100069	138100069	rs111638066	chr7	138099857	138100169	ZNF263	1
chr7	138100069	138100069	rs111638066	chr7	138099938	138100102	TRIM28	1
chr1	33195453	33195453	rs111872393	chr1	33194870	33195531	CTCF	55
chr1	33195453	33195453	rs111872393	chr1	33195075	33195963	KLF6	1
chr1	33195453	33195453	rs111872393	chr1	33195148	33195548	BRD2	1
chr1	33195453	33195453	rs111872393	chr1	33195218	33195470	HDGF	1
chr1	33195453	33195453	rs111872393	chr1	33195249	33195472	BHLHE40	2
chr1	33195453	33195453	rs111872393	chr1	33195346	33196032	TP73	2
chr1	33195453	33195453	rs111872393	chr1	33195396	33196045	JUN	4
chr1	33195453	33195453	rs111872393	chr1	33195440	33195949	FOSL1	3
chr17	29112025	29112025	rs112000107	chr17	29111992	29112118	BCL3	1
chr12	112983511	112983511	rs112124649	chr12	112983172	112983690	CTCF	1
chr12	112983511	112983511	rs112124649	chr12	112983239	112983716	STAG1	1
chr12	112983511	112983511	rs112124649	chr12	112983272	112983646	JUN	1
chr12	112983511	112983511	rs112124649	chr12	112983306	112983532	AR	1
chr12	112983511	112983511	rs112124649	chr12	112983410	112983642	HSF1	1
chr12	112983511	112983511	rs112124649	chr12	112983469	112983567	SOX11	1
chr1	33197353	33197353	rs113061988	chr1	33197106	33197775	DDX5	1
chr1	33197353	33197353	rs113061988	chr1	33197326	33197682	MLLT1	1
chr1	33197353	33197353	rs113061988	chr1	33197350	33197604	MTA2	1
chr12	112745838	112745838	rs113282770	chr12	112745672	112746055	AR	1
chr12	112745838	112745838	rs113282770	chr12	112745706	112746346	SPI1	14
chr12	112745838	112745838	rs113282770	chr12	112745801	112746069	XBP1	1
chr12	112745838	112745838	rs113282770	chr12	112745809	112746050	SPIB	1
chr12	112745838	112745838	rs113282770	chr12	112745822	112745955	RUNX1	1
chr3	145677515	145677515	rs113382150	chr3	145677229	145677894	IRF4	1
chr3	145677515	145677515	rs113382150	chr3	145677294	145677768	BRD4	2
chr3	145677515	145677515	rs113382150	chr3	145677338	145677721	ZNF263	1
chr3	145677515	145677515	rs113382150	chr3	145677377	145677664	RUNX2	1
chr3	145677515	145677515	rs113382150	chr3	145677487	145677713	TARDBP	1
chr17	29285424	29285424	rs1134142	chr17	29284950	29285784	SPI1	31
chr17	29285424	29285424	rs1134142	chr17	29284984	29285715	CEBPB	17
chr17	29285424	29285424	rs1134142	chr17	29285026	29285705	CDK8	2
chr17	29285424	29285424	rs1134142	chr17	29285137	29285733	BRD4	8
chr17	29285424	29285424	rs1134142	chr17	29285154	29285744	KDM1A	3
chr17	29285424	29285424	rs1134142	chr17	29285173	29285521	GATA2	2
chr17	29285424	29285424	rs1134142	chr17	29285175	29285539	ATF7	1
chr17	29285424	29285424	rs1134142	chr17	29285180	29285521	TCF12	2
chr17	29285424	29285424	rs1134142	chr17	29285206	29285682	CTCF	1
chr17	29285424	29285424	rs1134142	chr17	29285209	29285675	SPIB	4
chr17	29285424	29285424	rs1134142	chr17	29285230	29285461	LDB1	1
chr17	29285424	29285424	rs1134142	chr17	29285231	29285547	MAX	5
chr17	29285424	29285424	rs1134142	chr17	29285232	29285556	CEBPA	2
chr17	29285424	29285424	rs1134142	chr17	29285238	29285517	CEBPG	1
chr17	29285424	29285424	rs1134142	chr17	29285238	29285594	YY1	6
chr17	29285424	29285424	rs1134142	chr17	29285252	29285723	AR	5
chr17	29285424	29285424	rs1134142	chr17	29285261	29285584	RCOR1	1
chr17	29285424	29285424	rs1134142	chr17	29285263	29285661	HDAC1	1
chr17	29285424	29285424	rs1134142	chr17	29285268	29285447	CREB1	2
chr17	29285424	29285424	rs1134142	chr17	29285270	29285528	PBX2	1
chr17	29285424	29285424	rs1134142	chr17	29285271	29285594	BCLAF1	1
chr17	29285424	29285424	rs1134142	chr17	29285272	29285521	DPF2	1
chr17	29285424	29285424	rs1134142	chr17	29285276	29285470	MED1	1
chr17	29285424	29285424	rs1134142	chr17	29285279	29285517	TEAD4	3
chr17	29285424	29285424	rs1134142	chr17	29285285	29285462	JUND	1
chr17	29285424	29285424	rs1134142	chr17	29285290	29285446	NRF1	1
chr17	29285424	29285424	rs1134142	chr17	29285290	29285515	GATA1	2
chr17	29285424	29285424	rs1134142	chr17	29285294	29285449	CREM	1
chr17	29285424	29285424	rs1134142	chr17	29285294	29285534	JMJD1C	3
chr17	29285424	29285424	rs1134142	chr17	29285294	29285614	NR3C1	3
chr17	29285424	29285424	rs1134142	chr17	29285296	29285565	STAT1	3
chr17	29285424	29285424	rs1134142	chr17	29285299	29285485	EED	1
chr17	29285424	29285424	rs1134142	chr17	29285303	29285508	RUNX1	1
chr17	29285424	29285424	rs1134142	chr17	29285303	29285603	MYC	1
chr17	29285424	29285424	rs1134142	chr17	29285304	29285636	SMARCA4	1
chr17	29285424	29285424	rs1134142	chr17	29285305	29285537	GFI1B	1
chr17	29285424	29285424	rs1134142	chr17	29285308	29285462	CEBPD	2
chr17	29285424	29285424	rs1134142	chr17	29285311	29285652	BCOR	1
chr17	29285424	29285424	rs1134142	chr17	29285324	29285622	BCL6	2
chr17	29285424	29285424	rs1134142	chr17	29285327	29285583	GTF2B	1
chr17	29285424	29285424	rs1134142	chr17	29285334	29285542	PAX5	3
chr17	29285424	29285424	rs1134142	chr17	29285337	29285538	TRIM28	1
chr17	29285424	29285424	rs1134142	chr17	29285342	29285464	TAF1	1
chr17	29285424	29285424	rs1134142	chr17	29285346	29285637	PGR	1
chr17	29285424	29285424	rs1134142	chr17	29285349	29285494	NFE2	2
chr17	29285424	29285424	rs1134142	chr17	29285366	29285561	NR4A1	1
chr17	29285424	29285424	rs1134142	chr17	29285378	29285539	REST	1
chr17	29285424	29285424	rs1134142	chr17	29285393	29285603	TBP	1
chr12	112592522	112592522	rs113614841	chr12	112592469	112592728	ESR1	4
chr3	145677503	145677503	rs113636321	chr3	145677229	145677894	IRF4	1
chr3	145677503	145677503	rs113636321	chr3	145677294	145677768	BRD4	2
chr3	145677503	145677503	rs113636321	chr3	145677338	145677721	ZNF263	1
chr3	145677503	145677503	rs113636321	chr3	145677377	145677664	RUNX2	1
chr3	145677503	145677503	rs113636321	chr3	145677487	145677713	TARDBP	1
chr17	31961889	31961889	rs114043738	chr17	31961751	31965172	FOXP1	1
chr17	31961889	31961889	rs114043738	chr17	31961752	31963069	AR	61
chr17	31961889	31961889	rs114043738	chr17	31961791	31962884	FOXA1	36
chr17	31961889	31961889	rs114043738	chr17	31961858	31962057	KDM5B	1
chr17	31961889	31961889	rs114043738	chr17	31961859	31962112	HDAC3	1
chr17	31961889	31961889	rs114043738	chr17	31961865	31962350	GATA2	8
chr17	31961889	31961889	rs114043738	chr17	31961876	31962312	PIAS1	4
chr17	31961889	31961889	rs114043738	chr17	31961882	31962344	HOXB13	1
chr17	31961889	31961889	rs114043738	chr17	31961887	31962361	CREB1	3
chr2	22688937	22688937	rs114176253	chr2	22688682	22688948	FOXA1	4
chr2	22688937	22688937	rs114176253	chr2	22688717	22688968	POU5F1	1
chr2	22688937	22688937	rs114176253	chr2	22688739	22688948	KLF4	1
chr2	22688937	22688937	rs114176253	chr2	22688778	22688955	CLOCK	1
chr2	22688937	22688937	rs114176253	chr2	22688797	22688963	BCL6	1
chr1	33190621	33190621	rs114184367	chr1	33190070	33190630	TP63	7
chr1	33190621	33190621	rs114184367	chr1	33190086	33191595	TCF3	1
chr1	33190621	33190621	rs114184367	chr1	33190103	33191063	CTCF	13
chr1	33190621	33190621	rs114184367	chr1	33190129	33191418	ZNF263	2
chr1	33190621	33190621	rs114184367	chr1	33190143	33190901	RUNX2	1
chr1	33190621	33190621	rs114184367	chr1	33190191	33190744	CBX2	1
chr1	33190621	33190621	rs114184367	chr1	33190193	33190852	CHD8	2
chr1	33190621	33190621	rs114184367	chr1	33190197	33191588	HDGF	1
chr1	33190621	33190621	rs114184367	chr1	33190210	33191505	ID3	1
chr1	33190621	33190621	rs114184367	chr1	33190214	33191129	STAG1	2
chr1	33190621	33190621	rs114184367	chr1	33190228	33191397	MTA3	1
chr1	33190621	33190621	rs114184367	chr1	33190230	33191483	SMARCA4	3
chr1	33190621	33190621	rs114184367	chr1	33190257	33191155	TCF12	11
chr1	33190621	33190621	rs114184367	chr1	33190281	33191471	BRD4	25
chr1	33190621	33190621	rs114184367	chr1	33190283	33191281	CDK8	6
chr1	33190621	33190621	rs114184367	chr1	33190294	33190989	ZNF143	5
chr1	33190621	33190621	rs114184367	chr1	33190300	33191589	DPF2	2
chr1	33190621	33190621	rs114184367	chr1	33190335	33191093	RELA	5
chr1	33190621	33190621	rs114184367	chr1	33190370	33191111	YY1	11
chr1	33190621	33190621	rs114184367	chr1	33190389	33190847	CREB3	1
chr1	33190621	33190621	rs114184367	chr1	33190400	33190647	ARNT	1
chr1	33190621	33190621	rs114184367	chr1	33190408	33191146	MAX	10
chr1	33190621	33190621	rs114184367	chr1	33190416	33191367	HDAC8	2
chr1	33190621	33190621	rs114184367	chr1	33190452	33191172	JUND	7
chr1	33190621	33190621	rs114184367	chr1	33190460	33191358	ATF1	1
chr1	33190621	33190621	rs114184367	chr1	33190475	33190996	E2F6	4
chr1	33190621	33190621	rs114184367	chr1	33190490	33191360	RUNX1	13
chr1	33190621	33190621	rs114184367	chr1	33190509	33190784	E2F1	1
chr1	33190621	33190621	rs114184367	chr1	33190522	33191364	RUNX1T1	2
chr1	33190621	33190621	rs114184367	chr1	33190529	33191105	REST	4
chr1	33190621	33190621	rs114184367	chr1	33190530	33191075	POU5F1	1
chr1	33190621	33190621	rs114184367	chr1	33190532	33190737	SOX2	1
chr1	33190621	33190621	rs114184367	chr1	33190533	33191156	HSF1	6
chr1	33190621	33190621	rs114184367	chr1	33190535	33190652	ZKSCAN1	1
chr1	33190621	33190621	rs114184367	chr1	33190537	33191506	MLLT1	3
chr1	33190621	33190621	rs114184367	chr1	33190540	33191239	NFE2L2	3
chr1	33190621	33190621	rs114184367	chr1	33190540	33191270	FLI1	4
chr1	33190621	33190621	rs114184367	chr1	33190552	33191088	TRIM28	2
chr1	33190621	33190621	rs114184367	chr1	33190556	33191209	NFATC1	2
chr1	33190621	33190621	rs114184367	chr1	33190557	33190747	MED1	1
chr1	33190621	33190621	rs114184367	chr1	33190558	33191521	ZEB2	2
chr1	33190621	33190621	rs114184367	chr1	33190567	33191217	RCOR1	4
chr1	33190621	33190621	rs114184367	chr1	33190571	33191126	MYC	6
chr1	33190621	33190621	rs114184367	chr1	33190574	33191333	GATA2	9
chr1	33190621	33190621	rs114184367	chr1	33190584	33190759	SMC4	1
chr1	33190621	33190621	rs114184367	chr1	33190588	33191171	TBP	3
chr1	33190621	33190621	rs114184367	chr1	33190588	33191329	KLF13	1
chr1	33190621	33190621	rs114184367	chr1	33190590	33190846	TFDP1	1
chr1	33190621	33190621	rs114184367	chr1	33190592	33191068	TWIST1	3
chr1	33190621	33190621	rs114184367	chr1	33190592	33191246	BACH1	5
chr1	33190621	33190621	rs114184367	chr1	33190592	33191315	SIN3A	6
chr1	33190621	33190621	rs114184367	chr1	33190597	33191174	TFAP4	3
chr1	33190621	33190621	rs114184367	chr1	33190603	33191414	MIER1	1
chr1	33190621	33190621	rs114184367	chr1	33190605	33191317	ERG	7
chr1	33190621	33190621	rs114184367	chr1	33190611	33191366	JMJD1C	4
chr1	33190621	33190621	rs114184367	chr1	33190617	33191451	NFRKB	1
chr1	33190621	33190621	rs114184367	chr1	33190618	33190840	RBBP5	2
chr1	33190621	33190621	rs114184367	chr1	33190618	33191528	SPI1	19
chr1	33190621	33190621	rs114184367	chr1	33190620	33191532	MTA2	2
chr1	33190621	33190621	rs114184367	chr1	33190621	33190843	BRD2	1
chr11	37969235	37969235	rs114311443	chr11	37968479	37969745	STAG1	1
chr11	37969235	37969235	rs114311443	chr11	37969072	37969701	HIF1A	1
chr11	37969235	37969235	rs114311443	chr11	37969128	37969252	NCOA3	1
chr11	37969235	37969235	rs114311443	chr11	37969139	37969366	CHD8	1
chr11	37969235	37969235	rs114311443	chr11	37969145	37969256	CTCF	1
chr11	37969235	37969235	rs114311443	chr11	37969158	37969364	ZNF143	1
chr11	37969235	37969235	rs114311443	chr11	37969172	37969323	OCA2	1
chr11	37969235	37969235	rs114311443	chr11	37969193	37969470	ESR1	1
chr5	67922535	67922535	rs114686006	chr5	67922507	67922711	GABPA	1
chr1	97748359	97748359	rs114849039	chr1	97748178	97748467	BRD4	1
chr1	97748359	97748359	rs114849039	chr1	97748201	97748491	FOXA1	6
chr1	97748359	97748359	rs114849039	chr1	97748223	97748516	FOXA2	2
chr17	31956056	31956056	rs114954837	chr17	31955883	31956188	CTCF	1
chr17	31956056	31956056	rs114954837	chr17	31955903	31956083	TP53	1
chr17	31956056	31956056	rs114954837	chr17	31955922	31956155	STAG1	1
chr17	31956056	31956056	rs114954837	chr17	31955929	31956104	GATA6	1
chr17	31956056	31956056	rs114954837	chr17	31955965	31956084	TFAP2C	1
chr17	31956056	31956056	rs114954837	chr17	31955971	31956146	TBP	1
chr17	31956056	31956056	rs114954837	chr17	31955999	31956098	SRF	1
chr17	31956056	31956056	rs114954837	chr17	31956029	31956268	FOXA1	3
chr3	65237371	65237371	rs1156300	chr3	65237036	65237495	SPI1	5
chr3	65237371	65237371	rs1156300	chr3	65237066	65237451	SPIB	1
chr3	65237371	65237371	rs1156300	chr3	65237308	65237590	GRHL2	1
chr17	51563258	51563258	rs115764188	chr17	51563134	51563296	ARNT	1
chr5	108320203	108320203	rs116116334	chr5	108320102	108320474	FOXA1	4
chr17	54509428	54509428	rs116557515	chr17	54509106	54509478	FOXO1	1
chr17	54509428	54509428	rs116557515	chr17	54509245	54509476	YY1	1
chr17	54509428	54509428	rs116557515	chr17	54509398	54509529	EED	1
chr17	31983430	31983430	rs116622596	chr17	31983310	31983516	ARNT	1
chr17	31951588	31951588	rs116708089	chr17	31951512	31951671	ARNT	1
chr17	31963769	31963769	rs116779480	chr17	31961751	31965172	FOXP1	1
chr17	31963769	31963769	rs116779480	chr17	31963465	31963835	RUNX1	1
chr17	31963769	31963769	rs116779480	chr17	31963466	31965209	AR	24
chr17	31963769	31963769	rs116779480	chr17	31963745	31963867	POU2F2	1
chr17	31963769	31963769	rs116779480	chr17	31963762	31963878	MYC	1
chr17	31963769	31963769	rs116779480	chr17	31963765	31963940	KLF4	1
chr17	29150366	29150366	rs116807421	chr17	29149984	29151163	GATA1	4
chr8	66214059	66214059	rs11780252	chr8	66213967	66214091	AR	1
chr8	66214059	66214059	rs11780252	chr8	66214052	66214186	GABPA	1
chr8	66224816	66224816	rs11782520	chr8	66224471	66224910	RUNX1	1
chr8	66224860	66224860	rs11785724	chr8	66224471	66224910	RUNX1	1
chr1	33191341	33191341	rs11809265	chr1	33190086	33191595	TCF3	1
chr1	33191341	33191341	rs11809265	chr1	33190129	33191418	ZNF263	2
chr1	33191341	33191341	rs11809265	chr1	33190197	33191588	HDGF	1
chr1	33191341	33191341	rs11809265	chr1	33190210	33191505	ID3	1
chr1	33191341	33191341	rs11809265	chr1	33190228	33191397	MTA3	1
chr1	33191341	33191341	rs11809265	chr1	33190230	33191483	SMARCA4	3
chr1	33191341	33191341	rs11809265	chr1	33190281	33191471	BRD4	25
chr1	33191341	33191341	rs11809265	chr1	33190300	33191589	DPF2	2
chr1	33191341	33191341	rs11809265	chr1	33190416	33191367	HDAC8	2
chr1	33191341	33191341	rs11809265	chr1	33190460	33191358	ATF1	1
chr1	33191341	33191341	rs11809265	chr1	33190490	33191360	RUNX1	13
chr1	33191341	33191341	rs11809265	chr1	33190522	33191364	RUNX1T1	2
chr1	33191341	33191341	rs11809265	chr1	33190537	33191506	MLLT1	3
chr1	33191341	33191341	rs11809265	chr1	33190558	33191521	ZEB2	2
chr1	33191341	33191341	rs11809265	chr1	33190603	33191414	MIER1	1
chr1	33191341	33191341	rs11809265	chr1	33190611	33191366	JMJD1C	4
chr1	33191341	33191341	rs11809265	chr1	33190617	33191451	NFRKB	1
chr1	33191341	33191341	rs11809265	chr1	33190618	33191528	SPI1	19
chr1	33191341	33191341	rs11809265	chr1	33190620	33191532	MTA2	2
chr1	33191341	33191341	rs11809265	chr1	33190633	33191389	ELL2	4
chr1	33191341	33191341	rs11809265	chr1	33190635	33191418	MAFG	1
chr1	33191341	33191341	rs11809265	chr1	33190647	33191390	TARDBP	1
chr1	33191341	33191341	rs11809265	chr1	33190649	33191381	ATF7	1
chr1	33191341	33191341	rs11809265	chr1	33190681	33191380	ETS1	5
chr1	33191341	33191341	rs11809265	chr1	33190731	33191497	SMARCC1	1
chr1	33191341	33191341	rs11809265	chr1	33190732	33191357	NEUROD1	1
chr1	33191341	33191341	rs11809265	chr1	33190734	33191547	PKNOX1	1
chr1	33191341	33191341	rs11809265	chr1	33190773	33191426	KLF4	3
chr1	33191341	33191341	rs11809265	chr1	33190794	33191410	NBN	1
chr1	33191341	33191341	rs11809265	chr1	33190818	33191558	IKZF1	1
chr1	33191341	33191341	rs11809265	chr1	33190829	33191382	ELF3	2
chr1	33191341	33191341	rs11809265	chr1	33190860	33191366	ESR1	2
chr1	33191341	33191341	rs11809265	chr1	33190971	33191492	FOXK2	2
chr1	33191341	33191341	rs11809265	chr1	33191042	33191422	DDX20	1
chr1	33191341	33191341	rs11809265	chr1	33191080	33191535	RUNX2	1
chr1	33191341	33191341	rs11809265	chr1	33191143	33191504	STAG1	1
chr1	33191341	33191341	rs11809265	chr1	33191162	33191364	CTCF	1
chr1	33191341	33191341	rs11809265	chr1	33191172	33191444	TP53	1
chr1	33191341	33191341	rs11809265	chr1	33191172	33191444	XBP1	1
chr1	33191341	33191341	rs11809265	chr1	33191189	33191383	MBD3	1
chr1	33191341	33191341	rs11809265	chr1	33191197	33191398	CRY1	1
chr1	33191341	33191341	rs11809265	chr1	33191213	33191568	RELA	1
chr1	33191341	33191341	rs11809265	chr1	33191239	33191445	ZNF143	2
chr1	33191341	33191341	rs11809265	chr1	33191243	33191599	CEBPB	10
chr1	33191341	33191341	rs11809265	chr1	33191261	33191450	KDM5B	1
chr1	33191341	33191341	rs11809265	chr1	33191323	33191493	SAP30	1
chr9	86821357	86821357	rs118162820	chr9	86820956	86821763	DDX5	1
chr9	86821357	86821357	rs118162820	chr9	86821347	86821556	CRY1	1
chr5	14883436	14883436	rs11948550	chr5	14883181	14883437	STAG1	1
chr5	14883436	14883436	rs11948550	chr5	14883246	14883438	GATA4	1
chr5	14883436	14883436	rs11948550	chr5	14883306	14883472	CHD8	1
chr5	14883436	14883436	rs11948550	chr5	14883316	14883461	CREB1	1
chr8	20521138	20521138	rs11987625	chr8	20520792	20522425	FOXP1	1
chr8	20521138	20521138	rs11987625	chr8	20520814	20521712	FOXA1	35
chr8	20521138	20521138	rs11987625	chr8	20520827	20521573	AR	19
chr8	20521138	20521138	rs11987625	chr8	20521015	20521417	HOXB13	1
chr8	20521138	20521138	rs11987625	chr8	20521037	20521480	GATA2	7
chr8	20521138	20521138	rs11987625	chr8	20521055	20521461	PIAS1	4
chr8	20521138	20521138	rs11987625	chr8	20521092	20521354	CREB1	1
chr8	20521138	20521138	rs11987625	chr8	20521114	20521303	NKX3-1	1
chr8	20521138	20521138	rs11987625	chr8	20521121	20521354	RELA	1
chr8	144001245	144001245	rs11991278	chr8	144000908	144010665	EZH2	18
chr8	144001245	144001245	rs11991278	chr8	144001099	144001443	CBX2	1
chr1	33172728	33172728	rs12030582	chr1	33172498	33172816	STAG1	1
chr12	79962814	79962814	rs12230772	chr12	79962717	79962883	TCF12	1
chr12	112877019	112877019	rs12296808	chr12	112876937	112877066	CHD8	1
chr12	112969119	112969119	rs12298059	chr12	112968825	112969190	SPI1	3
chr12	112969119	112969119	rs12298059	chr12	112968838	112969156	IRF4	3
chr12	112969119	112969119	rs12298059	chr12	112968974	112969299	EZH2	1
chr12	112969119	112969119	rs12298059	chr12	112969037	112969333	CBX2	1
chr12	79949633	79949633	rs12300306	chr12	79948557	79950033	FOXP1	1
chr12	79949633	79949633	rs12300306	chr12	79948807	79950008	FOXA1	63
chr12	79949633	79949633	rs12300306	chr12	79948869	79949930	GATA2	10
chr12	79949633	79949633	rs12300306	chr12	79948923	79949815	ESRRA	5
chr12	79949633	79949633	rs12300306	chr12	79948926	79950038	AR	20
chr12	79949633	79949633	rs12300306	chr12	79949106	79949823	CTCF	161
chr12	79949633	79949633	rs12300306	chr12	79949130	79949824	RUNX1	1
chr12	79949633	79949633	rs12300306	chr12	79949130	79949892	SMC3	7
chr12	79949633	79949633	rs12300306	chr12	79949142	79949907	GATA3	6
chr12	79949633	79949633	rs12300306	chr12	79949163	79949741	ELF3	3
chr12	79949633	79949633	rs12300306	chr12	79949187	79949658	CREB1	2
chr12	79949633	79949633	rs12300306	chr12	79949257	79949810	RAD21	29
chr12	79949633	79949633	rs12300306	chr12	79949305	79949702	PDX1	1
chr12	79949633	79949633	rs12300306	chr12	79949306	79949701	BRD4	2
chr12	79949633	79949633	rs12300306	chr12	79949312	79949701	HOXB13	1
chr12	79949633	79949633	rs12300306	chr12	79949351	79949964	YY1	7
chr12	79949633	79949633	rs12300306	chr12	79949357	79949723	STAG1	7
chr12	79949633	79949633	rs12300306	chr12	79949391	79949680	NR2F6	1
chr12	79949633	79949633	rs12300306	chr12	79949404	79949634	PPARG	1
chr12	79949633	79949633	rs12300306	chr12	79949413	79949700	REST	1
chr12	79949633	79949633	rs12300306	chr12	79949436	79949647	AFF4	1
chr12	79949633	79949633	rs12300306	chr12	79949441	79949713	CHD1	1
chr12	79949633	79949633	rs12300306	chr12	79949471	79949645	NANOG	1
chr12	79949633	79949633	rs12300306	chr12	79949529	79949839	CUX1	1
chr12	112606171	112606171	rs12300417	chr12	112605953	112606335	GRHL2	1
chr12	112606171	112606171	rs12300417	chr12	112606000	112606269	KAT2B	1
chr12	112606171	112606171	rs12300417	chr12	112606018	112606239	FOSL2	1
chr12	112606171	112606171	rs12300417	chr12	112606049	112606237	MYNN	1
chr12	112606171	112606171	rs12300417	chr12	112606105	112608556	STAG1	8
chr12	112818659	112818659	rs12300530	chr12	112818226	112819362	MLLT1	1
chr12	112818659	112818659	rs12300530	chr12	112818272	112820543	RUNX1	10
chr12	112818659	112818659	rs12300530	chr12	112818307	112820787	MYC	36
chr12	112818659	112818659	rs12300530	chr12	112818327	112819149	ERG	6
chr12	112818659	112818659	rs12300530	chr12	112818329	112818664	GABPA	2
chr12	112818659	112818659	rs12300530	chr12	112818356	112820605	AR	36
chr12	112818659	112818659	rs12300530	chr12	112818357	112818728	SPI1	2
chr12	112818659	112818659	rs12300530	chr12	112818361	112819457	TARDBP	1
chr12	112818659	112818659	rs12300530	chr12	112818394	112818703	ELF1	1
chr12	112818659	112818659	rs12300530	chr12	112818416	112819645	RAD21	7
chr12	112818659	112818659	rs12300530	chr12	112818425	112818922	NOTCH1	1
chr12	112818659	112818659	rs12300530	chr12	112818431	112819436	BRD2	1
chr12	112818659	112818659	rs12300530	chr12	112818433	112818939	EZH2	1
chr12	112818659	112818659	rs12300530	chr12	112818447	112819460	NIPBL	1
chr12	112818659	112818659	rs12300530	chr12	112818471	112818668	SIN3A	1
chr12	112818659	112818659	rs12300530	chr12	112818514	112819025	ESR1	1
chr12	112818659	112818659	rs12300530	chr12	112818524	112819430	SMC3	3
chr12	112818659	112818659	rs12300530	chr12	112818530	112819321	ZNF263	2
chr12	112818659	112818659	rs12300530	chr12	112818535	112818870	HDAC8	1
chr12	112818659	112818659	rs12300530	chr12	112818542	112818660	ZHX1	1
chr12	112818659	112818659	rs12300530	chr12	112818545	112818905	TBX21	1
chr12	112818659	112818659	rs12300530	chr12	112818574	112818840	ASH2L	2
chr12	112818659	112818659	rs12300530	chr12	112818576	112819017	NCOA3	2
chr12	112818659	112818659	rs12300530	chr12	112818601	112818998	JARID2	1
chr12	112818659	112818659	rs12300530	chr12	112818607	112819725	FOXP1	2
chr12	112818659	112818659	rs12300530	chr12	112818636	112820810	BRD4	77
chr12	112818659	112818659	rs12300530	chr12	112818638	112818753	FOXA1	1
chr12	112818659	112818659	rs12300530	chr12	112818646	112820586	RBBP5	4
chr12	112818659	112818659	rs12300530	chr12	112818656	112819014	ID3	1
chr12	80049600	80049600	rs12301111	chr12	80048675	80049617	POU5F1	2
chr12	80049600	80049600	rs12301111	chr12	80049310	80049740	SETDB1	1
chr12	80049600	80049600	rs12301111	chr12	80049523	80049627	HNF4A	1
chr12	112787237	112787237	rs12305354	chr12	112786980	112788001	GATA1	5
chr12	112787237	112787237	rs12305354	chr12	112787208	112787608	MAX	3
chr12	79949233	79949233	rs12306147	chr12	79948557	79950033	FOXP1	1
chr12	79949233	79949233	rs12306147	chr12	79948789	79949242	TCF12	1
chr12	79949233	79949233	rs12306147	chr12	79948807	79950008	FOXA1	63
chr12	79949233	79949233	rs12306147	chr12	79948817	79949257	EP300	1
chr12	79949233	79949233	rs12306147	chr12	79948833	79949265	TEAD4	1
chr12	79949233	79949233	rs12306147	chr12	79948855	79949509	ESR1	11
chr12	79949233	79949233	rs12306147	chr12	79948869	79949930	GATA2	10
chr12	79949233	79949233	rs12306147	chr12	79948915	79949562	ASH2L	2
chr12	79949233	79949233	rs12306147	chr12	79948923	79949815	ESRRA	5
chr12	79949233	79949233	rs12306147	chr12	79948926	79950038	AR	20
chr12	79949233	79949233	rs12306147	chr12	79948971	79949518	CTBP1	1
chr12	79949233	79949233	rs12306147	chr12	79949033	79949283	MYC	1
chr12	79949233	79949233	rs12306147	chr12	79949089	79949320	AHR	1
chr12	79949233	79949233	rs12306147	chr12	79949093	79949599	PIAS1	4
chr12	79949233	79949233	rs12306147	chr12	79949106	79949823	CTCF	161
chr12	79949233	79949233	rs12306147	chr12	79949130	79949824	RUNX1	1
chr12	79949233	79949233	rs12306147	chr12	79949130	79949892	SMC3	7
chr12	79949233	79949233	rs12306147	chr12	79949140	79949564	HNF1B	1
chr12	79949233	79949233	rs12306147	chr12	79949142	79949907	GATA3	6
chr12	79949233	79949233	rs12306147	chr12	79949152	79949391	TFAP2C	1
chr12	79949233	79949233	rs12306147	chr12	79949163	79949741	ELF3	3
chr12	79949233	79949233	rs12306147	chr12	79949165	79949492	CREBBP	1
chr12	79949233	79949233	rs12306147	chr12	79949167	79949498	DDX5	1
chr12	79949233	79949233	rs12306147	chr12	79949180	79949542	NKX3-1	1
chr12	79949233	79949233	rs12306147	chr12	79949187	79949658	CREB1	2
chr12	79949233	79949233	rs12306147	chr12	79949188	79949525	GABPA	1
chr12	79949233	79949233	rs12306147	chr12	79949232	79949353	ARNT	1
chr12	112879955	112879955	rs12309312	chr12	112879877	112880039	CEBPB	1
chr12	112691651	112691651	rs12309786	chr12	112691326	112691982	POU5F1	1
chr12	112691651	112691651	rs12309786	chr12	112691447	112691889	AR	2
chr12	112691651	112691651	rs12309786	chr12	112691527	112691828	TFAP2C	4
chr12	112691651	112691651	rs12309786	chr12	112691556	112691747	XBP1	2
chr12	112691651	112691651	rs12309786	chr12	112691648	112691967	BRD4	1
chr12	79953398	79953398	rs12313859	chr12	79953389	79953520	TFAP2C	1
chr12	79956288	79956288	rs12319460	chr12	79956191	79956380	NFYB	1
chr12	79926480	79926480	rs12319627	chr12	79926469	79927107	SETDB1	1
chr12	79976692	79976692	rs12369848	chr12	79976528	79976698	CDX2	1
chr12	81781152	81781152	rs12425269	chr12	81780454	81781224	CHD1	1
chr12	81781152	81781152	rs12425269	chr12	81780573	81781259	VDR	1
chr12	81781152	81781152	rs12425269	chr12	81780893	81781361	CEBPB	11
chr12	81781152	81781152	rs12425269	chr12	81780932	81781320	CREB1	1
chr12	81781152	81781152	rs12425269	chr12	81780944	81781180	AR	1
chr12	81781152	81781152	rs12425269	chr12	81780946	81781219	CEBPG	1
chr12	81781152	81781152	rs12425269	chr12	81780948	81781152	HOXB13	1
chr12	81781152	81781152	rs12425269	chr12	81780962	81781198	FOXA1	1
chr12	81781152	81781152	rs12425269	chr12	81780995	81781184	CDX2	1
chr3	50564170	50564170	rs12486143	chr3	50562398	50564181	STAG1	1
chr3	50564170	50564170	rs12486143	chr3	50562610	50565491	REST	55
chr3	50705872	50705872	rs12486717	chr3	50705858	50705985	XBP1	1
chr3	50562566	50562566	rs12487817	chr3	50562398	50564181	STAG1	1
chr3	50562566	50562566	rs12487817	chr3	50562484	50563004	EP300	1
chr3	50562566	50562566	rs12487817	chr3	50562499	50562799	MAF	1
chr3	50689039	50689039	rs12489607	chr3	50688552	50690029	STAG1	1
chr3	50689039	50689039	rs12489607	chr3	50688795	50689164	GATA1	2
chr3	50689039	50689039	rs12489607	chr3	50688825	50689080	GATA3	2
chr3	50689039	50689039	rs12489607	chr3	50688835	50689098	GATA2	3
chr3	50689039	50689039	rs12489607	chr3	50688890	50689166	CTCF	1
chr3	50689039	50689039	rs12489607	chr3	50688923	50689282	KDM1A	4
chr3	50689039	50689039	rs12489607	chr3	50688936	50689128	NR2F1	1
chr3	50689039	50689039	rs12489607	chr3	50688937	50689145	DDX5	1
chr3	50689039	50689039	rs12489607	chr3	50688941	50689202	TP63	2
chr3	50689039	50689039	rs12489607	chr3	50688951	50689158	RCOR1	2
chr3	50689039	50689039	rs12489607	chr3	50688952	50689238	HDAC2	1
chr3	50689039	50689039	rs12489607	chr3	50688964	50689088	KDM5B	1
chr3	50689039	50689039	rs12489607	chr3	50688975	50689132	KDM4B	1
chr3	50689039	50689039	rs12489607	chr3	50688975	50689225	ZNF92	1
chr3	50689039	50689039	rs12489607	chr3	50688996	50689121	CBX1	1
chr3	50689039	50689039	rs12489607	chr3	50689005	50689168	ZNF143	1
chr3	50689039	50689039	rs12489607	chr3	50689024	50689297	MAF	1
chr3	50689039	50689039	rs12489607	chr3	50689027	50689157	TEAD4	1
chr3	50689039	50689039	rs12489607	chr3	50689036	50689286	REST	1
chr3	50687862	50687862	rs12491440	chr3	50687768	50688169	STAG1	1
chr3	50556581	50556581	rs12491812	chr3	50555492	50557466	CTCF	206
chr3	50556581	50556581	rs12491812	chr3	50555564	50557345	EZH2	6
chr3	50556581	50556581	rs12491812	chr3	50556054	50556631	STAG1	2
chr3	50556581	50556581	rs12491812	chr3	50556281	50556658	NIPBL	1
chr3	50556581	50556581	rs12491812	chr3	50556420	50557123	SREBF2	1
chr3	50556581	50556581	rs12491812	chr3	50556537	50556723	ARNT	1
chr3	50692835	50692835	rs12492540	chr3	50692201	50693040	ESRRA	2
chr3	50692835	50692835	rs12492540	chr3	50692308	50692961	CDK8	1
chr3	50692835	50692835	rs12492540	chr3	50692344	50693101	TCF7L2	1
chr3	50692835	50692835	rs12492540	chr3	50692346	50692979	MAF	1
chr3	50692835	50692835	rs12492540	chr3	50692388	50692886	SPI1	7
chr3	50692835	50692835	rs12492540	chr3	50692446	50692862	ATF3	1
chr3	50692835	50692835	rs12492540	chr3	50692712	50692964	ERG	2
chr3	50692835	50692835	rs12492540	chr3	50692741	50692888	HIF1A	1
chr3	50692835	50692835	rs12492540	chr3	50692762	50692897	RELA	1
chr3	50692835	50692835	rs12492540	chr3	50692773	50693083	SNAI2	2
chr3	50692835	50692835	rs12492540	chr3	50692820	50693108	LMO2	1
chr3	50692835	50692835	rs12492540	chr3	50692824	50693191	STAG1	1
chr3	50698155	50698155	rs12492982	chr3	50697615	50698224	STAG1	1
chr3	50698155	50698155	rs12492982	chr3	50698071	50698263	CTCF	5
chr3	50629659	50629659	rs12494326	chr3	50627489	50634362	BRD4	41
chr3	50629659	50629659	rs12494326	chr3	50629435	50629844	KDM1A	6
chr3	50629659	50629659	rs12494326	chr3	50629445	50629773	ZNF384	2
chr3	50629659	50629659	rs12494326	chr3	50629498	50630392	CDK8	4
chr3	50629659	50629659	rs12494326	chr3	50629503	50629725	JMJD1C	1
chr3	50629659	50629659	rs12494326	chr3	50629513	50629952	YY1	2
chr3	50629659	50629659	rs12494326	chr3	50629535	50630025	RUNX2	1
chr3	50629659	50629659	rs12494326	chr3	50629545	50629998	MAF	1
chr3	50629659	50629659	rs12494326	chr3	50629550	50629765	NBN	1
chr3	50629659	50629659	rs12494326	chr3	50629553	50629661	MAX	1
chr3	50629659	50629659	rs12494326	chr3	50629555	50629851	HNF4A	1
chr3	50629659	50629659	rs12494326	chr3	50629561	50629684	ZFP36	1
chr3	50629659	50629659	rs12494326	chr3	50629561	50629897	JUND	1
chr3	50629659	50629659	rs12494326	chr3	50629562	50629919	ZNF143	4
chr3	50629659	50629659	rs12494326	chr3	50629569	50630787	SPI1	8
chr3	50629659	50629659	rs12494326	chr3	50629582	50629819	ZEB2	1
chr3	50629659	50629659	rs12494326	chr3	50629587	50629886	CEBPA	1
chr3	50629659	50629659	rs12494326	chr3	50629591	50630028	NFRKB	1
chr3	50629659	50629659	rs12494326	chr3	50629603	50630824	MTA3	1
chr3	50629659	50629659	rs12494326	chr3	50629604	50629729	NEUROD1	1
chr3	50629659	50629659	rs12494326	chr3	50629614	50630001	DPF2	1
chr3	50629659	50629659	rs12494326	chr3	50629631	50629836	ZKSCAN1	1
chr3	50629659	50629659	rs12494326	chr3	50629641	50629804	NOTCH1	1
chr3	50629659	50629659	rs12494326	chr3	50629642	50629778	RBPJ	1
chr3	50629659	50629659	rs12494326	chr3	50629659	50629888	STAG1	1
chr3	187756878	187756878	rs12638462	chr3	187756863	187757036	HNF4A	2
chr5	65086031	65086031	rs12652356	chr5	65085943	65086114	NOTCH1	1
chr5	65086031	65086031	rs12652356	chr5	65086014	65086120	MYC	1
chr5	65082942	65082942	rs12653734	chr5	65082736	65082987	VDR	1
chr5	65098231	65098231	rs12654245	chr5	65097965	65098369	HSF1	1
chr5	65098231	65098231	rs12654245	chr5	65098012	65098284	STAT3	1
chr5	65098231	65098231	rs12654245	chr5	65098113	65098277	XBP1	1
chr5	65085672	65085672	rs12654328	chr5	65085665	65085782	MYC	1
chr5	65103925	65103925	rs12657670	chr5	65103736	65104356	SMARCA4	1
chr9	86838475	86838475	rs12686250	chr9	86838246	86838487	SMC3	1
chr9	86838475	86838475	rs12686250	chr9	86838271	86838484	EED	1
chr9	86838475	86838475	rs12686250	chr9	86838291	86838491	CDK8	1
chr9	86838475	86838475	rs12686250	chr9	86838429	86838605	MITF	1
chr9	86838475	86838475	rs12686250	chr9	86838447	86838613	EZH1	1
chr5	67918647	67918647	rs1286269	chr5	67918548	67918672	GATA1	1
chr17	31943851	31943851	rs12949709	chr17	31943486	31944177	FOXA1	1
chr17	31943851	31943851	rs12949709	chr17	31943581	31943925	FOXP1	1
chr17	31938104	31938104	rs12950265	chr17	31938090	31938274	XBP1	1
chr3	145755990	145755990	rs13067009	chr3	145755598	145755998	RUNX2	1
chr3	145755990	145755990	rs13067009	chr3	145755904	145756036	GATA6	1
chr3	145694989	145694989	rs13071143	chr3	145693913	145695571	FOXA1	27
chr3	145694989	145694989	rs13071143	chr3	145694304	145695794	FOXP1	1
chr3	145694989	145694989	rs13071143	chr3	145694436	145696025	AR	43
chr3	145694989	145694989	rs13071143	chr3	145694610	145695342	RUNX1	1
chr3	145694989	145694989	rs13071143	chr3	145694745	145695148	PIAS1	3
chr3	145694989	145694989	rs13071143	chr3	145694789	145695139	GATA2	2
chr3	145694989	145694989	rs13071143	chr3	145694804	145695007	HDAC2	1
chr3	145694989	145694989	rs13071143	chr3	145694828	145695091	NKX3-1	2
chr3	145694989	145694989	rs13071143	chr3	145694851	145695044	HDAC3	1
chr3	145700381	145700381	rs13079829	chr3	145700352	145700433	CREBBP	1
chr3	145688116	145688116	rs13081077	chr3	145688003	145688141	TAL1	1
chr3	145688116	145688116	rs13081077	chr3	145688017	145688208	FOXA1	3
chr3	145701366	145701366	rs13085440	chr3	145701127	145701451	NCOA3	1
chr3	145701366	145701366	rs13085440	chr3	145701281	145701443	NR3C1	1
chr3	145701366	145701366	rs13085440	chr3	145701339	145701375	NME2	1
chr3	145702321	145702321	rs13091317	chr3	145702157	145702445	AR	1
chr3	145702587	145702587	rs13092007	chr3	145702505	145703693	FOXA1	38
chr3	145702587	145702587	rs13092007	chr3	145702533	145703703	AR	51
chr3	145702587	145702587	rs13092007	chr3	145702544	145703556	FOXP1	1
chr3	145695488	145695488	rs13092589	chr3	145693913	145695571	FOXA1	27
chr3	145695488	145695488	rs13092589	chr3	145694304	145695794	FOXP1	1
chr3	145695488	145695488	rs13092589	chr3	145694436	145696025	AR	43
chr3	145695488	145695488	rs13092589	chr3	145695478	145695573	OCA2	1
chr3	145695886	145695886	rs13097155	chr3	145694436	145696025	AR	43
chr3	145695886	145695886	rs13097155	chr3	145695839	145695988	MYC	1
chr8	89903477	89903477	rs13264865	chr8	89903248	89903777	FOXA1	5
chr8	89903477	89903477	rs13264865	chr8	89903303	89903715	ESR1	6
chr8	89903477	89903477	rs13264865	chr8	89903361	89903758	AR	8
chr8	89903477	89903477	rs13264865	chr8	89903379	89903742	NR3C1	1
chr8	89903477	89903477	rs13264865	chr8	89903468	89903643	ERG	1
chr16	7069993	7069993	rs13333017	chr16	7069820	7070105	CTCF	1
chr16	7069993	7069993	rs13333017	chr16	7069916	7070098	RAD21	2
chr18	67207809	67207809	rs13381393	chr18	67207648	67207821	TAL1	1
chr8	89908367	89908367	rs1352301	chr8	89908240	89908445	ARNT	1
chr12	81797397	81797397	rs1357263	chr12	81797159	81797957	VDR	1
chr12	81797397	81797397	rs1357263	chr12	81797239	81797661	FOXA1	4
chr12	81797397	81797397	rs1357263	chr12	81797263	81797474	AR	4
chr12	81797397	81797397	rs1357263	chr12	81797283	81797474	GATA2	4
chr12	81797397	81797397	rs1357263	chr12	81797295	81797441	GATA1	1
chr12	81797397	81797397	rs1357263	chr12	81797303	81797452	RELA	1
chr12	81797397	81797397	rs1357263	chr12	81797386	81797887	NKX2-1	1
chr12	81806696	81806696	rs1357264	chr12	81806459	81806724	FOXA1	1
chr12	81806696	81806696	rs1357264	chr12	81806597	81806889	VDR	1
chr12	81806696	81806696	rs1357264	chr12	81806609	81806841	SOX2	1
chr12	81806696	81806696	rs1357264	chr12	81806689	81806881	GATA2	1
chr12	112812282	112812282	rs1362036	chr12	112811943	112812334	ESRRA	3
chr12	112812282	112812282	rs1362036	chr12	112812204	112812464	RCOR1	1
chr12	112812282	112812282	rs1362036	chr12	112812252	112812390	MYC	1
chr12	112812282	112812282	rs1362036	chr12	112812276	112812474	KDM1A	1
chr17	31945266	31945266	rs137945484	chr17	31944727	31946281	AR	33
chr17	31945266	31945266	rs137945484	chr17	31945172	31946018	FOXA1	10
chr17	33776010	33776010	rs138083214	chr17	33774802	33777000	TARDBP	1
chr17	33776010	33776010	rs138083214	chr17	33774932	33776943	STAG1	1
chr17	33776010	33776010	rs138083214	chr17	33774971	33776140	CDK8	3
chr17	33776010	33776010	rs138083214	chr17	33775035	33776086	MED1	6
chr17	33776010	33776010	rs138083214	chr17	33775056	33777485	PCGF2	4
chr17	33776010	33776010	rs138083214	chr17	33775099	33777045	JARID2	11
chr17	33776010	33776010	rs138083214	chr17	33775101	33776020	BRD2	2
chr17	33776010	33776010	rs138083214	chr17	33775106	33777751	EP300	4
chr17	33776010	33776010	rs138083214	chr17	33775111	33776134	SIN3A	4
chr17	33776010	33776010	rs138083214	chr17	33775127	33776871	BRD4	29
chr17	33776010	33776010	rs138083214	chr17	33775138	33778042	EZH2	16
chr17	33776010	33776010	rs138083214	chr17	33775141	33776135	TAF1	7
chr17	33776010	33776010	rs138083214	chr17	33775144	33776970	KDM4A	1
chr17	33776010	33776010	rs138083214	chr17	33775152	33776068	BCL6	4
chr17	33776010	33776010	rs138083214	chr17	33775156	33776235	MAX	14
chr17	33776010	33776010	rs138083214	chr17	33775158	33776949	EED	1
chr17	33776010	33776010	rs138083214	chr17	33775159	33776011	IRF1	3
chr17	33776010	33776010	rs138083214	chr17	33775172	33776126	RELA	8
chr17	33776010	33776010	rs138083214	chr17	33775180	33776070	POU2F2	4
chr17	33776010	33776010	rs138083214	chr17	33775197	33776938	SUZ12	6
chr17	33776010	33776010	rs138083214	chr17	33775200	33776056	BCLAF1	1
chr17	33776010	33776010	rs138083214	chr17	33775202	33776099	TCF12	5
chr17	33776010	33776010	rs138083214	chr17	33775205	33776140	CDK9	5
chr17	33776010	33776010	rs138083214	chr17	33775207	33776048	ELF1	3
chr17	33776010	33776010	rs138083214	chr17	33775211	33776141	MYC	9
chr17	33776010	33776010	rs138083214	chr17	33775219	33776016	GTF2B	2
chr17	33776010	33776010	rs138083214	chr17	33775231	33776143	GTF2F1	2
chr17	33776010	33776010	rs138083214	chr17	33775233	33776127	HSF1	4
chr17	33776010	33776010	rs138083214	chr17	33775234	33776080	NR3C1	6
chr17	33776010	33776010	rs138083214	chr17	33775236	33776901	E2F6	4
chr17	33776010	33776010	rs138083214	chr17	33775247	33776888	RNF2	3
chr17	33776010	33776010	rs138083214	chr17	33775248	33776061	YY1	9
chr17	33776010	33776010	rs138083214	chr17	33775254	33776033	SP1	4
chr17	33776010	33776010	rs138083214	chr17	33775266	33776064	RBBP5	1
chr17	33776010	33776010	rs138083214	chr17	33775279	33776039	CTCF	12
chr17	33776010	33776010	rs138083214	chr17	33775285	33776110	ZEB1	1
chr17	33776010	33776010	rs138083214	chr17	33775315	33776927	SMC3	1
chr17	33776010	33776010	rs138083214	chr17	33775361	33776040	KLF4	1
chr17	33776010	33776010	rs138083214	chr17	33775514	33776112	JUN	1
chr17	33776010	33776010	rs138083214	chr17	33775619	33776172	E2F1	2
chr17	33776010	33776010	rs138083214	chr17	33775646	33776132	IRF4	2
chr17	33776010	33776010	rs138083214	chr17	33775650	33777046	TRIM22	1
chr17	33776010	33776010	rs138083214	chr17	33775679	33776189	MED26	1
chr17	33776010	33776010	rs138083214	chr17	33775687	33776071	E2F4	2
chr17	33776010	33776010	rs138083214	chr17	33775722	33776034	NFYB	1
chr17	33776010	33776010	rs138083214	chr17	33775739	33776108	EZH1	1
chr17	33776010	33776010	rs138083214	chr17	33775742	33777208	TBX21	1
chr17	33776010	33776010	rs138083214	chr17	33775755	33776098	JMJD1C	2
chr17	33776010	33776010	rs138083214	chr17	33775790	33776040	ZFX	1
chr17	33776010	33776010	rs138083214	chr17	33775799	33776279	FOXP1	3
chr17	33776010	33776010	rs138083214	chr17	33775803	33776030	NFE2	1
chr17	33776010	33776010	rs138083214	chr17	33775874	33776031	KDM5B	1
chr17	33776010	33776010	rs138083214	chr17	33775878	33776012	TCF3	1
chr17	33776010	33776010	rs138083214	chr17	33775913	33776050	TRIM28	1
chr8	144013274	144013274	rs138125383	chr8	144011059	144014807	EZH2	3
chr15	72718691	72718691	rs138443140	chr15	72718679	72718725	PAX8	1
chr3	50722879	50722879	rs138532604	chr3	50722620	50723232	EZH2	1
chr11	37886584	37886584	rs138717661	chr11	37886520	37886644	HIF1A	1
chr3	50640182	50640182	rs139257974	chr3	50635261	50652123	BRD4	150
chr3	50640182	50640182	rs139257974	chr3	50636249	50640337	IRF1	1
chr3	50640182	50640182	rs139257974	chr3	50636432	50640364	ESRRA	17
chr3	50640182	50640182	rs139257974	chr3	50636859	50640401	ATF1	2
chr3	50640182	50640182	rs139257974	chr3	50637562	50640210	MLLT1	4
chr3	50640182	50640182	rs139257974	chr3	50638233	50643895	MAF	5
chr3	50640182	50640182	rs139257974	chr3	50638302	50640264	ATF7	1
chr3	50640182	50640182	rs139257974	chr3	50638347	50640635	MTA3	1
chr3	50640182	50640182	rs139257974	chr3	50638366	50641017	IKZF1	1
chr3	50640182	50640182	rs139257974	chr3	50638394	50640618	RUNX1	20
chr3	50640182	50640182	rs139257974	chr3	50638497	50641454	STAG1	4
chr3	50640182	50640182	rs139257974	chr3	50639061	50640288	HDGF	1
chr3	50640182	50640182	rs139257974	chr3	50639290	50640347	RCOR1	2
chr3	50640182	50640182	rs139257974	chr3	50639405	50640226	KDM1A	7
chr3	50640182	50640182	rs139257974	chr3	50639592	50640195	RUNX2	1
chr3	50640182	50640182	rs139257974	chr3	50639671	50640290	CTCF	2
chr3	50640182	50640182	rs139257974	chr3	50639989	50640500	GRHL2	4
chr3	50640182	50640182	rs139257974	chr3	50640030	50640185	TCF3	1
chr3	50640182	50640182	rs139257974	chr3	50640042	50640516	KDM5B	3
chr3	50640182	50640182	rs139257974	chr3	50640060	50640447	ERG	3
chr3	50640182	50640182	rs139257974	chr3	50640092	50640232	JMJD1C	1
chr3	50640182	50640182	rs139257974	chr3	50640123	50640234	EBF1	1
chr3	50640182	50640182	rs139257974	chr3	50640124	50640489	FOXA1	11
chr3	50640182	50640182	rs139257974	chr3	50640140	50640620	TP63	10
chr3	50640182	50640182	rs139257974	chr3	50640157	50640482	NKX2-1	1
chr3	50640182	50640182	rs139257974	chr3	50640158	50640326	ZBTB7A	2
chr3	50640182	50640182	rs139257974	chr3	50640161	50640520	ASH2L	2
chr3	50640182	50640182	rs139257974	chr3	50640164	50640533	ESR1	7
chr3	50640182	50640182	rs139257974	chr3	50640168	50640577	NR2F1	1
chr3	50640182	50640182	rs139257974	chr3	50640177	50640440	GATA6	2
chr3	50640182	50640182	rs139257974	chr3	50640177	50640457	GABPA	4
chr17	51560869	51560869	rs1393467	chr17	51560746	51560883	SPI1	1
chr12	112700883	112700883	rs139835055	chr12	112700785	112701102	FOXA1	4
chr12	112700883	112700883	rs139835055	chr12	112700877	112701388	AR	2
chr3	50609111	50609111	rs139891423	chr3	50606132	50627147	BRD4	80
chr3	50609111	50609111	rs139891423	chr3	50608387	50609243	ZNF263	1
chr3	50609111	50609111	rs139891423	chr3	50608853	50610781	CTCF	198
chr3	50609111	50609111	rs139891423	chr3	50608910	50612618	STAG1	13
chr8	66250378	66250378	rs1399297	chr8	66249127	66251257	AR	43
chr8	66250378	66250378	rs1399297	chr8	66249535	66251139	FOXA1	31
chr8	66250378	66250378	rs1399297	chr8	66249826	66251410	FOXP1	1
chr8	66250378	66250378	rs1399297	chr8	66249901	66251113	RUNX1	1
chr3	50548034	50548034	rs140168082	chr3	50545615	50548080	EZH2	3
chr3	50548034	50548034	rs140168082	chr3	50547741	50548162	EBF1	2
chr3	50548034	50548034	rs140168082	chr3	50548001	50548600	STAG1	1
chr3	50548034	50548034	rs140168082	chr3	50548025	50548165	DEK	1
chr12	81811759	81811759	rs1403059	chr12	81811409	81811927	FOXP1	1
chr12	81811759	81811759	rs1403059	chr12	81811724	81812539	FOXA1	7
chr12	81804777	81804777	rs1403060	chr12	81804665	81804882	VDR	1
chr12	79600641	79600641	rs1405500	chr12	79600530	79601105	FOXA1	5
chr12	79600641	79600641	rs1405500	chr12	79600545	79600983	HNF1B	1
chr12	79600641	79600641	rs1405500	chr12	79600559	79601067	HIF1A	1
chr12	79600641	79600641	rs1405500	chr12	79600565	79600657	SOX11	1
chr12	79600641	79600641	rs1405500	chr12	79600594	79600822	TP53	1
chr12	79600641	79600641	rs1405500	chr12	79600624	79601035	EP300	1
chr12	79600641	79600641	rs1405500	chr12	79600640	79601065	TEAD1	1
chr1	36874213	36874213	rs141301211	chr1	36873969	36874501	ESR1	39
chr1	36874213	36874213	rs141301211	chr1	36873980	36874526	GATA2	4
chr1	36874213	36874213	rs141301211	chr1	36873994	36874518	GATA3	16
chr1	36874213	36874213	rs141301211	chr1	36874010	36874527	DPF2	2
chr1	36874213	36874213	rs141301211	chr1	36874015	36874453	FOXO1	1
chr1	36874213	36874213	rs141301211	chr1	36874020	36874489	FOXA1	28
chr1	36874213	36874213	rs141301211	chr1	36874021	36874576	PGR	11
chr1	36874213	36874213	rs141301211	chr1	36874028	36874430	CTBP1	1
chr1	36874213	36874213	rs141301211	chr1	36874034	36874527	BRD4	5
chr1	36874213	36874213	rs141301211	chr1	36874037	36874467	NR3C1	5
chr1	36874213	36874213	rs141301211	chr1	36874039	36874434	CREBBP	2
chr1	36874213	36874213	rs141301211	chr1	36874045	36874491	CUX1	1
chr1	36874213	36874213	rs141301211	chr1	36874050	36874363	ELF3	1
chr1	36874213	36874213	rs141301211	chr1	36874050	36874419	ARNT	2
chr1	36874213	36874213	rs141301211	chr1	36874053	36874355	CEBPB	2
chr1	36874213	36874213	rs141301211	chr1	36874053	36874638	AR	20
chr1	36874213	36874213	rs141301211	chr1	36874055	36874461	SIN3A	3
chr1	36874213	36874213	rs141301211	chr1	36874064	36874214	TFAP2C	2
chr1	36874213	36874213	rs141301211	chr1	36874071	36874235	HDAC2	1
chr1	36874213	36874213	rs141301211	chr1	36874071	36874445	KDM1A	2
chr1	36874213	36874213	rs141301211	chr1	36874078	36874554	TCF12	1
chr1	36874213	36874213	rs141301211	chr1	36874080	36874342	MTA1	1
chr1	36874213	36874213	rs141301211	chr1	36874093	36874507	PBX3	1
chr1	36874213	36874213	rs141301211	chr1	36874093	36874522	JUN	2
chr1	36874213	36874213	rs141301211	chr1	36874096	36874368	GATA1	1
chr1	36874213	36874213	rs141301211	chr1	36874098	36874413	NRIP1	2
chr1	36874213	36874213	rs141301211	chr1	36874098	36874418	AHR	1
chr1	36874213	36874213	rs141301211	chr1	36874098	36874551	IKZF1	1
chr1	36874213	36874213	rs141301211	chr1	36874103	36874363	MEIS2	1
chr1	36874213	36874213	rs141301211	chr1	36874106	36874407	TCF7L2	1
chr1	36874213	36874213	rs141301211	chr1	36874109	36874405	EP300	4
chr1	36874213	36874213	rs141301211	chr1	36874112	36874375	FOSL1	1
chr1	36874213	36874213	rs141301211	chr1	36874122	36874377	PBX2	1
chr1	36874213	36874213	rs141301211	chr1	36874123	36874477	TEAD1	2
chr1	36874213	36874213	rs141301211	chr1	36874125	36874305	NR2F2	1
chr1	36874213	36874213	rs141301211	chr1	36874140	36874434	JUND	5
chr1	36874213	36874213	rs141301211	chr1	36874150	36874454	HIF1A	1
chr1	36874213	36874213	rs141301211	chr1	36874151	36874309	USF1	1
chr1	36874213	36874213	rs141301211	chr1	36874154	36874355	RELA	2
chr1	36874213	36874213	rs141301211	chr1	36874155	36874507	TEAD4	6
chr1	36874213	36874213	rs141301211	chr1	36874155	36874554	MAX	2
chr1	36874213	36874213	rs141301211	chr1	36874159	36874321	NCOA2	1
chr1	36874213	36874213	rs141301211	chr1	36874160	36874378	ESRRA	1
chr1	36874213	36874213	rs141301211	chr1	36874164	36874457	FOSL2	3
chr1	36874213	36874213	rs141301211	chr1	36874164	36874464	MNT	1
chr1	36874213	36874213	rs141301211	chr1	36874182	36874541	YAP1	1
chr1	36874213	36874213	rs141301211	chr1	36874183	36874490	YY1	2
chr1	36874213	36874213	rs141301211	chr1	36874186	36874393	RARA	1
chr1	36874213	36874213	rs141301211	chr1	36874186	36874431	ZNF143	2
chr1	36874213	36874213	rs141301211	chr1	36874189	36874366	BRCA1	1
chr1	36874213	36874213	rs141301211	chr1	36874191	36874454	ZNF217	1
chr1	36874213	36874213	rs141301211	chr1	36874196	36874397	XBP1	1
chr1	36874213	36874213	rs141301211	chr1	36874197	36874401	RAD21	2
chr1	36874213	36874213	rs141301211	chr1	36874197	36874457	GTF2F1	2
chr1	36874213	36874213	rs141301211	chr1	36874202	36874411	EGLN2	1
chr1	36874213	36874213	rs141301211	chr1	36874205	36874441	REST	1
chr11	37877628	37877628	rs141410642	chr11	37877320	37877658	POU5F1	1
chr11	37877628	37877628	rs141410642	chr11	37877396	37877666	MEIS2	1
chr11	37877628	37877628	rs141410642	chr11	37877431	37877716	CDX2	2
chr11	37877628	37877628	rs141410642	chr11	37877483	37877659	PBX2	1
chr11	37877628	37877628	rs141410642	chr11	37877485	37877668	ARNT	1
chr11	37877628	37877628	rs141410642	chr11	37877500	37877642	PDX1	1
chr3	50543391	50543391	rs141559521	chr3	50543226	50543496	CTCF	1
chr3	50543391	50543391	rs141559521	chr3	50543249	50543421	MAF	1
chr3	50543391	50543391	rs141559521	chr3	50543280	50544078	REST	19
chr3	50543391	50543391	rs141559521	chr3	50543325	50543524	ESR1	2
chr12	112936919	112936921	rs141573815	chr12	112936809	112936938	SOX2	1
chr12	112652088	112652088	rs141855648	chr12	112651845	112652177	GATA1	2
chr12	112652088	112652088	rs141855648	chr12	112651909	112652157	PBX2	1
chr12	112652088	112652088	rs141855648	chr12	112651915	112652222	AR	1
chr12	112652088	112652088	rs141855648	chr12	112651929	112652287	MYC	1
chr12	112652088	112652088	rs141855648	chr12	112651936	112652149	FOSL1	1
chr12	112652088	112652088	rs141855648	chr12	112651961	112652179	MEIS2	1
chr12	112652088	112652088	rs141855648	chr12	112651965	112652093	CEBPB	1
chr12	112652088	112652088	rs141855648	chr12	112651971	112652118	JUND	2
chr12	112652088	112652088	rs141855648	chr12	112651973	112652223	MAX	1
chr12	112652088	112652088	rs141855648	chr12	112651984	112652116	CREBBP	1
chr12	112652088	112652088	rs141855648	chr12	112652012	112652395	HDAC8	1
chr12	112985734	112985734	rs141873436	chr12	112984768	112986183	EZH2	2
chr12	112985734	112985734	rs141873436	chr12	112985730	112985953	STAG1	1
chr3	50588883	50588883	rs142032081	chr3	50586185	50589777	CTCF	306
chr3	50588883	50588883	rs142032081	chr3	50586253	50590444	STAG1	13
chr3	50588883	50588883	rs142032081	chr3	50588595	50589278	TFAP4	1
chr3	50588883	50588883	rs142032081	chr3	50588794	50589387	RUNX1	1
chr3	50588883	50588883	rs142032081	chr3	50588818	50589002	CDK8	1
chr11	38002653	38002653	rs142036185	chr11	38002502	38002941	FOXA2	1
chr11	38002653	38002653	rs142036185	chr11	38002547	38002664	CREB1	1
chr11	38002653	38002653	rs142036185	chr11	38002588	38002832	CDK8	1
chr11	38002653	38002653	rs142036185	chr11	38002617	38003188	NOTCH1	1
chr11	38002653	38002653	rs142036185	chr11	38002636	38003011	PGR	1
chr11	38002653	38002653	rs142036185	chr11	38002647	38002799	HIF1A	1
chr16	7082344	7082344	rs142113228	chr16	7082127	7082578	DDX5	1
chr3	50719756	50719756	rs142776668	chr3	50719533	50719899	PGR	1
chr3	50719756	50719756	rs142776668	chr3	50719629	50719902	FOXA1	4
chr3	50719756	50719756	rs142776668	chr3	50719632	50719909	AR	6
chr3	50719756	50719756	rs142776668	chr3	50719739	50719870	ESR1	1
chr3	50694980	50694980	rs142866429	chr3	50694919	50695009	SOX11	1
chr8	144013471	144013471	rs143136175	chr8	144011059	144014807	EZH2	3
chr8	144013471	144013471	rs143136175	chr8	144013442	144013886	CEBPB	9
chr8	144013471	144013471	rs143136175	chr8	144013467	144013638	CEBPA	1
chr3	50580670	50580670	rs143206595	chr3	50578134	50581076	CTCF	202
chr3	50580670	50580670	rs143206595	chr3	50579888	50580928	SNAI2	5
chr12	81752786	81752786	rs1432594	chr12	81752660	81753315	SOX2	1
chr3	50638812	50638812	rs143356980	chr3	50635261	50652123	BRD4	150
chr3	50638812	50638812	rs143356980	chr3	50636249	50640337	IRF1	1
chr3	50638812	50638812	rs143356980	chr3	50636432	50640364	ESRRA	17
chr3	50638812	50638812	rs143356980	chr3	50636460	50640029	ID3	1
chr3	50638812	50638812	rs143356980	chr3	50636590	50639646	RELA	12
chr3	50638812	50638812	rs143356980	chr3	50636662	50640045	NFRKB	1
chr3	50638812	50638812	rs143356980	chr3	50636859	50640401	ATF1	2
chr3	50638812	50638812	rs143356980	chr3	50637098	50639764	NR2F1	3
chr3	50638812	50638812	rs143356980	chr3	50637253	50639886	DPF2	1
chr3	50638812	50638812	rs143356980	chr3	50637279	50639814	CREB3	1
chr3	50638812	50638812	rs143356980	chr3	50637479	50640138	SMARCA4	4
chr3	50638812	50638812	rs143356980	chr3	50637489	50639911	MAX	29
chr3	50638812	50638812	rs143356980	chr3	50637562	50639441	MTA2	3
chr3	50638812	50638812	rs143356980	chr3	50637562	50640210	MLLT1	4
chr3	50638812	50638812	rs143356980	chr3	50637591	50639896	HDAC1	2
chr3	50638812	50638812	rs143356980	chr3	50637619	50639464	NBN	1
chr3	50638812	50638812	rs143356980	chr3	50637643	50638968	MYC	32
chr3	50638812	50638812	rs143356980	chr3	50637734	50640104	CDK8	10
chr3	50638812	50638812	rs143356980	chr3	50637841	50639903	TCF3	1
chr3	50638812	50638812	rs143356980	chr3	50637992	50639501	RUNX2	3
chr3	50638812	50638812	rs143356980	chr3	50637995	50639766	CEBPB	24
chr3	50638812	50638812	rs143356980	chr3	50638031	50639337	SMARCC1	1
chr3	50638812	50638812	rs143356980	chr3	50638037	50639283	ZFX	3
chr3	50638812	50638812	rs143356980	chr3	50638092	50639001	ZNF175	2
chr3	50638812	50638812	rs143356980	chr3	50638141	50639304	GATA1	5
chr3	50638812	50638812	rs143356980	chr3	50638151	50639017	ZNF644	1
chr3	50638812	50638812	rs143356980	chr3	50638168	50640005	JMJD1C	6
chr3	50638812	50638812	rs143356980	chr3	50638176	50638926	NR2F2	4
chr3	50638812	50638812	rs143356980	chr3	50638179	50639415	KLF13	1
chr3	50638812	50638812	rs143356980	chr3	50638188	50639288	SMARCB1	3
chr3	50638812	50638812	rs143356980	chr3	50638207	50638847	GATA3	6
chr3	50638812	50638812	rs143356980	chr3	50638217	50639572	HDAC8	2
chr3	50638812	50638812	rs143356980	chr3	50638233	50643895	MAF	5
chr3	50638812	50638812	rs143356980	chr3	50638237	50639119	ARID1A	1
chr3	50638812	50638812	rs143356980	chr3	50638238	50638829	HCFC1	3
chr3	50638812	50638812	rs143356980	chr3	50638244	50638993	E2F5	1
chr3	50638812	50638812	rs143356980	chr3	50638248	50639354	ARID1B	1
chr3	50638812	50638812	rs143356980	chr3	50638256	50638910	ZNF639	1
chr3	50638812	50638812	rs143356980	chr3	50638267	50638930	KLF6	1
chr3	50638812	50638812	rs143356980	chr3	50638270	50638820	NR2F6	1
chr3	50638812	50638812	rs143356980	chr3	50638271	50638899	CHD2	2
chr3	50638812	50638812	rs143356980	chr3	50638275	50638827	ESR1	29
chr3	50638812	50638812	rs143356980	chr3	50638293	50638988	PGR	4
chr3	50638812	50638812	rs143356980	chr3	50638294	50638980	EP300	10
chr3	50638812	50638812	rs143356980	chr3	50638297	50639205	KDM1A	4
chr3	50638812	50638812	rs143356980	chr3	50638299	50638963	TCF12	7
chr3	50638812	50638812	rs143356980	chr3	50638302	50638831	HNF4A	6
chr3	50638812	50638812	rs143356980	chr3	50638302	50640264	ATF7	1
chr3	50638812	50638812	rs143356980	chr3	50638306	50639862	E2F1	5
chr3	50638812	50638812	rs143356980	chr3	50638309	50638884	YY1	10
chr3	50638812	50638812	rs143356980	chr3	50638310	50638919	TARDBP	3
chr3	50638812	50638812	rs143356980	chr3	50638324	50638985	MAZ	4
chr3	50638812	50638812	rs143356980	chr3	50638328	50638845	ELL2	4
chr3	50638812	50638812	rs143356980	chr3	50638333	50638948	VDR	1
chr3	50638812	50638812	rs143356980	chr3	50638337	50638817	PBX2	1
chr3	50638812	50638812	rs143356980	chr3	50638342	50639221	TCF7L2	3
chr3	50638812	50638812	rs143356980	chr3	50638343	50639139	KLF4	3
chr3	50638812	50638812	rs143356980	chr3	50638347	50639024	PHF8	1
chr3	50638812	50638812	rs143356980	chr3	50638347	50640635	MTA3	1
chr3	50638812	50638812	rs143356980	chr3	50638348	50638986	SMARCC2	1
chr3	50638812	50638812	rs143356980	chr3	50638358	50639127	HNF1B	1
chr3	50638812	50638812	rs143356980	chr3	50638359	50638886	HSF1	4
chr3	50638812	50638812	rs143356980	chr3	50638360	50639438	DDX20	2
chr3	50638812	50638812	rs143356980	chr3	50638366	50638975	JUND	5
chr3	50638812	50638812	rs143356980	chr3	50638366	50641017	IKZF1	1
chr3	50638812	50638812	rs143356980	chr3	50638368	50638973	MED1	11
chr3	50638812	50638812	rs143356980	chr3	50638385	50638904	AR	19
chr3	50638812	50638812	rs143356980	chr3	50638386	50638946	REST	5
chr3	50638812	50638812	rs143356980	chr3	50638386	50638993	CREB3L1	1
chr3	50638812	50638812	rs143356980	chr3	50638390	50638967	ERG	9
chr3	50638812	50638812	rs143356980	chr3	50638394	50640618	RUNX1	20
chr3	50638812	50638812	rs143356980	chr3	50638399	50638855	FOSL2	2
chr3	50638812	50638812	rs143356980	chr3	50638399	50638911	SP1	3
chr3	50638812	50638812	rs143356980	chr3	50638400	50638903	FOXA1	17
chr3	50638812	50638812	rs143356980	chr3	50638406	50638998	CREB1	8
chr3	50638812	50638812	rs143356980	chr3	50638409	50638887	MYCN	4
chr3	50638812	50638812	rs143356980	chr3	50638412	50639038	STAT3	4
chr3	50638812	50638812	rs143356980	chr3	50638417	50638854	HDAC2	2
chr3	50638812	50638812	rs143356980	chr3	50638419	50639126	SMC3	4
chr3	50638812	50638812	rs143356980	chr3	50638421	50639295	SPI1	10
chr3	50638812	50638812	rs143356980	chr3	50638424	50638983	NCOA1	1
chr3	50638812	50638812	rs143356980	chr3	50638427	50638968	ELF3	2
chr3	50638812	50638812	rs143356980	chr3	50638427	50639892	NRF1	13
chr3	50638812	50638812	rs143356980	chr3	50638429	50638958	TFAP4	4
chr3	50638812	50638812	rs143356980	chr3	50638432	50639126	BCL6	2
chr3	50638812	50638812	rs143356980	chr3	50638434	50638854	NKX3-1	2
chr3	50638812	50638812	rs143356980	chr3	50638435	50638868	RXRA	2
chr3	50638812	50638812	rs143356980	chr3	50638437	50639265	FLI1	3
chr3	50638812	50638812	rs143356980	chr3	50638439	50639358	MYB	7
chr3	50638812	50638812	rs143356980	chr3	50638440	50639026	TRIM24	3
chr3	50638812	50638812	rs143356980	chr3	50638442	50638983	STAT1	5
chr3	50638812	50638812	rs143356980	chr3	50638443	50638934	NFKB1	1
chr3	50638812	50638812	rs143356980	chr3	50638445	50638832	KLF9	2
chr3	50638812	50638812	rs143356980	chr3	50638451	50638844	NFIC	2
chr3	50638812	50638812	rs143356980	chr3	50638451	50639203	TFDP1	2
chr3	50638812	50638812	rs143356980	chr3	50638451	50639366	CTCF	46
chr3	50638812	50638812	rs143356980	chr3	50638454	50638941	RAD21	8
chr3	50638812	50638812	rs143356980	chr3	50638455	50638926	BHLHE40	3
chr3	50638812	50638812	rs143356980	chr3	50638459	50638894	JUN	1
chr3	50638812	50638812	rs143356980	chr3	50638459	50639044	ZNF589	1
chr3	50638812	50638812	rs143356980	chr3	50638461	50638859	MXI1	5
chr3	50638812	50638812	rs143356980	chr3	50638463	50639087	STAT5B	4
chr3	50638812	50638812	rs143356980	chr3	50638465	50638873	TFAP2C	7
chr3	50638812	50638812	rs143356980	chr3	50638465	50638888	RARA	1
chr3	50638812	50638812	rs143356980	chr3	50638467	50638890	TP63	13
chr3	50638812	50638812	rs143356980	chr3	50638468	50638913	MYNN	1
chr3	50638812	50638812	rs143356980	chr3	50638469	50638974	TWIST1	3
chr3	50638812	50638812	rs143356980	chr3	50638472	50640032	NR2C2	1
chr3	50638812	50638812	rs143356980	chr3	50638475	50638827	MAFF	2
chr3	50638812	50638812	rs143356980	chr3	50638477	50638897	KDM5B	6
chr3	50638812	50638812	rs143356980	chr3	50638477	50639377	SSRP1	1
chr3	50638812	50638812	rs143356980	chr3	50638480	50638872	EBF1	5
chr3	50638812	50638812	rs143356980	chr3	50638481	50638904	RXR	1
chr3	50638812	50638812	rs143356980	chr3	50638483	50638987	RCOR1	4
chr3	50638812	50638812	rs143356980	chr3	50638484	50638868	GTF2F1	1
chr3	50638812	50638812	rs143356980	chr3	50638486	50638977	GFI1B	1
chr3	50638812	50638812	rs143356980	chr3	50638487	50638825	TP73	2
chr3	50638812	50638812	rs143356980	chr3	50638490	50639124	CEBPG	1
chr3	50638812	50638812	rs143356980	chr3	50638492	50638820	E2F6	2
chr3	50638812	50638812	rs143356980	chr3	50638493	50638881	SNAI2	1
chr3	50638812	50638812	rs143356980	chr3	50638494	50638968	LYL1	2
chr3	50638812	50638812	rs143356980	chr3	50638495	50638816	PDX1	1
chr3	50638812	50638812	rs143356980	chr3	50638496	50638847	HIF1A	1
chr3	50638812	50638812	rs143356980	chr3	50638496	50638871	CEBPA	4
chr3	50638812	50638812	rs143356980	chr3	50638497	50639808	ZEB2	2
chr3	50638812	50638812	rs143356980	chr3	50638497	50641454	STAG1	4
chr3	50638812	50638812	rs143356980	chr3	50638498	50638914	NKX2-2	1
chr3	50638812	50638812	rs143356980	chr3	50638500	50638866	GRHL2	4
chr3	50638812	50638812	rs143356980	chr3	50638501	50638879	NR3C1	9
chr3	50638812	50638812	rs143356980	chr3	50638501	50639323	RUNX1T1	2
chr3	50638812	50638812	rs143356980	chr3	50638502	50639206	FOXP1	1
chr3	50638812	50638812	rs143356980	chr3	50638503	50638993	GATA4	1
chr3	50638812	50638812	rs143356980	chr3	50638504	50639706	SIN3A	9
chr3	50638812	50638812	rs143356980	chr3	50638505	50638898	ETV4	1
chr3	50638812	50638812	rs143356980	chr3	50638506	50638851	SUZ12	2
chr3	50638812	50638812	rs143356980	chr3	50638506	50638873	GTF2B	2
chr3	50638812	50638812	rs143356980	chr3	50638510	50638830	CREM	1
chr3	50638812	50638812	rs143356980	chr3	50638510	50638856	SMAD1	3
chr3	50638812	50638812	rs143356980	chr3	50638510	50638949	RNF2	3
chr3	50638812	50638812	rs143356980	chr3	50638510	50638988	ZBTB7A	4
chr3	50638812	50638812	rs143356980	chr3	50638511	50638889	FOSL1	1
chr3	50638812	50638812	rs143356980	chr3	50638515	50638926	SOX6	1
chr3	50638812	50638812	rs143356980	chr3	50638516	50640077	ZNF263	1
chr3	50638812	50638812	rs143356980	chr3	50638517	50638871	NR4A1	2
chr3	50638812	50638812	rs143356980	chr3	50638517	50638897	TBP	4
chr3	50638812	50638812	rs143356980	chr3	50638518	50638817	PIAS1	4
chr3	50638812	50638812	rs143356980	chr3	50638519	50638926	DEK	1
chr3	50638812	50638812	rs143356980	chr3	50638519	50639324	LMO2	6
chr3	50638812	50638812	rs143356980	chr3	50638523	50638845	ASH2L	2
chr3	50638812	50638812	rs143356980	chr3	50638523	50638913	ELF1	6
chr3	50638812	50638812	rs143356980	chr3	50638523	50638965	AFF4	6
chr3	50638812	50638812	rs143356980	chr3	50638524	50638942	TAL1	10
chr3	50638812	50638812	rs143356980	chr3	50638525	50638823	MNT	1
chr3	50638812	50638812	rs143356980	chr3	50638528	50638830	EGLN2	1
chr3	50638812	50638812	rs143356980	chr3	50638528	50638877	TAF1	2
chr3	50638812	50638812	rs143356980	chr3	50638529	50638836	FOXM1	2
chr3	50638812	50638812	rs143356980	chr3	50638529	50638957	NFE2L2	1
chr3	50638812	50638812	rs143356980	chr3	50638530	50638883	ZKSCAN1	3
chr3	50638812	50638812	rs143356980	chr3	50638533	50638834	TRIM28	1
chr3	50638812	50638812	rs143356980	chr3	50638534	50638841	EED	1
chr3	50638812	50638812	rs143356980	chr3	50638534	50638881	HMGN3	1
chr3	50638812	50638812	rs143356980	chr3	50638534	50638898	NFE2	2
chr3	50638812	50638812	rs143356980	chr3	50638535	50638847	ATF3	3
chr3	50638812	50638812	rs143356980	chr3	50638536	50638912	TBL1XR1	3
chr3	50638812	50638812	rs143356980	chr3	50638539	50638901	TEAD4	2
chr3	50638812	50638812	rs143356980	chr3	50638539	50638951	FOXK2	2
chr3	50638812	50638812	rs143356980	chr3	50638541	50638897	STAT5A	2
chr3	50638812	50638812	rs143356980	chr3	50638541	50639028	TBX21	1
chr3	50638812	50638812	rs143356980	chr3	50638542	50638887	CEBPD	2
chr3	50638812	50638812	rs143356980	chr3	50638548	50638814	GABPA	5
chr3	50638812	50638812	rs143356980	chr3	50638548	50638938	KDM4B	1
chr3	50638812	50638812	rs143356980	chr3	50638549	50638819	USF1	5
chr3	50638812	50638812	rs143356980	chr3	50638549	50638871	E2F4	2
chr3	50638812	50638812	rs143356980	chr3	50638552	50638967	NEUROD1	1
chr3	50638812	50638812	rs143356980	chr3	50638553	50638892	FOXO1	1
chr3	50638812	50638812	rs143356980	chr3	50638554	50639073	RBBP5	1
chr3	50638812	50638812	rs143356980	chr3	50638560	50638911	CBFB	2
chr3	50638812	50638812	rs143356980	chr3	50638561	50638851	CBX1	2
chr3	50638812	50638812	rs143356980	chr3	50638561	50638864	RBPJ	1
chr3	50638812	50638812	rs143356980	chr3	50638563	50638819	UBN1	1
chr3	50638812	50638812	rs143356980	chr3	50638567	50638862	SMAD5	1
chr3	50638812	50638812	rs143356980	chr3	50638567	50638890	EGR1	3
chr3	50638812	50638812	rs143356980	chr3	50638574	50638813	SIN3B	1
chr3	50638812	50638812	rs143356980	chr3	50638575	50639015	MED26	1
chr3	50638812	50638812	rs143356980	chr3	50638576	50638836	NCOR1	1
chr3	50638812	50638812	rs143356980	chr3	50638577	50638899	NOTCH1	1
chr3	50638812	50638812	rs143356980	chr3	50638578	50638856	RFX5	2
chr3	50638812	50638812	rs143356980	chr3	50638582	50638856	ZBTB11	1
chr3	50638812	50638812	rs143356980	chr3	50638588	50638835	ZBED1	1
chr3	50638812	50638812	rs143356980	chr3	50638588	50638861	PML	1
chr3	50638812	50638812	rs143356980	chr3	50638590	50638835	ETV1	1
chr3	50638812	50638812	rs143356980	chr3	50638594	50638858	UBTF	2
chr3	50638812	50638812	rs143356980	chr3	50638599	50638845	CHD1	1
chr3	50638812	50638812	rs143356980	chr3	50638604	50638845	NFYA	1
chr3	50638812	50638812	rs143356980	chr3	50638606	50638854	CCNT2	1
chr3	50638812	50638812	rs143356980	chr3	50638607	50638825	ZEB1	1
chr3	50638812	50638812	rs143356980	chr3	50638609	50638844	NONO	1
chr3	50638812	50638812	rs143356980	chr3	50638625	50639306	ZNF24	2
chr3	50638812	50638812	rs143356980	chr3	50638641	50638901	MYOD1	2
chr3	50638812	50638812	rs143356980	chr3	50638643	50638908	TAF3	1
chr3	50638812	50638812	rs143356980	chr3	50638660	50639301	HINFP	1
chr3	50638812	50638812	rs143356980	chr3	50638664	50638881	MAFB	1
chr3	50638812	50638812	rs143356980	chr3	50638677	50639391	CHD8	1
chr3	50638812	50638812	rs143356980	chr3	50638680	50638858	CTCFL	1
chr3	50638812	50638812	rs143356980	chr3	50638686	50638991	ZNF740	1
chr3	50638812	50638812	rs143356980	chr3	50638700	50638858	ASCL1	2
chr3	50638812	50638812	rs143356980	chr3	50638701	50639099	DIDO1	1
chr3	50638812	50638812	rs143356980	chr3	50638744	50638883	EZH1	1
chr3	50638812	50638812	rs143356980	chr3	50638744	50638986	EZH2	1
chr3	50638812	50638812	rs143356980	chr3	50638764	50638827	KLF1	1
chr3	50638812	50638812	rs143356980	chr3	50638798	50638891	RELB	1
chr3	50697798	50697798	rs143363956	chr3	50697615	50698224	STAG1	1
chr3	50697798	50697798	rs143363956	chr3	50697624	50697834	CTCF	1
chr17	31939929	31939929	rs1434591	chr17	31939694	31939937	EZH2	2
chr17	31939794	31939794	rs1434592	chr17	31939632	31939842	ZNF143	1
chr17	31939794	31939794	rs1434592	chr17	31939655	31939796	XBP1	1
chr17	31939794	31939794	rs1434592	chr17	31939694	31939937	EZH2	2
chr17	31931498	31931498	rs1434597	chr17	31931320	31931575	RELA	3
chr17	31931498	31931498	rs1434597	chr17	31931358	31931568	EBF1	1
chr17	31931498	31931498	rs1434597	chr17	31931400	31931500	NFKB1	1
chr17	31931498	31931498	rs1434597	chr17	31931432	31931533	STAT3	1
chr17	29135843	29135843	rs143541497	chr17	29135796	29136383	FLI1	4
chr17	29135843	29135843	rs143541497	chr17	29135830	29136311	BCL6	3
chr5	65086398	65086398	rs143808607	chr5	65086062	65086577	SPI1	16
chr5	65086398	65086398	rs143808607	chr5	65086064	65086536	RUNX1	3
chr5	65086398	65086398	rs143808607	chr5	65086095	65086826	CDK8	1
chr5	65086398	65086398	rs143808607	chr5	65086102	65086444	TRIM28	1
chr5	65086398	65086398	rs143808607	chr5	65086138	65086546	SPIB	2
chr5	65086398	65086398	rs143808607	chr5	65086141	65086475	RELA	1
chr5	65086398	65086398	rs143808607	chr5	65086162	65086447	ERG	2
chr5	65086398	65086398	rs143808607	chr5	65086239	65086444	MITF	1
chr5	65086398	65086398	rs143808607	chr5	65086256	65086418	YY1	1
chr5	65086398	65086398	rs143808607	chr5	65086264	65086430	NFKB1	1
chr5	65086398	65086398	rs143808607	chr5	65086302	65086570	STAT1	3
chr5	65086398	65086398	rs143808607	chr5	65086319	65086436	NFKB2	1
chr5	65086398	65086398	rs143808607	chr5	65086323	65086518	PBX2	1
chr5	65086398	65086398	rs143808607	chr5	65086358	65086552	MEIS2	1
chr5	65086398	65086398	rs143808607	chr5	65086383	65086476	PBX3	1
chr5	65086398	65086398	rs143808607	chr5	65086397	65086557	GATA1	1
chr3	50636106	50636106	rs143989994	chr3	50635261	50652123	BRD4	150
chr3	50636106	50636106	rs143989994	chr3	50635977	50636395	DDX5	1
chr3	50636106	50636106	rs143989994	chr3	50636071	50636399	LMO2	1
chr8	144014806	144014806	rs144023459	chr8	144011059	144014807	EZH2	3
chr18	67202128	67202128	rs1442668	chr18	67202014	67202366	SPI1	9
chr1	240726529	240726530	rs144624263	chr1	240725874	240726654	DDX5	1
chr1	240726529	240726530	rs144624263	chr1	240725970	240726603	FOXA1	4
chr1	240726529	240726530	rs144624263	chr1	240725971	240726534	TARDBP	1
chr1	240726529	240726530	rs144624263	chr1	240725988	240726561	ZNF143	5
chr1	240726529	240726530	rs144624263	chr1	240726042	240726537	FOXK2	3
chr1	240726529	240726530	rs144624263	chr1	240726050	240726549	ZKSCAN1	1
chr1	240726529	240726530	rs144624263	chr1	240726080	240726555	CTBP1	1
chr1	240726529	240726530	rs144624263	chr1	240726107	240726543	CRY1	1
chr1	240726529	240726530	rs144624263	chr1	240726180	240726566	BRD4	1
chr1	240726529	240726530	rs144624263	chr1	240726390	240726566	IRF4	1
chr1	240726529	240726530	rs144624263	chr1	240726401	240726545	NFATC1	1
chr1	240726529	240726530	rs144624263	chr1	240726407	240726540	XBP1	1
chr1	240726529	240726530	rs144624263	chr1	240726432	240726538	SPI1	1
chr1	240726529	240726530	rs144624263	chr1	240726471	240726557	POU2F2	1
chr17	29262714	29262714	rs144928062	chr17	29262650	29262899	XBP1	2
chr17	29262714	29262714	rs144928062	chr17	29262675	29262830	EZH2	1
chr11	37991600	37991600	rs145090455	chr11	37991340	37991679	CEBPB	1
chr11	37991600	37991600	rs145090455	chr11	37991415	37991717	ZNF143	2
chr11	37991600	37991600	rs145090455	chr11	37991565	37991706	PGR	1
chr3	50875635	50875635	rs145260513	chr3	50874979	50875636	EZH2	1
chr3	50594370	50594370	rs145308061	chr3	50594151	50595032	CTCF	10
chr3	50594370	50594370	rs145308061	chr3	50594198	50594430	TP53	1
chr3	50594370	50594370	rs145308061	chr3	50594261	50594432	MAX	2
chr3	50594370	50594370	rs145308061	chr3	50594271	50594472	NR2F1	1
chr3	50594370	50594370	rs145308061	chr3	50594286	50594399	E2F6	1
chr3	50594370	50594370	rs145308061	chr3	50594304	50594423	MYC	1
chr3	50594370	50594370	rs145308061	chr3	50594313	50594404	ZBTB7A	1
chr3	50594370	50594370	rs145308061	chr3	50594341	50594590	HSF1	1
chr11	37969719	37969719	rs145470524	chr11	37968479	37969745	STAG1	1
chr11	37969719	37969719	rs145470524	chr11	37969310	37969731	CTCF	2
chr11	37969719	37969719	rs145470524	chr11	37969403	37969754	BRD4	1
chr11	37969719	37969719	rs145470524	chr11	37969442	37969729	XBP1	1
chr11	37969719	37969719	rs145470524	chr11	37969537	37969885	BRCA1	1
chr11	37969719	37969719	rs145470524	chr11	37969548	37969799	KDM4C	1
chr11	37969719	37969719	rs145470524	chr11	37969577	37969825	RUNX2	1
chr11	37969719	37969719	rs145470524	chr11	37969610	37969890	ESR1	1
chr11	37969719	37969719	rs145470524	chr11	37969619	37970251	CEBPB	17
chr15	72827022	72827022	rs146112125	chr15	72826248	72827174	FOXA1	21
chr15	72827022	72827022	rs146112125	chr15	72826810	72827295	RUNX1	5
chr15	72827022	72827022	rs146112125	chr15	72826825	72827209	ERG	1
chr15	72827022	72827022	rs146112125	chr15	72826845	72827271	MYB	3
chr15	72827022	72827022	rs146112125	chr15	72826885	72827182	TAL1	1
chr15	72827022	72827022	rs146112125	chr15	72826893	72827209	NOTCH1	2
chr15	72827022	72827022	rs146112125	chr15	72826909	72827281	CDK7	3
chr15	72827022	72827022	rs146112125	chr15	72826917	72827228	GABPA	1
chr15	72827022	72827022	rs146112125	chr15	72826923	72827250	BRD4	3
chr15	72827022	72827022	rs146112125	chr15	72826927	72827195	GATA3	1
chr15	72827022	72827022	rs146112125	chr15	72826931	72827169	NR3C1	1
chr15	72827022	72827022	rs146112125	chr15	72826950	72827186	RUNX3	1
chr15	72827022	72827022	rs146112125	chr15	72826968	72827185	TCF7	1
chr15	72827022	72827022	rs146112125	chr15	72826983	72827185	CBFB	1
chr15	72827022	72827022	rs146112125	chr15	72827010	72827128	RUNX1T1	1
chr15	72827022	72827022	rs146112125	chr15	72827010	72827234	YY1	1
chr6	121416079	121416082	rs146260589	chr6	121416068	121416481	SOX2	1
chr3	50531386	50531386	rs146477906	chr3	50531019	50532086	CTCF	2
chr3	50531386	50531386	rs146477906	chr3	50531023	50532121	STAG1	1
chr3	50531386	50531386	rs146477906	chr3	50531169	50531451	ZNF263	1
chr3	50531386	50531386	rs146477906	chr3	50531205	50531443	HSF1	1
chr3	50531386	50531386	rs146477906	chr3	50531248	50531531	NR2F1	1
chr3	50531386	50531386	rs146477906	chr3	50531321	50531872	ID3	1
chr18	67196060	67196060	rs146656165	chr18	67195450	67196109	GATA3	1
chr18	67196060	67196060	rs146656165	chr18	67195487	67196066	EP300	1
chr18	67196060	67196060	rs146656165	chr18	67195497	67196066	TCF12	1
chr18	67196060	67196060	rs146656165	chr18	67195547	67196089	STAT3	3
chr18	67196060	67196060	rs146656165	chr18	67195648	67196268	PBX3	1
chr18	67196060	67196060	rs146656165	chr18	67195945	67196071	CEBPB	1
chr18	67196060	67196060	rs146656165	chr18	67195964	67196358	RUNX2	1
chr18	67196060	67196060	rs146656165	chr18	67195993	67196175	ERG	1
chr11	37991726	37991726	rs146854016	chr11	37991620	37991750	HIF1A	1
chr11	37991726	37991726	rs146854016	chr11	37991620	37991804	FOXA1	1
chr11	37954616	37954616	rs146942897	chr11	37954462	37954775	TRIM28	1
chr11	37954616	37954616	rs146942897	chr11	37954498	37954684	YY1	2
chr11	37954616	37954616	rs146942897	chr11	37954529	37954733	CBX3	1
chr11	37954616	37954616	rs146942897	chr11	37954535	37954778	HIF1A	1
chr11	37954616	37954616	rs146942897	chr11	37954544	37954764	ZNF143	2
chr11	37954616	37954616	rs146942897	chr11	37954558	37954705	ZNF92	1
chr11	37954616	37954616	rs146942897	chr11	37954566	37954812	XBP1	1
chr11	37954616	37954616	rs146942897	chr11	37954580	37954716	EGLN2	1
chr3	50615378	50615378	rs147265662	chr3	50606132	50627147	BRD4	80
chr3	50615378	50615378	rs147265662	chr3	50614211	50615776	ID3	1
chr3	50615378	50615378	rs147265662	chr3	50614487	50615728	RELA	1
chr3	50615378	50615378	rs147265662	chr3	50615155	50615532	HDGF	1
chr3	50615378	50615378	rs147265662	chr3	50615190	50615823	STAG1	1
chr3	50615378	50615378	rs147265662	chr3	50615266	50615557	NSD2	1
chr3	50615378	50615378	rs147265662	chr3	50615288	50615441	OCA2	1
chr11	37935053	37935053	rs147328857	chr11	37934904	37935214	TRIM28	1
chr8	144018027	144018027	rs147373399	chr8	144017663	144018094	BRD4	2
chr8	144018027	144018027	rs147373399	chr8	144017740	144018030	ESR1	2
chr8	144018027	144018027	rs147373399	chr8	144017744	144018061	CTCF	1
chr8	144018027	144018027	rs147373399	chr8	144017989	144018179	MEIS2	1
chr11	37969424	37969424	rs147588160	chr11	37968479	37969745	STAG1	1
chr11	37969424	37969424	rs147588160	chr11	37969072	37969701	HIF1A	1
chr11	37969424	37969424	rs147588160	chr11	37969193	37969470	ESR1	1
chr11	37969424	37969424	rs147588160	chr11	37969310	37969731	CTCF	2
chr11	37969424	37969424	rs147588160	chr11	37969401	37969657	ZNF143	1
chr11	37969424	37969424	rs147588160	chr11	37969403	37969754	BRD4	1
chr3	50566274	50566274	rs147886226	chr3	50566170	50566603	REST	10
chr3	50566274	50566274	rs147886226	chr3	50566225	50566409	TAL1	1
chr17	29140222	29140222	rs148230483	chr17	29139514	29140406	CREB1	5
chr17	29140222	29140222	rs148230483	chr17	29139656	29140245	RUNX2	2
chr17	29140222	29140222	rs148230483	chr17	29139738	29140364	FOXA1	13
chr17	29140222	29140222	rs148230483	chr17	29139922	29140265	PIAS1	3
chr17	29140222	29140222	rs148230483	chr17	29139932	29140622	FOXP1	1
chr17	29140222	29140222	rs148230483	chr17	29139973	29140331	AFF4	1
chr17	29140222	29140222	rs148230483	chr17	29139979	29140249	HOXB13	1
chr17	29140222	29140222	rs148230483	chr17	29140011	29140253	NKX3-1	1
chr17	29140222	29140222	rs148230483	chr17	29140062	29140248	PDX1	1
chr17	29140222	29140222	rs148230483	chr17	29140065	29140347	CDX2	1
chr1	33178065	33178065	rs1482958	chr1	33177518	33178351	CTCF	181
chr1	33178065	33178065	rs1482958	chr1	33177580	33178125	STAT5B	2
chr1	33178065	33178065	rs1482958	chr1	33177582	33178304	FLI1	4
chr1	33178065	33178065	rs1482958	chr1	33177608	33178297	HSF1	4
chr1	33178065	33178065	rs1482958	chr1	33177638	33178297	BRD4	29
chr1	33178065	33178065	rs1482958	chr1	33177662	33178338	STAG1	10
chr1	33178065	33178065	rs1482958	chr1	33177673	33178337	SMC3	7
chr1	33178065	33178065	rs1482958	chr1	33177674	33178302	RAD21	32
chr1	33178065	33178065	rs1482958	chr1	33177680	33178175	KLF4	1
chr1	33178065	33178065	rs1482958	chr1	33177685	33178206	TRIM22	1
chr1	33178065	33178065	rs1482958	chr1	33177706	33178249	ATF1	1
chr1	33178065	33178065	rs1482958	chr1	33177708	33178250	E2F1	1
chr1	33178065	33178065	rs1482958	chr1	33177711	33178164	ZNF143	5
chr1	33178065	33178065	rs1482958	chr1	33177716	33178229	REST	7
chr1	33178065	33178065	rs1482958	chr1	33177720	33178118	KLF1	2
chr1	33178065	33178065	rs1482958	chr1	33177720	33178197	YY1	12
chr1	33178065	33178065	rs1482958	chr1	33177725	33178168	NR2F1	2
chr1	33178065	33178065	rs1482958	chr1	33177725	33178190	CDK8	4
chr1	33178065	33178065	rs1482958	chr1	33177726	33178207	TRIM24	1
chr1	33178065	33178065	rs1482958	chr1	33177731	33178110	GTF2B	2
chr1	33178065	33178065	rs1482958	chr1	33177731	33178292	ERG	14
chr1	33178065	33178065	rs1482958	chr1	33177733	33178163	SPI1	14
chr1	33178065	33178065	rs1482958	chr1	33177735	33178239	MYC	17
chr1	33178065	33178065	rs1482958	chr1	33177736	33178131	RXR	2
chr1	33178065	33178065	rs1482958	chr1	33177736	33178147	CDK7	2
chr1	33178065	33178065	rs1482958	chr1	33177737	33178268	GATA2	7
chr1	33178065	33178065	rs1482958	chr1	33177741	33178212	BCL6	2
chr1	33178065	33178065	rs1482958	chr1	33177743	33178162	CTCFL	4
chr1	33178065	33178065	rs1482958	chr1	33177744	33178178	CREB1	6
chr1	33178065	33178065	rs1482958	chr1	33177746	33178229	ZHX1	3
chr1	33178065	33178065	rs1482958	chr1	33177747	33178183	TEAD4	4
chr1	33178065	33178065	rs1482958	chr1	33177748	33178109	ZBTB7A	3
chr1	33178065	33178065	rs1482958	chr1	33177749	33178116	NONO	1
chr1	33178065	33178065	rs1482958	chr1	33177752	33178113	ETS1	5
chr1	33178065	33178065	rs1482958	chr1	33177753	33178178	TRIM28	3
chr1	33178065	33178065	rs1482958	chr1	33177753	33178244	MAX	18
chr1	33178065	33178065	rs1482958	chr1	33177758	33178174	MTA3	1
chr1	33178065	33178065	rs1482958	chr1	33177760	33178174	NFE2L2	2
chr1	33178065	33178065	rs1482958	chr1	33177760	33178200	GATA1	2
chr1	33178065	33178065	rs1482958	chr1	33177761	33178139	IRF4	1
chr1	33178065	33178065	rs1482958	chr1	33177763	33178310	ESRRA	8
chr1	33178065	33178065	rs1482958	chr1	33177766	33178153	SREBF2	1
chr1	33178065	33178065	rs1482958	chr1	33177766	33178167	ZKSCAN1	3
chr1	33178065	33178065	rs1482958	chr1	33177766	33178202	RUNX1	9
chr1	33178065	33178065	rs1482958	chr1	33177769	33178222	AFF4	4
chr1	33178065	33178065	rs1482958	chr1	33177771	33178159	ELF1	6
chr1	33178065	33178065	rs1482958	chr1	33177771	33178228	GABPA	6
chr1	33178065	33178065	rs1482958	chr1	33177773	33178210	NR2F2	2
chr1	33178065	33178065	rs1482958	chr1	33177774	33178168	SREBF1	1
chr1	33178065	33178065	rs1482958	chr1	33177775	33178195	HDAC1	1
chr1	33178065	33178065	rs1482958	chr1	33177778	33178252	POU5F1	7
chr1	33178065	33178065	rs1482958	chr1	33177779	33178169	CBFB	2
chr1	33178065	33178065	rs1482958	chr1	33177779	33178184	BCL3	1
chr1	33178065	33178065	rs1482958	chr1	33177779	33178185	JUNB	1
chr1	33178065	33178065	rs1482958	chr1	33177779	33178228	FOXA1	16
chr1	33178065	33178065	rs1482958	chr1	33177781	33178145	SIX5	1
chr1	33178065	33178065	rs1482958	chr1	33177781	33178372	NRF1	10
chr1	33178065	33178065	rs1482958	chr1	33177783	33178089	TAF1	4
chr1	33178065	33178065	rs1482958	chr1	33177783	33178234	EP300	10
chr1	33178065	33178065	rs1482958	chr1	33177784	33178160	EZH1	2
chr1	33178065	33178065	rs1482958	chr1	33177784	33178233	SIN3A	9
chr1	33178065	33178065	rs1482958	chr1	33177785	33178157	SMC1A	2
chr1	33178065	33178065	rs1482958	chr1	33177787	33178130	SMAD1	2
chr1	33178065	33178065	rs1482958	chr1	33177787	33178210	ELL2	5
chr1	33178065	33178065	rs1482958	chr1	33177790	33178172	MAZ	5
chr1	33178065	33178065	rs1482958	chr1	33177790	33178236	TCF7L2	1
chr1	33178065	33178065	rs1482958	chr1	33177790	33178239	CXXC4	1
chr1	33178065	33178065	rs1482958	chr1	33177793	33178220	JUN	3
chr1	33178065	33178065	rs1482958	chr1	33177793	33178242	ZNF263	2
chr1	33178065	33178065	rs1482958	chr1	33177794	33178218	AR	9
chr1	33178065	33178065	rs1482958	chr1	33177794	33178282	RELA	9
chr1	33178065	33178065	rs1482958	chr1	33177795	33178085	RUNX3	1
chr1	33178065	33178065	rs1482958	chr1	33177795	33178242	MED1	10
chr1	33178065	33178065	rs1482958	chr1	33177796	33178163	KDM5B	7
chr1	33178065	33178065	rs1482958	chr1	33177797	33178134	TCF12	5
chr1	33178065	33178065	rs1482958	chr1	33177797	33178164	RARA	1
chr1	33178065	33178065	rs1482958	chr1	33177798	33178144	RNF2	2
chr1	33178065	33178065	rs1482958	chr1	33177798	33178201	JMJD1C	3
chr1	33178065	33178065	rs1482958	chr1	33177798	33178228	SMARCB1	1
chr1	33178065	33178065	rs1482958	chr1	33177804	33178119	HCFC1	4
chr1	33178065	33178065	rs1482958	chr1	33177806	33178291	CBX3	1
chr1	33178065	33178065	rs1482958	chr1	33177807	33178124	TFAP2C	6
chr1	33178065	33178065	rs1482958	chr1	33177807	33178142	ZNF207	1
chr1	33178065	33178065	rs1482958	chr1	33177808	33178251	EZH2	6
chr1	33178065	33178065	rs1482958	chr1	33177809	33178093	SETDB1	2
chr1	33178065	33178065	rs1482958	chr1	33177811	33178093	PAX5	4
chr1	33178065	33178065	rs1482958	chr1	33177813	33178119	ETV6	1
chr1	33178065	33178065	rs1482958	chr1	33177814	33178179	NEUROD1	1
chr1	33178065	33178065	rs1482958	chr1	33177817	33178128	NANOG	3
chr1	33178065	33178065	rs1482958	chr1	33177817	33178176	HDAC8	1
chr1	33178065	33178065	rs1482958	chr1	33177818	33178194	HDAC2	4
chr1	33178065	33178065	rs1482958	chr1	33177818	33178221	FOXP1	2
chr1	33178065	33178065	rs1482958	chr1	33177820	33178143	SP1	3
chr1	33178065	33178065	rs1482958	chr1	33177820	33178194	NFYA	2
chr1	33178065	33178065	rs1482958	chr1	33177821	33178077	HBP1	1
chr1	33178065	33178065	rs1482958	chr1	33177821	33178171	ESR1	6
chr1	33178065	33178065	rs1482958	chr1	33177822	33178164	ZNF384	2
chr1	33178065	33178065	rs1482958	chr1	33177823	33178198	TARDBP	3
chr1	33178065	33178065	rs1482958	chr1	33177825	33178188	MYCN	2
chr1	33178065	33178065	rs1482958	chr1	33177826	33178182	GFI1B	1
chr1	33178065	33178065	rs1482958	chr1	33177828	33178127	HEXIM1	1
chr1	33178065	33178065	rs1482958	chr1	33177833	33178169	BRCA1	2
chr1	33178065	33178065	rs1482958	chr1	33177834	33178108	CBX1	2
chr1	33178065	33178065	rs1482958	chr1	33177834	33178153	NOTCH1	2
chr1	33178065	33178065	rs1482958	chr1	33177835	33178236	CDK9	5
chr1	33178065	33178065	rs1482958	chr1	33177838	33178089	NR3C1	4
chr1	33178065	33178065	rs1482958	chr1	33177838	33178138	RB1	1
chr1	33178065	33178065	rs1482958	chr1	33177839	33178113	RBPJ	2
chr1	33178065	33178065	rs1482958	chr1	33177840	33178222	CHD8	2
chr1	33178065	33178065	rs1482958	chr1	33177841	33178081	CDK6	2
chr1	33178065	33178065	rs1482958	chr1	33177841	33178109	CCNT2	1
chr1	33178065	33178065	rs1482958	chr1	33177842	33178126	BCOR	1
chr1	33178065	33178065	rs1482958	chr1	33177842	33178127	ZNF750	1
chr1	33178065	33178065	rs1482958	chr1	33177842	33178189	ZNF175	1
chr1	33178065	33178065	rs1482958	chr1	33177842	33178209	TBP	4
chr1	33178065	33178065	rs1482958	chr1	33177842	33178294	KDM1A	6
chr1	33178065	33178065	rs1482958	chr1	33177844	33178199	HIF1A	1
chr1	33178065	33178065	rs1482958	chr1	33177845	33178126	STAT3	2
chr1	33178065	33178065	rs1482958	chr1	33177845	33178181	ATF7	1
chr1	33178065	33178065	rs1482958	chr1	33177846	33178113	KDM4B	1
chr1	33178065	33178065	rs1482958	chr1	33177846	33178210	SOX6	1
chr1	33178065	33178065	rs1482958	chr1	33177847	33178086	EGLN2	1
chr1	33178065	33178065	rs1482958	chr1	33177847	33178149	JARID2	1
chr1	33178065	33178065	rs1482958	chr1	33177847	33178166	JUND	7
chr1	33178065	33178065	rs1482958	chr1	33177848	33178115	HNF4A	2
chr1	33178065	33178065	rs1482958	chr1	33177849	33178122	DEK	1
chr1	33178065	33178065	rs1482958	chr1	33177849	33178184	GATA3	2
chr1	33178065	33178065	rs1482958	chr1	33177849	33178257	E2F4	2
chr1	33178065	33178065	rs1482958	chr1	33177850	33178091	STAT1	2
chr1	33178065	33178065	rs1482958	chr1	33177850	33178239	GATA6	2
chr1	33178065	33178065	rs1482958	chr1	33177851	33178119	FOXP2	1
chr1	33178065	33178065	rs1482958	chr1	33177851	33178125	SUZ12	3
chr1	33178065	33178065	rs1482958	chr1	33177852	33178117	ATF3	4
chr1	33178065	33178065	rs1482958	chr1	33177854	33178084	ZMIZ1	1
chr1	33178065	33178065	rs1482958	chr1	33177854	33178144	IRF2	1
chr1	33178065	33178065	rs1482958	chr1	33177854	33178301	RCOR1	6
chr1	33178065	33178065	rs1482958	chr1	33177856	33178202	BHLHE40	3
chr1	33178065	33178065	rs1482958	chr1	33177858	33178087	JMJD6	2
chr1	33178065	33178065	rs1482958	chr1	33177858	33178091	ARNT	1
chr1	33178065	33178065	rs1482958	chr1	33177858	33178142	HMGN3	1
chr1	33178065	33178065	rs1482958	chr1	33177859	33178125	NFE2	3
chr1	33178065	33178065	rs1482958	chr1	33177859	33178127	MYNN	1
chr1	33178065	33178065	rs1482958	chr1	33177862	33178139	ZFP36	1
chr1	33178065	33178065	rs1482958	chr1	33177863	33178079	CHD2	3
chr1	33178065	33178065	rs1482958	chr1	33177863	33178092	CHD7	1
chr1	33178065	33178065	rs1482958	chr1	33177863	33178137	RUNX1T1	1
chr1	33178065	33178065	rs1482958	chr1	33177864	33178073	DNMT3B	1
chr1	33178065	33178065	rs1482958	chr1	33177865	33178085	MITF	1
chr1	33178065	33178065	rs1482958	chr1	33177865	33178134	PBX2	1
chr1	33178065	33178065	rs1482958	chr1	33177867	33178104	POU2F2	2
chr1	33178065	33178065	rs1482958	chr1	33177867	33178108	TAL1	1
chr1	33178065	33178065	rs1482958	chr1	33177868	33178100	TFAP2A	2
chr1	33178065	33178065	rs1482958	chr1	33177869	33178082	TBL1XR1	3
chr1	33178065	33178065	rs1482958	chr1	33177869	33178120	CREM	1
chr1	33178065	33178065	rs1482958	chr1	33177871	33178211	PIAS1	4
chr1	33178065	33178065	rs1482958	chr1	33177872	33178103	FOSL2	2
chr1	33178065	33178065	rs1482958	chr1	33177872	33178120	NBN	1
chr1	33178065	33178065	rs1482958	chr1	33177872	33178277	NCOR	1
chr1	33178065	33178065	rs1482958	chr1	33177873	33178172	FOXA2	2
chr1	33178065	33178065	rs1482958	chr1	33177874	33178159	FOXO1	1
chr1	33178065	33178065	rs1482958	chr1	33177874	33178166	ZNF24	1
chr1	33178065	33178065	rs1482958	chr1	33177876	33178110	TP63	2
chr1	33178065	33178065	rs1482958	chr1	33177885	33178071	FANCL	1
chr1	33178065	33178065	rs1482958	chr1	33177885	33178239	GATA4	1
chr1	33178065	33178065	rs1482958	chr1	33177886	33178073	E2F6	1
chr1	33178065	33178065	rs1482958	chr1	33177889	33178077	MAFF	1
chr1	33178065	33178065	rs1482958	chr1	33177889	33178202	NRIP1	2
chr1	33178065	33178065	rs1482958	chr1	33177891	33178072	CEBPB	1
chr1	33178065	33178065	rs1482958	chr1	33177891	33178102	BMI1	1
chr1	33178065	33178065	rs1482958	chr1	33177893	33178133	MAFK	2
chr1	33178065	33178065	rs1482958	chr1	33177895	33178104	IRF3	1
chr1	33178065	33178065	rs1482958	chr1	33177895	33178109	MLLT1	1
chr1	33178065	33178065	rs1482958	chr1	33177896	33178231	ARID3A	3
chr1	33178065	33178065	rs1482958	chr1	33177898	33178070	MBD1	1
chr1	33178065	33178065	rs1482958	chr1	33177898	33178138	NR1H2	2
chr1	33178065	33178065	rs1482958	chr1	33177901	33178246	TBL1X	1
chr1	33178065	33178065	rs1482958	chr1	33177902	33178228	MED26	1
chr1	33178065	33178065	rs1482958	chr1	33177903	33178080	ZBTB33	1
chr1	33178065	33178065	rs1482958	chr1	33177904	33178173	SOX9	1
chr1	33178065	33178065	rs1482958	chr1	33177907	33178234	TFAP4	1
chr1	33178065	33178065	rs1482958	chr1	33177908	33178155	RBBP5	1
chr1	33178065	33178065	rs1482958	chr1	33177909	33178191	RFX5	2
chr1	33178065	33178065	rs1482958	chr1	33177918	33178075	TCF7	1
chr1	33178065	33178065	rs1482958	chr1	33177924	33178130	CSNK2A1	1
chr1	33178065	33178065	rs1482958	chr1	33177927	33178105	UBN1	1
chr1	33178065	33178065	rs1482958	chr1	33177930	33178075	SP4	1
chr1	33178065	33178065	rs1482958	chr1	33177930	33178089	HNF4G	1
chr1	33178065	33178065	rs1482958	chr1	33177933	33178228	T	1
chr1	33178065	33178065	rs1482958	chr1	33177939	33178217	SMARCA4	1
chr1	33178065	33178065	rs1482958	chr1	33177940	33178179	NR4A1	1
chr1	33178065	33178065	rs1482958	chr1	33177954	33178115	LMO2	1
chr1	33178065	33178065	rs1482958	chr1	33177979	33178096	PML	1
chr1	33178065	33178065	rs1482958	chr1	33177983	33178232	MEIS2	1
chr1	33178065	33178065	rs1482958	chr1	33177983	33178261	BRD3	2
chr1	33178065	33178065	rs1482958	chr1	33178005	33178271	TCF3	1
chr1	33178065	33178065	rs1482958	chr1	33178013	33178216	SOX2	1
chr1	33178065	33178065	rs1482958	chr1	33178044	33178302	BRD2	1
chr3	50542624	50542624	rs148357527	chr3	50542085	50543054	CTCF	1
chr3	50542624	50542624	rs148357527	chr3	50542101	50542980	STAG1	1
chr3	50542624	50542624	rs148357527	chr3	50542381	50543379	EZH2	2
chr12	112911439	112911439	rs148572041	chr12	112911320	112911454	TP63	1
chr1	97727499	97727499	rs148846281	chr1	97727366	97727865	ZNF263	1
chr1	240726299	240726300	rs149588274	chr1	240725874	240726654	DDX5	1
chr1	240726299	240726300	rs149588274	chr1	240725970	240726603	FOXA1	4
chr1	240726299	240726300	rs149588274	chr1	240725971	240726534	TARDBP	1
chr1	240726299	240726300	rs149588274	chr1	240725988	240726561	ZNF143	5
chr1	240726299	240726300	rs149588274	chr1	240726022	240726529	MLLT1	2
chr1	240726299	240726300	rs149588274	chr1	240726030	240726451	HDGF	1
chr1	240726299	240726300	rs149588274	chr1	240726042	240726537	FOXK2	3
chr1	240726299	240726300	rs149588274	chr1	240726050	240726549	ZKSCAN1	1
chr1	240726299	240726300	rs149588274	chr1	240726070	240726491	RELA	1
chr1	240726299	240726300	rs149588274	chr1	240726077	240726401	DIDO1	1
chr1	240726299	240726300	rs149588274	chr1	240726080	240726555	CTBP1	1
chr1	240726299	240726300	rs149588274	chr1	240726083	240726518	IKZF1	1
chr1	240726299	240726300	rs149588274	chr1	240726096	240726495	DPF2	2
chr1	240726299	240726300	rs149588274	chr1	240726099	240726317	XBP1	1
chr1	240726299	240726300	rs149588274	chr1	240726100	240726500	MTA2	1
chr1	240726299	240726300	rs149588274	chr1	240726107	240726543	CRY1	1
chr1	240726299	240726300	rs149588274	chr1	240726109	240726302	CTCF	1
chr1	240726299	240726300	rs149588274	chr1	240726124	240726441	ZNF24	1
chr1	240726299	240726300	rs149588274	chr1	240726134	240726380	NBN	1
chr1	240726299	240726300	rs149588274	chr1	240726180	240726566	BRD4	1
chr1	240726299	240726300	rs149588274	chr1	240726195	240726310	IRF4	1
chr1	240726299	240726300	rs149588274	chr1	240726249	240726520	CLOCK	1
chr12	112826016	112826021	rs149688110	chr12	112825857	112826112	MIER1	1
chr17	29138553	29138553	rs149828119	chr17	29138377	29138587	ARNT	1
chr3	50572075	50572075	rs149997315	chr3	50571903	50574724	EZH2	3
chr3	50671876	50671876	rs150050029	chr3	50669798	50671899	STAG1	4
chr3	50671876	50671876	rs150050029	chr3	50671634	50671880	CTCF	17
chr3	50726162	50726162	rs150167851	chr3	50726132	50726354	NANOG	1
chr3	50726162	50726162	rs150167851	chr3	50726161	50726384	TEAD4	2
chr17	51534395	51534395	rs1502504	chr17	51534335	51534639	TRIM28	1
chr17	51574060	51574060	rs1502507	chr17	51573884	51574062	SOX2	1
chr17	51574060	51574060	rs1502507	chr17	51573936	51574125	T	1
chr17	51524303	51524303	rs1502512	chr17	51524141	51524321	FOXA1	4
chr17	51544776	51544776	rs1502522	chr17	51544589	51544831	SIX2	2
chr17	51544776	51544776	rs1502522	chr17	51544692	51545087	FOXA1	5
chr17	51544776	51544776	rs1502522	chr17	51544696	51545001	AR	8
chr11	37992227	37992227	rs150325657	chr11	37992221	37992342	AHR	1
chr3	50540058	50540058	rs150382377	chr3	50538723	50542375	EZH2	30
chr3	50540058	50540058	rs150382377	chr3	50538812	50542471	EP300	2
chr3	50540058	50540058	rs150382377	chr3	50539383	50540726	RAD21	6
chr3	50540058	50540058	rs150382377	chr3	50539411	50541700	JARID2	10
chr3	50540058	50540058	rs150382377	chr3	50539423	50541808	CTCF	50
chr3	50540058	50540058	rs150382377	chr3	50539499	50540727	SMC3	1
chr3	50540058	50540058	rs150382377	chr3	50539921	50540724	HSF1	1
chr3	50540058	50540058	rs150382377	chr3	50539993	50540166	KDM4C	1
chr3	50540058	50540058	rs150382377	chr3	50539995	50540709	SUZ12	1
chr3	50540058	50540058	rs150382377	chr3	50539998	50540365	SAP30	1
chr3	50540058	50540058	rs150382377	chr3	50540024	50541951	STAG1	3
chr3	50540058	50540058	rs150382377	chr3	50540025	50540440	EED	1
chr3	50540058	50540058	rs150382377	chr3	50540029	50540771	CHD1	1
chr3	50540058	50540058	rs150382377	chr3	50540047	50540346	ZNF263	1
chr3	50540058	50540058	rs150382377	chr3	50540054	50541148	KDM4A	1
chr3	50653496	50653496	rs150555129	chr3	50650955	50655408	CTCF	437
chr3	50653496	50653496	rs150555129	chr3	50652833	50653861	STAG1	9
chr3	50653496	50653496	rs150555129	chr3	50652957	50653532	EZH2	1
chr3	50653496	50653496	rs150555129	chr3	50653222	50656146	BRD4	69
chr3	50653496	50653496	rs150555129	chr3	50653242	50655217	SMC3	9
chr3	50653496	50653496	rs150555129	chr3	50653254	50655141	RAD21	37
chr3	50653496	50653496	rs150555129	chr3	50653302	50653797	TRIM22	1
chr3	50653496	50653496	rs150555129	chr3	50653316	50654378	MTA3	1
chr3	50653496	50653496	rs150555129	chr3	50653316	50655147	MNT	1
chr3	50653496	50653496	rs150555129	chr3	50653325	50653680	ZKSCAN1	3
chr3	50653496	50653496	rs150555129	chr3	50653328	50653780	BCL6	3
chr3	50653496	50653496	rs150555129	chr3	50653357	50655223	SIN3A	24
chr3	50653496	50653496	rs150555129	chr3	50653357	50655444	ATF1	1
chr3	50653496	50653496	rs150555129	chr3	50653358	50653734	MAZ	3
chr3	50653496	50653496	rs150555129	chr3	50653358	50653844	RELA	4
chr3	50653496	50653496	rs150555129	chr3	50653361	50653755	MYC	10
chr3	50653496	50653496	rs150555129	chr3	50653366	50653794	KLF13	1
chr3	50653496	50653496	rs150555129	chr3	50653367	50653790	MAF	1
chr3	50653496	50653496	rs150555129	chr3	50653380	50653597	TEAD4	1
chr3	50653496	50653496	rs150555129	chr3	50653383	50653631	NKX2-2	1
chr3	50653496	50653496	rs150555129	chr3	50653383	50653651	BHLHE40	2
chr3	50653496	50653496	rs150555129	chr3	50653386	50653830	KDM5B	7
chr3	50653496	50653496	rs150555129	chr3	50653391	50653712	ZNF263	1
chr3	50653496	50653496	rs150555129	chr3	50653396	50653731	GABPA	8
chr3	50653496	50653496	rs150555129	chr3	50653397	50655707	MAX	38
chr3	50653496	50653496	rs150555129	chr3	50653402	50653695	SPI1	3
chr3	50653496	50653496	rs150555129	chr3	50653402	50653712	MED1	2
chr3	50653496	50653496	rs150555129	chr3	50653403	50653793	YY1	10
chr3	50653496	50653496	rs150555129	chr3	50653405	50653756	REST	4
chr3	50653496	50653496	rs150555129	chr3	50653410	50653739	IRF4	3
chr3	50653496	50653496	rs150555129	chr3	50653414	50653654	POU2F2	1
chr3	50653496	50653496	rs150555129	chr3	50653416	50653805	ATF2	1
chr3	50653496	50653496	rs150555129	chr3	50653423	50653673	SMC1A	2
chr3	50653496	50653496	rs150555129	chr3	50653424	50653605	TCF7L2	1
chr3	50653496	50653496	rs150555129	chr3	50653424	50653700	JUND	4
chr3	50653496	50653496	rs150555129	chr3	50653428	50653628	GATA6	1
chr3	50653496	50653496	rs150555129	chr3	50653430	50653626	CUX1	1
chr3	50653496	50653496	rs150555129	chr3	50653431	50653885	RCOR1	3
chr3	50653496	50653496	rs150555129	chr3	50653431	50654477	ELF3	3
chr3	50653496	50653496	rs150555129	chr3	50653434	50653669	ICE2	1
chr3	50653496	50653496	rs150555129	chr3	50653434	50653872	ELF1	9
chr3	50653496	50653496	rs150555129	chr3	50653435	50653630	SMARCB1	1
chr3	50653496	50653496	rs150555129	chr3	50653438	50653781	ZNF143	6
chr3	50653496	50653496	rs150555129	chr3	50653439	50653687	TBL1XR1	1
chr3	50653496	50653496	rs150555129	chr3	50653439	50653838	JMJD1C	2
chr3	50653496	50653496	rs150555129	chr3	50653440	50653653	BCLAF1	1
chr3	50653496	50653496	rs150555129	chr3	50653440	50653683	ZEB1	1
chr3	50653496	50653496	rs150555129	chr3	50653443	50653594	BCL3	1
chr3	50653496	50653496	rs150555129	chr3	50653443	50653776	KDM1A	2
chr3	50653496	50653496	rs150555129	chr3	50653444	50653645	KLF5	1
chr3	50653496	50653496	rs150555129	chr3	50653444	50653710	GATA4	1
chr3	50653496	50653496	rs150555129	chr3	50653446	50653637	AFF4	2
chr3	50653496	50653496	rs150555129	chr3	50653446	50653708	PBX2	1
chr3	50653496	50653496	rs150555129	chr3	50653447	50653664	ZHX1	2
chr3	50653496	50653496	rs150555129	chr3	50653448	50653626	ETS1	1
chr3	50653496	50653496	rs150555129	chr3	50653448	50653641	JMJD6	2
chr3	50653496	50653496	rs150555129	chr3	50653449	50653600	SREBF1	1
chr3	50653496	50653496	rs150555129	chr3	50653449	50653648	GTF2F1	1
chr3	50653496	50653496	rs150555129	chr3	50653450	50653766	EED	1
chr3	50653496	50653496	rs150555129	chr3	50653451	50653676	STAT1	2
chr3	50653496	50653496	rs150555129	chr3	50653451	50653750	DEK	1
chr3	50653496	50653496	rs150555129	chr3	50653453	50653695	HCFC1	3
chr3	50653496	50653496	rs150555129	chr3	50653454	50653644	AR	3
chr3	50653496	50653496	rs150555129	chr3	50653455	50653667	SP1	2
chr3	50653496	50653496	rs150555129	chr3	50653458	50653729	MYB	2
chr3	50653496	50653496	rs150555129	chr3	50653458	50653826	ELK4	1
chr3	50653496	50653496	rs150555129	chr3	50653459	50653652	HDAC2	1
chr3	50653496	50653496	rs150555129	chr3	50653459	50653751	RFX5	3
chr3	50653496	50653496	rs150555129	chr3	50653461	50653661	TBL1X	1
chr3	50653496	50653496	rs150555129	chr3	50653461	50653724	MAFF	1
chr3	50653496	50653496	rs150555129	chr3	50653462	50653596	NR4A1	1
chr3	50653496	50653496	rs150555129	chr3	50653462	50653622	FOXP1	1
chr3	50653496	50653496	rs150555129	chr3	50653462	50653635	TFAP2C	2
chr3	50653496	50653496	rs150555129	chr3	50653463	50654496	BCOR	1
chr3	50653496	50653496	rs150555129	chr3	50653465	50653643	CBX1	1
chr3	50653496	50653496	rs150555129	chr3	50653466	50653576	GATA2	1
chr3	50653496	50653496	rs150555129	chr3	50653466	50653637	CREB1	2
chr3	50653496	50653496	rs150555129	chr3	50653466	50653804	ERG	6
chr3	50653496	50653496	rs150555129	chr3	50653468	50653574	RBPJ	1
chr3	50653496	50653496	rs150555129	chr3	50653468	50653641	BRCA1	1
chr3	50653496	50653496	rs150555129	chr3	50653468	50653669	HIF1A	1
chr3	50653496	50653496	rs150555129	chr3	50653469	50653633	ESR1	1
chr3	50653496	50653496	rs150555129	chr3	50653469	50653647	VDR	1
chr3	50653496	50653496	rs150555129	chr3	50653469	50654458	KLF4	3
chr3	50653496	50653496	rs150555129	chr3	50653470	50653574	JUN	1
chr3	50653496	50653496	rs150555129	chr3	50653472	50653617	RB1	1
chr3	50653496	50653496	rs150555129	chr3	50653472	50653629	GFI1B	1
chr3	50653496	50653496	rs150555129	chr3	50653472	50653632	NFE2L2	1
chr3	50653496	50653496	rs150555129	chr3	50653472	50653659	SMAD1	2
chr3	50653496	50653496	rs150555129	chr3	50653473	50653609	KDM5A	1
chr3	50653496	50653496	rs150555129	chr3	50653473	50653614	GTF2B	1
chr3	50653496	50653496	rs150555129	chr3	50653473	50653724	EP300	1
chr3	50653496	50653496	rs150555129	chr3	50653473	50653735	SMAD3	2
chr3	50653496	50653496	rs150555129	chr3	50653474	50653699	ETV4	1
chr3	50653496	50653496	rs150555129	chr3	50653477	50653667	SIN3B	1
chr3	50653496	50653496	rs150555129	chr3	50653478	50653619	TCF3	1
chr3	50653496	50653496	rs150555129	chr3	50653478	50654012	CEBPB	7
chr3	50653496	50653496	rs150555129	chr3	50653478	50655384	CDK8	11
chr3	50653496	50653496	rs150555129	chr3	50653479	50653596	CDK6	1
chr3	50653496	50653496	rs150555129	chr3	50653479	50653671	PAX5	2
chr3	50653496	50653496	rs150555129	chr3	50653480	50653633	FOXA1	2
chr3	50653496	50653496	rs150555129	chr3	50653482	50653623	HNF4A	1
chr3	50653496	50653496	rs150555129	chr3	50653484	50653832	EBF1	2
chr3	50653496	50653496	rs150555129	chr3	50653487	50653650	ATF3	2
chr3	50653496	50653496	rs150555129	chr3	50653487	50653664	POU4F2	1
chr3	50653496	50653496	rs150555129	chr3	50653488	50653664	CHD2	1
chr3	50653496	50653496	rs150555129	chr3	50653491	50653885	NRF1	6
chr3	50653496	50653496	rs150555129	chr3	50653493	50653749	TCF12	2
chr3	50653496	50653496	rs150555129	chr3	50653494	50653687	ZNF175	1
chr3	50653496	50653496	rs150555129	chr3	50653495	50653634	E2F4	1
chr3	50653496	50653496	rs150555129	chr3	50653495	50653734	SNAI2	1
chr3	50796001	50796001	rs150600331	chr3	50795837	50796061	ARNT	1
chr3	50796001	50796001	rs150600331	chr3	50795944	50796102	GTF2B	1
chr2	22717090	22717090	rs1509380	chr2	22716996	22717264	MYCN	1
chr2	22717090	22717090	rs1509380	chr2	22716999	22717376	TEAD4	1
chr8	66226115	66226115	rs1514511	chr8	66226062	66226348	MYCN	1
chr8	66226115	66226115	rs1514511	chr8	66226107	66226406	AR	1
chr8	66256286	66256286	rs1514514	chr8	66256192	66256314	ARNT	1
chr8	66207435	66207435	rs1514527	chr8	66207366	66207530	AHR	1
chr12	81786263	81786263	rs1522309	chr12	81785733	81786395	SMARCA4	2
chr12	81786263	81786263	rs1522309	chr12	81786023	81786419	VDR	1
chr12	81786263	81786263	rs1522309	chr12	81786116	81786375	SOX2	1
chr12	81786263	81786263	rs1522309	chr12	81786180	81786282	ATF3	1
chr12	81802254	81802254	rs1522314	chr12	81801417	81802462	FOXA1	37
chr12	81802254	81802254	rs1522314	chr12	81801981	81802291	PIAS1	2
chr12	81802254	81802254	rs1522314	chr12	81802048	81802378	AR	3
chr12	81802254	81802254	rs1522314	chr12	81802230	81802387	RELA	1
chr12	81778273	81778273	rs1522323	chr12	81777328	81778680	TOP1	2
chr12	81778273	81778273	rs1522323	chr12	81778188	81778489	FOXA1	1
chr17	51541166	51541166	rs1553370	chr17	51540957	51541201	TEAD4	1
chr17	51586184	51586184	rs1587667	chr17	51585812	51586252	POU5F1	2
chr17	51586184	51586184	rs1587667	chr17	51585880	51586305	NANOG	2
chr17	51586184	51586184	rs1587667	chr17	51585906	51586232	SOX2	1
chr14	87741122	87741122	rs1682538	chr14	87741038	87741169	MYC	1
chr14	87741062	87741062	rs1682539	chr14	87741038	87741169	MYC	1
chr14	87742435	87742435	rs1682553	chr14	87742220	87742441	XBP1	2
chr3	145685067	145685067	rs16857698	chr3	145684857	145685232	MAFK	5
chr3	145685067	145685067	rs16857698	chr3	145684894	145685138	MAFF	2
chr3	145699061	145699061	rs16857722	chr3	145698865	145699132	REST	1
chr3	145750428	145750428	rs16857822	chr3	145750355	145750547	AHR	1
chr3	145750428	145750428	rs16857822	chr3	145750399	145750520	ARNT	1
chr3	145750428	145750428	rs16857822	chr3	145750413	145750581	GTF2B	1
chr3	145750839	145750839	rs16857830	chr3	145750690	145750862	SOX2	1
chr5	67915493	67915493	rs16897947	chr5	67915486	67915794	MAFK	2
chr10	28734655	28734655	rs16928895	chr10	28734374	28734711	TEAD4	1
chr10	28734655	28734655	rs16928895	chr10	28734411	28734743	FOXK2	1
chr10	28734655	28734655	rs16928895	chr10	28734443	28734781	SOX13	1
chr10	28734655	28734655	rs16928895	chr10	28734451	28734711	ARID3A	1
chr10	28734655	28734655	rs16928895	chr10	28734454	28734710	CEBPB	3
chr10	28734655	28734655	rs16928895	chr10	28734464	28734684	EP300	1
chr10	28734655	28734655	rs16928895	chr10	28734466	28734716	HNF4A	4
chr10	28734655	28734655	rs16928895	chr10	28734467	28734679	CEBPA	1
chr10	28734655	28734655	rs16928895	chr10	28734474	28734871	EZH2	2
chr10	28734655	28734655	rs16928895	chr10	28734475	28734778	ZNF175	1
chr10	28734655	28734655	rs16928895	chr10	28734485	28734742	CREB1	2
chr10	28734655	28734655	rs16928895	chr10	28734485	28734908	RAD21	1
chr10	28734655	28734655	rs16928895	chr10	28734500	28734680	HNF4G	1
chr10	28734655	28734655	rs16928895	chr10	28734507	28734679	ZHX2	1
chr10	28734655	28734655	rs16928895	chr10	28734524	28734682	HDAC2	1
chr10	28734655	28734655	rs16928895	chr10	28734529	28734670	FOXA1	1
chr10	28734655	28734655	rs16928895	chr10	28734532	28734682	RNF2	1
chr10	28734655	28734655	rs16928895	chr10	28734535	28734892	CBX2	1
chr10	28734655	28734655	rs16928895	chr10	28734538	28734792	MAX	1
chr10	28734655	28734655	rs16928895	chr10	28734551	28734849	EED	1
chr10	28734655	28734655	rs16928895	chr10	28734583	28734728	ZNF143	1
chr10	28734655	28734655	rs16928895	chr10	28734623	28734802	XBP1	1
chr10	28734655	28734655	rs16928895	chr10	28734634	28734808	AR	1
chr12	112860113	112860113	rs16942050	chr12	112859711	112860465	ZNF263	1
chr12	112860113	112860113	rs16942050	chr12	112859794	112860927	AR	39
chr12	112860113	112860113	rs16942050	chr12	112859902	112861045	FOXP1	1
chr12	112860113	112860113	rs16942050	chr12	112860068	112860281	GATA1	2
chr12	112860113	112860113	rs16942050	chr12	112860091	112860230	ERG	1
chr12	112860113	112860113	rs16942050	chr12	112860103	112860809	RUNX1	1
chr15	72743458	72743458	rs16956956	chr15	72743203	72743521	CRY1	1
chr15	72743458	72743458	rs16956956	chr15	72743244	72743480	HSF1	1
chr15	72743458	72743458	rs16956956	chr15	72743280	72743476	CTCF	1
chr15	72743458	72743458	rs16956956	chr15	72743281	72743521	CHD8	1
chr15	72743458	72743458	rs16956956	chr15	72743317	72743510	OCA2	1
chr15	72743458	72743458	rs16956956	chr15	72743337	72743538	ZNF143	1
chr15	72743458	72743458	rs16956956	chr15	72743405	72743936	SMC3	1
chr15	72827051	72827051	rs16957064	chr15	72826248	72827174	FOXA1	21
chr15	72827051	72827051	rs16957064	chr15	72826810	72827295	RUNX1	5
chr15	72827051	72827051	rs16957064	chr15	72826825	72827209	ERG	1
chr15	72827051	72827051	rs16957064	chr15	72826845	72827271	MYB	3
chr15	72827051	72827051	rs16957064	chr15	72826885	72827182	TAL1	1
chr15	72827051	72827051	rs16957064	chr15	72826893	72827209	NOTCH1	2
chr15	72827051	72827051	rs16957064	chr15	72826909	72827281	CDK7	3
chr15	72827051	72827051	rs16957064	chr15	72826917	72827228	GABPA	1
chr15	72827051	72827051	rs16957064	chr15	72826923	72827250	BRD4	3
chr15	72827051	72827051	rs16957064	chr15	72826927	72827195	GATA3	1
chr15	72827051	72827051	rs16957064	chr15	72826931	72827169	NR3C1	1
chr15	72827051	72827051	rs16957064	chr15	72826950	72827186	RUNX3	1
chr15	72827051	72827051	rs16957064	chr15	72826968	72827185	TCF7	1
chr15	72827051	72827051	rs16957064	chr15	72826983	72827185	CBFB	1
chr15	72827051	72827051	rs16957064	chr15	72827010	72827128	RUNX1T1	1
chr15	72827051	72827051	rs16957064	chr15	72827010	72827234	YY1	1
chr15	72836390	72836390	rs16957095	chr15	72836066	72836643	FOXA1	3
chr15	72896802	72896802	rs16957189	chr15	72896493	72896885	SMC3	1
chr15	72896802	72896802	rs16957189	chr15	72896525	72897145	ZNF263	1
chr15	72896802	72896802	rs16957189	chr15	72896553	72896878	BRD4	1
chr15	72896802	72896802	rs16957189	chr15	72896586	72896900	STAG1	1
chr15	72896802	72896802	rs16957189	chr15	72896769	72896947	EZH2	1
chr17	54567814	54567814	rs16957312	chr17	54566608	54567826	RUNX1	2
chr17	54567814	54567814	rs16957312	chr17	54566743	54567886	FOXA1	30
chr17	54567814	54567814	rs16957312	chr17	54566788	54568552	AR	62
chr17	54567814	54567814	rs16957312	chr17	54566966	54567848	NKX2-1	1
chr17	54567814	54567814	rs16957312	chr17	54567083	54568184	FOXP1	1
chr17	29275101	29275101	rs16968287	chr17	29274684	29275113	RUNX2	1
chr17	29275101	29275101	rs16968287	chr17	29274905	29275307	AR	2
chr17	29275101	29275101	rs16968287	chr17	29274984	29275142	CEBPB	3
chr17	31930504	31930504	rs16968641	chr17	31929998	31930557	SMC3	1
chr17	31930504	31930504	rs16968641	chr17	31930236	31930513	CTCF	1
chr3	50555933	50555933	rs17050991	chr3	50554733	50556349	MAFK	12
chr3	50555933	50555933	rs17050991	chr3	50555036	50555962	MAFF	5
chr3	50555933	50555933	rs17050991	chr3	50555492	50557466	CTCF	206
chr3	50555933	50555933	rs17050991	chr3	50555547	50555987	STAG1	1
chr3	50555933	50555933	rs17050991	chr3	50555564	50557345	EZH2	6
chr3	50555933	50555933	rs17050991	chr3	50555769	50556525	MAX	2
chr3	50555933	50555933	rs17050991	chr3	50555802	50556536	MYC	5
chr3	50555933	50555933	rs17050991	chr3	50555839	50556283	BRD4	1
chr3	50555933	50555933	rs17050991	chr3	50555899	50556016	OCA2	1
chr3	50569775	50569775	rs17050995	chr3	50566342	50570511	EZH2	17
chr3	50569775	50569775	rs17050995	chr3	50568938	50569827	CTCF	31
chr3	50569775	50569775	rs17050995	chr3	50569513	50570093	EP300	1
chr3	50569775	50569775	rs17050995	chr3	50569538	50569781	FOXO1	1
chr3	50569775	50569775	rs17050995	chr3	50569557	50569832	NR2F2	2
chr3	50569775	50569775	rs17050995	chr3	50569697	50570192	PKNOX1	1
chr3	50569775	50569775	rs17050995	chr3	50569701	50569822	ARNT	1
chr3	50578281	50578281	rs17051000	chr3	50578134	50581076	CTCF	202
chr3	50578281	50578281	rs17051000	chr3	50578179	50578454	BRD4	1
chr3	50578281	50578281	rs17051000	chr3	50578187	50578544	STAG1	1
chr3	50578281	50578281	rs17051000	chr3	50578266	50578477	TP63	1
chr3	50693998	50693998	rs17051043	chr3	50693659	50694271	GATA2	1
chr3	50693998	50693998	rs17051043	chr3	50693781	50694210	GATA3	4
chr3	50693998	50693998	rs17051043	chr3	50693870	50694213	KDM1A	1
chr3	50693998	50693998	rs17051043	chr3	50693911	50694129	ESR1	1
chr3	50693998	50693998	rs17051043	chr3	50693922	50694109	T	1
chr3	50693998	50693998	rs17051043	chr3	50693979	50694618	ZNF263	1
chr3	50751643	50751643	rs17051403	chr3	50751600	50751807	RELA	1
chr3	50751643	50751643	rs17051403	chr3	50751611	50751807	CEBPB	3
chr3	50751643	50751643	rs17051403	chr3	50751624	50751840	PPARG	1
chr13	77097960	77097960	rs17066331	chr13	77097881	77097984	BATF	1
chr13	77097960	77097960	rs17066331	chr13	77097903	77098495	JUNB	1
chr13	77097960	77097960	rs17066331	chr13	77097932	77098441	RUNX3	1
chr13	77097960	77097960	rs17066331	chr13	77097943	77098470	NFIC	1
chr13	77126957	77126957	rs17066382	chr13	77126636	77127232	GATA2	1
chr13	77126957	77126957	rs17066382	chr13	77126938	77127221	FOS	5
chr3	65214495	65214495	rs17072585	chr3	65214471	65214867	EP300	1
chr5	108314074	108314074	rs17161573	chr5	108314035	108314270	DUX4	1
chr5	108316422	108316422	rs17161574	chr5	108316368	108316541	SOX2	1
chr7	138101920	138101920	rs17169594	chr7	138101834	138102890	HMBOX1	1
chr7	138101920	138101920	rs17169594	chr7	138101851	138102113	TRIM28	1
chr7	138101920	138101920	rs17169594	chr7	138101892	138102958	GATA1	7
chr7	138101920	138101920	rs17169594	chr7	138101919	138102876	GATA2	12
chr18	67196723	67196723	rs17187309	chr18	67196365	67196810	MAFK	8
chr18	67196723	67196723	rs17187309	chr18	67196412	67196747	MAFF	3
chr18	67195941	67195941	rs17204260	chr18	67195450	67196109	GATA3	1
chr18	67195941	67195941	rs17204260	chr18	67195484	67196037	JUND	2
chr18	67195941	67195941	rs17204260	chr18	67195485	67196053	NFIC	2
chr18	67195941	67195941	rs17204260	chr18	67195487	67196066	EP300	1
chr18	67195941	67195941	rs17204260	chr18	67195497	67196066	TCF12	1
chr18	67195941	67195941	rs17204260	chr18	67195547	67196089	STAT3	3
chr18	67195941	67195941	rs17204260	chr18	67195639	67196029	TEAD4	2
chr18	67195941	67195941	rs17204260	chr18	67195648	67196268	PBX3	1
chr18	67195941	67195941	rs17204260	chr18	67195667	67196015	FOSL2	1
chr18	67196020	67196020	rs17204309	chr18	67195450	67196109	GATA3	1
chr18	67196020	67196020	rs17204309	chr18	67195484	67196037	JUND	2
chr18	67196020	67196020	rs17204309	chr18	67195485	67196053	NFIC	2
chr18	67196020	67196020	rs17204309	chr18	67195487	67196066	EP300	1
chr18	67196020	67196020	rs17204309	chr18	67195497	67196066	TCF12	1
chr18	67196020	67196020	rs17204309	chr18	67195547	67196089	STAT3	3
chr18	67196020	67196020	rs17204309	chr18	67195639	67196029	TEAD4	2
chr18	67196020	67196020	rs17204309	chr18	67195648	67196268	PBX3	1
chr18	67196020	67196020	rs17204309	chr18	67195945	67196071	CEBPB	1
chr18	67196020	67196020	rs17204309	chr18	67195964	67196358	RUNX2	1
chr18	67196020	67196020	rs17204309	chr18	67195993	67196175	ERG	1
chr18	67196111	67196111	rs17204373	chr18	67195648	67196268	PBX3	1
chr18	67196111	67196111	rs17204373	chr18	67195964	67196358	RUNX2	1
chr18	67196111	67196111	rs17204373	chr18	67195993	67196175	ERG	1
chr18	67196111	67196111	rs17204373	chr18	67196082	67196325	TEAD4	3
chr18	67196111	67196111	rs17204373	chr18	67196094	67196336	ESR1	2
chr18	67196218	67196218	rs17204401	chr18	67195648	67196268	PBX3	1
chr18	67196218	67196218	rs17204401	chr18	67195964	67196358	RUNX2	1
chr18	67196218	67196218	rs17204401	chr18	67196082	67196325	TEAD4	3
chr18	67196218	67196218	rs17204401	chr18	67196094	67196336	ESR1	2
chr18	67196218	67196218	rs17204401	chr18	67196129	67196316	TEAD1	1
chr19	47985220	47985220	rs17271418	chr19	47984019	47985453	CREB3L1	1
chr19	47985220	47985220	rs17271418	chr19	47984994	47985237	IRF1	1
chr14	87742438	87742438	rs1750680	chr14	87742220	87742441	XBP1	2
chr14	87744761	87744761	rs1750686	chr14	87744734	87744893	CTCF	1
chr14	87744761	87744761	rs1750686	chr14	87744753	87745001	XBP1	1
chr14	87744885	87744885	rs1750687	chr14	87744734	87744893	CTCF	1
chr14	87744885	87744885	rs1750687	chr14	87744753	87745001	XBP1	1
chr14	87744885	87744885	rs1750687	chr14	87744778	87744945	EGLN2	1
chr14	87744885	87744885	rs1750687	chr14	87744823	87744963	CEBPB	1
chr14	87744885	87744885	rs1750687	chr14	87744829	87745030	CRY1	1
chr14	87744885	87744885	rs1750687	chr14	87744831	87744955	MEIS1	1
chr14	87745006	87745006	rs1750688	chr14	87744829	87745030	CRY1	1
chr14	87745006	87745006	rs1750688	chr14	87744891	87745009	NCOA2	1
chr18	67233242	67233242	rs17775599	chr18	67233085	67233314	SPI1	2
chr11	37875527	37875527	rs181031595	chr11	37875441	37875561	SOX11	1
chr11	37992010	37992010	rs181193832	chr11	37991868	37992047	T	1
chr15	72745906	72745906	rs1812842	chr15	72745890	72746060	POU2F1	1
chr15	72745906	72745906	rs1812842	chr15	72745896	72746229	HIF1A	1
chr15	72745906	72745906	rs1812842	chr15	72745904	72746082	ERG	1
chr11	37845467	37845467	rs181443578	chr11	37845193	37845574	LMO2	1
chr11	37845467	37845467	rs181443578	chr11	37845210	37845708	GATA6	3
chr11	37845467	37845467	rs181443578	chr11	37845215	37845588	GATA4	1
chr3	50604081	50604081	rs181479876	chr3	50603788	50604198	MED26	1
chr3	50604081	50604081	rs181479876	chr3	50603936	50604607	STAG1	1
chr3	50604081	50604081	rs181479876	chr3	50604049	50604215	MYC	1
chr11	37938167	37938167	rs182045407	chr11	37937753	37938174	T	1
chr13	30712000	30712000	rs183268799	chr13	30711659	30712482	CEBPB	5
chr11	37988289	37988289	rs183277744	chr11	37988260	37988500	FOXA1	2
chr11	37852401	37852401	rs183542425	chr11	37851862	37852477	BRD4	4
chr11	37852401	37852401	rs183542425	chr11	37852002	37852455	MED1	4
chr11	37852401	37852401	rs183542425	chr11	37852157	37852554	SPIB	1
chr11	37852401	37852401	rs183542425	chr11	37852174	37852409	CDK9	1
chr11	37852401	37852401	rs183542425	chr11	37852215	37852405	HIF1A	1
chr11	37852401	37852401	rs183542425	chr11	37852299	37852448	MYC	1
chr11	37911809	37911809	rs184135212	chr11	37911680	37911943	NR2F1	1
chr11	37973999	37973999	rs184359564	chr11	37973504	37974093	FOXA1	9
chr11	37973999	37973999	rs184359564	chr11	37973552	37974022	ESR1	6
chr11	37973999	37973999	rs184359564	chr11	37973615	37974048	GATA3	4
chr11	37973999	37973999	rs184359564	chr11	37973697	37974071	NR2F2	2
chr11	37973999	37973999	rs184359564	chr11	37973726	37974005	ESRRA	1
chr11	37973999	37973999	rs184359564	chr11	37973807	37974028	TFAP2C	4
chr8	89925447	89925447	rs1843978	chr8	89925004	89925524	ELF3	2
chr8	89925447	89925447	rs1843978	chr8	89925131	89925547	CEBPB	13
chr8	89925447	89925447	rs1843978	chr8	89925231	89925457	STAT3	1
chr8	89925447	89925447	rs1843978	chr8	89925272	89925456	CDK8	1
chr8	89925447	89925447	rs1843978	chr8	89925366	89925608	NR3C1	2
chr11	37878011	37878011	rs184412492	chr11	37877938	37878119	CHD8	1
chr11	37929352	37929352	rs184518308	chr11	37929006	37929372	CLOCK	1
chr11	37929352	37929352	rs184518308	chr11	37929153	37929655	STAG1	1
chr11	37929352	37929352	rs184518308	chr11	37929231	37929778	CTCF	1
chr11	37929352	37929352	rs184518308	chr11	37929301	37929665	KDM4C	1
chr11	37997833	37997833	rs185539771	chr11	37997188	37998165	FOXA1	27
chr11	37997833	37997833	rs185539771	chr11	37997482	37997860	ESR1	6
chr11	37997833	37997833	rs185539771	chr11	37997495	37998136	GATA3	7
chr11	37997833	37997833	rs185539771	chr11	37997665	37998013	PGR	1
chr11	37997833	37997833	rs185539771	chr11	37997788	37998120	AR	4
chr11	37947480	37947480	rs185817787	chr11	37947272	37947882	FOXA1	6
chr11	37947480	37947480	rs185817787	chr11	37947335	37947580	ESR1	3
chr11	37947480	37947480	rs185817787	chr11	37947341	37947490	TFAP2C	3
chr11	37994711	37994711	rs186067743	chr11	37994278	37994796	HNF1B	1
chr3	50647343	50647343	rs1872184	chr3	50635261	50652123	BRD4	150
chr3	50647343	50647343	rs1872184	chr3	50642169	50651699	MLLT1	4
chr3	50647343	50647343	rs1872184	chr3	50646375	50649356	CHD1	3
chr3	50647343	50647343	rs1872184	chr3	50646388	50648353	KDM5B	1
chr3	50647343	50647343	rs1872184	chr3	50646555	50651835	MAF	5
chr3	50647343	50647343	rs1872184	chr3	50646637	50650923	STAG1	6
chr3	50647343	50647343	rs1872184	chr3	50646942	50647379	SIRT6	1
chr3	50647343	50647343	rs1872184	chr3	50646975	50647539	CTCF	5
chr3	50647343	50647343	rs1872184	chr3	50647141	50647665	SMARCA4	1
chr3	50647343	50647343	rs1872184	chr3	50647172	50650242	SIN3A	16
chr3	50647343	50647343	rs1872184	chr3	50647206	50647598	TEAD4	1
chr3	50647343	50647343	rs1872184	chr3	50647221	50647430	BCL6	1
chr3	50647343	50647343	rs1872184	chr3	50647224	50647350	PBX2	1
chr3	50647343	50647343	rs1872184	chr3	50647225	50647478	HDAC1	1
chr3	50647343	50647343	rs1872184	chr3	50647237	50647402	PHF8	1
chr3	50647343	50647343	rs1872184	chr3	50647253	50647393	MAX	1
chr3	50647343	50647343	rs1872184	chr3	50647270	50647407	RAD21	1
chr3	50647343	50647343	rs1872184	chr3	50647282	50647377	ZBTB7A	1
chr3	50647343	50647343	rs1872184	chr3	50647283	50647401	CTNNB1	1
chr3	50647343	50647343	rs1872184	chr3	50647338	50647437	SMAD5	1
chr17	29284030	29284030	rs1876431	chr17	29283509	29284084	SOX2	1
chr17	29284030	29284030	rs1876431	chr17	29283694	29284111	ZNF263	1
chr17	29284030	29284030	rs1876431	chr17	29283721	29284191	CHD8	1
chr17	29284030	29284030	rs1876431	chr17	29283730	29284050	HDAC2	1
chr17	29284030	29284030	rs1876431	chr17	29283755	29284148	CTCF	24
chr17	29284030	29284030	rs1876431	chr17	29283834	29284159	SPI1	3
chr17	29284030	29284030	rs1876431	chr17	29283909	29284044	RBBP5	1
chr17	29284030	29284030	rs1876431	chr17	29283921	29284120	RAD21	1
chr17	29284030	29284030	rs1876431	chr17	29283982	29284144	EED	1
chr17	29284030	29284030	rs1876431	chr17	29284026	29284304	HSF1	1
chr17	29284214	29284214	rs1876432	chr17	29284026	29284304	HSF1	1
chr17	29284214	29284214	rs1876432	chr17	29284185	29284408	YY1	1
chr12	112741936	112741936	rs188028538	chr12	112741696	112741960	MAFK	4
[truncated: 3,158 more rows]

## Sheet: RSAT with Transfac motifs
#ac_motif	motif	var_id	var_class	var_coord	best_w	worst_w	w_diff	best_pval	worst_pval	pval_ratio	best_variant	worst_variant	best_offset	worst_offset	min_offset_diff	best_strand	worst_strand	str_change	best_seq	worst_seq	reference_allele	is_ref_better	minor_allele_freq
M00138	Oct1	rs78448688	SNV	1:240723463-240723463	+	3.4	-1	4.4	0.0028	0.037	13.21	A	C	-13	-13	0	D	D	0	ACTCAAAGGTTAAAATTTAATAT	ACTCAAAGGTTAACATTTAATAT	A	Y	0.0358127
M00136	Oct1	rs7528086	SNV	1:240726758-240726758	+	1.7	-4.2	5.9	0.0046	0.065	14.13	T	A	-8	-8	0	R	R	0	TTTGCTATGCCATTA	TTTGCTTTGCCATTA	T	Y	0.0633609
M00138	Oct1	rs7528086	SNV	1:240726758-240726758	+	3.3	-1.1	4.4	0.0029	0.039	13.45	A	T	-14	-14	0	D	D	0	GTAACATAATGGCAAAGCAAATT	GTAACATAATGGCATAGCAAATT	T	N	0.0633609
M00162	Oct1	rs7528086	SNV	1:240726758-240726758	+	6	2.1	3.9	0.00038	0.0095	25	T	A	-10	-10	0	D	D	0	CATAATGGCATAGC	CATAATGGCAAAGC	T	Y	0.0633609
M00195	Oct1	rs7528086	SNV	1:240726758-240726758	+	3.2	-0.7	3.9	0.0031	0.032	10.32	A	T	-9	-9	0	D	D	0	ATAATGGCAAAGCAA	ATAATGGCATAGCAA	T	N	0.0633609
M00342	Oct1	rs7528086	SNV	1:240726758-240726758	+	2	-3.4	5.4	0.0022	0.023	10.45	T	A	-8	-8	0	R	R	0	TATGCCATTA	TTTGCCATTA	T	Y	0.0633609
M00137	Oct1	rs12032110	SNV	1:33186859-33186859	+	3.4	-1.8	5.2	0.0052	0.094	18.08	A	G	-6	-6	0	D	D	0	GACTCAATGAGGC	GACTCAGTGAGGC	G	N	0.0752984
M00137	Oct1	rs379994	SNV	1:33189011-33189011	+	2.9	-2.3	5.2	0.0075	0.11	14.67	T	C	-6	-6	0	R	R	0	AGTGCAATGGTGC	AGTGCAGTGGTGC	C	N	0.103306
M00138	Oct1	rs677417	SNV	1:33189073-33189073	+	2.2	-3.6	5.8	0.0062	0.11	17.74	T	A	-9	-9	0	D	D	0	AAAAAAAAATAGAAAATTGTCCC	AAAAAAAAAAAGAAAATTGTCCC	A	N	0.104224
M00137	Oct1	rs438083	SNV	1:33189128-33189128	+	5.4	0.2	5.2	0.00077	0.038	49.35	T	G	-6	-6	0	R	R	0	TATGTAATGTGGC	TATGTACTGTGGC	T	Y	0.103306
M00162	Oct1	rs438083	SNV	1:33189128-33189128	+	6.9	3.8	3.1	0.00014	0.0028	20	T	G	-5	-5	0	D	D	0	CCACATTACATACA	CCACAGTACATACA	T	Y	0.103306
M00195	Oct1	rs438083	SNV	1:33189128-33189128	+	3.6	-1.1	4.7	0.0023	0.039	16.96	T	G	-5	-5	0	R	R	0	TTGTATGTAATGTGG	TTGTATGTACTGTGG	T	Y	0.103306
M00137	Oct1	rs114184367	SNV	1:33190621-33190621	+	2	-3.3	5.3	0.014	0.16	11.43	A	C	-6	-6	0	D	D	0	GGGACAACAATGC	GGGACACCAATGC	C	N	0.073921
M00137	Oct1	rs76015396	SNV	1:33191406-33191406	+	2.2	-3.1	5.3	0.012	0.15	12.5	T	C	-6	-6	0	R	R	0	GATCCAATGGAGT	GATCCAGTGGAGT	C	N	0.0743802
M00162	Oct1	rs111872393	SNV	1:33195453-33195453	+	3.7	-0.1	3.8	0.003	0.036	12	C	T	0	0	0	D	D	0	CGTGATGGCACGTG	TGTGATGGCACGTG	C	Y	0.0711662
M00137	Oct1	rs77285274	SNV	1:97726100-97726100	+	1.1	-4.6	5.7	0.023	0.24	10.43	T	C	-7	-7	0	R	R	0	ATTGTATACTTAT	ATTGTGTACTTAT	T	Y	0.0945822
M00138	Oct1	rs77285274	SNV	1:97726100-97726100	+	7.2	4	3.2	0.0001	0.0018	18	T	C	-14	-14	0	R	R	0	TCAATTGTATACTTATACAACAA	TCAATTGTGTACTTATACAACAA	T	Y	0.0945822
M00138	Oct1	rs77285274	SNV	1:97726100-97726100	+	3.5	-1.8	5.3	0.0026	0.053	20.38	T	C	-10	-10	0	R	R	0	TTTTTCAATTGTATACTTATACA	TTTTTCAATTGTGTACTTATACA	T	Y	0.0945822
M00195	Oct1	rs77285274	SNV	1:97726100-97726100	+	5.1	1.8	3.3	0.00071	0.0079	11.13	T	C	-5	-5	0	D	D	0	AAGTATACAATTGAA	AAGTACACAATTGAA	T	Y	0.0945822
M00137	Oct1	rs148846281	SNV	1:97727499-97727499	+	2.9	-2.2	5.1	0.0075	0.11	14.67	T	C	-6	-6	0	R	R	0	CACACAAAGGTGT	CACACAGAGGTGT	C	N	0.00596878
M00136	Oct1	rs75433128	SNV	1:97728595-97728595	+	2.3	-3.1	5.4	0.0033	0.043	13.03	T	A	-7	-7	0	D	D	0	TTCAACATGCTTGAT	TTCAACAAGCTTGAT	A	N	0.0353535
M00137	Oct1	rs57803212	SNV	1:97729708-97729708	+	3.8	-1.7	5.5	0.0037	0.09	24.32	A	G	-6	-6	0	D	D	0	TTAATAACAAAAT	TTAATAGCAAAAT	G	N	0.0968779
M00162	Oct1	rs78757373	SNV	1:97733277-97733277	+	4.8	1.4	3.4	0.0012	0.015	12.5	T	C	-4	-4	0	R	R	0	CAATAAGAGATGTG	CAATAAGAGGTGTG	C	N	0.097337
M00136	Oct1	rs148548179	SNV	1:97735117-97735117	+	4.7	-0.8	5.5	0.00075	0.016	21.33	T	C	-8	-8	0	R	R	0	ATCTCTATTCATTAT	ATCTCTGTTCATTAT	C	N	0.00596878
M00137	Oct1	rs148548179	SNV	1:97735117-97735117	+	1.2	-4.4	5.6	0.022	0.23	10.45	T	C	-7	-7	0	R	R	0	TCTCTATTCATTA	TCTCTGTTCATTA	C	N	0.00596878
M00138	Oct1	rs148548179	SNV	1:97735117-97735117	+	5.7	1.4	4.3	0.00043	0.01	23.26	T	C	-13	-13	0	D	D	0	AATTTATAATGAATAGAGATTTA	AATTTATAATGAACAGAGATTTA	C	N	0.00596878
M00248	Oct1	rs75585626	SNV	1:97738178-97738178	+	4.8	-1.1	5.9	0.00013	0.0018	13.85	A	C	-9	-9	0	D	D	0	ACAATTGAAATT	ACAATTGAACTT	C	N	0.0968779
M00248	Oct1	rs75585626	SNV	1:97738178-97738178	+	6.1	0.3	5.8	0.000067	0.001	14.93	A	C	-1	-1	0	R	R	0	CTTATTCAAATT	CTTATTCAAAGT	C	N	0.0968779
M00138	Oct1	rs6675639	SNV	1:97743864-97743864	+	1	-4.3	5.3	0.013	0.14	10.77	A	G	-12	-12	0	D	D	0	ATGCGCCAGTCTATAACAAATCT	ATGCGCCAGTCTGTAACAAATCT	A	Y	0.0964187
M01354	Oct1	rs148703110	SNV	1:97747564-97747564	+	4.4	2.5	1.9	0.001	0.014	14	A	C	-8	-8	0	D	D	0	ATCTATTGATCAAATA	ATCTATTGCTCAAATA	C	N	0.00642792
M00137	Oct1	rs6692946	SNV	1:97748929-97748929	+	2.9	-2.8	5.7	0.0075	0.14	18.67	A	G	-6	-6	0	D	D	0	GTTATTATAATTT	GTTATTGTAATTT	A	Y	0.10101
M00248	Oct1	rs6692946	SNV	1:97748929-97748929	+	8.6	4	4.6	0.000016	0.00021	13.12	G	A	-6	-6	0	D	D	0	GTTATTGTAATT	GTTATTATAATT	A	N	0.10101
M01354	Oct1	rs6692946	SNV	1:97748929-97748929	+	4.3	2.4	1.9	0.0012	0.015	12.5	A	G	-9	-9	0	R	R	0	AAATTATAATAACTAA	AAATTACAATAACTAA	A	Y	0.10101
M01354	Oct1	rs6692946	SNV	1:97748929-97748929	+	3.7	1.8	1.9	0.0029	0.03	10.34	A	G	-11	-11	0	D	D	0	TCTTAGTTATTATAAT	TCTTAGTTATTGTAAT	A	Y	0.10101
M00248	Oct1	rs79652940	SNV	1:97749690-97749690	+	3.5	-2.2	5.7	0.00026	0.0028	10.77	T	C	-10	-10	0	D	D	0	ATAATGGTATTT	ATAATGGTATCT	T	Y	0.10101
M00137	Oct1	rs78815677	SNV	1:97750955-97750955	+	5.4	1.3	4.1	0.00077	0.021	27.27	A	T	-8	-8	0	R	R	0	AGAGTAATGAAGC	AGAGAAATGAAGC	T	N	0.10101
M01354	Oct1	rs78815677	SNV	1:97750955-97750955	+	4.9	2.8	2.1	0.00044	0.0096	21.82	A	T	-9	-9	0	R	R	0	ATAGAGTAATGAAGCA	ATAGAGAAATGAAGCA	T	N	0.10101
M00136	Oct1	rs79204295	SNV	1:97750973-97750973	+	2.1	-2.8	4.9	0.0037	0.038	10.27	C	T	-9	-9	0	D	D	0	TTATCTATTCGTAGT	TTATCTATTTGTAGT	C	Y	0.10101
M00137	Oct1	rs79204295	SNV	1:97750973-97750973	+	3.4	-0.8	4.2	0.0052	0.061	11.73	T	C	-7	-7	0	R	R	0	ACTACAAATAGAT	ACTACGAATAGAT	C	N	0.10101
M00138	Oct1	rs79204295	SNV	1:97750973-97750973	+	5.7	2.2	3.5	0.00043	0.0062	14.42	C	T	-12	-12	0	R	R	0	TCTAAACTACGAATAGATAAAAA	TCTAAACTACAAATAGATAAAAA	C	Y	0.10101
M00138	Oct1	rs79204295	SNV	1:97750973-97750973	+	4.7	0.9	3.8	0.001	0.014	14	T	C	-10	-10	0	R	R	0	TTTCTAAACTACAAATAGATAAA	TTTCTAAACTACGAATAGATAAA	C	N	0.10101
M00137	Oct1	rs140739726	SNV	1:97754565-97754565	+	1.6	-3.9	5.5	0.018	0.2	11.11	T	C	-6	-6	0	R	R	0	TCAGTGATGATGT	TCAGTGGTGATGT	C	N	0.10101
M00162	Oct1	rs10887952	SNV	10:91145054-91145054	+	3.5	-0.3	3.8	0.0035	0.04	11.43	C	T	0	0	0	D	D	0	CGGTATAACACATA	TGGTATAACACATA	C	Y	0.145546
M01354	Oct1	rs10887952	SNV	10:91145054-91145054	+	4.9	3.4	1.5	0.00044	0.0044	10	C	T	-5	-5	0	R	R	0	GTGTTATACCGAAGTA	GTGTTATACCAAAGTA	C	Y	0.145546
M00136	Oct1	rs187312709	SNV	11:37843754-37843754	+	2.6	-3	5.6	0.0028	0.041	14.64	A	C	-9	-9	0	R	R	0	CAGAATATTGGGTCA	CAGAAGATTGGGTCA	C	N	0.00367309
M00136	Oct1	rs187312709	SNV	11:37843754-37843754	+	5.5	-0.3	5.8	0.00042	0.013	30.95	A	C	-6	-6	0	D	D	0	CCCAATATTCTGATA	CCCAATCTTCTGATA	C	N	0.00367309
M00137	Oct1	rs187312709	SNV	11:37843754-37843754	+	1.1	-4.7	5.8	0.023	0.25	10.87	A	C	-5	-5	0	D	D	0	CCAATATTCTGAT	CCAATCTTCTGAT	C	N	0.00367309
M00161	Oct1	rs187312709	SNV	11:37843754-37843754	+	3.7	-0.2	3.9	0.0014	0.014	10	A	C	-3	-3	0	R	R	0	ATTATCAGAATATT	ATTATCAGAAGATT	C	N	0.00367309
M00138	Oct1	rs188948066	SNV	11:37850564-37850564	+	5.1	1.8	3.3	0.00072	0.0081	11.25	G	T	-13	-13	0	R	R	0	TATTTAAGACATATATCATAACA	TATTTAAGAAATATATCATAACA	G	Y	0.00275482
M00137	Oct1	rs193115673	SNV	11:37850745-37850745	+	4.2	-0.9	5.1	0.0026	0.064	24.62	A	G	-6	-6	0	D	D	0	TATATAAAGTATA	TATATAGAGTATA	G	N	0.00321396
M00137	Oct1	rs183542425	SNV	11:37852401-37852401	+	2.7	-2.5	5.2	0.0086	0.12	13.95	A	G	-6	-6	0	D	D	0	CATCCAATTAGGC	CATCCAGTTAGGC	G	N	0.00275482
M00162	Oct1	rs183542425	SNV	11:37852401-37852401	+	5.3	2.3	3	0.00075	0.0083	11.07	A	G	-8	-8	0	R	R	0	CCTAATTGGATGTG	CCTAACTGGATGTG	G	N	0.00275482
M00135	Oct1	rs185852566	SNV	11:37864244-37864244	+	7.6	3.2	4.4	0.00003	0.00037	12.33	A	G	-13	-13	0	R	R	0	AAAAGTATGCCAATTTCAA	AAAAGCATGCCAATTTCAA	A	Y	0.00275482
M00136	Oct1	rs181031595	SNV	11:37875527-37875527	+	5.7	2	3.7	0.00037	0.0039	10.54	A	G	-9	-9	0	R	R	0	AAGAATATGGAAGAA	AAGAACATGGAAGAA	A	Y	0.00275482
M00136	Oct1	rs181031595	SNV	11:37875527-37875527	+	4	-1.5	5.5	0.0012	0.022	18.33	A	G	-6	-6	0	D	D	0	TTCCATATTCTTACC	TTCCATGTTCTTACC	A	Y	0.00275482
M00162	Oct1	rs190460316	SNV	11:37883049-37883049	+	4.2	0.4	3.8	0.002	0.027	13.5	C	T	0	0	0	D	D	0	CGTATTTTGACTTC	TGTATTTTGACTTC	C	Y	0.00275482
M00137	Oct1	rs189145344	SNV	11:37892228-37892228	+	5.3	-0.2	5.5	0.00086	0.046	53.49	A	G	-5	-5	0	D	D	0	ATTATAATAGGAA	ATTATGATAGGAA	A	Y	0.00413223
M00138	Oct1	rs181037214	SNV	11:37892637-37892637	+	6.5	3.6	2.9	0.0002	0.0024	12	A	G	-14	-14	0	D	D	0	ATTCATATATTGAAATCTAACCC	ATTCATATATTGAAGTCTAACCC	G	N	0.00275482
M00248	Oct1	rs181037214	SNV	11:37892637-37892637	+	3	-2.9	5.9	0.00032	0.0035	10.94	A	G	-9	-9	0	D	D	0	TATATTGAAATC	TATATTGAAGTC	G	N	0.00275482
M00138	Oct1	rs190716304	SNV	11:37894104-37894104	+	4.5	0.6	3.9	0.0012	0.016	13.33	C	T	-13	-13	0	R	R	0	TCTTATAACGTCTAATGATTCTA	TCTTATAACATCTAATGATTCTA	T	N	0.00275482
M00137	Oct1	rs184135212	SNV	11:37911809-37911809	+	2.2	-3.5	5.7	0.012	0.18	15	A	G	-5	-5	0	D	D	0	GGCATAGTAAGAT	GGCATGGTAAGAT	G	N	0.00275482
M00138	Oct1	rs184135212	SNV	11:37911809-37911809	+	6.3	2.9	3.4	0.00024	0.0039	16.25	A	G	-14	-14	0	D	D	0	GCACTATTAGGCATAGTAAGATT	GCACTATTAGGCATGGTAAGATT	G	N	0.00275482
M00137	Oct1	rs188878949	SNV	11:37911934-37911934	+	5.8	0.3	5.5	0.00048	0.036	75	A	G	-5	-5	0	D	D	0	TATGTAATAAAAA	TATGTGATAAAAA	A	Y	0.00275482
M00138	Oct1	rs188878949	SNV	11:37911934-37911934	+	2.1	-3.1	5.2	0.0066	0.092	13.94	A	G	-12	-12	0	D	D	0	GGAAAGCTATGTAATAAAAATCT	GGAAAGCTATGTGATAAAAATCT	A	Y	0.00275482
M00138	Oct1	rs191420565	SNV	11:37915341-37915341	+	1.3	-4.5	5.8	0.011	0.15	13.64	T	A	-8	-8	0	R	R	0	TATAATACAGTTTTACACATCCA	TATAATACAGTTTTTCACATCCA	A	N	0.00275482
M00195	Oct1	rs191420565	SNV	11:37915341-37915341	+	3.5	-0.6	4.1	0.0025	0.03	12	A	T	-9	-9	0	D	D	0	ATGGATGTGAAAAAC	ATGGATGTGTAAAAC	A	Y	0.00275482
M00135	Oct1	rs145751304	SNV	11:37923664-37923664	+	3	-2.5	5.5	0.00042	0.0049	11.67	A	C	-13	-13	0	R	R	0	AAAATTATGTAATTTGCTT	AAAATGATGTAATTTGCTT	C	N	0.00275482
M00136	Oct1	rs145751304	SNV	11:37923664-37923664	+	3.4	-1.9	5.3	0.0017	0.026	15.29	A	C	-9	-9	0	R	R	0	AAAATTATGTAATTT	AAAATGATGTAATTT	C	N	0.00275482
M00137	Oct1	rs145751304	SNV	11:37923664-37923664	+	4.1	-1.4	5.5	0.0029	0.08	27.59	A	C	-5	-5	0	D	D	0	TACATAATTTTCA	TACATCATTTTCA	C	N	0.00275482
M00248	Oct1	rs145751304	SNV	11:37923664-37923664	+	4.8	-1.2	6	0.00013	0.0019	14.62	A	C	-9	-9	0	R	R	0	ATTATGTAATTT	ATGATGTAATTT	C	N	0.00275482
M00138	Oct1	rs181628502	SNV	11:37944644-37944644	+	4	-0.2	4.2	0.0018	0.025	13.89	T	A	-14	-14	0	R	R	0	ATAAAAGTACACAAGTATTTTTA	ATAAAAGTTCACAAGTATTTTTA	A	N	0.00275482
M00137	Oct1	rs185817787	SNV	11:37947480-37947480	+	1.6	-3.7	5.3	0.018	0.19	10.56	T	G	-7	-7	0	R	R	0	ATGACAAAAAAAA	ATGACCAAAAAAA	T	Y	0.00275482
M00138	Oct1	rs185817787	SNV	11:37947480-37947480	+	5.7	0.9	4.8	0.00043	0.014	32.56	T	G	-9	-9	0	R	R	0	GAATAAATATGACAAAAAAAATC	GAATAAATATGACCAAAAAAATC	T	Y	0.00275482
M00195	Oct1	rs185817787	SNV	11:37947480-37947480	+	2.1	-2.7	4.8	0.0065	0.078	12	T	G	-5	-5	0	R	R	0	AAATATGACAAAAAA	AAATATGACCAAAAA	T	Y	0.00275482
M00138	Oct1	rs186860166	SNV	11:37949641-37949641	+	3.2	-0.7	3.9	0.0032	0.032	10	G	A	-9	-9	0	D	D	0	GTGGAGTACGTCCAATAATAGCG	GTGGAGTACATCCAATAATAGCG	A	N	0.00275482
M00136	Oct1	rs191498342	SNV	11:37951306-37951306	+	5.2	-0.3	5.5	0.00053	0.013	24.53	C	G	-9	-9	0	D	D	0	TTCAATATACATTTA	TTCAATATAGATTTA	C	Y	0.00275482
M00138	Oct1	rs191498342	SNV	11:37951306-37951306	+	7.1	3.6	3.5	0.00011	0.0024	21.82	C	G	-12	-12	0	R	R	0	AATTTTAAATGTATATTGAATAG	AATTTTAAATCTATATTGAATAG	C	Y	0.00275482
M00162	Oct1	rs191498342	SNV	11:37951306-37951306	+	6.1	3.3	2.8	0.00034	0.004	11.76	C	G	-2	-2	0	R	R	0	AAATTTTAAATGTA	AAATTTTAAATCTA	C	Y	0.00275482
M00248	Oct1	rs191498342	SNV	11:37951306-37951306	+	3.6	-2.6	6.2	0.00025	0.0032	12.8	C	G	-6	-6	0	R	R	0	TAAATGTATATT	TAAATCTATATT	C	Y	0.00275482
M00162	Oct1	rs146942897	SNV	11:37954616-37954616	+	5	1.5	3.5	0.00099	0.014	14.14	T	G	-10	-10	0	D	D	0	GGGCTTGTGATGTA	GGGCTTGTGAGGTA	T	Y	0.00459137
M00162	Oct1	rs113517484	SNV	11:37966050-37966050	+	4.4	0.5	3.9	0.0017	0.026	15.29	G	A	-13	-13	0	R	R	0	CGGTTGGTCATACA	TGGTTGGTCATACA	A	N	0.0142332
M00136	Oct1	rs145470524	SNV	11:37969719-37969719	+	1.5	-4.3	5.8	0.0052	0.067	12.88	T	C	-8	-8	0	R	R	0	GGAACTACTCAAACC	GGAACTGCTCAAACC	T	Y	0.00321396
M00137	Oct1	rs148628445	SNV	11:37973130-37973130	+	1.5	-4	5.5	0.019	0.21	11.05	A	C	-5	-5	0	D	D	0	TTTATAAATTACC	TTTATCAATTACC	A	Y	0.00321396
M00137	Oct1	rs189890694	SNV	11:37983777-37983777	+	2.3	-2.8	5.1	0.011	0.14	12.73	A	G	-6	-6	0	D	D	0	GAAATAAAGGATT	GAAATAGAGGATT	G	N	0.00321396
M00136	Oct1	rs182026223	SNV	11:37990661-37990661	+	2.8	-2.9	5.7	0.0025	0.04	16	T	G	-5	-5	0	D	D	0	TATTATATTTAATTT	TATTAGATTTAATTT	G	N	0.00321396
M00137	Oct1	rs182026223	SNV	11:37990661-37990661	+	2	-3.6	5.6	0.014	0.18	12.86	T	G	-4	-4	0	D	D	0	ATTATATTTAATT	ATTAGATTTAATT	G	N	0.00321396
M00162	Oct1	rs182026223	SNV	11:37990661-37990661	+	8.1	5.3	2.8	0.000031	0.00075	24.19	T	G	-2	-2	0	R	R	0	ATAAATTAAATATA	ATAAATTAAATCTA	G	N	0.00321396
M00248	Oct1	rs182026223	SNV	11:37990661-37990661	+	2.8	-3.6	6.4	0.00036	0.0046	12.78	T	G	-2	-2	0	D	D	0	TATATTTAATTT	TAGATTTAATTT	G	N	0.00321396
M01354	Oct1	rs182026223	SNV	11:37990661-37990661	+	5.1	3.1	2	0.00031	0.0065	20.97	T	G	-4	-4	0	R	R	0	ATAAATTAAATATAAT	ATAAATTAAATCTAAT	G	N	0.00321396
M01354	Oct1	rs182026223	SNV	11:37990661-37990661	+	6	3.9	2.1	0.000055	0.0022	40	T	G	-6	-6	0	D	D	0	ATATTATATTTAATTT	ATATTAGATTTAATTT	G	N	0.00321396
M01354	Oct1	rs182026223	SNV	11:37990661-37990661	+	6.4	5.2	1.2	0.000023	0.00026	11.3	T	G	0	0	0	R	R	0	GTTTATAAATTAAATA	GTTTATAAATTAAATC	G	N	0.00321396
M00248	Oct1	rs146854016	SNV	11:37991726-37991726	+	4.8	-0.9	5.7	0.00013	0.0017	13.08	T	C	-11	-11	0	D	D	0	CATATGTTTATT	CATATGTTTATC	T	Y	0.00321396
M00136	Oct1	rs181193832	SNV	11:37992010-37992010	+	1.9	-3.6	5.5	0.0042	0.052	12.38	T	C	-8	-8	0	R	R	0	TTGACTATGAAATGT	TTGACTGTGAAATGT	C	N	0.00367309
M00137	Oct1	rs181193832	SNV	11:37992010-37992010	+	1.4	-4.2	5.6	0.02	0.22	11	T	C	-6	-6	0	R	R	0	TTGACTATGAAAT	TTGACTGTGAAAT	C	N	0.00367309
M00161	Oct1	rs181193832	SNV	11:37992010-37992010	+	4.7	1.1	3.6	0.00068	0.0068	10	T	C	-10	-10	0	D	D	0	CTACATTTCATAGT	CTACATTTCACAGT	C	N	0.00367309
M00162	Oct1	rs181193832	SNV	11:37992010-37992010	+	6.9	4	2.9	0.00014	0.0024	17.14	T	C	-9	-9	0	R	R	0	GACTATGAAATGTA	GACTGTGAAATGTA	C	N	0.00367309
M00162	Oct1	rs181193832	SNV	11:37992010-37992010	+	5.8	2.3	3.5	0.00046	0.0083	18.04	T	C	-10	-10	0	D	D	0	CTACATTTCATAGT	CTACATTTCACAGT	C	N	0.00367309
M00137	Oct1	rs186067743	SNV	11:37994711-37994711	+	1.5	-4	5.5	0.019	0.21	11.05	A	C	-5	-5	0	D	D	0	AATTTAATTGTCT	AATTTCATTGTCT	A	Y	0.00321396
M00137	Oct1	rs16930985	SNV	11:38000757-38000757	+	3.3	-1.9	5.2	0.0055	0.098	17.82	A	G	-6	-6	0	D	D	0	AAGCCAATGATGA	AAGCCAGTGATGA	A	Y	0.0215794
M00137	Oct1	rs142036185	SNV	11:38002653-38002653	+	2.4	-3.2	5.6	0.011	0.16	14.55	T	C	-6	-6	0	R	R	0	TTCATAACAGACA	TTCATAGCAGACA	T	Y	0.00367309
M00137	Oct1	rs144695559	SNV	11:38006395-38006395	+	7.5	5.9	1.6	0.000035	0.00042	12	A	T	-3	-3	0	D	D	0	CTGATAATCAGAT	CTGTTAATCAGAT	A	Y	0.00367309
M00137	Oct1	rs113614841	SNV	12:112592522-112592522	+	1.8	-3.7	5.5	0.016	0.19	11.88	T	C	-6	-6	0	R	R	0	CGACCAACATGGT	CGACCAGCATGGT	T	Y	0.0440771
M00195	Oct1	rs11066205	SNV	12:112671908-112671908	+	3.7	-0.9	4.6	0.0022	0.035	15.91	T	G	-4	-4	0	R	R	0	ATAGTTGAAAATAGG	ATAGTTGAAACTAGG	T	Y	0.0431589
M00136	Oct1	rs73423239	SNV	12:112695508-112695508	+	1.4	-3.8	5.2	0.0055	0.056	10.18	G	C	-5	-5	0	R	R	0	TGATATAGTCATACA	TGATATAGTGATACA	G	Y	0.043618
M00136	Oct1	rs11066222	SNV	12:112700818-112700818	+	6.1	0.9	5.2	0.00027	0.0071	26.3	G	T	-5	-5	0	R	R	0	ATGATCATGCATGTC	ATGATCATGAATGTC	T	N	0.230946
M00162	Oct1	rs139835055	insertion	12:112700883-112700883	+	5.3	0	5.3	0.00075	0.034	45.33		A	-6	0	6	D	R	1	CTTGTTGTAATACA	GTTGCTGTATTATC	-	N	0.231864
M00137	Oct1	rs59651973	SNV	12:112700884-112700884	+	4.9	1.1	3.8	0.0013	0.023	17.69	A	T	-5	-5	0	D	D	0	GTTGTAAATACAG	GTTGTTAATACAG	T	N	0.230946
M00137	Oct1	rs7310858	SNV	12:112701726-112701726	+	7.6	5.4	2.2	0.000028	0.00077	27.5	T	C	-4	-4	0	D	D	0	TGTGTAATGACAT	TGTGCAATGACAT	T	Y	0.231864
M01354	Oct1	rs7310858	SNV	12:112701726-112701726	+	3.4	1.2	2.2	0.0044	0.053	12.05	T	C	-4	-4	0	R	R	0	TTTATGTCATTACACA	TTTATGTCATTGCACA	T	Y	0.231864
M01354	Oct1	rs7310858	SNV	12:112701726-112701726	+	3.7	1.5	2.2	0.0029	0.04	13.79	T	C	-6	-6	0	D	D	0	ACTGTGTAATGACATA	ACTGTGCAATGACATA	T	Y	0.231864
M00136	Oct1	rs12299116	SNV	12:112747532-112747532	+	6.9	3.1	3.8	0.00014	0.0021	15	T	C	-5	-5	0	D	D	0	ATAAATATGCTTTTT	ATAAACATGCTTTTT	C	N	0.0440771
M00136	Oct1	rs12299116	SNV	12:112747532-112747532	+	6.1	0.6	5.5	0.00027	0.0083	30.74	T	C	-8	-8	0	R	R	0	AAGCATATTTATAAT	AAGCATGTTTATAAT	C	N	0.0440771
M00137	Oct1	rs12299116	SNV	12:112747532-112747532	+	3.2	-2.4	5.6	0.006	0.12	20	T	C	-7	-7	0	R	R	0	AGCATATTTATAA	AGCATGTTTATAA	C	N	0.0440771
M00138	Oct1	rs12299116	SNV	12:112747532-112747532	+	4	-0.2	4.2	0.0018	0.025	13.89	T	C	-13	-13	0	D	D	0	TTGAAATTATAAATATGCTTTTT	TTGAAATTATAAACATGCTTTTT	C	N	0.0440771
M00138	Oct1	rs12299116	SNV	12:112747532-112747532	+	5	1.8	3.2	0.00079	0.0081	10.25	T	C	-14	-14	0	R	R	0	AAAAGCATATTTATAATTTCAAT	AAAAGCATGTTTATAATTTCAAT	C	N	0.0440771
M00138	Oct1	rs12299116	SNV	12:112747532-112747532	+	5	1.7	3.3	0.00079	0.0085	10.76	T	C	-8	-8	0	R	R	0	ATTAGAAAAAGCATATTTATAAT	ATTAGAAAAAGCATGTTTATAAT	C	N	0.0440771
M00138	Oct1	rs117669645	SNV	12:112751795-112751795	+	7.1	4.3	2.8	0.00011	0.0014	12.73	C	T	-13	-13	0	R	R	0	ATATATTAAGGTATAATGAAGAA	ATATATTAAAGTATAATGAAGAA	C	Y	0.00688705
M00162	Oct1	rs117669645	SNV	12:112751795-112751795	+	6.1	2.9	3.2	0.00034	0.0055	16.18	T	C	-5	-5	0	D	D	0	TATACTTTAATATA	TATACCTTAATATA	C	N	0.00688705
M00137	Oct1	rs12305354	SNV	12:112787237-112787237	+	4.8	-0.4	5.2	0.0015	0.051	34	T	G	-6	-6	0	R	R	0	TGCATAATGTTTC	TGCATACTGTTTC	T	Y	0.0440771
M00137	Oct1	rs1362036	SNV	12:112812282-112812282	+	2.6	-2.9	5.5	0.0092	0.14	15.22	T	C	-7	-7	0	R	R	0	AAAATAAGAATGA	AAAATGAGAATGA	C	N	0.0431589
M00138	Oct1	rs1362036	SNV	12:112812282-112812282	+	3.7	-0.4	4.1	0.0022	0.028	12.73	T	C	-13	-13	0	D	D	0	AATACTTCATTCTTATTTTACAG	AATACTTCATTCTCATTTTACAG	C	N	0.0431589
M00137	Oct1	rs12300530	SNV	12:112818659-112818659	+	2.3	-3.2	5.5	0.011	0.16	14.55	A	C	-5	-5	0	D	D	0	TAATTAATTTCTA	TAATTCATTTCTA	C	N	0.0431589
M00137	Oct1	rs12300530	SNV	12:112818659-112818659	+	2.8	-2.5	5.3	0.0081	0.12	14.81	A	C	-8	-8	0	R	R	0	AAATTAATTAAAA	AAATGAATTAAAA	C	N	0.0431589
M00248	Oct1	rs12300530	SNV	12:112818659-112818659	+	5.4	-0.5	5.9	0.0001	0.0014	14	A	C	0	0	0	R	R	0	TTTATAGAAATT	TTTATAGAAATG	C	N	0.0431589
M01354	Oct1	rs12300530	SNV	12:112818659-112818659	+	4.5	2.8	1.7	0.00087	0.0096	11.03	A	C	-9	-9	0	R	R	0	AGAAATTAATTAAAAG	AGAAATGAATTAAAAG	C	N	0.0431589
M01354	Oct1	rs12300530	SNV	12:112818659-112818659	+	5.7	4.4	1.3	0.0001	0.001	10	A	C	-5	-5	0	R	R	0	TTATAGAAATTAATTA	TTATAGAAATGAATTA	C	N	0.0431589
M01354	Oct1	rs12300530	SNV	12:112818659-112818659	+	4.8	3.1	1.7	0.00053	0.0065	12.26	A	C	-11	-11	0	D	D	0	GGCTTTTAATTAATTT	GGCTTTTAATTCATTT	C	N	0.0431589
M00136	Oct1	rs74836869	SNV	12:112819245-112819245	+	1.8	-4.1	5.9	0.0044	0.062	14.09	T	G	-8	-8	0	R	R	0	GCGGGTACGCGATGG	GCGGGTCCGCGATGG	G	N	0.00918274
M00137	Oct1	rs74836869	SNV	12:112819245-112819245	+	1	-4.8	5.8	0.025	0.26	10.4	T	G	-4	-4	0	D	D	0	CGCGTACCCGCAG	CGCGGACCCGCAG	G	N	0.00918274
M00195	Oct1	rs73425459	SNV	12:112821434-112821434	+	6.9	3.8	3.1	0.00014	0.002	14.29	C	G	-7	-7	0	D	D	0	AAATACACAAATTAG	AAATACAGAAATTAG	C	Y	0.0422406
M00161	Oct1	rs149688110	deletion	12:112826016-112826021	+	1.2	-5.2	6.4	0.0063	0.11	17.46	AAAAAT		1	-2	-3	R	R	0	TTTATTTTTATTTT	ATTTTTATTTTTTG	AAAAAT	Y	0.0431589
M00195	Oct1	rs149688110	deletion	12:112826016-112826021	+	4.7	-1.5	6.2	0.001	0.047	47	AAAAAT		0	-10	-10	D	D	0	AAAAATAAAAATAAA	GTCCATCTCAAAAAA	AAAAAT	Y	0.0431589
M00248	Oct1	rs149688110	deletion	12:112826016-112826021	+	3.1	-10.5	13.6	0.0003	0.035	116.67	AAAAAT		3	-7	-10	R	R	0	TTTATTTTTATT	TTTTTTGAGATG	AAAAAT	Y	0.0431589
M00342	Oct1	rs149688110	deletion	12:112826016-112826021	+	2.3	-4.7	7	0.0019	0.037	19.47	AAAAAT		3	-5	-8	D	D	0	AATAAAAATA	TCTCAAAAAA	AAAAAT	Y	0.0431589
M00136	Oct1	rs11066286	SNV	12:112844857-112844857	+	2.9	-2	4.9	0.0023	0.027	11.74	G	A	-5	-5	0	R	R	0	AAGCATAATCGACCT	AAGCATAATTGACCT	A	N	0.0431589
M01354	Oct1	rs112454444	SNV	12:112855348-112855348	+	4.8	2.9	1.9	0.00053	0.0085	16.04	G	C	-13	-13	0	D	D	0	AAGTAATACTTCCGTA	AAGTAATACTTCCCTA	G	Y	0.0592287
M00137	Oct1	rs7973432	SNV	12:112856983-112856983	+	2.8	-1.6	4.4	0.0081	0.087	10.74	A	C	-8	-8	0	R	R	0	AACCTAACGCGGC	AACCGAACGCGGC	C	N	0.0440771
M00135	Oct1	rs73425482	SNV	12:112865833-112865833	+	1.7	-3.9	5.6	0.0008	0.0083	10.38	A	G	-10	-10	0	D	D	0	GGCATTATGGACATAAGCC	GGCATTATGGGCATAAGCC	G	N	0.0431589
M00161	Oct1	rs73425482	SNV	12:112865833-112865833	+	5.3	1.8	3.5	0.00043	0.0045	10.47	A	G	-7	-7	0	R	R	0	CTTATGTCCATAAT	CTTATGCCCATAAT	G	N	0.0431589
M00138	Oct1	rs12309312	SNV	12:112879955-112879955	+	2.5	-1.8	4.3	0.0051	0.053	10.39	A	G	-9	-9	0	R	R	0	TTTTTAAAACCCATAAATGATGA	TTTTTAAAACCCACAAATGATGA	A	Y	0.0606061
M00137	Oct1	rs7977554	SNV	12:112882859-112882859	+	3.2	-2.4	5.6	0.006	0.12	20	A	G	-5	-5	0	D	D	0	TGTGTATATATAT	TGTGTGTATATAT	G	N	0.0633609
M00138	Oct1	rs7977554	SNV	12:112882859-112882859	+	7.7	3.4	4.3	0.000059	0.0028	47.46	A	G	-9	-9	0	R	R	0	ACATATATATATATACACACACA	ACATATATATATACACACACACA	G	N	0.0633609
M00138	Oct1	rs7977554	SNV	12:112882859-112882859	+	4.7	1.4	3.3	0.001	0.01	10	A	G	-14	-14	0	D	D	0	ATGTGTGTGTGTGTATATATATA	ATGTGTGTGTGTGTGTATATATA	G	N	0.0633609
M00138	Oct1	rs7977554	SNV	12:112882859-112882859	+	10.1	4.8	5.3	0.0000028	0.00093	332.14	A	G	-12	-12	0	D	D	0	GTGTGTGTGTGTATATATATATA	GTGTGTGTGTGTGTATATATATA	G	N	0.0633609
M00138	Oct1	rs7977554	SNV	12:112882859-112882859	+	10.1	6.7	3.4	0.0000028	0.00017	60.71	A	G	-7	-7	0	R	R	0	ACACATATATATATATACACACA	ACACATATATATATACACACACA	G	N	0.0633609
M00138	Oct1	rs7977554	SNV	12:112882859-112882859	+	8.5	5.3	3.2	0.000023	0.00061	26.52	A	G	-8	-8	0	D	D	0	GTGTGTGTATATATATATATGTG	GTGTGTGTGTATATATATATGTG	G	N	0.0633609
M00138	Oct1	rs12310199	SNV	12:112889684-112889684	+	3	-2	5	0.0037	0.059	15.95	A	T	-13	-13	0	R	R	0	AAATAAATTTAAAAAAAGAAAGA	AAATAAATTAAAAAAAAGAAAGA	T	N	0.0431589
M00137	Oct1	rs11066321	SNV	12:112909396-112909396	+	3.8	-1.7	5.5	0.0037	0.09	24.32	T	C	-7	-7	0	R	R	0	ATTATAAAGAATG	ATTATGAAGAATG	T	Y	0.0408632
M00137	Oct1	rs200084595	deletion	12:112978998-112979011	+	7.6	3.3	4.3	0.000028	0.0055	196.43	TATATACATATAAT		7	-7	-14	R	R	0	TATATAATTATAT	TATATATACATAT,TATATATACATAT	TATATACATATAAT	Y	0.0128558
M01354	Oct1	rs200084595	deletion	12:112978998-112979011	+	7	4.6	2.4	0.0000056	0.00072	128.57	TATATACATATAAT		4	-15	-19	D	R	1	TACATATAATTATATA	ATACATATATTTATAT	TATATACATATAAT	Y	0.0128558
M00135	Oct1	rs10849640	SNV	12:119712137-119712137	+	4.8	-0.5	5.3	0.00016	0.0022	13.75	A	G	-11	-11	0	D	D	0	AGGACAATGCAAAATTCAG	AGGACAATGCAGAATTCAG	G	N	0.166667
M00342	Oct1	rs10849640	SNV	12:119712137-119712137	+	7.2	2.7	4.5	0.000092	0.0015	16.3	A	G	-6	-6	0	D	D	0	AATGCAAAAT	AATGCAGAAT	G	N	0.166667
M00161	Oct1	rs10774491	SNV	12:119714649-119714649	+	4.9	1.1	3.8	0.00058	0.0068	11.72	A	C	-9	-9	0	D	D	0	AGCATTCCCATGCC	AGCATTCCCCTGCC	A	Y	0.14876
M00137	Oct1	rs58640966	SNV	12:79587426-79587426	+	4.6	-0.9	5.5	0.0018	0.064	35.56	T	C	-7	-7	0	R	R	0	GGCATAAACGATT	GGCATGAACGATT	C	N	0.0651974
M00136	Oct1	rs7300564	SNV	12:79594953-79594953	+	2	-3.6	5.6	0.0039	0.052	13.33	C	T	-6	-6	0	R	R	0	AAAAATACGTATGGG	AAAAATACATATGGG	C	Y	0.0881543
M01354	Oct1	rs7300564	SNV	12:79594953-79594953	+	4.1	2.3	1.8	0.0016	0.017	10.63	C	T	-2	-2	0	R	R	0	TTCCAAAAAATACGTA	TTCCAAAAAATACATA	C	Y	0.0881543
M00137	Oct1	rs73343548	SNV	12:79596931-79596931	+	1.8	-3.3	5.1	0.016	0.16	10	A	G	-6	-6	0	D	D	0	TTGGCAAATGTAA	TTGGCAGATGTAA	G	N	0.0642792
M00138	Oct1	rs10506816	SNV	12:79924857-79924857	+	1.5	-3.5	5	0.0096	0.11	11.46	A	T	-14	-14	0	D	D	0	TTTTAACTATTGCAACTCTGTCA	TTTTAACTATTGCATCTCTGTCA	T	N	0.242424
M00162	Oct1	rs10506816	SNV	12:79924857-79924857	+	4.5	1.2	3.3	0.0015	0.017	11.33	T	A	-4	-4	0	R	R	0	CTGACAGAGATGCA	CTGACAGAGTTGCA	T	Y	0.242424
M00137	Oct1	rs7134679	SNV	12:79939504-79939504	+	4.8	-0.3	5.1	0.0015	0.048	32	A	G	-6	-6	0	D	D	0	GGGGTAAATAGAG	GGGGTAGATAGAG	G	N	0.246097
M00162	Oct1	rs10778677	SNV	12:79939895-79939895	+	3.3	-0.3	3.6	0.004	0.04	10	A	C	-9	-9	0	D	D	0	GTGAAGTGGATGCA	GTGAAGTGGCTGCA	A	Y	0.259871
M00137	Oct1	rs10778678	SNV	12:79944776-79944776	+	2.3	-2.9	5.2	0.011	0.14	12.73	A	G	-6	-6	0	D	D	0	TACCCAATGTTTT	TACCCAGTGTTTT	A	Y	0.241965
M00195	Oct1	rs10861992	SNV	12:79946035-79946035	+	4.5	0.3	4.2	0.0012	0.019	15.83	C	G	-7	-7	0	D	D	0	TGCAACGCGAAGAAC	TGCAACGGGAAGAAC	C	Y	0.254362
M00342	Oct1	rs10861992	SNV	12:79946035-79946035	+	1.8	-4.1	5.9	0.0025	0.03	12	C	G	-4	-4	0	D	D	0	AACGCGAAGA	AACGGGAAGA	C	Y	0.254362
M00342	Oct1	rs10861993	SNV	12:79946103-79946103	+	3	-2.5	5.5	0.0013	0.017	13.08	G	A	-3	-3	0	D	D	0	AACGCAAGTC	AACACAAGTC	G	Y	0.268136
M00136	Oct1	rs11114170	SNV	12:79954131-79954131	+	3.5	-1.8	5.3	0.0016	0.025	15.63	G	A	-8	-8	0	D	D	0	CAGGTTACGCAGTAT	CAGGTTACACAGTAT	A	N	0.242424
M00136	Oct1	rs7969760	SNV	12:79960432-79960432	+	1.6	-3.5	5.1	0.0049	0.05	10.2	A	C	-7	-7	0	R	R	0	GCAACAATTCATTTT	GCAACAAGTCATTTT	C	N	0.248393
M00137	Oct1	rs11114180	SNV	12:79965509-79965509	+	2.3	-3	5.3	0.011	0.15	13.64	A	C	-5	-5	0	D	D	0	AATACAAAAATAA	AATACCAAAATAA	C	N	0.00734619
M00342	Oct1	rs11114180	SNV	12:79965509-79965509	+	3.1	-1.6	4.7	0.0012	0.012	10	A	C	-5	-5	0	D	D	0	AATACAAAAA	AATACCAAAA	C	N	0.00734619
M00137	Oct1	rs6539470	SNV	12:80002832-80002832	+	1.4	-3.9	5.3	0.02	0.2	10	A	G	-6	-6	0	D	D	0	GTGACAAGAGTGA	GTGACAGGAGTGA	G	N	0.271809
M00137	Oct1	rs7305134	SNV	12:80015559-80015559	+	2.8	-2.1	4.9	0.0081	0.11	13.58	T	G	-6	-6	0	R	R	0	CTGTTAAATGTGT	CTGTTACATGTGT	G	N	0.241965
M00137	Oct1	rs10778682	SNV	12:80019650-80019650	+	2.6	-2.7	5.3	0.0092	0.13	14.13	A	C	-5	-5	0	D	D	0	TACACAAAAGTAT	TACACCAAAGTAT	A	Y	0.273646
M00137	Oct1	rs7953362	SNV	12:80021055-80021055	+	4.7	0.5	4.2	0.0016	0.032	20	T	C	-7	-7	0	R	R	0	ATGGCAATCATTA	ATGGCGATCATTA	C	N	0.231864
M00138	Oct1	rs141903755	deletion	12:80024096-80024097	+	11.1	9.2	1.9	0.00000061	0.0000097	15.9		TT	-15	-16	-1	D	R	1	ATATATATATATATATTTTTTGA	AAAAAAATATATATATATATATT	TT	N	0.270432
M00137	Oct1	rs9651966	SNV	12:80028738-80028738	+	1	-4.7	5.7	0.025	0.25	10	T	C	-7	-7	0	R	R	0	CTGCTATTAGTGA	CTGCTGTTAGTGA	C	N	0.273186
M00137	Oct1	rs2049589	SNV	12:80029516-80029516	+	2	-2.9	4.9	0.014	0.14	10	T	G	-7	-7	0	R	R	0	GATAAAATTATGC	GATAACATTATGC	T	Y	0.242883
M00138	Oct1	rs8176834	SNV	12:80036800-80036800	+	3.8	-1.3	5.1	0.0021	0.043	20.48	A	T	-13	-13	0	R	R	0	ATAGCAGGATCCAAAAATAAGGA	ATAGCAGGAACCAAAAATAAGGA	T	N	0.00596878
M00162	Oct1	rs10862006	SNV	12:80041539-80041539	+	6.5	3.6	2.9	0.00022	0.0032	14.55	A	G	-8	-8	0	R	R	0	CTTTTTTTCATGTT	CTTTTCTTCATGTT	A	Y	0.156566
M00342	Oct1	rs10862006	SNV	12:80041539-80041539	+	4.2	-0.3	4.5	0.00063	0.0065	10.32	A	G	-6	-6	0	D	D	0	CATGAAAAAA	CATGAAGAAA	A	Y	0.156566
M00138	Oct1	rs2049590	SNV	12:80043160-80043160	+	4.7	1.3	3.4	0.001	0.011	11	A	C	-14	-14	0	D	D	0	TATACCATAGGTCAATAGATACA	TATACCATAGGTCACTAGATACA	C	N	0.273646
M00138	Oct1	rs3842842	SNV	12:80048889-80048889	+	2.1	-3.7	5.8	0.0066	0.11	16.67	A	T	-13	-13	0	R	R	0	GAAAACTAATAGAGATGCTACAC	GAAAACTAAAAGAGATGCTACAC	T	N	0.273646
M01354	Oct1	rs3842842	SNV	12:80048889-80048889	+	3.3	1	2.3	0.005	0.064	12.8	A	T	-6	-6	0	R	R	0	GAAAACTAATAGAGAT	GAAAACTAAAAGAGAT	T	N	0.273646
M01354	Oct1	rs3842842	SNV	12:80048889-80048889	+	3.1	0.8	2.3	0.0065	0.077	11.85	A	T	-8	-8	0	D	D	0	GCATCTCTATTAGTTT	GCATCTCTTTTAGTTT	T	N	0.273646
M00136	Oct1	rs10862007	SNV	12:80049965-80049965	+	5.9	2.4	3.5	0.00031	0.0032	10.32	G	A	-5	-5	0	R	R	0	AAATATATTCAAGGT	AAATATATTTAAGGT	A	N	0.241965
M00137	Oct1	rs10862007	SNV	12:80049965-80049965	+	3.8	-1.7	5.5	0.0037	0.09	24.32	A	G	-5	-5	0	D	D	0	ACCTTAAATATAT	ACCTTGAATATAT	A	Y	0.241965
M00138	Oct1	rs10862007	SNV	12:80049965-80049965	+	2.4	-2.8	5.2	0.0055	0.081	14.73	A	G	-12	-12	0	D	D	0	GTAAACCACCTTAAATATATTTT	GTAAACCACCTTGAATATATTTT	A	Y	0.241965
M00138	Oct1	rs2808356	SNV	12:80060598-80060598	+	7.4	4.1	3.3	0.00008	0.0016	20	G	A	-10	-10	0	D	D	0	TCATACATACGGTGATATTTACA	TCATACATACAGTGATATTTACA	A	N	0.242883
M00136	Oct1	rs2400546	SNV	12:80064366-80064366	+	1.8	-3.3	5.1	0.0044	0.046	10.45	T	A	-7	-7	0	D	D	0	AAAAATATTTCCTGA	AAAAATAATTCCTGA	A	N	0.270891
M00136	Oct1	rs7138974	SNV	12:80064940-80064940	+	7.1	3.3	3.8	0.00012	0.0018	15	T	C	-5	-5	0	D	D	0	CATTATATTCAAATA	CATTACATTCAAATA	C	N	0.235996
M01354	Oct1	rs7138974	SNV	12:80064940-80064940	+	4	2.2	1.8	0.0019	0.019	10	T	C	-6	-6	0	D	D	0	ACATTATATTCAAATA	ACATTACATTCAAATA	C	N	0.235996
M00136	Oct1	rs7294941	SNV	12:80073907-80073907	+	2.7	-2.8	5.5	0.0026	0.038	14.62	A	G	-6	-6	0	D	D	0	ACTGATATGAACACA	ACTGATGTGAACACA	A	Y	0.240588
M00138	Oct1	rs7294941	SNV	12:80073907-80073907	+	3.6	-0.6	4.2	0.0024	0.031	12.92	A	G	-9	-9	0	R	R	0	TAACATGTGTTCATATCAGTGGC	TAACATGTGTTCACATCAGTGGC	A	Y	0.240588
M00137	Oct1	rs2694831	SNV	12:80086780-80086780	+	2.8	-2.8	5.6	0.0081	0.14	17.28	A	G	-5	-5	0	D	D	0	TTAGTATTAATAG	TTAGTGTTAATAG	G	N	0.268595
M00138	Oct1	rs2694831	SNV	12:80086780-80086780	+	3.4	-0.9	4.3	0.0028	0.036	12.86	A	G	-9	-9	0	R	R	0	CAGAACCTATTAATACTAAGAGA	CAGAACCTATTAACACTAAGAGA	G	N	0.268595
M00136	Oct1	rs7136806	SNV	12:80103770-80103770	+	1.5	-3.6	5.1	0.0052	0.052	10	A	C	-9	-9	0	R	R	0	GTGGTTGTGCATGCT	GTGGTGGTGCATGCT	A	Y	0.269972
M00137	Oct1	rs7136806	SNV	12:80103770-80103770	+	2.8	-2.5	5.3	0.0081	0.12	14.81	A	C	-5	-5	0	D	D	0	TGCACAACCACAC	TGCACCACCACAC	A	Y	0.269972
M00342	Oct1	rs7136806	SNV	12:80103770-80103770	+	3.9	-0.8	4.7	0.00075	0.0082	10.93	A	C	-7	-7	0	D	D	0	CATGCACAAC	CATGCACCAC	A	Y	0.269972
M01354	Oct1	rs711159	SNV	12:80108416-80108416	+	4.4	2.4	2	0.001	0.015	15	T	C	-6	-6	0	D	D	0	GTACACTAACTCATCA	GTACACCAACTCATCA	C	N	0.269972
M01354	Oct1	rs711159	SNV	12:80108416-80108416	+	4.2	2.2	2	0.0014	0.019	13.57	T	C	-8	-8	0	R	R	0	ATGAGTTAGTGTACTA	ATGAGTTGGTGTACTA	C	N	0.269972
M00137	Oct1	rs2694662	SNV	12:80113350-80113350	+	2.1	-3.2	5.3	0.013	0.16	12.31	A	G	-6	-6	0	D	D	0	CTTCCAATGTGGC	CTTCCAGTGTGGC	A	Y	0.236455
M00162	Oct1	rs10862290	SNV	12:81706869-81706869	+	4.2	0.4	3.8	0.002	0.027	13.5	G	A	-5	-5	0	R	R	0	ATCAATGTCGTTTT	ATCAATGTTGTTTT	G	Y	0.256198
M00137	Oct1	rs59816291	SNV	12:81715208-81715208	+	2	-2.9	4.9	0.014	0.14	10	A	C	-5	-5	0	D	D	0	GATGAAATTAAAT	GATGACATTAAAT	C	N	0.256198
M00137	Oct1	rs1921043	SNV	12:81719930-81719930	+	3.1	-2.2	5.3	0.0064	0.11	17.19	T	C	-6	-6	0	R	R	0	GGGACAATATATT	GGGACAGTATATT	C	N	0.255739
M00135	Oct1	rs11114824	SNV	12:81721085-81721085	+	1.6	-4.3	5.9	0.00085	0.0097	11.41	A	C	-13	-13	0	R	R	0	AAAAATATTTAAGTACCCG	AAAAAGATTTAAGTACCCG	C	N	0.283747
M00136	Oct1	rs11114824	SNV	12:81721085-81721085	+	5.8	0.2	5.6	0.00034	0.01	29.41	A	C	-9	-9	0	R	R	0	AAAAATATTTAAGTA	AAAAAGATTTAAGTA	C	N	0.283747
M00136	Oct1	rs11114824	SNV	12:81721085-81721085	+	2	-3.8	5.8	0.0039	0.056	14.36	A	C	-6	-6	0	D	D	0	TTAAATATTTTTTTA	TTAAATCTTTTTTTA	C	N	0.283747
M00137	Oct1	rs11114824	SNV	12:81721085-81721085	+	1.3	-4.3	5.6	0.021	0.23	10.95	A	C	-8	-8	0	R	R	0	AAAATATTTAAGT	AAAAGATTTAAGT	C	N	0.283747
M00162	Oct1	rs11114824	SNV	12:81721085-81721085	+	6.3	3.5	2.8	0.00027	0.0035	12.96	A	C	-11	-11	0	D	D	0	GGTACTTAAATATT	GGTACTTAAATCTT	C	N	0.283747
M01354	Oct1	rs11114824	SNV	12:81721085-81721085	+	5.5	3.4	2.1	0.00015	0.0044	29.33	A	C	-9	-9	0	R	R	0	AAAAAATATTTAAGTA	AAAAAAGATTTAAGTA	C	N	0.283747
M01354	Oct1	rs11114824	SNV	12:81721085-81721085	+	3.9	1.8	2.1	0.0022	0.03	13.64	A	C	-11	-11	0	D	D	0	GGTACTTAAATATTTT	GGTACTTAAATCTTTT	C	N	0.283747
M00136	Oct1	rs10778813	SNV	12:81739592-81739592	+	2.6	-3	5.6	0.0028	0.041	14.64	T	G	-5	-5	0	D	D	0	AATCATATGAATGGT	AATCAGATGAATGGT	G	N	0.256657
M00138	Oct1	rs10778813	SNV	12:81739592-81739592	+	4.5	0.5	4	0.0012	0.017	14.17	T	G	-8	-8	0	R	R	0	TAGGAACCATTCATATGATTTTG	TAGGAACCATTCATCTGATTTTG	G	N	0.256657
M00195	Oct1	rs10778813	SNV	12:81739592-81739592	+	2.2	-3.1	5.3	0.0061	0.092	15.08	T	G	-4	-4	0	R	R	0	AACCATTCATATGAT	AACCATTCATCTGAT	G	N	0.256657
M00138	Oct1	rs2060206	SNV	12:81746835-81746835	+	3.6	-0.6	4.2	0.0024	0.031	12.92	T	C	-13	-13	0	D	D	0	GATCTAGTAATTATATTTTTAGT	GATCTAGTAATTACATTTTTAGT	C	N	0.256657
M00162	Oct1	rs2060206	SNV	12:81746835-81746835	+	7.1	4.9	2.2	0.00011	0.0011	10	C	T	-8	-8	0	D	D	0	AGTAATTACATTTT	AGTAATTATATTTT	C	Y	0.256657
M00138	Oct1	rs11114832	SNV	12:81751357-81751357	+	4.8	1.4	3.4	0.00093	0.01	10.75	C	T	-12	-12	0	R	R	0	GAAAATGTACGTAGACTATTCCT	GAAAATGTACATAGACTATTCCT	T	N	0.252066
M00248	Oct1	rs11114832	SNV	12:81751357-81751357	+	6.4	1.5	4.9	0.000055	0.0006	10.91	T	C	-4	-4	0	D	D	0	TCTATGTACATT	TCTACGTACATT	T	Y	0.252066
M00137	Oct1	rs7955223	SNV	12:81766488-81766488	+	8.3	7	1.3	0.0000068	0.000086	12.65	G	A	-3	-3	0	D	D	0	TTCGTAATGAATA	TTCATAATGAATA	A	N	0.25528
M00136	Oct1	rs2288763	SNV	12:81767888-81767888	+	3.7	-1.6	5.3	0.0014	0.023	16.43	C	T	-6	-6	0	R	R	0	AATAATACGCTGAAG	AATAATACACTGAAG	C	Y	0.252984
M00161	Oct1	rs2288763	SNV	12:81767888-81767888	+	3.1	-1.1	4.2	0.002	0.021	10.5	C	T	-8	-8	0	D	D	0	CTCTTCAGCGTATT	CTCTTCAGTGTATT	C	Y	0.252984
M00138	Oct1	rs11114840	SNV	12:81770143-81770143	+	3.1	-0.8	3.9	0.0034	0.034	10	A	G	-12	-12	0	D	D	0	CAAATACCATCCATATTCTTACC	CAAATACCATCCGTATTCTTACC	G	N	0.25528
M00137	Oct1	rs7971000	SNV	12:81771820-81771820	+	1.5	-4	5.5	0.019	0.21	11.05	A	C	-5	-5	0	D	D	0	TCAGTAAGAGAAT	TCAGTCAGAGAAT	C	N	0.254821
M00162	Oct1	rs1522323	SNV	12:81778273-81778273	+	4.7	1.6	3.1	0.0013	0.013	10	A	C	-1	-1	0	R	R	0	ATGTTTTATATATA	ATGTTTTATATAGA	A	Y	0.255739
M00135	Oct1	rs12425269	SNV	12:81781152-81781152	+	6.2	0.8	5.4	0.000074	0.0012	16.22	C	A	-9	-9	0	D	D	0	TTAGGAATGCAAATGACAC	TTAGGAATGAAAATGACAC	C	Y	0.254362
M00195	Oct1	rs12425269	SNV	12:81781152-81781152	+	10.1	7.8	2.3	0.0000029	0.000054	18.62	C	A	-7	-7	0	D	D	0	AGGAATGCAAATGAC	AGGAATGAAAATGAC	C	Y	0.254362
M00342	Oct1	rs12425269	SNV	12:81781152-81781152	+	9.5	6.2	3.3	0.000016	0.00018	11.25	C	A	-4	-4	0	D	D	0	AATGCAAATG	AATGAAAATG	C	Y	0.254362
M00138	Oct1	rs10862305	SNV	12:81795662-81795662	+	2.7	-2.5	5.2	0.0045	0.072	16	T	C	-10	-10	0	R	R	0	TTTAACTGATTGAGAAGAATATA	TTTAACTGATTGGGAAGAATATA	T	Y	0.254362
M00137	Oct1	rs10862306	SNV	12:81796157-81796157	+	1.5	-3.7	5.2	0.019	0.19	10	A	G	-6	-6	0	D	D	0	ATTACAATCCTTT	ATTACAGTCCTTT	A	Y	0.254362
M00248	Oct1	rs10862306	SNV	12:81796157-81796157	+	3	-2.8	5.8	0.00032	0.0034	10.63	A	G	-7	-7	0	R	R	0	AGGATTGTAATT	AGGACTGTAATT	A	Y	0.254362
M00135	Oct1	rs11114849	SNV	12:81800797-81800797	+	2.6	-3.5	6.1	0.00051	0.0072	14.12	T	C	-12	-12	0	R	R	0	CCAAATACTCAAATACCAG	CCAAATGCTCAAATACCAG	C	N	0.254362
M00136	Oct1	rs11114849	SNV	12:81800797-81800797	+	4.4	-1.4	5.8	0.00091	0.021	23.08	T	C	-8	-8	0	R	R	0	CCAAATACTCAAATA	CCAAATGCTCAAATA	C	N	0.254362
M00162	Oct1	rs11114849	SNV	12:81800797-81800797	+	4.1	0.6	3.5	0.0022	0.024	10.91	T	C	-10	-10	0	R	R	0	AATACTCAAATACC	AATGCTCAAATACC	C	N	0.254362
M00342	Oct1	rs11114849	SNV	12:81800797-81800797	+	2.2	-3.2	5.4	0.002	0.022	11	T	C	-8	-8	0	R	R	0	TACTCAAATA	TGCTCAAATA	C	N	0.254362
M01354	Oct1	rs11114849	SNV	12:81800797-81800797	+	3.8	1.6	2.2	0.0025	0.037	14.8	T	C	-4	-4	0	R	R	0	ATATACCAAATACTCA	ATATACCAAATGCTCA	C	N	0.254362
M01354	Oct1	rs11114849	SNV	12:81800797-81800797	+	3.3	1.2	2.1	0.005	0.053	10.6	T	C	-8	-8	0	R	R	0	ACCAAATACTCAAATA	ACCAAATGCTCAAATA	C	N	0.254362
M00248	Oct1	rs1403060	SNV	12:81804777-81804777	+	1.1	-5.4	6.5	0.00072	0.008	11.11	A	C	-7	-7	0	R	R	0	AAAGTGGAAATT	AAAGGGGAAATT	C	N	0.254362
M00137	Oct1	rs11114851	SNV	12:81806096-81806096	+	3.7	-0.4	4.1	0.004	0.051	12.75	A	T	-8	-8	0	R	R	0	AATGTAATCTACA	AATGAAATCTACA	A	Y	0.25528
M00136	Oct1	rs1357264	SNV	12:81806696-81806696	+	1.6	-3.9	5.5	0.0049	0.058	11.84	T	C	-8	-8	0	R	R	0	TTATATATGTGATCG	TTATATGTGTGATCG	C	N	0.25528
M00136	Oct1	rs11114855	SNV	12:81811292-81811292	+	9.9	7.6	2.3	0.0000061	0.000078	12.79	A	T	-3	-3	0	D	D	0	AACAATATTCATTAA	AACTATATTCATTAA	A	Y	0.253444
M00137	Oct1	rs1403059	SNV	12:81811759-81811759	+	2.2	-3.3	5.5	0.012	0.16	13.33	T	C	-7	-7	0	R	R	0	TTATTAATTTTGG	TTATTGATTTTGG	C	N	0.254362
M00138	Oct1	rs1403059	SNV	12:81811759-81811759	+	5.7	2.6	3.1	0.00043	0.0048	11.16	T	C	-8	-8	0	R	R	0	TTATGCTTATTATTAATTTTGGT	TTATGCTTATTATTGATTTTGGT	C	N	0.254362
M01354	Oct1	rs1403059	SNV	12:81811759-81811759	+	4	2.2	1.8	0.0019	0.019	10	T	C	-4	-4	0	R	R	0	TGCTTATTATTAATTT	TGCTTATTATTGATTT	C	N	0.254362
M01354	Oct1	rs1403059	SNV	12:81811759-81811759	+	4.2	2.5	1.7	0.0014	0.014	10	T	C	-8	-8	0	R	R	0	TATTATTAATTTTGGT	TATTATTGATTTTGGT	C	N	0.254362
M00161	Oct1	rs527603	SNV	13:30691576-30691576	+	5.7	2.1	3.6	0.00032	0.0038	11.88	G	A	-13	-13	0	R	R	0	CGATTTTGTATTTT	TGATTTTGTATTTT	G	Y	0.0224977
M00162	Oct1	rs527603	SNV	13:30691576-30691576	+	3.6	-0.2	3.8	0.0032	0.038	11.88	G	A	-13	-13	0	R	R	0	CGATTTTGTATTTT	TGATTTTGTATTTT	G	Y	0.0224977
M00137	Oct1	rs603466	SNV	13:30692686-30692686	+	3.1	-2.1	5.2	0.0064	0.11	17.19	T	C	-6	-6	0	R	R	0	TGGATAATCTCCC	TGGATAGTCTCCC	C	N	0.0224977
M00136	Oct1	rs188836364	SNV	13:30692843-30692843	+	6.2	2.4	3.8	0.00025	0.0032	12.8	A	G	-9	-9	0	R	R	0	GCCGATATTCGTTGA	GCCGACATTCGTTGA	G	N	0.00413223
M00136	Oct1	rs188836364	SNV	13:30692843-30692843	+	1.6	-3.9	5.5	0.0049	0.058	11.84	A	G	-6	-6	0	D	D	0	ACGAATATCGGCAGC	ACGAATGTCGGCAGC	G	N	0.00413223
M00137	Oct1	rs188836364	SNV	13:30692843-30692843	+	1.1	-4.6	5.7	0.023	0.24	10.43	A	G	-5	-5	0	D	D	0	CGAATATCGGCAG	CGAATGTCGGCAG	G	N	0.00413223
M00137	Oct1	rs550775	SNV	13:30694208-30694208	+	4.3	-1.3	5.6	0.0024	0.076	31.67	A	G	-5	-5	0	D	D	0	CTAGTAAAGGGAA	CTAGTGAAGGGAA	G	N	0.0362718
M00137	Oct1	rs76062012	SNV	13:30716111-30716111	+	2	-3.5	5.5	0.014	0.18	12.86	T	C	-7	-7	0	R	R	0	CTGATAAGGCTGA	CTGATGAGGCTGA	C	N	0.0307622
M00138	Oct1	rs7996034	SNV	13:77099345-77099345	+	1.8	-3.2	5	0.0081	0.095	11.73	T	A	-9	-9	0	D	D	0	CTATTGAAATTTTTAAAAATGTT	CTATTGAAAATTTTAAAAATGTT	A	N	0.0895317
M00138	Oct1	rs7996034	SNV	13:77099345-77099345	+	3.9	-1.3	5.2	0.0019	0.043	22.63	A	T	-14	-14	0	D	D	0	CAAAACTATTGAAAATTTTAAAA	CAAAACTATTGAAATTTTTAAAA	A	Y	0.0895317
M00138	Oct1	rs7996034	SNV	13:77099345-77099345	+	2.2	-3	5.2	0.0062	0.088	14.19	T	A	-8	-8	0	R	R	0	CAACATTTTTAAAAATTTCAATA	CAACATTTTTAAAATTTTCAATA	A	N	0.0895317
M00248	Oct1	rs7996034	SNV	13:77099345-77099345	+	7.8	1.9	5.9	0.000023	0.00052	22.61	T	A	-10	-10	0	D	D	0	ACTATTGAAATT	ACTATTGAAAAT	A	N	0.0895317
M00137	Oct1	rs11842376	SNV	13:77099906-77099906	+	1.8	-3.4	5.2	0.016	0.17	10.62	T	C	-6	-6	0	R	R	0	ACAAAAATCATAA	ACAAAAGTCATAA	T	Y	0.0812672
M00162	Oct1	rs6562956	SNV	13:77103206-77103206	+	4.3	0.6	3.7	0.0018	0.024	13.33	A	G	-9	-9	0	D	D	0	CTGAATTTGACATT	CTGAATTTGGCATT	A	Y	0.0716253
M00136	Oct1	rs7999217	SNV	13:77103226-77103226	+	2.1	-3.5	5.6	0.0037	0.05	13.51	G	T	-5	-5	0	R	R	0	GTGAAGATACATGTT	GTGAAGATAAATGTT	G	Y	0.0794307
M00162	Oct1	rs7991681	SNV	13:77107044-77107044	+	4.2	0.7	3.5	0.002	0.023	11.5	T	C	-10	-10	0	D	D	0	TAACATTACATAGA	TAACATTACACAGA	T	Y	0.0817264
M00137	Oct1	rs7990549	SNV	13:77107135-77107135	+	1.1	-4.4	5.5	0.023	0.23	10	T	C	-6	-6	0	R	R	0	GTAAAAACTAGAA	GTAAAAGCTAGAA	C	N	0.0794307
M00162	Oct1	rs6562957	SNV	13:77107773-77107773	+	4.8	1.8	3	0.0012	0.012	10	A	G	-8	-8	0	R	R	0	CAGAATTTGTTATT	CAGAACTTGTTATT	G	N	0.0785124
M01354	Oct1	rs112785865	SNV	13:77108509-77108509	+	4.3	2.4	1.9	0.0012	0.015	12.5	C	T	-2	-2	0	R	R	0	TCATGTTATCTACGAA	TCATGTTATCTACAAA	T	N	0.0720845
M00137	Oct1	rs17066361	SNV	13:77110100-77110100	+	2	-3.5	5.5	0.014	0.18	12.86	T	G	-7	-7	0	R	R	0	GTTTTAAATGTAA	GTTTTCAATGTAA	T	Y	0.0775941
M00162	Oct1	rs17066361	SNV	13:77110100-77110100	+	6.6	3.8	2.8	0.0002	0.0028	14	T	G	-6	-6	0	R	R	0	CTGTTTTAAATGTA	CTGTTTTCAATGTA	T	Y	0.0775941
M00162	Oct1	rs7992988	SNV	13:77110711-77110711	+	4.5	0.7	3.8	0.0015	0.023	15.33	G	A	-13	-13	0	R	R	0	CGGAATGACAGTTG	TGGAATGACAGTTG	G	Y	0.0775941
M00137	Oct1	rs61180951	SNV	13:77111459-77111459	+	5.4	-0.2	5.6	0.00077	0.046	59.74	T	G	-4	-4	0	D	D	0	CACATAATTTGTA	CACAGAATTTGTA	G	N	0.0684114
M01354	Oct1	rs61180951	SNV	13:77111459-77111459	+	4.8	2.7	2.1	0.00053	0.011	20.75	T	G	-4	-4	0	R	R	0	AGATACAAATTATGTG	AGATACAAATTCTGTG	G	N	0.0684114
M01354	Oct1	rs61180951	SNV	13:77111459-77111459	+	3.6	1.5	2.1	0.0033	0.04	12.12	T	G	-6	-6	0	D	D	0	GGCACATAATTTGTAT	GGCACAGAATTTGTAT	G	N	0.0684114
M00342	Oct1	rs60838012	SNV	13:77111625-77111625	+	3	-2	5	0.0013	0.014	10.77	T	C	-2	-2	0	D	D	0	AATACAAAAG	AACACAAAAG	C	N	0.0775941
M00136	Oct1	rs79690110	SNV	13:77116049-77116049	+	3.9	-1.9	5.8	0.0013	0.026	20	A	G	-6	-6	0	D	D	0	TCGAGTACTCATTTC	TCGAGTGCTCATTTC	A	Y	0.0775941
M00137	Oct1	rs79690110	SNV	13:77116049-77116049	+	2.3	-3.7	6	0.011	0.19	17.27	A	G	-5	-5	0	D	D	0	CGAGTACTCATTT	CGAGTGCTCATTT	A	Y	0.0775941
M00137	Oct1	rs76774955	SNV	13:77116222-77116222	+	2.8	-2.3	5.1	0.0081	0.11	13.58	A	G	-5	-5	0	D	D	0	CTACAAATCATGT	CTACAGATCATGT	G	N	0.0831038
M00137	Oct1	rs17066382	SNV	13:77126957-77126957	+	2	-3.5	5.5	0.014	0.18	12.86	T	C	-7	-7	0	R	R	0	ATTTTAAAAATTA	ATTTTGAAAATTA	T	Y	0.0661157
M00161	Oct1	rs17066382	SNV	13:77126957-77126957	+	6.8	3.6	3.2	0.00013	0.0014	10.77	C	T	-8	-8	0	D	D	0	ATAATTTTCAAAAT	ATAATTTTTAAAAT	T	N	0.0661157
M00137	Oct1	rs7317445	SNV	13:77127812-77127812	+	1.3	-4.2	5.5	0.021	0.22	10.48	T	C	-6	-6	0	R	R	0	CTTCCAACCAGAC	CTTCCAGCCAGAC	T	Y	0.06382
M00135	Oct1	rs1682538	SNV	14:87741122-87741122	+	8.3	4	4.3	0.000018	0.00025	13.89	A	G	-11	-11	0	R	R	0	TGGAATATGGAAATAGTGC	TGGAATACGGAAATAGTGC	G	N	0.178145
M00137	Oct1	rs12889127	SNV	14:87741802-87741802	+	2.7	-3.1	5.8	0.0086	0.15	17.44	A	C	-8	-8	0	R	R	0	CTTGTAACCAACC	CTTGGAACCAACC	C	N	0.180441
M00138	Oct1	rs1155898	SNV	14:87742627-87742627	+	3.5	-0.7	4.2	0.0026	0.032	12.31	A	G	-9	-9	0	R	R	0	AAGAATTTATTTATAGCCCAAAA	AAGAATTTATTTACAGCCCAAAA	A	Y	0.176309
M00137	Oct1	rs1155897	SNV	14:87742769-87742769	+	5.6	0.4	5.2	0.00061	0.034	55.74	T	G	-6	-6	0	R	R	0	AGGATAATAAAGA	AGGATACTAAAGA	T	Y	0.176768
M00161	Oct1	rs1756692	SNV	14:87742999-87742999	+	2.3	-2.3	4.6	0.0033	0.036	10.91	C	T	-8	-8	0	D	D	0	ATGATTTTCGGGCC	ATGATTTTTGGGCC	T	N	0.178145
M00137	Oct1	rs1750682	SNV	14:87743106-87743106	+	1.5	-4.1	5.6	0.019	0.21	11.05	A	G	-6	-6	0	D	D	0	GTTACTATTATCG	GTTACTGTTATCG	G	N	0.177227
M00137	Oct1	rs1750682	SNV	14:87743106-87743106	+	1.1	-4.6	5.7	0.023	0.24	10.43	A	G	-5	-5	0	D	D	0	TTACTATTATCGC	TTACTGTTATCGC	G	N	0.177227
M00137	Oct1	rs1750682	SNV	14:87743106-87743106	+	6.3	4.2	2.1	0.00025	0.0026	10.4	A	G	-5	-5	0	R	R	0	GCGATAATAGTAA	GCGATAACAGTAA	G	N	0.177227
M00138	Oct1	rs8004161	SNV	14:87743257-87743257	+	3.4	-1.8	5.2	0.0028	0.053	18.93	A	T	-14	-14	0	D	D	0	GCTTTGGTGTACAGATTATTTCA	GCTTTGGTGTACAGTTTATTTCA	A	Y	0.176768
M00136	Oct1	rs1756690	SNV	14:87743650-87743650	+	7.4	1.9	5.5	0.000093	0.0042	45.16	T	A	-7	-7	0	D	D	0	GTGCATATGCCTTTA	GTGCATAAGCCTTTA	T	Y	0.176768
M00136	Oct1	rs1756690	SNV	14:87743650-87743650	+	9.6	7.1	2.5	0.0000091	0.00012	13.19	T	A	-10	-10	0	R	R	0	AGGCATATGCACACA	AGGCTTATGCACACA	T	Y	0.176768
M00138	Oct1	rs1756690	SNV	14:87743650-87743650	+	1.3	-4	5.3	0.011	0.13	11.82	T	A	-9	-9	0	D	D	0	GTGTGCATATGCCTTTATCACAG	GTGTGCATAAGCCTTTATCACAG	T	Y	0.176768
M00162	Oct1	rs1756690	SNV	14:87743650-87743650	+	4.1	0.6	3.5	0.0022	0.024	10.91	T	A	-4	-4	0	R	R	0	GATAAAGGCATATG	GATAAAGGCTTATG	T	Y	0.176768
M01354	Oct1	rs138443140	insertion	15:72718691-72718691	+	4	2.2	1.8	0.0019	0.019	10	TATT		-5	-5	0	D	D	0	GAATTTTATTTAGTTT,ACAAACTAAATAAAAT	GAATTTTAGTTTGTTT	-	N	0.235078
M00136	Oct1	rs60702445	SNV	15:72719430-72719430	+	4.2	-1.3	5.5	0.001	0.02	20	A	G	-6	-6	0	D	D	0	GGTTTTATGCACTAT	GGTTTTGTGCACTAT	A	Y	0.0413223
M00138	Oct1	rs60702445	SNV	15:72719430-72719430	+	3	-1.2	4.2	0.0037	0.041	11.08	A	G	-9	-9	0	R	R	0	AGAAAATAGTGCATAAAACCCAA	AGAAAATAGTGCACAAAACCCAA	A	Y	0.0413223
M00138	Oct1	rs10851854	SNV	15:72728228-72728228	+	1.9	-3.1	5	0.0076	0.092	12.11	T	C	-10	-10	0	R	R	0	CATTAACAATGAAGAAGCTGGGT	CATTAACAATGAGGAAGCTGGGT	C	N	0.22865
M00137	Oct1	rs28393893	SNV	15:72737032-72737032	+	1.3	-4.5	5.8	0.021	0.24	11.43	A	C	-6	-6	0	D	D	0	CGAATTATCTAAG	CGAATTCTCTAAG	C	N	0.0684114
M00137	Oct1	rs28393893	SNV	15:72737032-72737032	+	5.1	-0.5	5.6	0.0011	0.053	48.18	A	C	-8	-8	0	R	R	0	TAGATAATTCGTA	TAGAGAATTCGTA	C	N	0.0684114
M01354	Oct1	rs28393893	SNV	15:72737032-72737032	+	5.3	3.2	2.1	0.00021	0.0057	27.14	A	C	-9	-9	0	R	R	0	CTTAGATAATTCGTAC	CTTAGAGAATTCGTAC	C	N	0.0684114
M01354	Oct1	rs28393893	SNV	15:72737032-72737032	+	4.2	2.5	1.7	0.0014	0.014	10	A	C	-7	-7	0	D	D	0	ACGAATTATCTAAGAG	ACGAATTCTCTAAGAG	C	N	0.0684114
M01354	Oct1	rs28393893	SNV	15:72737032-72737032	+	6.2	4.2	2	0.000036	0.0014	38.89	A	C	-11	-11	0	D	D	0	AAGTACGAATTATCTA	AAGTACGAATTCTCTA	C	N	0.0684114
M00138	Oct1	rs2899780	SNV	15:72738115-72738115	+	2.9	-1.4	4.3	0.0039	0.045	11.54	T	C	-13	-13	0	D	D	0	GAAACTTTACTTATATGGATGAA	GAAACTTTACTTACATGGATGAA	T	Y	0.230028
M00138	Oct1	rs2899780	SNV	15:72738115-72738115	+	1.4	-3.9	5.3	0.01	0.12	12	T	C	-10	-10	0	R	R	0	TTGTTCATCCATATAAGTAAAGT	TTGTTCATCCATGTAAGTAAAGT	T	Y	0.230028
M00138	Oct1	rs2899780	SNV	15:72738115-72738115	+	5.9	2.6	3.3	0.00035	0.0048	13.71	T	C	-8	-8	0	R	R	0	TTTTGTTCATCCATATAAGTAAA	TTTTGTTCATCCATGTAAGTAAA	T	Y	0.230028
M00161	Oct1	rs200007637	insertion	15:72742277-72742277	+	5.8	0.9	4.9	0.00029	0.0075	25.86	AT		-2	-8	-6	R	R	0	ATAATTTATATTTT	TTTATTTTCAGTCT	-	N	0.231864
M00195	Oct1	rs200007637	insertion	15:72742277-72742277	+	8	3.7	4.3	0.000043	0.0022	51.16	AT		-3	-9	-6	D	D	0	GAAAATATAAATTAT	AAGACTGAAAATAAA	-	N	0.231864
M00137	Oct1	rs145281580	insertion	15:72742281-72742281	+	7.7	6.1	1.6	0.000024	0.00032	13.33	TC		-2	-4	-2	R	R	0	ATAATAATGATAT	ATAATAATTATTT	-	N	0.231864
M00137	Oct1	rs145281580	insertion	15:72742281-72742281	+	7.7	6.3	1.4	0.000024	0.00025	10.42	TC	CC	-2	-2	0	R	R	0	ATAATAATGATAT	ATAATAATGGTAT	-	N	0.231864
M00162	Oct1	rs145281580	insertion	15:72742281-72742281	+	5.6	2.5	3.1	0.00056	0.0073	13.04	TC		-5	-2	3	R	D	1	AATAATGATATTTT	ATAATTATTATTTA	-	N	0.231864
M00248	Oct1	rs1812842	SNV	15:72745906-72745906	+	7.3	1.6	5.7	0.000032	0.00058	18.12	T	C	-11	-11	0	D	D	0	TCTATGCTATTT	TCTATGCTATTC	T	Y	0.229109
M00137	Oct1	rs12439127	SNV	15:72761523-72761523	+	2.2	-2.9	5.1	0.012	0.14	11.67	A	G	-6	-6	0	D	D	0	ACAATAAAAAAAC	ACAATAGAAAAAC	G	N	0.189164
M00137	Oct1	rs11638897	SNV	15:72771280-72771280	+	1.5	-3.7	5.2	0.019	0.19	10	A	G	-6	-6	0	D	D	0	GCTAAAATGATTC	GCTAAAGTGATTC	G	N	0.230487
M00342	Oct1	rs10518988	SNV	15:72786028-72786028	+	3.9	-1.1	5	0.00075	0.0095	12.67	A	G	-1	-1	0	D	D	0	TAAGCAAAGA	TGAGCAAAGA	G	N	0.229109
M00138	Oct1	rs72735156	SNV	15:72789752-72789752	+	2.5	-1.7	4.2	0.0051	0.051	10	A	G	-9	-9	0	R	R	0	GCAAGTAAACTGATACAAATACT	GCAAGTAAACTGACACAAATACT	A	Y	0.0165289
M00138	Oct1	rs72735156	SNV	15:72789752-72789752	+	1.5	-3.9	5.4	0.0096	0.12	12.5	A	G	-12	-12	0	D	D	0	TTAAGTATTTGTATCAGTTTACT	TTAAGTATTTGTGTCAGTTTACT	A	Y	0.0165289
M00195	Oct1	rs72735156	SNV	15:72789752-72789752	+	5.1	1.8	3.3	0.00071	0.0079	11.13	A	G	-9	-9	0	R	R	0	ACTGATACAAATACT	ACTGACACAAATACT	A	Y	0.0165289
M00342	Oct1	rs72735156	SNV	15:72789752-72789752	+	4.5	-0.5	5	0.00055	0.0071	12.91	A	G	-7	-7	0	R	R	0	GATACAAATA	GACACAAATA	A	Y	0.0165289
M00136	Oct1	rs4146286	SNV	15:72813666-72813666	+	1.1	-5.6	6.7	0.0064	0.1	15.62	G	C	-5	-5	0	R	R	0	TCTATTATACGACTT	TCTATTATAGGACTT	C	N	0.231405
M01354	Oct1	rs4146286	SNV	15:72813666-72813666	+	3.3	1.2	2.1	0.005	0.053	10.6	G	C	-12	-12	0	D	D	0	AAACTTTAAGTCGTAT	AAACTTTAAGTCCTAT	C	N	0.231405
M01354	Oct1	rs4146286	SNV	15:72813666-72813666	+	4.2	2.1	2.1	0.0014	0.021	15	G	C	-10	-10	0	R	R	0	TTATACGACTTAAAGT	TTATAGGACTTAAAGT	C	N	0.231405
M00137	Oct1	rs1963894	SNV	15:72822299-72822299	+	5.8	0.6	5.2	0.00048	0.031	64.58	A	G	-6	-6	0	D	D	0	GAAATAATGATGG	GAAATAGTGATGG	G	N	0.190542
M00137	Oct1	rs10438370	SNV	15:72822876-72822876	+	2.7	-3	5.7	0.0086	0.15	17.44	T	G	-4	-4	0	D	D	0	TATATAACAGAAA	TATAGAACAGAAA	T	Y	0.224518
M00137	Oct1	rs10438370	SNV	15:72822876-72822876	+	1.3	-4.5	5.8	0.021	0.24	11.43	T	G	-7	-7	0	R	R	0	CTGTTATATACGG	CTGTTCTATACGG	T	Y	0.224518
M00162	Oct1	rs10438370	SNV	15:72822876-72822876	+	3.9	0.2	3.7	0.0026	0.03	11.54	T	G	-4	-4	0	R	R	0	GTTTCTGTTATATA	GTTTCTGTTCTATA	T	Y	0.224518
M01354	Oct1	rs3842946	SNV	15:72829049-72829049	+	3.9	1.8	2.1	0.0022	0.03	13.64	G	C	-12	-12	0	D	D	0	TGTGGTTAGTTCGTTA	TGTGGTTAGTTCCTTA	C	N	0.230028
M01354	Oct1	rs3842946	SNV	15:72829049-72829049	+	4	2.1	1.9	0.0019	0.021	11.05	G	C	-4	-4	0	D	D	0	GTTCGTTAATCCACCT	GTTCCTTAATCCACCT	C	N	0.230028
M01354	Oct1	rs3842946	SNV	15:72829049-72829049	+	5.5	4.1	1.4	0.00015	0.0016	10.67	G	C	-6	-6	0	R	R	0	GTGGATTAACGAACTA	GTGGATTAAGGAACTA	C	N	0.230028
M01354	Oct1	rs3842946	SNV	15:72829049-72829049	+	4.4	2.4	2	0.001	0.015	15	G	C	-10	-10	0	R	R	0	ATTAACGAACTAACCA	ATTAAGGAACTAACCA	C	N	0.230028
M00137	Oct1	rs2415135	SNV	15:72831867-72831867	+	1.5	-3.9	5.4	0.019	0.2	10.53	A	G	-6	-6	0	D	D	0	AGAGCAAGCATTA	AGAGCAGGCATTA	G	N	0.231405
M00137	Oct1	rs16957095	SNV	15:72836390-72836390	+	4.7	-0.5	5.2	0.0016	0.053	33.13	A	C	-6	-6	0	D	D	0	GTAGTAATTGGCA	GTAGTACTTGGCA	C	N	0.0422406
M00138	Oct1	rs16957095	SNV	15:72836390-72836390	+	10.2	8.2	2	0.0000024	0.000033	13.75	A	C	-7	-7	0	R	R	0	GTATATATATGCCAATTACTACC	GTATATATATGCCAAGTACTACC	C	N	0.0422406
M00248	Oct1	rs16957095	SNV	15:72836390-72836390	+	7.3	1.5	5.8	0.000032	0.0006	18.75	A	C	-1	-1	0	R	R	0	TATATGCCAATT	TATATGCCAAGT	C	N	0.0422406
M00137	Oct1	rs7175376	SNV	15:72842192-72842192	+	2.9	-1.3	4.2	0.0075	0.076	10.13	T	C	-7	-7	0	R	R	0	CATCCAATCAAGA	CATCCGATCAAGA	C	N	0.0417815
M00137	Oct1	rs4777514	SNV	15:72846579-72846579	+	1.9	-3.3	5.2	0.015	0.16	10.67	T	G	-6	-6	0	R	R	0	ATTCTAATCCTGG	ATTCTACTCCTGG	T	Y	0.230946
M00195	Oct1	rs4777514	SNV	15:72846579-72846579	+	3.8	-0.8	4.6	0.002	0.034	17	T	G	-4	-4	0	R	R	0	AGCAATTCTAATCCT	AGCAATTCTACTCCT	T	Y	0.230946
M00137	Oct1	rs4777516	SNV	15:72849867-72849867	+	2.6	-2.9	5.5	0.0092	0.14	15.22	T	C	-7	-7	0	R	R	0	CAGCTAAAGAAAC	CAGCTGAAGAAAC	C	N	0.189624
M00248	Oct1	rs138942136	deletion	15:72854319-72854323	+	3.1	-5.5	8.6	0.0003	0.0083	27.67	AAAAT		1	-5	-6	R	R	0	TTTATTTTATTT	TTATTTTTTATT	AAAAT	Y	0.0261708
M00138	Oct1	rs8037282	SNV	15:72873727-72873727	+	2.1	-2.3	4.4	0.0066	0.066	10	T	C	-13	-13	0	D	D	0	TTGTGTTAATTGCTATACGGCAC	TTGTGTTAATTGCCATACGGCAC	T	Y	0.229109
M00248	Oct1	rs8037282	SNV	15:72873727-72873727	+	6	0.5	5.5	0.000071	0.00093	13.1	C	T	-6	-6	0	R	R	0	CGTATGGCAATT	CGTATAGCAATT	T	N	0.229109
M00162	Oct1	rs4777517	SNV	15:72875842-72875842	+	2.7	-1.2	3.9	0.0063	0.063	10	G	A	-13	-13	0	R	R	0	CGGCCTAGAATACT	TGGCCTAGAATACT	A	N	0.22865
M00137	Oct1	rs60427113	SNV	16:7064294-7064294	+	2.8	-2.4	5.2	0.0081	0.12	14.81	A	G	-6	-6	0	D	D	0	ACTACAATGTTAG	ACTACAGTGTTAG	A	Y	0.0785124
M00136	Oct1	rs2061815	SNV	16:7070643-7070643	+	4.1	-1	5.1	0.0011	0.018	16.36	T	C	-8	-8	0	R	R	0	ATACAAATTCATCAC	ATACAAGTTCATCAC	C	N	0.0876951
M00138	Oct1	rs2061815	SNV	16:7070643-7070643	+	5.9	3	2.9	0.00035	0.0037	10.57	T	C	-8	-8	0	R	R	0	TTCTGTTAATACAAATTCATCAC	TTCTGTTAATACAAGTTCATCAC	C	N	0.0876951
M00195	Oct1	rs2061815	SNV	16:7070643-7070643	+	5.9	3	2.9	0.00035	0.0036	10.29	T	C	-4	-4	0	R	R	0	GTTAATACAAATTCA	GTTAATACAAGTTCA	C	N	0.0876951
M00248	Oct1	rs2061815	SNV	16:7070643-7070643	+	3.2	-2.7	5.9	0.00029	0.0033	11.38	T	C	-2	-2	0	R	R	0	TTAATACAAATT	TTAATACAAGTT	C	N	0.0876951
M00135	Oct1	rs2061811	SNV	16:7071425-7071425	+	9.5	3.8	5.7	0.0000076	0.00027	35.53	A	G	-5	-5	0	R	R	0	ACATATATACAAATATATA	ACATATATACAAACATATA	A	Y	0.087236
M00136	Oct1	rs2061811	SNV	16:7071425-7071425	+	1.8	-3.7	5.5	0.0044	0.054	12.27	A	G	-6	-6	0	D	D	0	TTATATATTTGTATA	TTATATGTTTGTATA	A	Y	0.087236
M00137	Oct1	rs2061811	SNV	16:7071425-7071425	+	2.2	-3.4	5.6	0.012	0.17	14.17	A	G	-5	-5	0	D	D	0	TATATATTTGTAT	TATATGTTTGTAT	A	Y	0.087236
M00138	Oct1	rs2061811	SNV	16:7071425-7071425	+	7.8	3.5	4.3	0.000052	0.0026	50	A	G	-9	-9	0	R	R	0	ACATATATACAAATATATAAAAA	ACATATATACAAACATATAAAAA	A	Y	0.087236
M00138	Oct1	rs2061811	SNV	16:7071425-7071425	+	1.9	-3.4	5.3	0.0076	0.1	13.16	A	G	-12	-12	0	D	D	0	TGTTTTTTATATATTTGTATATA	TGTTTTTTATATGTTTGTATATA	A	Y	0.087236
M00138	Oct1	rs2061811	SNV	16:7071425-7071425	+	11.4	8	3.4	0.00000036	0.000042	116.67	A	G	-7	-7	0	R	R	0	AAACATATATACAAATATATAAA	AAACATATATACAAACATATAAA	A	Y	0.087236
M00162	Oct1	rs2061811	SNV	16:7071425-7071425	+	4.8	1.6	3.2	0.0012	0.013	10.83	A	G	-3	-3	0	D	D	0	TATATTTGTATATA	TATGTTTGTATATA	A	Y	0.087236
M00195	Oct1	rs2061811	SNV	16:7071425-7071425	+	7	3.9	3.1	0.00013	0.0019	14.62	A	G	-3	-3	0	R	R	0	ATATATACAAATATA	ATATATACAAACATA	A	Y	0.087236
M00248	Oct1	rs2061811	SNV	16:7071425-7071425	+	1.2	-5.1	6.3	0.00069	0.0073	10.58	A	G	-1	-1	0	R	R	0	TATATACAAATA	TATATACAAACA	A	Y	0.087236
M01354	Oct1	rs2061811	SNV	16:7071425-7071425	+	4.6	2.7	1.9	0.00072	0.011	15.28	A	G	-6	-6	0	R	R	0	ATATACAAATATATAA	ATATACAAACATATAA	A	Y	0.087236
M01354	Oct1	rs2061811	SNV	16:7071425-7071425	+	4	2.2	1.8	0.0019	0.019	10	A	G	-7	-7	0	D	D	0	TTTATATATTTGTATA	TTTATATGTTTGTATA	A	Y	0.087236
M01354	Oct1	rs2061811	SNV	16:7071425-7071425	+	4.3	2.6	1.7	0.0012	0.012	10	A	G	-5	-5	0	R	R	0	TATATACAAATATATA	TATATACAAACATATA	A	Y	0.087236
M00162	Oct1	rs73988169	SNV	17:29082640-29082640	+	7	4.3	2.7	0.00013	0.0018	13.85	T	G	-2	-2	0	R	R	0	CAGAATAAGATATA	CAGAATAAGATCTA	T	Y	0.0367309
M00137	Oct1	rs7213224	SNV	17:29109096-29109096	+	2.7	-2.7	5.4	0.0086	0.13	15.12	T	G	-6	-6	0	R	R	0	TTGTTAACCAGGC	TTGTTACCCAGGC	G	N	0.0362718
M00195	Oct1	rs7213224	SNV	17:29109096-29109096	+	1.6	-3.1	4.7	0.009	0.092	10.22	T	G	-4	-4	0	R	R	0	CACTTTGTTAACCAG	CACTTTGTTACCCAG	G	N	0.0362718
M00138	Oct1	rs75949371	SNV	17:29121408-29121408	+	6	0.9	5.1	0.00033	0.014	42.42	A	G	-12	-12	0	D	D	0	ATAGAAAAATGGATAAAAGACAT	ATAGAAAAATGGGTAAAAGACAT	G	N	0.00321396
M00137	Oct1	rs143277488	SNV	17:29128314-29128314	+	4.7	-0.8	5.5	0.0016	0.061	38.12	A	C	-5	-5	0	D	D	0	TTTCTAATAACTT	TTTCTCATAACTT	A	Y	0.00229568
M00195	Oct1	rs143277488	SNV	17:29128314-29128314	+	2.1	-2.8	4.9	0.0065	0.082	12.62	A	C	-9	-9	0	D	D	0	TTACTTTCTAATAAC	TTACTTTCTCATAAC	A	Y	0.00229568
M00137	Oct1	rs148230483	SNV	17:29140222-29140222	+	6.7	1.2	5.5	0.00014	0.022	157.14	T	C	-7	-7	0	R	R	0	GTCTTAATGATGT	GTCTTGATGATGT	C	N	0.00413223
M00135	Oct1	rs73988193	SNV	17:29165452-29165452	+	2	-3.5	5.5	0.00069	0.0072	10.43	G	C	-8	-8	0	D	D	0	CTCATAAAGTAAATATTAT	CTCATAAACTAAATATTAT	G	Y	0.0509642
M00138	Oct1	rs75439267	SNV	17:29240091-29240091	+	2.3	-2.1	4.4	0.0058	0.061	10.52	T	G	-9	-9	0	R	R	0	ATTTTGTCTTGCAAAAGAGAAAA	ATTTTGTCTTGCACAAGAGAAAA	T	Y	0.0541781
M00135	Oct1	rs34484088	SNV	17:29268402-29268402	+	2.7	-2.7	5.4	0.00048	0.0053	11.04	G	T	-8	-8	0	D	D	0	TGTAAACTGCTAATTTTGT	TGTAAACTTCTAATTTTGT	G	Y	0.146006
M00162	Oct1	rs34484088	SNV	17:29268402-29268402	+	5.9	2.7	3.2	0.00041	0.0063	15.37	T	G	-4	-4	0	R	R	0	CAAAATTAGAAGTT	CAAAATTAGCAGTT	G	N	0.146006
M00137	Oct1	rs113910932	SNV	17:29271615-29271615	+	3	-2.2	5.2	0.007	0.11	15.71	T	C	-6	-6	0	R	R	0	CCTGTAATCCCAA	CCTGTAGTCCCAA	T	Y	0.179522
M00136	Oct1	rs11868597	SNV	17:29273478-29273478	+	4.7	-1	5.7	0.00075	0.018	24	A	C	-6	-6	0	D	D	0	AGTGATATGCCCACC	AGTGATCTGCCCACC	C	N	0.116621
M00138	Oct1	rs16968287	SNV	17:29275101-29275101	+	4.6	1.1	3.5	0.0011	0.012	10.91	A	G	-8	-8	0	D	D	0	AATGTTTTACGTAAAAGGTGTGT	AATGTTTTGCGTAAAAGGTGTGT	G	N	0.182277
M00342	Oct1	rs16968287	SNV	17:29275101-29275101	+	5.7	1.6	4.1	0.00026	0.0027	10.38	G	A	-5	-5	0	R	R	0	TACGCAAAAC	TACGTAAAAC	G	Y	0.182277
M01354	Oct1	rs16968287	SNV	17:29275101-29275101	+	3.3	1.1	2.2	0.005	0.059	11.8	A	G	-7	-7	0	D	D	0	ATGTTTTACGTAAAAG	ATGTTTTGCGTAAAAG	G	N	0.182277
M01354	Oct1	rs16968287	SNV	17:29275101-29275101	+	2.9	0.6	2.3	0.0085	0.092	10.82	A	G	-11	-11	0	D	D	0	TGGAATGTTTTACGTA	TGGAATGTTTTGCGTA	G	N	0.182277
M00195	Oct1	rs8079412	SNV	17:29277114-29277114	+	1.8	-2.8	4.6	0.0079	0.082	10.38	T	A	-5	-5	0	R	R	0	GACTGTATAACTCAT	GACTGTATATCTCAT	T	Y	0.181818
M00248	Oct1	rs9890402	SNV	17:29278526-29278526	+	2.3	-3.7	6	0.00044	0.0047	10.68	A	T	-8	-8	0	D	D	0	TTTTTTTTAATT	TTTTTTTTTATT	A	Y	0.177686
M00137	Oct1	rs9674612	SNV	17:29293452-29293452	+	3.7	-1.2	4.9	0.004	0.073	18.25	T	G	-6	-6	0	R	R	0	TAAATAAATAAAA	TAAATACATAAAA	G	N	0.163912
M00138	Oct1	rs9674612	SNV	17:29293452-29293452	+	7.1	3.8	3.3	0.00011	0.0021	19.09	G	T	-13	-13	0	R	R	0	AAATAAATACATAAAAATAAATA	AAATAAATAAATAAAAATAAATA	G	Y	0.163912
M00138	Oct1	rs9674612	SNV	17:29293452-29293452	+	4.9	0.6	4.3	0.00085	0.016	18.82	T	G	-9	-9	0	R	R	0	AAATAAATAAATAAATAAAAATA	AAATAAATAAATACATAAAAATA	G	N	0.163912
M00162	Oct1	rs9674612	SNV	17:29293452-29293452	+	5.1	2	3.1	0.0009	0.01	11.11	G	T	-1	-1	0	R	R	0	AATAAATAAATACA	AATAAATAAATAAA	G	Y	0.163912
M00195	Oct1	rs9674612	SNV	17:29293452-29293452	+	3.4	-1	4.4	0.0027	0.037	13.7	T	G	-5	-5	0	R	R	0	AAATAAATAAATAAA	AAATAAATACATAAA	G	N	0.163912
M00248	Oct1	rs9674612	SNV	17:29293452-29293452	+	3.1	-2.8	5.9	0.0003	0.0034	11.33	T	G	-11	-11	0	D	D	0	TTTATTTTTATT	TTTATTTTTATG	G	N	0.163912
M00136	Oct1	rs7208991	SNV	17:29301709-29301709	+	1	-4.9	5.9	0.0067	0.082	12.24	A	T	-6	-6	0	D	D	0	ATTATTATTTTTTGA	ATTATTTTTTTTTGA	T	N	0.158402
M00137	Oct1	rs7208991	SNV	17:29301709-29301709	+	5.5	1.3	4.2	0.00069	0.021	30.43	A	T	-8	-8	0	R	R	0	AAAATAATAATAA	AAAAAAATAATAA	T	N	0.158402
M00138	Oct1	rs7208991	SNV	17:29301709-29301709	+	3.3	-2.4	5.7	0.0029	0.069	23.79	A	T	-13	-13	0	R	R	0	CTCAAAAAATAATAATAATAATA	CTCAAAAAAAAATAATAATAATA	T	N	0.158402
M00138	Oct1	rs7208991	SNV	17:29301709-29301709	+	8.2	2.3	5.9	0.000033	0.0058	175.76	A	T	-14	-14	0	D	D	0	TTATTATTATTATTATTTTTTGA	TTATTATTATTATTTTTTTTTGA	T	N	0.158402
M00161	Oct1	rs7208991	SNV	17:29301709-29301709	+	4	-0.1	4.1	0.0011	0.013	11.82	A	T	-9	-9	0	D	D	0	ATTATTATTATTTT	ATTATTATTTTTTT	T	N	0.158402
M00195	Oct1	rs7208991	SNV	17:29301709-29301709	+	4.4	0.6	3.8	0.0013	0.016	12.31	A	T	-9	-9	0	R	R	0	AAAAATAATAATAAT	AAAAAAAATAATAAT	T	N	0.158402
M01354	Oct1	rs7208991	SNV	17:29301709-29301709	+	3.8	1.7	2.1	0.0025	0.033	13.2	A	T	-9	-9	0	R	R	0	AAAAAATAATAATAAT	AAAAAAAAATAATAAT	T	N	0.158402
M01354	Oct1	rs7208991	SNV	17:29301709-29301709	+	2.6	0.3	2.3	0.012	0.12	10	A	T	-7	-7	0	D	D	0	TATTATTATTTTTTGA	TATTATTTTTTTTTGA	T	N	0.158402
M01354	Oct1	rs7208991	SNV	17:29301709-29301709	+	5	2.8	2.2	0.00037	0.0096	25.95	A	T	-11	-11	0	D	D	0	TTATTATTATTATTTT	TTATTATTATTTTTTT	T	N	0.158402
M00137	Oct1	rs7208589	SNV	17:29302050-29302050	+	1.8	-3.8	5.6	0.016	0.19	11.88	T	C	-6	-6	0	R	R	0	AGGATTATAAGTG	AGGATTGTAAGTG	C	N	0.176309
M00162	Oct1	rs67257819	deletion	17:29303008-29303008	+	4.3	1	3.3	0.0018	0.019	10.56	T		-6	-7	-1	D	D	0	AAAAAATAAATACT	AAAAAAAAAATACT	T	Y	0.150597
M00138	Oct1	rs73267779	SNV	17:29319787-29319787	+	1.2	-3.8	5	0.012	0.12	10	A	T	-13	-13	0	R	R	0	AAACAAAAATTTAACTGAGTGTG	AAACAAAAAATTAACTGAGTGTG	T	N	0.131313
M00138	Oct1	rs73267779	SNV	17:29319787-29319787	+	2.7	-2.5	5.2	0.0045	0.072	16	A	T	-14	-14	0	D	D	0	CCACACTCAGTTAAATTTTTGTT	CCACACTCAGTTAATTTTTTGTT	T	N	0.131313
M00138	Oct1	rs9907225	SNV	17:29319956-29319956	+	4.2	-1.2	5.4	0.0015	0.041	27.33	T	C	-10	-10	0	R	R	0	AATGTAAACTGTATAAGTACAAA	AATGTAAACTGTGTAAGTACAAA	C	N	0.179063
M01354	Oct1	rs9907225	SNV	17:29319956-29319956	+	3.8	1.9	1.9	0.0025	0.027	10.8	T	C	-9	-9	0	D	D	0	TTGTACTTATACAGTT	TTGTACTTACACAGTT	C	N	0.179063
M00136	Oct1	rs10221201	SNV	17:29326501-29326501	+	5.7	2	3.7	0.00037	0.0039	10.54	T	C	-5	-5	0	D	D	0	CTGGATATTCCAAAT	CTGGACATTCCAAAT	C	N	0.115702
M00136	Oct1	rs10221201	SNV	17:29326501-29326501	+	5.4	-0.2	5.6	0.00045	0.012	26.67	T	C	-8	-8	0	R	R	0	TGGAATATCCAGGGT	TGGAATGTCCAGGGT	C	N	0.115702
M00138	Oct1	rs7210955	SNV	17:29328208-29328208	+	3.8	-1	4.8	0.0021	0.037	17.62	A	T	-14	-14	0	D	D	0	TAAAAAAAATGGTAAGTCCTTTA	TAAAAAAAATGGTATGTCCTTTA	T	N	0.161616
M00162	Oct1	rs7210955	SNV	17:29328208-29328208	+	5	1.4	3.6	0.00099	0.015	15.15	T	A	-10	-10	0	D	D	0	AAAAATGGTATGTC	AAAAATGGTAAGTC	T	Y	0.161616
M00137	Oct1	rs114525592	SNV	17:31927404-31927404	+	3	-1.1	4.1	0.007	0.07	10	T	A	-4	-4	0	D	D	0	AGAGTAATTTCTG	AGAGAAATTTCTG	A	N	0.0087236
M00195	Oct1	rs35815918	SNV	17:31932350-31932350	+	5.1	0.8	4.3	0.00071	0.014	19.72	T	G	-5	-5	0	R	R	0	GACCCTGCAAAGGAG	GACCCTGCACAGGAG	G	N	0.0573921
M00138	Oct1	rs16968647	SNV	17:31935822-31935822	+	5.2	1.2	4	0.00067	0.012	17.91	T	C	-10	-10	0	R	R	0	AAGAACGAATGCAGAAGAAGTAA	AAGAACGAATGCGGAAGAAGTAA	T	Y	0.056933
M00137	Oct1	rs1434591	SNV	17:31939929-31939929	+	4.2	-0.1	4.3	0.0026	0.044	16.92	A	T	-8	-8	0	R	R	0	GAGATAATGGACT	GAGAAAATGGACT	A	Y	0.0339761
M01354	Oct1	rs1434591	SNV	17:31939929-31939929	+	3.1	0.9	2.2	0.0065	0.07	10.77	A	T	-9	-9	0	R	R	0	AAGAGATAATGGACTT	AAGAGAAAATGGACTT	A	Y	0.0339761
M01354	Oct1	rs1434591	SNV	17:31939929-31939929	+	3.3	1.2	2.1	0.005	0.053	10.6	A	T	-11	-11	0	D	D	0	GTAAGTCCATTATCTC	GTAAGTCCATTTTCTC	A	Y	0.0339761
M00161	Oct1	rs35981285	SNV	17:31943592-31943592	+	6	2.7	3.3	0.00025	0.0026	10.4	A	T	-3	-3	0	D	D	0	CTGATTCTCATTCT	CTGTTTCTCATTCT	A	Y	0.0339761
M00195	Oct1	rs35981285	SNV	17:31943592-31943592	+	7.2	4.3	2.9	0.0001	0.0014	14	A	T	-3	-3	0	R	R	0	GAGAATGAGAATCAG	GAGAATGAGAAACAG	A	Y	0.0339761
M00136	Oct1	rs34202818	SNV	17:31943918-31943918	+	4.1	-1.5	5.6	0.0011	0.022	20	A	G	-6	-6	0	D	D	0	TGAAATATGTACTAG	TGAAATGTGTACTAG	A	Y	0.0482094
M00138	Oct1	rs34202818	SNV	17:31943918-31943918	+	3.5	-0.7	4.2	0.0026	0.032	12.31	A	G	-9	-9	0	R	R	0	GAAAGCTAGTACATATTTCAATG	GAAAGCTAGTACACATTTCAATG	A	Y	0.0482094
M00136	Oct1	rs8073522	SNV	17:31944863-31944863	+	3.1	-2.4	5.5	0.0021	0.032	15.24	T	C	-8	-8	0	R	R	0	GTAATTATTGATATA	GTAATTGTTGATATA	T	Y	0.0344353
M00137	Oct1	rs8073522	SNV	17:31944863-31944863	+	7.2	5.6	1.6	0.000061	0.00061	10	T	C	-3	-3	0	R	R	0	CACGTAATTATTG	CACGTAATTGTTG	T	Y	0.0344353
M00137	Oct1	rs8073522	SNV	17:31944863-31944863	+	7.3	5.4	1.9	0.00005	0.00077	15.4	T	C	-4	-4	0	D	D	0	TCAATAATTACGT	TCAACAATTACGT	T	Y	0.0344353
M00137	Oct1	rs8073522	SNV	17:31944863-31944863	+	1.2	-4.4	5.6	0.022	0.23	10.45	T	C	-6	-6	0	R	R	0	GTAATTATTGATA	GTAATTGTTGATA	T	Y	0.0344353
M00137	Oct1	rs8073522	SNV	17:31944863-31944863	+	2	-3.7	5.7	0.014	0.19	13.57	T	C	-7	-7	0	R	R	0	TAATTATTGATAT	TAATTGTTGATAT	T	Y	0.0344353
M00138	Oct1	rs8073522	SNV	17:31944863-31944863	+	4.5	0.3	4.2	0.0012	0.019	15.83	T	C	-13	-13	0	D	D	0	ATAATTATATCAATAATTACGTG	ATAATTATATCAACAATTACGTG	T	Y	0.0344353
M00138	Oct1	rs8073522	SNV	17:31944863-31944863	+	8.7	5.3	3.4	0.000018	0.00061	33.89	T	C	-15	-15	0	D	D	0	GAATAATTATATCAATAATTACG	GAATAATTATATCAACAATTACG	T	Y	0.0344353
M00138	Oct1	rs8073522	SNV	17:31944863-31944863	+	9.8	6.6	3.2	0.0000043	0.00018	41.86	T	C	-14	-14	0	R	R	0	ACGTAATTATTGATATAATTATT	ACGTAATTGTTGATATAATTATT	T	Y	0.0344353
M01354	Oct1	rs8073522	SNV	17:31944863-31944863	+	3.9	2	1.9	0.0022	0.024	10.91	T	C	-9	-9	0	D	D	0	TTATATCAATAATTAC	TTATATCAACAATTAC	T	Y	0.0344353
M01354	Oct1	rs8073522	SNV	17:31944863-31944863	+	5	3.2	1.8	0.00037	0.0057	15.41	T	C	-4	-4	0	R	R	0	AACACGTAATTATTGA	AACACGTAATTGTTGA	T	Y	0.0344353
M01354	Oct1	rs8073522	SNV	17:31944863-31944863	+	7.2	5.3	1.9	0.0000034	0.00021	61.76	T	C	-6	-6	0	D	D	0	TATCAATAATTACGTG	TATCAACAATTACGTG	T	Y	0.0344353
M01354	Oct1	rs8073522	SNV	17:31944863-31944863	+	5.4	3.5	1.9	0.00018	0.0039	21.67	T	C	-7	-7	0	R	R	0	ACGTAATTATTGATAT	ACGTAATTGTTGATAT	T	Y	0.0344353
M01354	Oct1	rs8073522	SNV	17:31944863-31944863	+	5.1	3.4	1.7	0.00031	0.0044	14.19	T	C	-10	-10	0	D	D	0	ATTATATCAATAATTA	ATTATATCAACAATTA	T	Y	0.0344353
M01354	Oct1	rs8073522	SNV	17:31944863-31944863	+	5	3.2	1.8	0.00037	0.0057	15.41	T	C	-8	-8	0	R	R	0	CGTAATTATTGATATA	CGTAATTGTTGATATA	T	Y	0.0344353
M00136	Oct1	rs34635308	SNV	17:31948360-31948360	+	5.7	2	3.7	0.00037	0.0039	10.54	A	G	-9	-9	0	R	R	0	ATAAATATTTACTGA	ATAAACATTTACTGA	G	N	0.0477502
M00136	Oct1	rs34635308	SNV	17:31948360-31948360	+	5.2	-0.3	5.5	0.00053	0.013	24.53	A	G	-6	-6	0	D	D	0	GTAAATATTTATTAG	GTAAATGTTTATTAG	G	N	0.0477502
M00137	Oct1	rs34635308	SNV	17:31948360-31948360	+	2.2	-3.4	5.6	0.012	0.17	14.17	A	G	-5	-5	0	D	D	0	TAAATATTTATTA	TAAATGTTTATTA	G	N	0.0477502
M00138	Oct1	rs34635308	SNV	17:31948360-31948360	+	3	-1.3	4.3	0.0037	0.043	11.62	A	G	-9	-9	0	R	R	0	TGCATCTAATAAATATTTACTGA	TGCATCTAATAAACATTTACTGA	G	N	0.0477502
M00248	Oct1	rs34635308	SNV	17:31948360-31948360	+	3.9	-1.7	5.6	0.00022	0.0022	10	G	A	-5	-5	0	D	D	0	TAAATGTTTATT	TAAATATTTATT	G	Y	0.0477502
M01354	Oct1	rs34635308	SNV	17:31948360-31948360	+	4	2.2	1.8	0.0019	0.019	10	A	G	-7	-7	0	D	D	0	AGTAAATATTTATTAG	AGTAAATGTTTATTAG	G	N	0.0477502
M01354	Oct1	rs34635308	SNV	17:31948360-31948360	+	5.8	4.1	1.7	0.000083	0.0016	19.28	A	G	-5	-5	0	R	R	0	ATCTAATAAATATTTA	ATCTAATAAACATTTA	G	N	0.0477502
M01354	Oct1	rs34635308	SNV	17:31948360-31948360	+	4.2	2.3	1.9	0.0014	0.017	12.14	A	G	-11	-11	0	D	D	0	AGTCAGTAAATATTTA	AGTCAGTAAATGTTTA	G	N	0.0477502
M00136	Oct1	rs58404255	SNV	17:31949421-31949421	+	1.1	-4.4	5.5	0.0064	0.069	10.78	T	C	-8	-8	0	R	R	0	GTGTGTATGTGTGTC	GTGTGTGTGTGTGTC	C	N	0.033517
M00137	Oct1	rs116708089	SNV	17:31951588-31951588	+	2.9	-2.3	5.2	0.0075	0.11	14.67	A	G	-6	-6	0	D	D	0	TACACAATATCCT	TACACAGTATCCT	G	N	0.010101
M00137	Oct1	rs12103895	SNV	17:31957539-31957539	+	2.4	-3.1	5.5	0.011	0.15	13.64	T	G	-7	-7	0	R	R	0	GACATAAGTGCAC	GACATCAGTGCAC	G	N	0.0293848
M00137	Oct1	rs116779480	SNV	17:31963769-31963769	+	4	-1.4	5.4	0.0032	0.08	25	A	C	-5	-5	0	D	D	0	CACACAAATATGA	CACACCAATATGA	C	N	0.0293848
M00137	Oct1	rs73275017	SNV	17:33775513-33775513	+	3.2	-2.3	5.5	0.006	0.11	18.33	A	G	-6	-6	0	D	D	0	CTCATAACCTTTT	CTCATAGCCTTTT	G	N	0.0982553
M00138	Oct1	rs4796084	SNV	17:33777003-33777003	+	7.7	4.8	2.9	0.000059	0.00093	15.76	A	G	-9	-9	0	R	R	0	TAATATATATGTATGATCCGTAA	TAATATATATGTACGATCCGTAA	A	Y	0.129017
M00136	Oct1	rs7214197	SNV	17:33777798-33777798	+	3.5	-1.9	5.4	0.0016	0.026	16.25	A	T	-7	-7	0	R	R	0	TTACCTATGCGTTTA	TTACCTAAGCGTTTA	G	N	0.0890725
M00138	Oct1	rs7214197	SNV	17:33777798-33777798	+	7.2	3.3	3.9	0.0001	0.0029	29	A	G	-12	-12	0	D	D	0	GATAATAAACGCATAGGTAACTA	GATAATAAACGCGTAGGTAACTA	G	N	0.0890725
M00162	Oct1	rs7214197	SNV	17:33777798-33777798	+	2.9	-1.2	4.1	0.0055	0.063	11.45	G	T	-1	-1	0	R	R	0	TATAGTTACCTACG	TATAGTTACCTAAG	G	Y	0.0890725
M01354	Oct1	rs7214197	SNV	17:33777798-33777798	+	4.5	2.8	1.7	0.00087	0.0096	11.03	G	"A;T"	-13	-13	0	D	D	0	AGATAATAAACGCGTA	"AGATAATAAACGCATA;AGATAATAAACGCTTA"	G	Y	0.0890725
M01354	Oct1	rs7214197	SNV	17:33777798-33777798	+	6.4	4.9	1.5	0.000023	0.00044	19.13	G	T	-14	-14	0	R	R	0	ACGCGTTTATTATCTT	AAGCGTTTATTATCTT	G	Y	0.0890725
M00162	Oct1	rs12601979	SNV	17:33784705-33784705	+	4.4	0.9	3.5	0.0017	0.02	11.76	G	A	-6	-6	0	D	D	0	GAATACGGCATACC	GAATACAGCATACC	A	N	0.0780533
M00162	Oct1	rs12601979	SNV	17:33784705-33784705	+	3.7	0.2	3.5	0.003	0.03	10	G	A	-5	-5	0	R	R	0	CGGTATGCCGTATT	CGGTATGCTGTATT	A	N	0.0780533
M00137	Oct1	rs4796085	SNV	17:33785630-33785630	+	3.6	-1.9	5.5	0.0044	0.098	22.27	T	C	-7	-7	0	R	R	0	GACCTAATGGAGC	GACCTGATGGAGC	C	N	0.0780533
M00137	Oct1	rs8076783	SNV	17:33799974-33799974	+	3	-2.1	5.1	0.007	0.11	15.71	T	C	-6	-6	0	R	R	0	ACAATAAACAAGC	ACAATAGACAAGC	C	N	0.0688705
M00138	Oct1	rs8069360	SNV	17:33804286-33804286	+	3.8	-0.1	3.9	0.0021	0.024	11.43	T	C	-10	-10	0	R	R	0	TAATCCACATCCATAAACGGTGA	TAATCCACATCCGTAAACGGTGA	T	Y	0.0693297
M00138	Oct1	rs34406117	SNV	17:51519876-51519876	+	4.3	0.9	3.4	0.0014	0.014	10	T	C	-15	-15	0	D	D	0	AAACAAAAACAAAAATAAAACAA	AAACAAAAACAAAAACAAAACAA	C	N	0.0371901
M00137	Oct1	rs7215341	SNV	17:51520986-51520986	+	2.4	-3.2	5.6	0.011	0.16	14.55	A	C	-5	-5	0	D	D	0	TTAATAACAGCAC	TTAATCACAGCAC	C	N	0.0472911
M00137	Oct1	rs34690046	SNV	17:51523462-51523462	+	4.7	-0.5	5.2	0.0016	0.053	33.13	T	C	-6	-6	0	R	R	0	AACATAATTTGGA	AACATAGTTTGGA	T	Y	0.0477502
M00137	Oct1	rs34403146	SNV	17:51523480-51523480	+	2.5	-2.7	5.2	0.0099	0.13	13.13	A	G	-6	-6	0	D	D	0	ATGCCAATAAAAA	ATGCCAGTAAAAA	A	Y	0.0371901
M00195	Oct1	rs34403146	SNV	17:51523480-51523480	+	5.7	2.7	3	0.00043	0.0044	10.23	A	G	-10	-10	0	D	D	0	GCAAATGCCAATAAA	GCAAATGCCAGTAAA	A	Y	0.0371901
M00138	Oct1	rs1502511	SNV	17:51524050-51524050	+	3.5	-1.4	4.9	0.0026	0.045	17.31	T	G	-9	-9	0	R	R	0	CTTCATTTATTCAACTCCCATCA	CTTCATTTATTCACCTCCCATCA	G	N	0.0482094
M00195	Oct1	rs1502511	SNV	17:51524050-51524050	+	1.8	-3	4.8	0.0079	0.089	11.27	T	G	-5	-5	0	R	R	0	ATTTATTCAACTCCC	ATTTATTCACCTCCC	G	N	0.0482094
M00137	Oct1	rs2877476	SNV	17:51524491-51524491	+	1.7	-3.9	5.6	0.016	0.2	12.5	A	G	-5	-5	0	D	D	0	TGTATATATGTAT	TGTATGTATGTAT	A	Y	0.0463728
M00138	Oct1	rs2877476	SNV	17:51524491-51524491	+	4	-0.3	4.3	0.0018	0.026	14.44	A	G	-9	-9	0	R	R	0	ACAGCTATACATATATACAGAAT	ACAGCTATACATACATACAGAAT	A	Y	0.0463728
M00138	Oct1	rs2877476	SNV	17:51524491-51524491	+	6.5	3.2	3.3	0.0002	0.0032	16	A	G	-14	-14	0	D	D	0	TTCATATTCTGTATATATGTATA	TTCATATTCTGTATGTATGTATA	A	Y	0.0463728
M00138	Oct1	rs2877476	SNV	17:51524491-51524491	+	2.3	-3	5.3	0.0058	0.088	15.17	A	G	-12	-12	0	D	D	0	CATATTCTGTATATATGTATAGC	CATATTCTGTATGTATGTATAGC	A	Y	0.0463728
M00138	Oct1	rs2877476	SNV	17:51524491-51524491	+	9.6	6.3	3.3	0.0000057	0.00024	42.11	A	G	-7	-7	0	R	R	0	TTACAGCTATACATATATACAGA	TTACAGCTATACATACATACAGA	A	Y	0.0463728
M00137	Oct1	rs1502504	SNV	17:51534395-51534395	+	5.1	-0.2	5.3	0.0011	0.046	41.82	A	G	-6	-6	0	D	D	0	ATTGTAATCCGAA	ATTGTAGTCCGAA	A	Y	0.0252525
M00136	Oct1	rs8081768	SNV	17:51535605-51535605	+	3.1	-1.6	4.7	0.0021	0.023	10.95	C	A	-9	-9	0	D	D	0	ATGGAAATGCCTGGA	ATGGAAATGACTGGA	C	Y	0.0371901
M00137	Oct1	rs1553371	SNV	17:51541229-51541229	+	3.7	-1.5	5.2	0.004	0.083	20.75	T	G	-6	-6	0	R	R	0	GGGTTAATGTATT	GGGTTACTGTATT	T	Y	0.0371901
M00137	Oct1	rs1463901	SNV	17:51552732-51552732	+	1.4	-4.2	5.6	0.02	0.22	11	A	G	-6	-6	0	D	D	0	CCTTTAACTAATT	CCTTTAGCTAATT	A	Y	0.0454545
M00137	Oct1	rs937644	SNV	17:51554586-51554586	+	1.3	-4.2	5.5	0.021	0.22	10.48	A	G	-5	-5	0	D	D	0	TGGATAAGTCAGT	TGGATGAGTCAGT	G	N	0.0376492
M00138	Oct1	rs937644	SNV	17:51554586-51554586	+	6	2.9	3.1	0.00033	0.0039	11.82	A	G	-14	-14	0	D	D	0	AGAGATATATGGATAAGTCAGTA	AGAGATATATGGATGAGTCAGTA	G	N	0.0376492
M00162	Oct1	rs937644	SNV	17:51554586-51554586	+	4.9	1.5	3.4	0.0011	0.014	12.73	A	G	-3	-3	0	R	R	0	GATACTGACTTATC	GATACTGACTCATC	G	N	0.0376492
M00137	Oct1	rs1393467	SNV	17:51560869-51560869	+	2.2	-3.4	5.6	0.012	0.17	14.17	A	G	-6	-6	0	D	D	0	ATAGTTATAAATT	ATAGTTGTAAATT	A	Y	0.0371901
M00138	Oct1	rs1393467	SNV	17:51560869-51560869	+	7.3	3	4.3	0.000089	0.0037	41.57	A	G	-9	-9	0	R	R	0	GCAAAATAATTTATAACTATTAA	GCAAAATAATTTACAACTATTAA	A	Y	0.0371901
M00138	Oct1	rs1393467	SNV	17:51560869-51560869	+	1.8	-3.5	5.3	0.0081	0.11	13.58	A	G	-12	-12	0	D	D	0	CTCTTAATAGTTATAAATTATTT	CTCTTAATAGTTGTAAATTATTT	A	Y	0.0371901
M01354	Oct1	rs1393467	SNV	17:51560869-51560869	+	4.2	2.4	1.8	0.0014	0.015	10.71	A	G	-9	-9	0	R	R	0	AATTTATAACTATTAA	AATTTACAACTATTAA	A	Y	0.0371901
M01354	Oct1	rs1393467	SNV	17:51560869-51560869	+	4.4	2.5	1.9	0.001	0.014	14	A	G	-8	-8	0	D	D	0	TAATAGTTATAAATTA	TAATAGTTGTAAATTA	A	Y	0.0371901
M01354	Oct1	rs1393467	SNV	17:51560869-51560869	+	4.3	2.4	1.9	0.0012	0.015	12.5	A	G	-11	-11	0	D	D	0	TCTTAATAGTTATAAA	TCTTAATAGTTGTAAA	A	Y	0.0371901
M00136	Oct1	rs1502507	SNV	17:51574060-51574060	+	5.4	1.6	3.8	0.00045	0.0049	10.89	T	C	-5	-5	0	D	D	0	TGAGATATTCATCAA	TGAGACATTCATCAA	T	Y	0.0381084
M00136	Oct1	rs1502507	SNV	17:51574060-51574060	+	2.4	-3.1	5.5	0.0032	0.043	13.44	T	C	-8	-8	0	R	R	0	ATGAATATCTCAAAC	ATGAATGTCTCAAAC	T	Y	0.0381084
M00162	Oct1	rs1502507	SNV	17:51574060-51574060	+	5.7	2.2	3.5	0.00051	0.0089	17.45	T	C	-10	-10	0	D	D	0	AAGTTTGAGATATT	AAGTTTGAGACATT	T	Y	0.0381084
M00137	Oct1	rs1604546	SNV	17:51579489-51579489	+	1.6	-3.9	5.5	0.018	0.2	11.11	T	G	-4	-4	0	D	D	0	GTTGTCATCATAC	GTTGGCATCATAC	G	N	0.0381084
M00195	Oct1	rs1604546	SNV	17:51579489-51579489	+	1.6	-3.6	5.2	0.009	0.11	12.22	T	G	-4	-4	0	R	R	0	ATGTATGATGACAAC	ATGTATGATGCCAAC	G	N	0.0381084
M00161	Oct1	rs34620887	SNV	17:51579902-51579902	+	5.9	2.1	3.8	0.00027	0.0038	14.07	T	C	-5	-5	0	D	D	0	CTCACTAGCATTTG	CTCACCAGCATTTG	C	N	0.0114784
M00162	Oct1	rs34620887	SNV	17:51579902-51579902	+	6.9	4.5	2.4	0.00014	0.0015	10.71	C	T	0	0	0	D	D	0	CAGCATTTGATGCT	TAGCATTTGATGCT	C	Y	0.0114784
M00137	Oct1	rs1910208	SNV	17:51582968-51582968	+	3.9	0.2	3.7	0.0034	0.038	11.18	A	T	-6	-6	0	D	D	0	ATTATAATTTTTT	ATTATATTTTTTT	A	Y	0.0156107
M00138	Oct1	rs1910208	SNV	17:51582968-51582968	+	4.5	-0.5	5	0.0012	0.029	24.17	A	T	-13	-13	0	R	R	0	AAAAAAAAATTATAATCTAGCAT	AAAAAAAAAATATAATCTAGCAT	A	Y	0.0156107
M00138	Oct1	rs1910208	SNV	17:51582968-51582968	+	2	-3.2	5.2	0.0071	0.095	13.38	A	T	-14	-14	0	D	D	0	TATGCTAGATTATAATTTTTTTT	TATGCTAGATTATATTTTTTTTT	A	Y	0.0156107
M00137	Oct1	rs181805720	SNV	17:54426389-54426389	+	4	-1.4	5.4	0.0032	0.08	25	A	C	-5	-5	0	D	D	0	TACACAATGGAAT	TACACCATGGAAT	C	N	0.00367309
M00195	Oct1	rs181805720	SNV	17:54426389-54426389	+	1.6	-3.1	4.7	0.009	0.092	10.22	A	C	-10	-10	0	D	D	0	ATATATACACAATGG	ATATATACACCATGG	C	N	0.00367309
M01354	Oct1	rs75489175	SNV	17:54441957-54441957	+	3.5	1.5	2	0.0039	0.04	10.26	T	G	-7	-7	0	R	R	0	TTGAGTGGATTATTTA	TTGAGTGGCTTATTTA	T	Y	0.00321396
M00137	Oct1	rs76404130	SNV	17:54455923-54455923	+	5.6	0.3	5.3	0.00061	0.036	59.02	A	G	-6	-6	0	D	D	0	GTCATAAGTATGA	GTCATAGGTATGA	G	N	0.00321396
M00138	Oct1	rs187423937	SNV	17:54483155-54483155	+	5.7	2.4	3.3	0.00043	0.0055	12.79	A	G	-14	-14	0	D	D	0	GAAAGAGCATATATATAATATAC	GAAAGAGCATATATGTAATATAC	G	N	0.00321396
M00138	Oct1	rs187423937	SNV	17:54483155-54483155	+	8	2.7	5.3	0.000042	0.0045	107.14	A	G	-12	-12	0	D	D	0	AAGAGCATATATATAATATACTA	AAGAGCATATATGTAATATACTA	G	N	0.00321396
M00162	Oct1	rs187423937	SNV	17:54483155-54483155	+	7.7	5.5	2.2	0.000054	0.00062	11.48	G	A	-6	-6	0	D	D	0	ATATATGTAATATA	ATATATATAATATA	G	Y	0.00321396
M00162	Oct1	rs187423937	SNV	17:54483155-54483155	+	9.1	6.9	2.2	0.0000056	0.00014	25	G	A	-5	-5	0	R	R	0	GTATATTACATATA	GTATATTATATATA	G	Y	0.00321396
M01354	Oct1	rs187423937	SNV	17:54483155-54483155	+	4.6	2.7	1.9	0.00072	0.011	15.28	A	G	-9	-9	0	R	R	0	ATATTATATATATGCT	ATATTACATATATGCT	G	N	0.00321396
M01354	Oct1	rs187423937	SNV	17:54483155-54483155	+	3.6	1.7	1.9	0.0033	0.033	10	A	G	-6	-6	0	R	R	0	AGTATATTATATATAT	AGTATATTACATATAT	G	N	0.00321396
M01354	Oct1	rs187423937	SNV	17:54483155-54483155	+	4.3	2.3	2	0.0012	0.017	14.17	A	G	-8	-8	0	D	D	0	GCATATATATAATATA	GCATATATGTAATATA	G	N	0.00321396
M00248	Oct1	rs200114405	insertion	17:54537813-54537813	+	3.1	-8.5	11.6	0.0003	0.021	70	AAAAT		2	-3	-5	R	R	0	TTTATTTTATTT	TTTATTTTAGAC	-	N	0.0629017
M00162	Oct1	rs16957259	SNV	17:54539625-54539625	+	3.5	-0.1	3.6	0.0035	0.036	10.29	G	A	-5	-5	0	R	R	0	ATTAACTACGTGTC	ATTAACTATGTGTC	A	N	0.0280073
M00137	Oct1	rs7223494	SNV	17:54552209-54552209	+	1.9	-3.6	5.5	0.015	0.18	12	A	G	-5	-5	0	D	D	0	ACATTAAAAAGTT	ACATTGAAAAGTT	A	Y	0.0615243
M00138	Oct1	rs73991544	SNV	17:54554161-54554161	+	7	4	3	0.00012	0.0018	15	A	G	-8	-8	0	D	D	0	ATTGTAAAAGTCAAATATAAGTA	ATTGTAAAGGTCAAATATAAGTA	A	Y	0.0936639
M00162	Oct1	rs9912206	SNV	17:54557230-54557230	+	3.1	-0.8	3.9	0.0047	0.052	11.06	C	T	0	0	0	D	D	0	CGTGTTTAGAGACT	TGTGTTTAGAGACT	T	N	0.0573921
M00137	Oct1	rs188484859	SNV	17:54558588-54558588	+	4	-1.6	5.6	0.0032	0.087	27.19	A	G	-6	-6	0	D	D	0	AGGATAACGGTGG	AGGATAGCGGTGG	A	Y	0.00367309
M00137	Oct1	rs9915087	SNV	17:54561472-54561472	+	6.2	0.6	5.6	0.00029	0.031	106.9	T	G	-4	-4	0	D	D	0	AGTATAATGAGCA	AGTAGAATGAGCA	G	N	0.0606061
M01354	Oct1	rs9915087	SNV	17:54561472-54561472	+	3.8	1.7	2.1	0.0025	0.033	13.2	T	G	-4	-4	0	R	R	0	TTTTGCTCATTATACT	TTTTGCTCATTCTACT	G	N	0.0606061
M01354	Oct1	rs9915087	SNV	17:54561472-54561472	+	3.6	1.5	2.1	0.0033	0.04	12.12	T	G	-6	-6	0	D	D	0	GGAGTATAATGAGCAA	GGAGTAGAATGAGCAA	G	N	0.0606061
M00136	Oct1	rs77573416	SNV	18:67196187-67196187	+	1.7	-3.5	5.2	0.0046	0.05	10.87	G	C	-5	-5	0	R	R	0	TGATTTATGCAGTTC	TGATTTATGGAGTTC	C	N	0.0275482
M00138	Oct1	rs78950591	SNV	18:67196603-67196603	+	5.1	1.7	3.4	0.00072	0.0085	11.81	A	G	-7	-7	0	R	R	0	AATATGAGATGAAGATATAAAAT	AATATGAGATGAAGACATAAAAT	G	N	0.0275482
M00195	Oct1	rs78950591	SNV	18:67196603-67196603	+	4.8	1.5	3.3	0.00092	0.0095	10.33	A	G	-9	-9	0	R	R	0	GAAGATATAAAATAG	GAAGACATAAAATAG	G	N	0.0275482
M00162	Oct1	rs17187309	SNV	18:67196723-67196723	+	6	2.8	3.2	0.00038	0.0059	15.53	A	G	-9	-9	0	D	D	0	GTTTATTTAATGCA	GTTTATTTAGTGCA	G	N	0.0275482
M00138	Oct1	rs17773491	SNV	18:67197145-67197145	+	4.1	-1.8	5.9	0.0016	0.053	33.13	A	T	-14	-14	0	D	D	0	ATATATTATCTCATATTTGTAGC	ATATATTATCTCATTTTTGTAGC	A	Y	0.0275482
M00137	Oct1	rs76576800	SNV	18:67197228-67197228	+	2.9	-2.6	5.5	0.0075	0.13	17.33	T	C	-7	-7	0	R	R	0	TAGATAAGTAATG	TAGATGAGTAATG	T	Y	0.0275482
M01354	Oct1	rs76576800	SNV	18:67197228-67197228	+	5	3.2	1.8	0.00037	0.0057	15.41	T	C	-4	-4	0	R	R	0	ATTTGATAGATAAGTA	ATTTGATAGATGAGTA	T	Y	0.0275482
M01354	Oct1	rs76576800	SNV	18:67197228-67197228	+	4.6	3	1.6	0.00072	0.0075	10.42	T	C	-10	-10	0	D	D	0	AACCATTACTTATCTA	AACCATTACTCATCTA	T	Y	0.0275482
M00136	Oct1	rs143614316	SNV	18:67198506-67198506	+	1.4	-4.3	5.7	0.0055	0.067	12.18	A	C	-7	-7	0	R	R	0	TATATTATATATATA	TATATTAGATATATA	A	Y	0.0293848
M00137	Oct1	rs143614316	SNV	18:67198506-67198506	+	3	-2.7	5.7	0.007	0.13	18.57	A	C	-8	-8	0	R	R	0	ATTATATATATAT	ATTAGATATATAT	A	Y	0.0293848
M00138	Oct1	rs143614316	SNV	18:67198506-67198506	+	9.8	7	2.8	0.0000043	0.00012	27.91	A	C	-13	-13	0	R	R	0	AATATATTATATATATATATGTA	AATATATTAGATATATATATGTA	A	Y	0.0293848
M00138	Oct1	rs143614316	SNV	18:67198506-67198506	+	8.6	6.1	2.5	0.000021	0.00029	13.81	A	C	-22	-22	0	D	D	0	ATATATACTTACATATATATATA	ATATATACTTACATATATATATC	A	Y	0.0293848
M00138	Oct1	rs143614316	SNV	18:67198506-67198506	+	10	6	4	0.0000032	0.00033	103.12	A	C	-14	-14	0	D	D	0	TTACATATATATATATAATATAT	TTACATATATATATCTAATATAT	A	Y	0.0293848
M00138	Oct1	rs143614316	SNV	18:67198506-67198506	+	10.8	7.9	2.9	0.00000098	0.000046	46.94	A	C	-12	-12	0	D	D	0	ACATATATATATATAATATATTA	ACATATATATATCTAATATATTA	A	Y	0.0293848
M00138	Oct1	rs143614316	SNV	18:67198506-67198506	+	3.7	-0.4	4.1	0.0022	0.028	12.73	A	C	-10	-10	0	R	R	0	TATAATATATTATATATATATAT	TATAATATATTAGATATATATAT	A	Y	0.0293848
M00162	Oct1	rs143614316	SNV	18:67198506-67198506	+	6.2	3.4	2.8	0.00031	0.0038	12.26	A	C	-11	-11	0	D	D	0	CATATATATATATA	CATATATATATCTA	A	Y	0.0293848
M00195	Oct1	rs143614316	SNV	18:67198506-67198506	+	5.1	-0.1	5.2	0.00071	0.024	33.8	A	C	-10	-10	0	D	D	0	ATATATATATATAAT	ATATATATATCTAAT	A	Y	0.0293848
M01354	Oct1	rs143614316	SNV	18:67198506-67198506	+	5.8	3.7	2.1	0.000083	0.0029	34.94	A	C	-9	-9	0	R	R	0	ATATTATATATATATA	ATATTAGATATATATA	A	Y	0.0293848
M01354	Oct1	rs143614316	SNV	18:67198506-67198506	+	3.6	1.5	2.1	0.0033	0.04	12.12	A	C	-6	-6	0	R	R	0	AATATATTATATATAT	AATATATTAGATATAT	A	Y	0.0293848
M01354	Oct1	rs143614316	SNV	18:67198506-67198506	+	5.3	3.2	2.1	0.00021	0.0057	27.14	A	C	-8	-8	0	D	D	0	ATATATATATAATATA	ATATATATCTAATATA	A	Y	0.0293848
M01354	Oct1	rs143614316	SNV	18:67198506-67198506	+	3.5	1.4	2.1	0.0039	0.045	11.54	A	C	-11	-11	0	D	D	0	CATATATATATATAAT	CATATATATATCTAAT	A	Y	0.0293848
M00138	Oct1	rs78148352	SNV	18:67201497-67201497	+	5.5	2.5	3	0.00051	0.0051	10	T	G	-8	-8	0	R	R	0	TAGTATTTTTGTTAAATTACAGA	TAGTATTTTTGTTACATTACAGA	T	Y	0.0275482
M00137	Oct1	rs1442668	SNV	18:67202128-67202128	+	2.8	-2.8	5.6	0.0081	0.14	17.28	A	C	-8	-8	0	R	R	0	TTTATAAAATCAA	TTTAGAAAATCAA	A	Y	0.0280073
M00137	Oct1	rs75544472	SNV	18:67202800-67202800	+	3.2	-2.3	5.5	0.006	0.11	18.33	T	C	-7	-7	0	R	R	0	CAACTAAGTAGTA	CAACTGAGTAGTA	C	N	0.0275482
M01354	Oct1	rs75544472	SNV	18:67202800-67202800	+	4.4	2.7	1.7	0.001	0.011	11	T	C	-4	-4	0	R	R	0	TATATTCAACTAAGTA	TATATTCAACTGAGTA	C	N	0.0275482
M01354	Oct1	rs75544472	SNV	18:67202800-67202800	+	4.8	3.1	1.7	0.00053	0.0065	12.26	T	C	-8	-8	0	R	R	0	TTCAACTAAGTAGTAA	TTCAACTGAGTAGTAA	C	N	0.0275482
M00138	Oct1	rs1442663	SNV	18:67207868-67207868	+	1.1	-4.3	5.4	0.012	0.14	11.67	A	G	-12	-12	0	D	D	0	TCACATTTATGTAGCCATTGTAA	TCACATTTATGTGGCCATTGTAA	G	N	0.0991736
M00137	Oct1	rs79411183	SNV	18:67219917-67219917	+	2.5	-3	5.5	0.0099	0.15	15.15	T	G	-7	-7	0	R	R	0	AAAATAAAAAATA	AAAATCAAAAATA	T	Y	0.0243343
M00135	Oct1	rs17081235	SNV	18:67221444-67221444	+	8.1	4.2	3.9	0.000021	0.00022	10.48	A	G	-10	-10	0	D	D	0	GTGTACATGCAAATTATAT	GTGTACATGCGAATTATAT	G	N	0.0353535
M00136	Oct1	rs17081235	SNV	18:67221444-67221444	+	3.1	-1.7	4.8	0.0021	0.024	11.43	G	A	-5	-5	0	R	R	0	GATATAATTCGCATG	GATATAATTTGCATG	G	Y	0.0353535
M00138	Oct1	rs17081235	SNV	18:67221444-67221444	+	12.5	8.7	3.8	0.000000047	0.000018	382.98	A	G	-12	-12	0	D	D	0	TAGTGTACATGCAAATTATATCA	TAGTGTACATGCGAATTATATCA	G	N	0.0353535
M00138	Oct1	rs74258307	SNV	18:67234557-67234557	+	2.8	-2.2	5	0.0042	0.064	15.24	A	T	-13	-13	0	R	R	0	TATTTTTTTTAAAAATAAAGACA	TATTTTTTTAAAAAATAAAGACA	T	N	0.0284665
M00138	Oct1	rs74258307	SNV	18:67234557-67234557	+	3.3	-1.8	5.1	0.0029	0.053	18.28	A	T	-14	-14	0	D	D	0	GTGTCTTTATTTTTAAAAAAAAT	GTGTCTTTATTTTTTAAAAAAAT	T	N	0.0284665
M00138	Oct1	rs9319783	SNV	18:67250305-67250305	+	2.9	-2.5	5.4	0.0039	0.072	18.46	T	C	-10	-10	0	R	R	0	CATTCCTTATATATATTCCCCAA	CATTCCTTATATGTATTCCCCAA	C	N	0.0968779
M00136	Oct1	rs4381690	SNV	18:67250513-67250513	+	2	-3.3	5.3	0.0039	0.046	11.79	G	A	-8	-8	0	D	D	0	TTTAACACGCATTTG	TTTAACACACATTTG	A	N	0.094123
M00135	Oct1	rs4450507	SNV	18:67250787-67250787	+	2.1	-3.9	6	0.00066	0.0083	12.58	A	G	-6	-6	0	D	D	0	TGATATACTCAAATTTTTC	TGATATGCTCAAATTTTTC	G	N	0.100551
M00136	Oct1	rs4450507	SNV	18:67250787-67250787	+	1.9	-3.9	5.8	0.0042	0.058	13.81	A	G	-6	-6	0	D	D	0	TGATATACTCAAATT	TGATATGCTCAAATT	G	N	0.100551
M00137	Oct1	rs4450507	SNV	18:67250787-67250787	+	1.2	-4.8	6	0.022	0.26	11.82	A	G	-5	-5	0	D	D	0	GATATACTCAAAT	GATATGCTCAAAT	G	N	0.100551
M00138	Oct1	rs4450507	SNV	18:67250787-67250787	+	5.1	1.6	3.5	0.00072	0.0091	12.64	A	G	-8	-8	0	D	D	0	TTTGATATACTCAAATTTTTCAC	TTTGATATGCTCAAATTTTTCAC	G	N	0.100551
M00162	Oct1	rs4450507	SNV	18:67250787-67250787	+	3	-0.8	3.8	0.0051	0.052	10.2	A	G	-3	-3	0	R	R	0	AAAATTTGAGTATA	AAAATTTGAGCATA	G	N	0.100551
M00248	Oct1	rs4450507	SNV	18:67250787-67250787	+	3.2	-3.5	6.7	0.00029	0.0044	15.17	A	G	-3	-3	0	D	D	0	TATACTCAAATT	TATGCTCAAATT	G	N	0.100551
M00342	Oct1	rs4450507	SNV	18:67250787-67250787	+	1.5	-3.9	5.4	0.0028	0.028	10	A	G	-1	-1	0	D	D	0	TACTCAAATT	TGCTCAAATT	G	N	0.100551
M01354	Oct1	rs4450507	SNV	18:67250787-67250787	+	3.3	1.2	2.1	0.005	0.053	10.6	A	G	-7	-7	0	D	D	0	TTGATATACTCAAATT	TTGATATGCTCAAATT	G	N	0.100551
M00137	Oct1	rs4371259	SNV	18:67252075-67252075	+	1.5	-3.7	5.2	0.019	0.19	10	T	C	-6	-6	0	R	R	0	ACATCAATTAAAA	ACATCAGTTAAAA	T	Y	0.0238751
M00248	Oct1	rs4371259	SNV	18:67252075-67252075	+	2.4	-3.5	5.9	0.00043	0.0044	10.23	T	C	-10	-10	0	D	D	0	AGTCTTTTAATT	AGTCTTTTAACT	T	Y	0.0238751
M00137	Oct1	rs78510124	SNV	18:67268343-67268343	+	3.5	-1.6	5.1	0.0048	0.087	18.12	T	C	-6	-6	0	R	R	0	AATATAAAAATTT	AATATAGAAATTT	C	N	0.0224977
M01354	Oct1	rs73919398	SNV	2:22651459-22651459	+	4.3	2.4	1.9	0.0012	0.015	12.5	T	C	-9	-9	0	D	D	0	TGAGAATAATAAAGAA	TGAGAATAACAAAGAA	T	Y	0.0619835
M00137	Oct1	rs114176253	SNV	2:22688937-22688937	+	1.6	-4.1	5.7	0.018	0.21	11.67	T	C	-7	-7	0	R	R	0	CGTGTATATGTGC	CGTGTGTATGTGC	T	Y	0.0316804
M00138	Oct1	rs114176253	SNV	2:22688937-22688937	+	5.3	1.9	3.4	0.00061	0.0076	12.46	T	C	-15	-15	0	D	D	0	GTATGTGTGCACATATACACGCA	GTATGTGTGCACATACACACGCA	T	Y	0.0316804
M00138	Oct1	rs114176253	SNV	2:22688937-22688937	+	6.7	1.4	5.3	0.00017	0.01	58.82	T	C	-10	-10	0	R	R	0	ACATATGCGTGTATATGTGCACA	ACATATGCGTGTGTATGTGCACA	T	Y	0.0316804
M00138	Oct1	rs76884848	SNV	2:22718206-22718206	+	4.4	1	3.4	0.0013	0.013	10	T	C	-15	-15	0	D	D	0	ACATACAAAGAGATATACCAAGT	ACATACAAAGAGATACACCAAGT	C	N	0.0339761
M00161	Oct1	rs76884848	SNV	2:22718206-22718206	+	5.2	1.5	3.7	0.00047	0.0054	11.49	T	C	-4	-4	0	R	R	0	GTACTTGGTATATC	GTACTTGGTGTATC	C	N	0.0339761
M00162	Oct1	rs76884848	SNV	2:22718206-22718206	+	3.9	0.3	3.6	0.0026	0.029	11.15	T	C	-4	-4	0	R	R	0	GTACTTGGTATATC	GTACTTGGTGTATC	C	N	0.0339761
M00195	Oct1	rs76884848	SNV	2:22718206-22718206	+	7.5	4.1	3.4	0.000075	0.0016	21.33	T	C	-5	-5	0	D	D	0	AGATATACCAAGTAC	AGATACACCAAGTAC	C	N	0.0339761
M00138	Oct1	rs147937779	SNV	2:22747258-22747258	+	3.9	-0.4	4.3	0.0019	0.028	14.74	A	T	-8	-8	0	D	D	0	CTTAAAGTATAATAAAAAATAAA	CTTAAAGTTTAATAAAAAATAAA	A	Y	0.0284665
M01354	Oct1	rs147937779	SNV	2:22747258-22747258	+	3.1	0.9	2.2	0.0065	0.07	10.77	A	T	-9	-9	0	R	R	0	TTATTATACTTTAAGT	TTATTAAACTTTAAGT	A	Y	0.0284665
M00137	Oct1	rs2838103	SNV	21:43147374-43147374	+	4.7	-0.5	5.2	0.0016	0.053	33.13	T	C	-6	-6	0	R	R	0	GTGTCAATGAGAT	GTGTCAGTGAGAT	T	Y	0.142792
M00137	Oct1	rs151218425	deletion	3:145671062-145671067	+	6	3.3	2.7	0.00038	0.0055	14.47	ATATAA		-1	-3	-2	D	D	0	CATATAAATATAT	TACATATATAGAT	ATATAA	Y	0.0128558
M00195	Oct1	rs151218425	deletion	3:145671062-145671067	+	5.1	1.6	3.5	0.00071	0.009	12.68	ATATAA		-4	-2	2	D	D	0	ATACATATAAATATA	ACATATATAGATATA,ATATATCTATATATG	ATATAA	Y	0.0128558
M00138	Oct1	rs71300359	SNV	3:145674886-145674886	+	1.7	-4.1	5.8	0.0085	0.13	15.29	A	T	-14	-14	0	D	D	0	CTGAAGAAATGAATACATTGAAA	CTGAAGAAATGAATTCATTGAAA	A	Y	0.0110193
M00137	Oct1	rs35905574	SNV	3:145676773-145676773	+	4.2	-1.1	5.3	0.0026	0.07	26.92	T	G	-7	-7	0	R	R	0	AAGGCAATGAGAA	AAGGCCATGAGAA	T	Y	0.0110193
M00135	Oct1	rs34417691	SNV	3:145677156-145677156	+	6	0.3	5.7	0.000084	0.0015	17.86	T	C	-12	-12	0	R	R	0	ACATGTATGCATATGCATA	ACATGTGTGCATATGCATA	C	N	0.0261708
M00136	Oct1	rs34417691	SNV	3:145677156-145677156	+	3.7	-1.8	5.5	0.0014	0.025	17.86	T	C	-8	-8	0	R	R	0	ACATGTATGCATATG	ACATGTGTGCATATG	C	N	0.0261708
M00137	Oct1	rs34417691	SNV	3:145677156-145677156	+	1.4	-4.2	5.6	0.02	0.22	11	T	C	-7	-7	0	R	R	0	CATGTATGCATAT	CATGTGTGCATAT	C	N	0.0261708
M00138	Oct1	rs34417691	SNV	3:145677156-145677156	+	7.5	3.2	4.3	0.000073	0.0032	43.84	T	C	-13	-13	0	D	D	0	ATATGCATATGCATACATGTACC	ATATGCATATGCACACATGTACC	C	N	0.0261708
M00138	Oct1	rs34417691	SNV	3:145677156-145677156	+	12.3	9.1	3.2	0.00000007	0.000011	157.14	T	C	-14	-14	0	R	R	0	GTACATGTATGCATATGCATATA	GTACATGTGTGCATATGCATATA	C	N	0.0261708
M00138	Oct1	rs34417691	SNV	3:145677156-145677156	+	13.2	11.7	1.5	0.000000011	0.00000022	20	T	C	-19	-19	0	D	D	0	ATACATATATGCATATGCATACA	ATACATATATGCATATGCACACA	C	N	0.0261708
M00138	Oct1	rs34417691	SNV	3:145677156-145677156	+	2.2	-3.1	5.3	0.0062	0.092	14.84	T	C	-10	-10	0	R	R	0	TGTGGTACATGTATGCATATGCA	TGTGGTACATGTGTGCATATGCA	C	N	0.0261708
M00161	Oct1	rs34417691	SNV	3:145677156-145677156	+	4.3	0.6	3.7	0.00089	0.0089	10	T	C	-10	-10	0	D	D	0	TGCATATGCATACA	TGCATATGCACACA	C	N	0.0261708
M00342	Oct1	rs34417691	SNV	3:145677156-145677156	+	7	1.9	5.1	0.00011	0.0023	20.91	T	C	-8	-8	0	R	R	0	TATGCATATG	TGTGCATATG	C	N	0.0261708
M00136	Oct1	rs113382150	SNV	3:145677515-145677515	+	1.7	-3.4	5.1	0.0046	0.048	10.43	A	G	-6	-6	0	D	D	0	AAGAGAATGCTCCCT	AAGAGAGTGCTCCCT	G	N	0.0110193
M00136	Oct1	rs6791029	SNV	3:145684438-145684438	+	3.1	-1.7	4.8	0.0021	0.024	11.43	G	A	-5	-5	0	R	R	0	AAGTATAATCGAGTT	AAGTATAATTGAGTT	A	N	0.0445363
M00137	Oct1	rs6791029	SNV	3:145684438-145684438	+	2.9	-1.3	4.2	0.0075	0.076	10.13	A	G	-5	-5	0	D	D	0	AACTCAATTATAC	AACTCGATTATAC	A	Y	0.0445363
M00137	Oct1	rs16857698	SNV	3:145685067-145685067	+	2	-3.5	5.5	0.014	0.18	12.86	A	G	-6	-6	0	D	D	0	CGTCCAACAAAAT	CGTCCAGCAAAAT	A	Y	0.0459137
M00137	Oct1	rs112820080	SNV	3:145687462-145687462	+	2.1	-3.4	5.5	0.013	0.17	13.08	T	C	-7	-7	0	R	R	0	GAACTAAGCAGAG	GAACTGAGCAGAG	C	N	0.0087236
M00137	Oct1	rs13081077	SNV	3:145688116-145688116	+	5.1	-0.4	5.5	0.0011	0.051	46.36	A	G	-5	-5	0	D	D	0	GGGGTAAAGAAGT	GGGGTGAAGAAGT	A	Y	0.0440771
M00248	Oct1	rs34280482	SNV	3:145693116-145693116	+	2.6	-3.4	6	0.00039	0.0042	10.77	T	C	-3	-3	0	R	R	0	TCTATTGAAGTT	TCTATTGAGGTT	C	N	0.0422406
M00136	Oct1	rs13071143	SNV	3:145694989-145694989	+	3.9	-0.3	4.2	0.0013	0.013	10	C	T	-6	-6	0	R	R	0	GTGTATATGTGTGTG	GTGTATATATGTGTG	T	N	0.0812672
M00136	Oct1	rs13071143	SNV	3:145694989-145694989	+	2.6	-2.9	5.5	0.0028	0.04	14.29	T	C	-8	-8	0	R	R	0	GTATATATGTGTGTT	GTATATGTGTGTGTT	T	Y	0.0812672
M00138	Oct1	rs13071143	SNV	3:145694989-145694989	+	6.5	2.2	4.3	0.0002	0.0062	31	T	C	-13	-13	0	D	D	0	TATTAAACACACATATATACACT	TATTAAACACACACATATACACT	T	Y	0.0812672
M00138	Oct1	rs13071143	SNV	3:145694989-145694989	+	3.9	-1.4	5.3	0.0019	0.045	23.68	T	C	-10	-10	0	R	R	0	TTAAGTGTATATATGTGTGTTTA	TTAAGTGTATATGTGTGTGTTTA	T	Y	0.0812672
M00138	Oct1	rs13097155	SNV	3:145695886-145695886	+	4.9	1	3.9	0.00085	0.013	15.29	A	T	-8	-8	0	D	D	0	TTAAAACCATTTATGTTACTACA	TTAAAACCTTTTATGTTACTACA	A	Y	0.0087236
M00195	Oct1	rs16857722	SNV	3:145699061-145699061	+	2.7	-2.4	5.1	0.0044	0.069	15.68	T	G	-4	-4	0	R	R	0	GAGCCGGCAGATAAC	GAGCCGGCAGCTAAC	G	N	0.150138
M00162	Oct1	rs13079829	SNV	3:145700381-145700381	+	4	0.5	3.5	0.0024	0.026	10.83	A	G	-3	-3	0	R	R	0	GGAAATTAGATAAG	GGAAATTAGACAAG	G	N	0.150138
M00138	Oct1	rs35169775	SNV	3:145700424-145700424	+	5.7	2.2	3.5	0.00043	0.0062	14.42	G	C	-10	-10	0	D	D	0	TTTTTTAGGTGTAAATATCTAGA	TTTTTTAGGTCTAAATATCTAGA	C	N	0.150597
M00135	Oct1	rs66549858	SNV	3:145700726-145700726	+	2.3	-3.8	6.1	0.0006	0.008	13.33	A	G	-6	-6	0	D	D	0	TGTAATACACAAATATTTT	TGTAATGCACAAATATTTT	G	N	0.150597
M00136	Oct1	rs66549858	SNV	3:145700726-145700726	+	1.7	-4.1	5.8	0.0046	0.062	13.48	A	G	-6	-6	0	D	D	0	TGTAATACACAAATA	TGTAATGCACAAATA	G	N	0.150597
M00138	Oct1	rs66549858	SNV	3:145700726-145700726	+	4.8	1.3	3.5	0.00093	0.011	11.83	A	G	-8	-8	0	D	D	0	TATGTAATACACAAATATTTTAC	TATGTAATGCACAAATATTTTAC	G	N	0.150597
M00342	Oct1	rs66549858	SNV	3:145700726-145700726	+	2.4	-3	5.4	0.0019	0.02	10.53	A	G	-1	-1	0	D	D	0	TACACAAATA	TGCACAAATA	G	N	0.150597
M01354	Oct1	rs66549858	SNV	3:145700726-145700726	+	3.8	1.6	2.2	0.0025	0.037	14.8	A	G	-7	-7	0	D	D	0	ATGTAATACACAAATA	ATGTAATGCACAAATA	G	N	0.150597
M01354	Oct1	rs66549858	SNV	3:145700726-145700726	+	3.2	1	2.2	0.0057	0.064	11.23	A	G	-11	-11	0	D	D	0	ATATATGTAATACACA	ATATATGTAATGCACA	G	N	0.150597
M00135	Oct1	rs71300363	SNV	3:145700743-145700743	+	4.7	-1.2	5.9	0.00017	0.0029	17.06	A	C	-13	-13	0	R	R	0	TTTTATATGTAAAATATTT	TTTTAGATGTAAAATATTT	C	N	0.150597
M00136	Oct1	rs71300363	SNV	3:145700743-145700743	+	2.7	-2.9	5.6	0.0026	0.04	15.38	A	C	-9	-9	0	R	R	0	TTTTATATGTAAAAT	TTTTAGATGTAAAAT	C	N	0.150597
M00137	Oct1	rs71300363	SNV	3:145700743-145700743	+	1.5	-4.3	5.8	0.019	0.23	12.11	A	C	-5	-5	0	D	D	0	TACATATAAAATA	TACATCTAAAATA	C	N	0.150597
M00138	Oct1	rs71300363	SNV	3:145700743-145700743	+	10.1	7.9	2.2	0.0000028	0.000046	16.43	A	C	-15	-15	0	R	R	0	TATTTTATATGTAAAATATTTGT	TATTTTAGATGTAAAATATTTGT	C	N	0.150597
M00138	Oct1	rs71300363	SNV	3:145700743-145700743	+	4.3	0.2	4.1	0.0014	0.02	14.29	A	C	-14	-14	0	D	D	0	CAAATATTTTACATATAAAATAT	CAAATATTTTACATCTAAAATAT	C	N	0.150597
M00161	Oct1	rs71300363	SNV	3:145700743-145700743	+	5.6	2.1	3.5	0.00034	0.0038	11.18	A	C	-11	-11	0	D	D	0	ATATTTTACATATA	ATATTTTACATCTA	C	N	0.150597
M00162	Oct1	rs71300363	SNV	3:145700743-145700743	+	4.2	0.5	3.7	0.002	0.026	13	A	C	-3	-3	0	R	R	0	AAATATTTTATATG	AAATATTTTAGATG	C	N	0.150597
M00162	Oct1	rs71300363	SNV	3:145700743-145700743	+	7.8	5.1	2.7	0.000047	0.0009	19.15	A	C	-11	-11	0	D	D	0	ATATTTTACATATA	ATATTTTACATCTA	C	N	0.150597
M00248	Oct1	rs71300363	SNV	3:145700743-145700743	+	6.3	-0.1	6.4	0.00006	0.0012	20	A	C	-9	-9	0	R	R	0	TATATGTAAAAT	TAGATGTAAAAT	C	N	0.150597
M01354	Oct1	rs71300363	SNV	3:145700743-145700743	+	3.3	1.1	2.2	0.005	0.059	11.8	A	C	-8	-8	0	D	D	0	TTTTACATATAAAATA	TTTTACATCTAAAATA	C	N	0.150597
M01354	Oct1	rs71300363	SNV	3:145700743-145700743	+	3.4	1.4	2	0.0044	0.045	10.23	A	C	-11	-11	0	D	D	0	ATATTTTACATATAAA	ATATTTTACATCTAAA	C	N	0.150597
M00137	Oct1	rs35915776	SNV	3:145700842-145700842	+	2.2	-3	5.2	0.012	0.15	12.5	T	C	-6	-6	0	R	R	0	TACAGAATAATAT	TACAGAGTAATAT	C	N	0.150597
M00136	Oct1	rs34874141	SNV	3:145700901-145700901	+	1.8	-3.8	5.6	0.0044	0.056	12.73	C	T	-6	-6	0	R	R	0	TATACTACGTATTAT	TATACTACATATTAT	T	N	0.150597
M00138	Oct1	rs34874141	SNV	3:145700901-145700901	+	4.3	0.4	3.9	0.0014	0.018	12.86	C	T	-13	-13	0	R	R	0	ATATACTACGTATTATATGTTAA	ATATACTACATATTATATGTTAA	T	N	0.150597
M00138	Oct1	rs34874141	SNV	3:145700901-145700901	+	8.8	4.9	3.9	0.000016	0.00085	53.12	T	C	-10	-10	0	R	R	0	ATAATATACTACATATTATATGT	ATAATATACTACGTATTATATGT	T	Y	0.150597
M01354	Oct1	rs34874141	SNV	3:145700901-145700901	+	5.2	3.5	1.7	0.00026	0.0039	15	C	T	-2	-2	0	R	R	0	TATAATATACTACGTA	TATAATATACTACATA	T	N	0.150597
M00135	Oct1	rs35576849	SNV	3:145700914-145700914	+	1.5	-4.5	6	0.00089	0.01	11.24	A	C	-6	-6	0	D	D	0	TATTATATGTTACTAATAT	TATTATCTGTTACTAATAT	A	Y	0.150138
M00136	Oct1	rs35576849	SNV	3:145700914-145700914	+	1.6	-4.1	5.7	0.0049	0.062	12.65	A	C	-6	-6	0	D	D	0	TATTATATGTTACTA	TATTATCTGTTACTA	A	Y	0.150138
M00162	Oct1	rs35576849	SNV	3:145700914-145700914	+	6.4	2.7	3.7	0.00025	0.0063	25.2	A	C	-9	-9	0	D	D	0	GTATATTATATGTT	GTATATTATCTGTT	A	Y	0.150138
M00162	Oct1	rs35576849	SNV	3:145700914-145700914	+	4.5	0.8	3.7	0.0015	0.022	14.67	A	C	-3	-3	0	R	R	0	ATTAGTAACATATA	ATTAGTAACAGATA	A	Y	0.150138
M00162	Oct1	rs35576849	SNV	3:145700914-145700914	+	3.7	0	3.7	0.003	0.034	11.33	A	C	-8	-8	0	R	R	0	TAACATATAATATA	TAACAGATAATATA	A	Y	0.150138
M00248	Oct1	rs35576849	SNV	3:145700914-145700914	+	1.9	-4.6	6.5	0.00052	0.0062	11.92	A	C	-3	-3	0	D	D	0	TATATGTTACTA	TATCTGTTACTA	A	Y	0.150138
M01354	Oct1	rs35576849	SNV	3:145700914-145700914	+	4.2	2.5	1.7	0.0014	0.014	10	A	C	-7	-7	0	D	D	0	ATATTATATGTTACTA	ATATTATCTGTTACTA	A	Y	0.150138
M01354	Oct1	rs35576849	SNV	3:145700914-145700914	+	5.3	3.9	1.4	0.00021	0.0022	10.48	A	C	-1	-1	0	R	R	0	GTATATTAGTAACATA	GTATATTAGTAACAGA	A	Y	0.150138
M00138	Oct1	rs34640415	SNV	3:145700916-145700916	+	9.1	6.6	2.5	0.000011	0.00018	16.36	A	G	-13	-13	0	R	R	0	TATTAGTAATATATAATATACTA	TATTAGTAACATATAATATACTA	G	N	0.150597
M00138	Oct1	rs34640415	SNV	3:145700916-145700916	+	6.3	2	4.3	0.00024	0.0071	29.58	A	G	-9	-9	0	R	R	0	AGTATATTAGTAATATATAATAT	AGTATATTAGTAACATATAATAT	G	N	0.150597
M00138	Oct1	rs34640415	SNV	3:145700916-145700916	+	5.5	2.2	3.3	0.00051	0.0062	12.16	A	G	-14	-14	0	D	D	0	GTAGTATATTATATATTACTAAT	GTAGTATATTATATGTTACTAAT	G	N	0.150597
M00138	Oct1	rs34640415	SNV	3:145700916-145700916	+	1.4	-4	5.4	0.01	0.13	13	A	G	-12	-12	0	D	D	0	AGTATATTATATATTACTAATAT	AGTATATTATATGTTACTAATAT	G	N	0.150597
M00138	Oct1	rs34640415	SNV	3:145700916-145700916	+	4.4	1	3.4	0.0013	0.013	10	A	G	-7	-7	0	R	R	0	ATAGTATATTAGTAATATATAAT	ATAGTATATTAGTAACATATAAT	G	N	0.150597
M00138	Oct1	rs34640415	SNV	3:145700916-145700916	+	8	4.8	3.2	0.000042	0.00093	22.14	A	G	-8	-8	0	D	D	0	TATTATATATTACTAATATACTA	TATTATATGTTACTAATATACTA	G	N	0.150597
M00162	Oct1	rs34640415	SNV	3:145700916-145700916	+	3.8	0.3	3.5	0.0028	0.029	10.36	A	G	-3	-3	0	R	R	0	ATATTAGTAATATA	ATATTAGTAACATA	G	N	0.150597
M01354	Oct1	rs34640415	SNV	3:145700916-145700916	+	5.3	3.4	1.9	0.00021	0.0044	20.95	A	G	-9	-9	0	R	R	0	TAGTAATATATAATAT	TAGTAACATATAATAT	G	N	0.150597
M01354	Oct1	rs34640415	SNV	3:145700916-145700916	+	4.7	2.8	1.9	0.00062	0.0096	15.48	A	G	-6	-6	0	R	R	0	TATTAGTAATATATAA	TATTAGTAACATATAA	G	N	0.150597
M01354	Oct1	rs34640415	SNV	3:145700916-145700916	+	4.5	2.6	1.9	0.00087	0.012	13.79	A	G	-8	-8	0	D	D	0	TATTATATATTACTAA	TATTATATGTTACTAA	G	N	0.150597
M01354	Oct1	rs34640415	SNV	3:145700916-145700916	+	5.1	3.2	1.9	0.00031	0.0057	18.39	A	G	-11	-11	0	D	D	0	GTATATTATATATTAC	GTATATTATATGTTAC	G	N	0.150597
M00138	Oct1	rs35120114	SNV	3:145701798-145701798	+	5.6	2.5	3.1	0.00047	0.0051	10.85	T	C	-8	-8	0	R	R	0	GAGTTCTTATGCTGATTCCTTCT	GAGTTCTTATGCTGGTTCCTTCT	C	N	0.0922865
M00161	Oct1	rs35120114	SNV	3:145701798-145701798	+	5.3	1.8	3.5	0.00043	0.0045	10.47	T	C	-4	-4	0	D	D	0	GGAATCAGCATAAG	GGAACCAGCATAAG	C	N	0.0922865
M00248	Oct1	rs35120114	SNV	3:145701798-145701798	+	4.4	-1.7	6.1	0.00016	0.0022	13.75	T	C	-2	-2	0	R	R	0	CTTATGCTGATT	CTTATGCTGGTT	C	N	0.0922865
M00136	Oct1	rs35143778	SNV	3:145702152-145702152	+	1.2	-4.2	5.4	0.0061	0.065	10.66	T	C	-8	-8	0	R	R	0	TCAAATAAGCAGTCT	TCAAATGAGCAGTCT	T	Y	0.130395
M00137	Oct1	rs35143778	SNV	3:145702152-145702152	+	2.7	-2.8	5.5	0.0086	0.14	16.28	T	C	-7	-7	0	R	R	0	CAAATAAGCAGTC	CAAATGAGCAGTC	T	Y	0.130395
M00138	Oct1	rs35143778	SNV	3:145702152-145702152	+	3	-1.1	4.1	0.0037	0.039	10.54	T	C	-13	-13	0	D	D	0	TGTGAAGACTGCTTATTTGATCT	TGTGAAGACTGCTCATTTGATCT	T	Y	0.130395
M00136	Oct1	rs13091317	SNV	3:145702321-145702321	+	2.4	-2.7	5.1	0.0032	0.037	11.56	T	A	-7	-7	0	D	D	0	AAAAAAATTCCCTAA	AAAAAAAATCCCTAA	A	N	0.130395
M00136	Oct1	rs13092007	SNV	3:145702587-145702587	+	1.8	-4	5.8	0.0044	0.06	13.64	T	C	-8	-8	0	R	R	0	AGGAATACTGAAAAT	AGGAATGCTGAAAAT	C	N	0.130395
M00137	Oct1	rs34494832	SNV	3:145702916-145702916	+	1.6	-4	5.6	0.018	0.21	11.67	T	C	-6	-6	0	R	R	0	TGGGTTATATAGA	TGGGTTGTATAGA	C	N	0.130395
M00161	Oct1	rs35474382	SNV	3:145703675-145703675	+	6	2.4	3.6	0.00025	0.0032	12.8	G	A	-13	-13	0	R	R	0	CGTCTTTGTATAAT	TGTCTTTGTATAAT	G	Y	0.131772
M00162	Oct1	rs35474382	SNV	3:145703675-145703675	+	2.7	-1.2	3.9	0.0063	0.063	10	G	A	-13	-13	0	R	R	0	CGTCTTTGTATAAT	TGTCTTTGTATAAT	G	Y	0.131772
M00195	Oct1	rs35474382	SNV	3:145703675-145703675	+	7.6	5	2.6	0.000066	0.00078	11.82	G	A	-14	-14	0	D	D	0	AATTATACAAAGACG	AATTATACAAAGACA	G	Y	0.131772
M01354	Oct1	rs34803372	SNV	3:145703727-145703727	+	3.3	1.2	2.1	0.005	0.053	10.6	A	T	-5	-5	0	R	R	0	TAGTGCTATATACTTT	TAGTGCTATAAACTTT	A	Y	0.129936
M00138	Oct1	rs71300364	SNV	3:145704016-145704016	+	1	-4	5	0.013	0.13	10	A	T	-13	-13	0	R	R	0	TAATAAAAATTTTTTTTTTATTA	TAATAAAAAATTTTTTTTTATTA	T	N	0.119835
M00138	Oct1	rs71300364	SNV	3:145704016-145704016	+	5.2	1.7	3.5	0.00067	0.0085	12.69	A	T	-8	-8	0	D	D	0	AAAAAAAAATTTTTATTATACTT	AAAAAAAATTTTTTATTATACTT	T	N	0.119835
M00137	Oct1	rs138955708	SNV	3:145704237-145704237	+	3.9	-1.6	5.5	0.0034	0.087	25.59	A	G	-5	-5	0	D	D	0	TGAGTAAGAACAT	TGAGTGAGAACAT	A	Y	0.129017
M00161	Oct1	rs138955708	SNV	3:145704237-145704237	+	5.1	1.6	3.5	0.0005	0.0051	10.2	A	G	-3	-3	0	R	R	0	CGCATGTTCTTACT	CGCATGTTCTCACT	A	Y	0.129017
M00137	Oct1	rs111804544	SNV	3:145704530-145704530	+	3.4	-2.2	5.6	0.0052	0.11	21.15	T	C	-7	-7	0	R	R	0	TGGTTAATTTTAT	TGGTTGATTTTAT	C	N	0.129477
M00137	Oct1	rs34570330	SNV	3:145706110-145706110	+	2.4	-2.8	5.2	0.011	0.14	12.73	T	C	-6	-6	0	R	R	0	CCTGTAATCCCAG	CCTGTAGTCCCAG	C	N	0.130395
M00138	Oct1	rs4287892	SNV	3:145706506-145706506	+	3.2	-1.6	4.8	0.0032	0.049	15.31	A	G	-12	-12	0	D	D	0	AGAAGAGCCTGAATAACAAAACA	AGAAGAGCCTGAGTAACAAAACA	G	N	0.130854
M00138	Oct1	rs4618190	SNV	3:145706537-145706537	+	2	-3	5	0.0071	0.088	12.39	A	G	-12	-12	0	D	D	0	CAAATAAAAGGGAAAAAAAAGCT	CAAATAAAAGGGGAAAAAAAGCT	A	Y	0.129936
M00137	Oct1	rs4527345	SNV	3:145706782-145706782	+	2.3	-2.8	5.1	0.011	0.14	12.73	T	C	-6	-6	0	R	R	0	AACATAAAGGATC	AACATAGAGGATC	C	N	0.130395
M00136	Oct1	rs6767865	SNV	3:145707381-145707381	+	4.2	-0.9	5.1	0.001	0.017	17	T	A	-7	-7	0	D	D	0	AAAGATATTCTACAC	AAAGATAATCTACAC	A	N	0.130395
M00138	Oct1	rs6767865	SNV	3:145707381-145707381	+	2.8	-2.4	5.2	0.0042	0.069	16.43	A	T	-14	-14	0	D	D	0	TTAAACTAAAGATAATCTACACA	TTAAACTAAAGATATTCTACACA	A	Y	0.130395
M00137	Oct1	rs6795160	SNV	3:145707552-145707552	+	1.4	-4.4	5.8	0.02	0.23	11.5	T	G	-4	-4	0	D	D	0	ACAGTAAGAGATA	ACAGGAAGAGATA	G	N	0.130395
M00248	Oct1	rs6808073	SNV	3:145708104-145708104	+	1.5	-5.5	7	0.0006	0.0083	13.83	C	T	-6	-6	0	R	R	0	TCTGCGTTAATT	TCTGCATTAATT	T	N	0.130395
M00138	Oct1	rs68017465	deletion	3:145708528-145708530	+	10.8	8.9	1.9	0.00000098	0.000014	14.29		TAT	-9	-5	4	D	R	1	ATATACTAATATATATTATATTA	TTAATATAATATATAATATTAGT	TAT	N	0.124885
M00162	Oct1	rs6763296	SNV	3:145709314-145709314	+	5.3	1.7	3.6	0.00075	0.012	16	C	T	-7	-7	0	R	R	0	AATAACGTCATTTT	AATAACATCATTTT	T	N	0.130395
M00137	Oct1	rs34150945	SNV	3:145710435-145710435	+	1.7	-3.9	5.6	0.016	0.2	12.5	T	C	-6	-6	0	R	R	0	TTTCTTATAATAA	TTTCTTGTAATAA	T	Y	0.10652
M00138	Oct1	rs34150945	SNV	3:145710435-145710435	+	1.3	-4	5.3	0.011	0.13	11.82	T	C	-10	-10	0	R	R	0	AGAAAATTTCTTATAATAAATCT	AGAAAATTTCTTGTAATAAATCT	T	Y	0.10652
M01354	Oct1	rs34150945	SNV	3:145710435-145710435	+	3.6	1.7	1.9	0.0033	0.033	10	T	C	-6	-6	0	D	D	0	TTATTATAAGAAATTT	TTATTACAAGAAATTT	T	Y	0.10652
M00137	Oct1	rs6787537	SNV	3:145711072-145711072	+	1.9	-3.8	5.7	0.015	0.19	12.67	T	C	-7	-7	0	R	R	0	ATTGTATAAAGGT	ATTGTGTAAAGGT	C	N	0.10652
M00137	Oct1	rs113339434	SNV	3:145723875-145723875	+	2.8	-2.7	5.5	0.0081	0.13	16.05	A	G	-5	-5	0	D	D	0	AGCATAAAAGGAC	AGCATGAAAGGAC	A	Y	0.0087236
M00135	Oct1	rs71300368	SNV	3:145723949-145723949	+	1.2	-4.9	6.1	0.001	0.012	12	A	T	-12	-12	0	D	D	0	ATATATATATATATTTTTC	ATATATATATATTTTTTTC	A	Y	0.0583104
M00138	Oct1	rs71300368	SNV	3:145723949-145723949	+	7.9	2.2	5.7	0.000046	0.0062	134.78	A	T	-13	-13	0	R	R	0	CATGAAAAATATATATATATATA	CATGAAAAAAATATATATATATA	A	Y	0.0583104
M00138	Oct1	rs71300368	SNV	3:145723949-145723949	+	10.1	4.2	5.9	0.0000028	0.0015	535.71	A	T	-14	-14	0	D	D	0	ATATATATATATATATTTTTCAT	ATATATATATATATTTTTTTCAT	A	Y	0.0583104
M00138	Oct1	rs71300368	SNV	3:145723949-145723949	+	3	-1.3	4.3	0.0037	0.043	11.62	A	T	-8	-8	0	D	D	0	ATATATATATTTTTCATGTTATT	ATATATATTTTTTTCATGTTATT	A	Y	0.0583104
M00161	Oct1	rs71300368	SNV	3:145723949-145723949	+	7.1	3.8	3.3	0.000098	0.0013	13.27	A	T	-2	-2	0	D	D	0	ATATTTTTCATGTT	ATTTTTTTCATGTT	A	Y	0.0583104
M00248	Oct1	rs71300368	SNV	3:145723949-145723949	+	1.4	-5.4	6.8	0.00063	0.008	12.7	A	T	-9	-9	0	D	D	0	TATATATATATT	TATATATATTTT	A	Y	0.0583104
M01354	Oct1	rs71300368	SNV	3:145723949-145723949	+	4.4	2.2	2.2	0.001	0.019	19	A	T	-9	-9	0	R	R	0	GAAAAATATATATATA	GAAAAAAATATATATA	A	Y	0.0583104
M01354	Oct1	rs71300368	SNV	3:145723949-145723949	+	3.8	1.6	2.2	0.0025	0.037	14.8	A	T	-5	-5	0	R	R	0	ACATGAAAAATATATA	ACATGAAAAAAATATA	A	Y	0.0583104
M01354	Oct1	rs71300368	SNV	3:145723949-145723949	+	3.4	1.1	2.3	0.0044	0.059	13.41	A	T	-8	-8	0	D	D	0	ATATATATATTTTTCA	ATATATATTTTTTTCA	A	Y	0.0583104
M01354	Oct1	rs71300368	SNV	3:145723949-145723949	+	4.2	2.1	2.1	0.0014	0.021	15	A	T	-11	-11	0	D	D	0	TATATATATATATTTT	TATATATATATTTTTT	A	Y	0.0583104
M00137	Oct1	rs34198349	SNV	3:145726723-145726723	+	6	0.5	5.5	0.00038	0.032	84.21	A	G	-5	-5	0	D	D	0	TATATAAAGAGAT	TATATGAAGAGAT	A	Y	0.0087236
M00138	Oct1	rs34198349	SNV	3:145726723-145726723	+	4.3	-0.8	5.1	0.0014	0.034	24.29	A	G	-12	-12	0	D	D	0	AAACTATTATATAAAGAGATTAG	AAACTATTATATGAAGAGATTAG	A	Y	0.0087236
M00137	Oct1	rs35184743	SNV	3:145731891-145731891	+	3.4	-2.1	5.5	0.0052	0.11	21.15	T	C	-6	-6	0	R	R	0	ATGGTAACATGTT	ATGGTAGCATGTT	C	N	0.0087236
M00138	Oct1	rs35184743	SNV	3:145731891-145731891	+	5.4	2.2	3.2	0.00056	0.0062	11.07	T	C	-8	-8	0	R	R	0	ATAAATATATGGTAACATGTTTA	ATAAATATATGGTAGCATGTTTA	C	N	0.0087236
M00248	Oct1	rs35184743	SNV	3:145731891-145731891	+	1.7	-4.5	6.2	0.00056	0.006	10.71	T	C	-2	-2	0	R	R	0	TATATGGTAACA	TATATGGTAGCA	C	N	0.0087236
M00138	Oct1	rs34813802	SNV	3:145732177-145732177	+	9.3	7.1	2.2	0.0000084	0.00011	13.1	G	A	-21	-21	0	D	D	0	ATATATATGTATATATTTGTCGA	ATATATATGTATATATTTGTCAA	A	N	0.0087236
M00138	Oct1	rs28539192	SNV	3:145741031-145741031	+	1.7	-3.3	5	0.0085	0.098	11.53	A	G	-12	-12	0	D	D	0	TTATGCCTCTGGAAACCAATTGG	TTATGCCTCTGGGAACCAATTGG	G	N	0.0087236
M00136	Oct1	rs13082327	SNV	3:145746284-145746284	+	1.4	-4.3	5.7	0.0055	0.067	12.18	T	G	-5	-5	0	D	D	0	GGTAGTATTAACTTT	GGTAGGATTAACTTT	G	N	0.0720845
M00137	Oct1	rs13082327	SNV	3:145746284-145746284	+	3.1	-2.6	5.7	0.0064	0.13	20.31	T	G	-4	-4	0	D	D	0	GTAGTATTAACTT	GTAGGATTAACTT	G	N	0.0720845
M00137	Oct1	rs6786902	SNV	3:145747956-145747956	+	2.8	-2.7	5.5	0.0081	0.13	16.05	A	G	-6	-6	0	D	D	0	GGAATAACATTGA	GGAATAGCATTGA	A	Y	0.0720845
M00137	Oct1	rs6775674	SNV	3:145748154-145748154	+	3.1	-2.4	5.5	0.0064	0.12	18.75	T	G	-7	-7	0	R	R	0	TTACTAACAATGG	TTACTCACAATGG	T	Y	0.0720845
M00135	Oct1	rs6762941	SNV	3:145748240-145748240	+	4.7	-0.1	4.8	0.00017	0.0018	10.59	C	T	-10	-10	0	R	R	0	CTGAGGATGCAAAAATCAG	CTGAGGATACAAAAATCAG	C	Y	0.0720845
M00161	Oct1	rs6762941	SNV	3:145748240-145748240	+	4.1	0.1	4	0.001	0.012	12	T	C	-10	-10	0	D	D	0	CTGATTTTTGTATC	CTGATTTTTGCATC	C	N	0.0720845
M00342	Oct1	rs6762941	SNV	3:145748240-145748240	+	5.7	1.6	4.1	0.00026	0.0027	10.38	C	T	-6	-6	0	R	R	0	GATGCAAAAA	GATACAAAAA	C	Y	0.0720845
M00136	Oct1	rs34616200	SNV	3:145749244-145749244	+	1.3	-3.9	5.2	0.0057	0.058	10.18	G	C	-5	-5	0	R	R	0	AGACATAATCAGAAA	AGACATAATGAGAAA	G	Y	0.0720845
M01354	Oct1	rs7628061	SNV	3:145749919-145749919	+	3.6	1.6	2	0.0033	0.037	11.21	T	C	-10	-10	0	D	D	0	GCGAAATCAGTACATT	GCGAAATCAGCACATT	T	Y	0.0720845
M00137	Oct1	rs35281406	SNV	3:145750239-145750239	+	3	-2.5	5.5	0.007	0.12	17.14	T	C	-7	-7	0	R	R	0	GAGATAAATTTAA	GAGATGAATTTAA	C	N	0.0720845
M00138	Oct1	rs35281406	SNV	3:145750239-145750239	+	6.1	0.9	5.2	0.00029	0.014	48.28	T	C	-10	-10	0	R	R	0	ATATAGAGAGATAAATTTAACAA	ATATAGAGAGATGAATTTAACAA	C	N	0.0720845
M00195	Oct1	rs16857822	SNV	3:145750428-145750428	+	3.3	-1	4.3	0.0029	0.037	12.76	G	C	-6	-6	0	D	D	0	CTGATCGCAAACCAG	CTGATCCCAAACCAG	G	Y	0.0720845
M00137	Oct1	rs73865194	SNV	3:145751578-145751578	+	5.5	0	5.5	0.00069	0.042	60.87	A	G	-5	-5	0	D	D	0	GTTATAAGGATAT	GTTATGAGGATAT	G	N	0.0720845
M00138	Oct1	rs73865194	SNV	3:145751578-145751578	+	4.4	0.3	4.1	0.0013	0.019	14.62	A	G	-9	-9	0	R	R	0	ACTATCATATCCTTATAACCAGA	ACTATCATATCCTCATAACCAGA	G	N	0.0720845
M00136	Oct1	rs9856368	SNV	3:187756856-187756856	+	1.3	-4	5.3	0.0057	0.06	10.53	T	G	-8	-8	0	R	R	0	GTGAAAACTCCATCC	GTGAAACCTCCATCC	G	N	0.162075
M00195	Oct1	rs9856368	SNV	3:187756856-187756856	+	1.2	-3.6	4.8	0.011	0.11	10	T	G	-4	-4	0	R	R	0	CAAGGTGAAAACTCC	CAAGGTGAAACCTCC	G	N	0.162075
M00136	Oct1	rs61574029	SNV	3:50558817-50558817	+	3	-3.1	6.1	0.0022	0.043	19.55	G	T	-5	-5	0	R	R	0	ATCAGCATGCGACTA	ATCAGCATGAGACTA	T	N	0.199725
M00137	Oct1	rs4688713	SNV	3:50566497-50566497	+	1.3	-4.4	5.7	0.021	0.23	10.95	A	G	-5	-5	0	D	D	0	CACCTATAAATAT	CACCTGTAAATAT	A	Y	0.168044
M00138	Oct1	rs4688713	SNV	3:50566497-50566497	+	4.5	0.2	4.3	0.0012	0.02	16.67	A	G	-9	-9	0	R	R	0	AAAAAGATATTTATAGGTGAGGA	AAAAAGATATTTACAGGTGAGGA	A	Y	0.168044
M00137	Oct1	rs73835531	SNV	3:50568188-50568188	+	2.6	-2.9	5.5	0.0092	0.14	15.22	T	C	-7	-7	0	R	R	0	TTACTAAAGGAAT	TTACTGAAGGAAT	T	Y	0.162075
M00136	Oct1	rs12494094	SNV	3:50581957-50581957	+	1.8	-3.5	5.3	0.0044	0.05	11.36	A	C	-9	-9	0	R	R	0	TATATTATGAAATTT	TATATGATGAAATTT	A	Y	0.130395
M00137	Oct1	rs12494094	SNV	3:50581957-50581957	+	5.8	0.3	5.5	0.00048	0.036	75	A	C	-5	-5	0	D	D	0	TTCATAATATATA	TTCATCATATATA	A	Y	0.130395
M00138	Oct1	rs12494094	SNV	3:50581957-50581957	+	2.4	-2.6	5	0.0055	0.075	13.64	A	C	-13	-13	0	D	D	0	ATGCAAATTTCATAATATATAAA	ATGCAAATTTCATCATATATAAA	A	Y	0.130395
M00136	Oct1	rs2285090	SNV	3:50620043-50620043	+	1.9	-3.1	5	0.0042	0.043	10.24	T	C	-8	-8	0	R	R	0	GGAAAAATGCCACAA	GGAAAAGTGCCACAA	T	Y	0.137741
M00195	Oct1	rs3749265	SNV	3:50623575-50623575	+	2.1	-2.7	4.8	0.0065	0.078	12	T	A	-5	-5	0	R	R	0	GTACAGCCAATTACC	GTACAGCCATTTACC	T	Y	0.140496
M01354	Oct1	rs143989994	SNV	3:50636106-50636106	+	3.3	1.2	2.1	0.005	0.053	10.6	T	C	-6	-6	0	D	D	0	ATAAGGTAAGTGATAA	ATAAGGCAAGTGATAA	C	N	0.0087236
M00137	Oct1	rs143356980	SNV	3:50638812-50638812	+	3.1	-2.4	5.5	0.0064	0.12	18.75	T	C	-7	-7	0	R	R	0	TGGGTAAGGTGTT	TGGGTGAGGTGTT	C	N	0.00459137
M00195	Oct1	rs3838606	deletion	3:50669176-50669177	+	2.2	-2.6	4.8	0.0061	0.076	12.46	AA		-8	-4	4	D	R	1	GTAGGTTCAAAGTGT	GACAAAACACTGAAC	AA	Y	0.160698
M00137	Oct1	rs808148	SNV	3:50678659-50678659	+	5.8	0.3	5.5	0.00048	0.036	75	T	C	-7	-7	0	R	R	0	TGTATAATAGGGA	TGTATGATAGGGA	T	Y	0.219008
M00135	Oct1	rs728902	SNV	3:50695362-50695362	+	1.4	-4.6	6	0.00093	0.011	11.83	T	G	-12	-12	0	R	R	0	TGGGGTATGAAAAACCCTC	TGGGGTCTGAAAAACCCTC	G	N	0.160698
M00161	Oct1	rs728902	SNV	3:50695362-50695362	+	5.6	1.7	3.9	0.00034	0.0048	14.12	T	G	-10	-10	0	D	D	0	GGGTTTTTCATACC	GGGTTTTTCAGACC	G	N	0.160698
M00162	Oct1	rs728902	SNV	3:50695362-50695362	+	4.1	0.4	3.7	0.0022	0.027	12.27	T	G	-10	-10	0	D	D	0	GGGTTTTTCATACC	GGGTTTTTCAGACC	G	N	0.160698
M00195	Oct1	rs728902	SNV	3:50695362-50695362	+	5.3	1.9	3.4	0.0006	0.0074	12.33	T	G	-10	-10	0	R	R	0	GGGTATGAAAAACCC	GGGTCTGAAAAACCC	G	N	0.160698
M00342	Oct1	rs728902	SNV	3:50695362-50695362	+	6	0.8	5.2	0.00021	0.004	19.05	T	G	-8	-8	0	R	R	0	TATGAAAAAC	TCTGAAAAAC	G	N	0.160698
M00136	Oct1	rs12492982	SNV	3:50698155-50698155	+	5.2	1.2	4	0.00053	0.0061	11.51	T	C	-5	-5	0	D	D	0	AATAGTATTCAGCAG	AATAGCATTCAGCAG	C	N	0.156566
M00137	Oct1	rs72942794	SNV	3:50700288-50700288	+	1.3	-4.3	5.6	0.021	0.23	10.95	T	C	-6	-6	0	R	R	0	GCTCTTATGATAG	GCTCTTGTGATAG	C	N	0.160239
M00162	Oct1	rs150167851	SNV	3:50726162-50726162	+	3.8	-0.1	3.9	0.0028	0.036	12.86	C	T	0	0	0	D	D	0	CGGGATTACAGGTA	TGGGATTACAGGTA	T	N	0.00688705
M00137	Oct1	rs139311446	SNV	3:50738302-50738302	+	2.1	-3.1	5.2	0.013	0.15	11.54	T	C	-6	-6	0	R	R	0	AAAACAATATAGA	AAAACAGTATAGA	C	N	0.00688705
M00248	Oct1	rs72944726	SNV	3:50749365-50749365	+	8.6	3.7	4.9	0.000016	0.00024	15	T	C	-4	-4	0	D	D	0	TTCATGTAAATT	TTCACGTAAATT	C	N	0.157943
M00137	Oct1	rs17051403	SNV	3:50751643-50751643	+	1.6	-4.2	5.8	0.018	0.22	12.22	A	C	-8	-8	0	R	R	0	TTGGTAAGTTACA	TTGGGAAGTTACA	C	N	0.15978
M00137	Oct1	rs145987365	SNV	3:50789194-50789194	+	1	-4.7	5.7	0.025	0.25	10	T	C	-6	-6	0	R	R	0	GGAACTATGAGTC	GGAACTGTGAGTC	C	N	0.00459137
M00137	Oct1	rs150600331	SNV	3:50796001-50796001	+	3.1	-2.4	5.5	0.0064	0.12	18.75	A	C	-5	-5	0	D	D	0	AGCATAAAGTACA	AGCATCAAGTACA	C	N	0.00459137
M00161	Oct1	rs73832806	SNV	3:65216720-65216720	+	4.3	0.6	3.7	0.00089	0.0089	10	T	G	-4	-4	0	R	R	0	ATAACTTCCATGGT	ATAACTTCCCTGGT	T	Y	0.0518825
M00248	Oct1	rs73832806	SNV	3:65216720-65216720	+	1.8	-4.5	6.3	0.00054	0.006	11.11	T	G	-4	-4	0	D	D	0	ACCATGGAAGTT	ACCAGGGAAGTT	T	Y	0.0518825
M00248	Oct1	rs73832806	SNV	3:65216720-65216720	+	4.2	-2.2	6.4	0.00018	0.0028	15.56	T	G	-8	-8	0	R	R	0	TCCATGGTTATT	TCCCTGGTTATT	T	Y	0.0518825
M00137	Oct1	rs17072626	SNV	3:65229711-65229711	+	2.8	-2.3	5.1	0.0081	0.11	13.58	T	C	-6	-6	0	R	R	0	GAGTTAAAAATGA	GAGTTAGAAATGA	C	N	0.0601469
M00162	Oct1	rs6852672	SNV	4:125147414-125147414	+	3.5	-0.2	3.7	0.0035	0.038	10.86	A	C	-9	-9	0	D	D	0	CATATAGAGACACA	CATATAGAGCCACA	A	Y	0.112948
M00162	Oct1	rs6838683	SNV	4:125182624-125182624	+	5.8	3.1	2.7	0.00046	0.0047	10.22	A	C	-1	-1	0	D	D	0	CAAATTGTGGTATA	CCAATTGTGGTATA	C	N	0.114325
M00137	Oct1	rs61090818	SNV	5:108262268-108262268	+	7.6	2	5.6	0.000028	0.014	500	A	G	-5	-5	0	D	D	0	CTCATAATTATGA	CTCATGATTATGA	A	Y	0.0707071
M01354	Oct1	rs61090818	SNV	5:108262268-108262268	+	5.3	3.6	1.7	0.00021	0.0033	15.71	A	G	-7	-7	0	D	D	0	CTCTCATAATTATGAA	CTCTCATGATTATGAA	A	Y	0.0707071
M00137	Oct1	rs7723612	SNV	5:108269341-108269341	+	1.8	-3.5	5.3	0.016	0.18	11.25	A	G	-6	-6	0	D	D	0	AAGTCAATGGTAA	AAGTCAGTGGTAA	A	Y	0.0656566
M00248	Oct1	rs7723612	SNV	5:108269341-108269341	+	4.3	-1.6	5.9	0.00017	0.0022	12.94	A	G	-3	-3	0	D	D	0	TCAATGGTAACT	TCAGTGGTAACT	A	Y	0.0656566
M00195	Oct1	rs59923567	SNV	5:108270684-108270684	+	8.1	5.7	2.4	0.000038	0.00043	11.32	A	G	-4	-4	0	D	D	0	ATCTATGTGAATCAT	ATCTGTGTGAATCAT	A	Y	0.0707071
M00248	Oct1	rs59923567	SNV	5:108270684-108270684	+	1.4	-4.9	6.3	0.00063	0.0068	10.79	A	G	-3	-3	0	D	D	0	TCTATGTGAATC	TCTGTGTGAATC	A	Y	0.0707071
M00342	Oct1	rs59923567	SNV	5:108270684-108270684	+	4.1	-1	5.1	0.00066	0.009	13.64	A	G	-1	-1	0	D	D	0	TATGTGAATC	TGTGTGAATC	A	Y	0.0707071
M00137	Oct1	rs73209338	SNV	5:108272266-108272266	+	4.1	-1.4	5.5	0.0029	0.08	27.59	T	C	-7	-7	0	R	R	0	GAATTAATAAAGT	GAATTGATAAAGT	T	Y	0.0684114
M01354	Oct1	rs73209338	SNV	5:108272266-108272266	+	4	2.2	1.8	0.0019	0.019	10	T	C	-4	-4	0	R	R	0	CTGCTTGAATTAATAA	CTGCTTGAATTGATAA	T	Y	0.0684114
M01354	Oct1	rs73209338	SNV	5:108272266-108272266	+	6.5	4.8	1.7	0.000019	0.00053	27.89	T	C	-8	-8	0	R	R	0	TTGAATTAATAAAGTA	TTGAATTGATAAAGTA	T	Y	0.0684114
M00138	Oct1	rs73209345	SNV	5:108275069-108275069	+	6.6	3.7	2.9	0.00018	0.0022	12.22	T	C	-15	-15	0	D	D	0	AATTAGTAATTGATATTCCAGGA	AATTAGTAATTGATACTCCAGGA	T	Y	0.0684114
M00162	Oct1	rs73209345	SNV	5:108275069-108275069	+	4.7	1.6	3.1	0.0013	0.013	10	T	C	-10	-10	0	D	D	0	GTAATTGATATTCC	GTAATTGATACTCC	T	Y	0.0684114
M00138	Oct1	rs80044625	SNV	5:108290217-108290217	+	5.8	0	5.8	0.00039	0.022	56.41	A	T	-13	-13	0	R	R	0	TATCTATCATACAAAGGTAGACA	TATCTATCAAACAAAGGTAGACA	A	Y	0.0376492
M00138	Oct1	rs80044625	SNV	5:108290217-108290217	+	4.1	-0.2	4.3	0.0016	0.025	15.63	A	T	-8	-8	0	D	D	0	ACCTTTGTATGATAGATAAAACA	ACCTTTGTTTGATAGATAAAACA	A	Y	0.0376492
M00162	Oct1	rs80044625	SNV	5:108290217-108290217	+	2.7	-1.3	4	0.0063	0.065	10.32	A	T	-3	-3	0	R	R	0	TTATCTATCATACA	TTATCTATCAAACA	A	Y	0.0376492
M00342	Oct1	rs80044625	SNV	5:108290217-108290217	+	3.3	-2.1	5.4	0.0011	0.015	13.64	A	T	-7	-7	0	R	R	0	CATACAAAGG	CAAACAAAGG	A	Y	0.0376492
M00138	Oct1	rs73209366	SNV	5:108291772-108291772	+	4.2	0.2	4	0.0015	0.02	13.33	C	T	-13	-13	0	R	R	0	GAATACTACGAAAAATTAACGAA	GAATACTACAAAAAATTAACGAA	C	Y	0.0697888
M00138	Oct1	rs73209366	SNV	5:108291772-108291772	+	9.1	5.6	3.5	0.000011	0.00047	42.73	C	T	-12	-12	0	R	R	0	TGAATACTACGAAAAATTAACGA	TGAATACTACAAAAAATTAACGA	C	Y	0.0697888
M00342	Oct1	rs73209366	SNV	5:108291772-108291772	+	1.7	-4.2	5.9	0.0026	0.031	11.92	C	T	-6	-6	0	R	R	0	TACGAAAAAT	TACAAAAAAT	C	Y	0.0697888
M00137	Oct1	rs56792678	SNV	5:108298645-108298645	+	3.2	-2.4	5.6	0.006	0.12	20	T	C	-7	-7	0	R	R	0	TAATTAAACAGTT	TAATTGAACAGTT	T	Y	0.0688705
M00138	Oct1	rs56792678	SNV	5:108298645-108298645	+	3.8	-0.3	4.1	0.0021	0.026	12.38	T	C	-13	-13	0	D	D	0	AAAATAAACTGTTTAATTAATAT	AAAATAAACTGTTCAATTAATAT	T	Y	0.0688705
M01354	Oct1	rs56792678	SNV	5:108298645-108298645	+	6.7	4.9	1.8	0.000012	0.00044	36.67	T	C	-4	-4	0	R	R	0	TCATATTAATTAAACA	TCATATTAATTGAACA	T	Y	0.0688705
M01354	Oct1	rs56792678	SNV	5:108298645-108298645	+	5.7	4.1	1.6	0.0001	0.0016	16	T	C	-6	-6	0	D	D	0	ACTGTTTAATTAATAT	ACTGTTCAATTAATAT	T	Y	0.0688705
M00137	Oct1	rs117288130	SNV	5:108299772-108299772	+	2	-3.1	5.1	0.014	0.15	10.71	T	C	-6	-6	0	R	R	0	ATTTTAAAAATTA	ATTTTAGAAATTA	T	Y	0.0220386
M00138	Oct1	rs117288130	SNV	5:108299772-108299772	+	3.7	-1.1	4.8	0.0022	0.039	17.73	T	C	-10	-10	0	R	R	0	TAAATTATTTTAAAAATTACACA	TAAATTATTTTAGAAATTACACA	T	Y	0.0220386
M00138	Oct1	rs117288130	SNV	5:108299772-108299772	+	6.9	4.1	2.8	0.00013	0.0016	12.31	T	C	-8	-8	0	R	R	0	ATTAAATTATTTTAAAAATTACA	ATTAAATTATTTTAGAAATTACA	T	Y	0.0220386
M00137	Oct1	rs73211557	SNV	5:108308791-108308791	+	1.7	-3.5	5.2	0.016	0.18	11.25	T	G	-6	-6	0	R	R	0	ACTTTAATATCAG	ACTTTACTATCAG	T	Y	0.077135
M00137	Oct1	rs58620246	SNV	5:108321371-108321371	+	4.8	-0.7	5.5	0.0015	0.058	38.67	T	G	-7	-7	0	R	R	0	TCACTAATGAGTG	TCACTCATGAGTG	G	N	0.0725436
M00135	Oct1	rs6872912	SNV	5:108325242-108325242	+	8.4	4.1	4.3	0.000017	0.00023	13.53	A	G	-11	-11	0	R	R	0	AGGAATATGCTAAATGACC	AGGAATACGCTAAATGACC	A	Y	0.0716253
M00248	Oct1	rs6872912	SNV	5:108325242-108325242	+	6.2	1.3	4.9	0.000064	0.00066	10.31	A	G	-7	-7	0	R	R	0	AATATGCTAAAT	AATACGCTAAAT	A	Y	0.0716253
M00135	Oct1	rs73211580	SNV	5:108326904-108326904	+	4.5	-1.6	6.1	0.00019	0.0034	17.89	A	T	-11	-11	0	R	R	0	ACACATATACAAAATGAGA	ACACATAAACAAAATGAGA	A	Y	0.0734619
M00136	Oct1	rs73211580	SNV	5:108326904-108326904	+	3	-2.9	5.9	0.0022	0.04	18.18	A	T	-7	-7	0	R	R	0	ACACATATACAAAAT	ACACATAAACAAAAT	A	Y	0.0734619
M00137	Oct1	rs73211580	SNV	5:108326904-108326904	+	4.7	1.7	3	0.0016	0.016	10	T	A	-6	-6	0	R	R	0	CACATAAACAAAA	CACATATACAAAA	A	N	0.0734619
M00138	Oct1	rs73211580	SNV	5:108326904-108326904	+	8.6	2.8	5.8	0.000021	0.0042	200	A	T	-13	-13	0	R	R	0	ATACACATATACAAAATGAGACA	ATACACATAAACAAAATGAGACA	A	Y	0.0734619
M00342	Oct1	rs73211580	SNV	5:108326904-108326904	+	4.5	-0.9	5.4	0.00055	0.0086	15.64	A	T	-7	-7	0	R	R	0	TATACAAAAT	TAAACAAAAT	A	Y	0.0734619
M00136	Oct1	rs76427932	SNV	5:108356108-108356108	+	2.1	-2.9	5	0.0037	0.04	10.81	A	C	-7	-7	0	R	R	0	TAGAAGATTCTTTAA	TAGAAGAGTCTTTAA	A	Y	0.0385675
M00137	Oct1	rs60144513	SNV	5:108356590-108356590	+	2.3	-3	5.3	0.011	0.15	13.64	T	G	-7	-7	0	R	R	0	AGGACAATTTAGA	AGGACCATTTAGA	G	N	0.0390266
M00138	Oct1	rs60144513	SNV	5:108356590-108356590	+	2.9	-1.9	4.8	0.0039	0.056	14.36	T	G	-9	-9	0	R	R	0	AATCAAACAGGACAATTTAGAAA	AATCAAACAGGACCATTTAGAAA	G	N	0.0390266
M00136	Oct1	rs73211596	SNV	5:108359964-108359964	+	2.2	-3.4	5.6	0.0035	0.048	13.71	G	A	-8	-8	0	D	D	0	AATAGTACGTAATAC	AATAGTACATAATAC	A	N	0.067034
M00138	Oct1	rs73211596	SNV	5:108359964-108359964	+	4.7	0.8	3.9	0.001	0.015	15	A	G	-12	-12	0	D	D	0	GTGGAATAGTACATAATACTCCT	GTGGAATAGTACGTAATACTCCT	A	Y	0.067034
M00162	Oct1	rs73211596	SNV	5:108359964-108359964	+	3.3	-0.3	3.6	0.004	0.04	10	G	A	-6	-6	0	D	D	0	TAGTACGTAATACT	TAGTACATAATACT	A	N	0.067034
M00162	Oct1	rs73211596	SNV	5:108359964-108359964	+	6	2.3	3.7	0.00038	0.0083	21.84	G	A	-5	-5	0	R	R	0	GAGTATTACGTACT	GAGTATTATGTACT	A	N	0.067034
M00138	Oct1	rs61155278	SNV	5:108360625-108360625	+	2.6	-1.8	4.4	0.0048	0.053	11.04	A	G	-9	-9	0	R	R	0	GTATATCTACAACTATCTGATCT	GTATATCTACAACCATCTGATCT	A	Y	0.0665748
M00135	Oct1	rs6876708	SNV	5:65033368-65033368	+	3.3	-1.8	5.1	0.00035	0.0037	10.57	G	A	-8	-8	0	D	D	0	ATAAATATGTTCATTGAAT	ATAAATATATTCATTGAAT	A	N	0.0266299
M00136	Oct1	rs6876708	SNV	5:65033368-65033368	+	6.3	0.8	5.5	0.00023	0.0075	32.61	A	G	-6	-6	0	D	D	0	AAATATATTCATTGA	AAATATGTTCATTGA	A	Y	0.0266299
M00136	Oct1	rs6876708	SNV	5:65033368-65033368	+	3.9	-0.3	4.2	0.0013	0.013	10	G	A	-8	-8	0	D	D	0	ATAAATATGTTCATT	ATAAATATATTCATT	A	N	0.0266299
M00137	Oct1	rs6876708	SNV	5:65033368-65033368	+	1.5	-4.1	5.6	0.019	0.21	11.05	A	G	-5	-5	0	D	D	0	AATATATTCATTG	AATATGTTCATTG	A	Y	0.0266299
M00138	Oct1	rs6876708	SNV	5:65033368-65033368	+	4.5	0.2	4.3	0.0012	0.02	16.67	A	G	-9	-9	0	R	R	0	TCCATTCAATGAATATATTTATT	TCCATTCAATGAACATATTTATT	A	Y	0.0266299
M00248	Oct1	rs6876708	SNV	5:65033368-65033368	+	5.7	0.1	5.6	0.000087	0.0011	12.64	G	A	-5	-5	0	D	D	0	AATATGTTCATT	AATATATTCATT	A	N	0.0266299
M00138	Oct1	rs72766101	SNV	5:65049324-65049324	+	6.6	3.6	3	0.00018	0.0024	13.33	A	G	-14	-14	0	D	D	0	TAATAAAAATACAGAAAACTAGT	TAATAAAAATACAGGAAACTAGT	A	Y	0.0408632
M00138	Oct1	rs72766101	SNV	5:65049324-65049324	+	3.8	-1.2	5	0.0021	0.041	19.52	A	G	-12	-12	0	D	D	0	ATAAAAATACAGAAAACTAGTCA	ATAAAAATACAGGAAACTAGTCA	A	Y	0.0408632
M00138	Oct1	rs11952316	SNV	5:65081166-65081166	+	1.3	-3.8	5.1	0.011	0.12	10.91	A	T	-14	-14	0	D	D	0	TTTTCTATGTTTTTAAAAATAGT	TTTTCTATGTTTTTTAAAATAGT	A	Y	0.0413223
M00135	Oct1	rs12653734	SNV	5:65082942-65082942	+	8.3	4.6	3.7	0.000018	0.00018	10	T	C	-6	-6	0	R	R	0	AGGAATATGCCAATCTCAA	AGGAATATGCCAGTCTCAA	T	Y	0.0417815
M00137	Oct1	rs12653734	SNV	5:65082942-65082942	+	1.7	-3.5	5.2	0.016	0.18	11.25	T	C	-6	-6	0	R	R	0	ATGCCAATCTCAA	ATGCCAGTCTCAA	T	Y	0.0417815
M00138	Oct1	rs12653734	SNV	5:65082942-65082942	+	7.7	4.9	2.8	0.000059	0.00085	14.41	T	C	-8	-8	0	R	R	0	ATAGGAATATGCCAATCTCAAAT	ATAGGAATATGCCAGTCTCAAAT	T	Y	0.0417815
M00161	Oct1	rs12653734	SNV	5:65082942-65082942	+	6.1	2.9	3.2	0.00023	0.0023	10	T	C	-4	-4	0	D	D	0	GAGATTGGCATATT	GAGACTGGCATATT	T	Y	0.0417815
M00195	Oct1	rs12653734	SNV	5:65082942-65082942	+	7.3	4.4	2.9	0.000091	0.0013	14.29	T	C	-4	-4	0	R	R	0	GAATATGCCAATCTC	GAATATGCCAGTCTC	T	Y	0.0417815
M00342	Oct1	rs12653734	SNV	5:65082942-65082942	+	6.8	3.2	3.6	0.00012	0.0012	10	T	C	-2	-2	0	R	R	0	TATGCCAATC	TATGCCAGTC	T	Y	0.0417815
M00137	Oct1	rs143808607	SNV	5:65086398-65086398	+	2.6	-3.1	5.7	0.0092	0.15	16.3	A	G	-6	-6	0	D	D	0	CTCACTATCATGA	CTCACTGTCATGA	A	Y	0.00505051
M00137	Oct1	rs12657670	SNV	5:65103925-65103925	+	2.5	-2.6	5.1	0.0099	0.13	13.13	A	G	-6	-6	0	D	D	0	TCAATAAAGGTGG	TCAATAGAGGTGG	G	N	0.0528007
M00136	Oct1	rs72768048	SNV	5:65123102-65123102	+	1.9	-3.4	5.3	0.0042	0.048	11.43	A	G	-6	-6	0	D	D	0	ATACAGATTCAACAC	ATACAGGTTCAACAC	G	N	0.043618
M00136	Oct1	rs6893995	SNV	5:67907717-67907717	+	1.7	-3.3	5	0.0046	0.046	10	C	A	-9	-9	0	D	D	0	GGACATAGTCATTCT	GGACATAGTAATTCT	C	Y	0.0606061
M00137	Oct1	rs6893995	SNV	5:67907717-67907717	+	2.1	-3.4	5.5	0.013	0.17	13.08	A	C	-5	-5	0	D	D	0	ATAGTAATTCTCC	ATAGTCATTCTCC	C	N	0.0606061
M00138	Oct1	rs6893995	SNV	5:67907717-67907717	+	2.6	-2.4	5	0.0048	0.069	14.37	A	C	-13	-13	0	D	D	0	AAAGGGACATAGTAATTCTCCAA	AAAGGGACATAGTCATTCTCCAA	C	N	0.0606061
M00161	Oct1	rs6893995	SNV	5:67907717-67907717	+	6.2	2.7	3.5	0.00021	0.0026	12.38	A	C	-8	-8	0	R	R	0	AGAATTACTATGTC	AGAATGACTATGTC	C	N	0.0606061
M00195	Oct1	rs6893995	SNV	5:67907717-67907717	+	2.9	-2	4.9	0.0038	0.059	15.53	A	C	-9	-9	0	D	D	0	GGACATAGTAATTCT	GGACATAGTCATTCT	C	N	0.0606061
M00248	Oct1	rs6893995	SNV	5:67907717-67907717	+	3.3	-2.9	6.2	0.00028	0.0035	12.5	A	C	-8	-8	0	D	D	0	GACATAGTAATT	GACATAGTCATT	C	N	0.0606061
M00137	Oct1	rs7726677	SNV	5:67913510-67913510	+	3.8	-0.3	4.1	0.0037	0.048	12.97	A	G	-5	-5	0	D	D	0	CCTACAATGAAAA	CCTACGATGAAAA	A	Y	0.0647383
M01354	Oct1	rs7726677	SNV	5:67913510-67913510	+	4.3	2.5	1.8	0.0012	0.014	11.67	G	A	-13	-13	0	D	D	0	GAATACTACCTACGAT	GAATACTACCTACAAT	A	N	0.0647383
M00137	Oct1	rs16897944	SNV	5:67915481-67915481	+	2.7	-2.5	5.2	0.0086	0.12	13.95	A	G	-6	-6	0	D	D	0	AAGGCAATATGGA	AAGGCAGTATGGA	A	Y	0.0780533
M01354	Oct1	rs55690456	SNV	6:121378314-121378314	+	4.3	2.5	1.8	0.0012	0.014	11.67	T	C	-4	-4	0	R	R	0	TTATATTGATGAGATT	TTATATTGATGGGATT	C	N	0.0812672
M00162	Oct1	rs111883917	deletion	6:121383021-121383021	+	3.9	0.3	3.6	0.0026	0.029	11.15	T		-5	-3	2	D	R	1	GAGACTATCATTCT	CTTAGAATGATGTC	T	Y	0.0803489
M00136	Oct1	rs73766682	SNV	6:121394303-121394303	+	4.5	0.3	4.2	0.00085	0.0096	11.29	G	A	-8	-8	0	D	D	0	AATACTATGTATGAC	AATACTATATATGAC	A	N	0.0725436
M00138	Oct1	rs73766682	SNV	6:121394303-121394303	+	5.9	0.6	5.3	0.00035	0.016	45.71	A	G	-12	-12	0	D	D	0	TAAGAATACTATATATGACTATA	TAAGAATACTATGTATGACTATA	A	Y	0.0725436
M00138	Oct1	rs73766682	SNV	6:121394303-121394303	+	7.9	4.5	3.4	0.000046	0.0012	26.09	A	G	-7	-7	0	R	R	0	TATAATATAGTCATATATAGTAT	TATAATATAGTCATACATAGTAT	A	Y	0.0725436
M01354	Oct1	rs73766682	SNV	6:121394303-121394303	+	4.1	2.2	1.9	0.0016	0.019	11.88	A	G	-7	-7	0	D	D	0	ATACTATATATGACTA	ATACTATGTATGACTA	A	Y	0.0725436
M00248	Oct1	rs73766691	SNV	6:121404617-121404617	+	2.9	-3.2	6.1	0.00034	0.004	11.76	T	C	-3	-3	0	R	R	0	AGAATGGGAATT	AGAATGGGGATT	T	Y	0.0794307
M00195	Oct1	rs113278658	SNV	6:121417532-121417532	+	2.9	-1.7	4.6	0.0038	0.051	13.42	T	G	-4	-4	0	R	R	0	GTGTATAGGAATGCT	GTGTATAGGACTGCT	T	Y	0.0826446
M00248	Oct1	rs73766696	SNV	6:121420844-121420844	+	2.8	-3.5	6.3	0.00036	0.0044	12.22	T	C	-7	-7	0	D	D	0	AAAATGGTAAAT	AAAATGGCAAAT	T	Y	0.0826446
M01354	Oct1	rs73766696	SNV	6:121420844-121420844	+	4.2	2	2.2	0.0014	0.024	17.14	T	C	-4	-4	0	R	R	0	TGATATTATTTACCAT	TGATATTATTTGCCAT	T	Y	0.0826446
M01354	Oct1	rs73766696	SNV	6:121420844-121420844	+	4.2	2.1	2.1	0.0014	0.021	15	T	C	-6	-6	0	D	D	0	AAATGGTAAATAATAT	AAATGGCAAATAATAT	T	Y	0.0826446
M00136	Oct1	rs73766701	SNV	6:121428067-121428067	+	2.9	-2.6	5.5	0.0023	0.035	15.22	A	G	-6	-6	0	D	D	0	AATAATATACTGTGT	AATAATGTACTGTGT	G	N	0.0826446
M00162	Oct1	rs73766701	SNV	6:121428067-121428067	+	3.7	0.2	3.5	0.003	0.03	10	A	G	-9	-9	0	D	D	0	ATCAATAATATACT	ATCAATAATGTACT	G	N	0.0826446
M00137	Oct1	rs73768903	SNV	6:121428405-121428405	+	1.7	-3.8	5.5	0.016	0.19	11.88	T	G	-7	-7	0	R	R	0	TTCTTAAAAGCAT	TTCTTCAAAGCAT	T	Y	0.0831038
M00138	Oct1	rs73768928	SNV	6:121458730-121458730	+	2.9	-1.3	4.2	0.0039	0.043	11.03	T	C	-13	-13	0	D	D	0	AAAAATCGATTGATAGTTGAAAA	AAAAATCGATTGACAGTTGAAAA	T	Y	0.0927456
M00135	Oct1	rs76778055	SNV	6:121459982-121459982	+	3.6	-1.4	5	0.0003	0.0031	10.33	C	T	-10	-10	0	R	R	0	AATAATATGGTACTATATG	AATAATATAGTACTATATG	C	Y	0.0909091
M00138	Oct1	rs76778055	SNV	6:121459982-121459982	+	2.3	-2.1	4.4	0.0058	0.061	10.52	T	C	-13	-13	0	D	D	0	CTTCATATAGTACTATATTATTT	CTTCATATAGTACCATATTATTT	C	N	0.0909091
M00138	Oct1	rs76778055	SNV	6:121459982-121459982	+	4.4	1	3.4	0.0013	0.013	10	T	C	-14	-14	0	R	R	0	AATAATATAGTACTATATGAAGT	AATAATATGGTACTATATGAAGT	C	N	0.0909091
M00162	Oct1	rs76778055	SNV	6:121459982-121459982	+	3.6	0	3.6	0.0032	0.034	10.62	T	C	-10	-10	0	D	D	0	CATATAGTACTATA	CATATAGTACCATA	C	N	0.0909091
M01354	Oct1	rs76778055	SNV	6:121459982-121459982	+	4.8	2.7	2.1	0.00053	0.011	20.75	T	C	-9	-9	0	D	D	0	ATATAGTACTATATTA	ATATAGTACCATATTA	C	N	0.0909091
M01354	Oct1	rs76778055	SNV	6:121459982-121459982	+	3.6	1.6	2	0.0033	0.037	11.21	T	C	-6	-6	0	D	D	0	TAGTACTATATTATTT	TAGTACCATATTATTT	C	N	0.0909091
M01354	Oct1	rs76778055	SNV	6:121459982-121459982	+	3.7	1.7	2	0.0029	0.033	11.38	T	C	-8	-8	0	R	R	0	ATAATATAGTACTATA	ATAATATGGTACTATA	C	N	0.0909091
M00137	Oct1	rs73715282	SNV	8:143997740-143997740	+	1.2	-4.5	5.7	0.022	0.24	10.91	T	C	-7	-7	0	R	R	0	ACGCTATTGGGAA	ACGCTGTTGGGAA	T	Y	0.105601
M00136	Oct1	rs112026831	SNV	8:144000400-144000400	+	2.4	-3.1	5.5	0.0032	0.043	13.44	T	G	-7	-7	0	D	D	0	AAAATTATCCAGGTG	AAAATTAGCCAGGTG	G	N	0.10652
M00135	Oct1	rs11991278	SNV	8:144001245-144001245	+	3.1	-2.1	5.2	0.00039	0.0042	10.77	T	C	-13	-13	0	D	D	0	ATATTTATGTTCATTTTTG	ATATTTATGTTCACTTTTG	C	N	0.107438
M00248	Oct1	rs11991278	SNV	8:144001245-144001245	+	6.3	0.4	5.9	0.00006	0.00097	16.17	T	C	-10	-10	0	D	D	0	TTTATGTTCATT	TTTATGTTCACT	C	N	0.107438
M00137	Oct1	rs7820667	SNV	8:144001550-144001550	+	3	-2.5	5.5	0.007	0.12	17.14	T	C	-7	-7	0	R	R	0	TGATTAATGTCAG	TGATTGATGTCAG	T	Y	0.10652
M00138	Oct1	rs7820667	SNV	8:144001550-144001550	+	5.3	2.1	3.2	0.00061	0.0066	10.82	T	C	-8	-8	0	R	R	0	AATCAATAATGATTAATGTCAGA	AATCAATAATGATTGATGTCAGA	T	Y	0.10652
M00162	Oct1	rs7820667	SNV	8:144001550-144001550	+	5	1.9	3.1	0.00099	0.011	11.11	T	C	-10	-10	0	R	R	0	ATTAATGTCAGACA	ATTGATGTCAGACA	T	Y	0.10652
M01354	Oct1	rs7820667	SNV	8:144001550-144001550	+	4.3	2.6	1.7	0.0012	0.012	10	T	C	-4	-4	0	R	R	0	CAATAATGATTAATGT	CAATAATGATTGATGT	T	Y	0.10652
M01354	Oct1	rs7820667	SNV	8:144001550-144001550	+	4.5	2.8	1.7	0.00087	0.0096	11.03	T	C	-6	-6	0	D	D	0	TGACATTAATCATTAT	TGACATCAATCATTAT	T	Y	0.10652
M00137	Oct1	rs993523	SNV	8:66197663-66197663	+	1.7	-3.8	5.5	0.016	0.19	11.88	A	G	-5	-5	0	D	D	0	TGTCTAATTGCCC	TGTCTGATTGCCC	G	N	0.0280073
M00138	Oct1	rs1024129	SNV	8:66199747-66199747	+	6.9	3.5	3.4	0.00013	0.0026	20	C	T	-12	-12	0	R	R	0	TAATGATAACGGTAATACAAATC	TAATGATAACAGTAATACAAATC	C	Y	0.0284665
M00138	Oct1	rs1024130	SNV	8:66200074-66200074	+	5.6	1.8	3.8	0.00047	0.0081	17.23	A	G	-12	-12	0	D	D	0	TTATGTATGTGCAACTGATATGG	TTATGTATGTGCGACTGATATGG	G	N	0.0794307
M00162	Oct1	rs1024130	SNV	8:66200074-66200074	+	3.3	-0.6	3.9	0.004	0.046	11.5	G	A	-13	-13	0	R	R	0	CGCACATACATAAA	TGCACATACATAAA	G	Y	0.0794307
M00137	Oct1	rs1514527	SNV	8:66207435-66207435	+	2.9	-2.6	5.5	0.0075	0.13	17.33	A	G	-5	-5	0	D	D	0	AGCGTAAGTTACT	AGCGTGAGTTACT	A	Y	0.0422406
M00138	Oct1	rs1514527	SNV	8:66207435-66207435	+	3.9	-1.3	5.2	0.0019	0.043	22.63	A	G	-12	-12	0	D	D	0	GAATAAAAGCGTAAGTTACTAAA	GAATAAAAGCGTGAGTTACTAAA	A	Y	0.0422406
M00137	Oct1	rs908094	SNV	8:66210642-66210642	+	4	-1.5	5.5	0.0032	0.083	25.94	A	C	-5	-5	0	D	D	0	AGGCTAATGGTAC	AGGCTCATGGTAC	A	Y	0.0422406
M00137	Oct1	rs6982534	SNV	8:66223169-66223169	+	3.1	-1	4.1	0.0064	0.067	10.47	A	G	-5	-5	0	D	D	0	ATAACAAAGAAGT	ATAACGAAGAAGT	G	N	0.0353535
M00135	Oct1	rs1018294	SNV	8:66224355-66224355	+	2.7	-2.6	5.3	0.00048	0.0051	10.62	T	C	-7	-7	0	D	D	0	ATAAATATTTTAATGCAAA	ATAAATACTTTAATGCAAA	C	N	0.043618
M00248	Oct1	rs1018294	SNV	8:66224355-66224355	+	2.6	-3.2	5.8	0.00039	0.004	10.26	T	C	-4	-4	0	D	D	0	AATATTTTAATG	AATACTTTAATG	C	N	0.043618
M00136	Oct1	rs9650150	SNV	8:66226584-66226584	+	1.3	-4.3	5.6	0.0057	0.067	11.75	T	G	-7	-7	0	D	D	0	TACAATATATAATGT	TACAATAGATAATGT	G	N	0.06382
M00138	Oct1	rs9650150	SNV	8:66226584-66226584	+	3.8	-1.5	5.3	0.0021	0.047	22.38	T	G	-9	-9	0	R	R	0	GTATATACATTATATATTGTATA	GTATATACATTATCTATTGTATA	G	N	0.06382
M00161	Oct1	rs9650150	SNV	8:66226584-66226584	+	3.7	-0.2	3.9	0.0014	0.014	10	T	G	-4	-4	0	R	R	0	ATACATTATATATT	ATACATTATCTATT	G	N	0.06382
M00162	Oct1	rs9650150	SNV	8:66226584-66226584	+	6	2.3	3.7	0.00038	0.0083	21.84	T	G	-4	-4	0	R	R	0	ATACATTATATATT	ATACATTATCTATT	G	N	0.06382
M00162	Oct1	rs9650150	SNV	8:66226584-66226584	+	6.5	2.7	3.8	0.00022	0.0063	28.64	T	G	-5	-5	0	D	D	0	CAATATATAATGTA	CAATAGATAATGTA	G	N	0.06382
M00195	Oct1	rs9650150	SNV	8:66226584-66226584	+	5.1	1.5	3.6	0.00071	0.0095	13.38	T	G	-5	-5	0	D	D	0	CAATATATAATGTAT	CAATAGATAATGTAT	G	N	0.06382
M00162	Oct1	rs964437	SNV	8:66228435-66228435	+	3.3	-0.3	3.6	0.004	0.04	10	A	G	-9	-9	0	D	D	0	GGCCATGTTATGTT	GGCCATGTTGTGTT	A	Y	0.033517
M00195	Oct1	rs2056052	SNV	8:66241439-66241439	+	2.8	-1.8	4.6	0.0041	0.053	12.93	T	G	-4	-4	0	R	R	0	AAAAGTCTAAATAGG	AAAAGTCTAACTAGG	G	N	0.0339761
M00342	Oct1	rs2137980	SNV	8:66242422-66242422	+	5.5	1.4	4.1	0.0003	0.003	10	C	T	-4	-4	0	D	D	0	GATGCAAACA	GATGTAAACA	C	Y	0.0743802
M00135	Oct1	rs1546584	SNV	8:66246890-66246890	+	2.9	-3.5	6.4	0.00044	0.0072	16.36	G	T	-9	-9	0	R	R	0	TCGAGTAGGCGAATAACAA	TCGAGTAGGAGAATAACAA	T	N	0.0362718
M00136	Oct1	rs1546584	SNV	8:66246890-66246890	+	2.3	-3.9	6.2	0.0033	0.058	17.58	G	T	-5	-5	0	R	R	0	TCGAGTAGGCGAATA	TCGAGTAGGAGAATA	T	N	0.0362718
M00138	Oct1	rs1546584	SNV	8:66246890-66246890	+	1.4	-3.9	5.3	0.01	0.12	12	A	T	-13	-13	0	R	R	0	TCGAGTAGGTGAATAACAATTTC	TCGAGTAGGAGAATAACAATTTC	T	N	0.0362718
M00161	Oct1	rs1546584	SNV	8:66246890-66246890	+	4.2	0.4	3.8	0.00097	0.0098	10.1	G	A	-7	-7	0	D	D	0	GTTATTCGCCTACT	GTTATTCACCTACT	T	N	0.0362718
M00195	Oct1	rs1546584	SNV	8:66246890-66246890	+	7.8	4.5	3.3	0.000054	0.0012	22.22	G	T	-7	-7	0	R	R	0	GAGTAGGCGAATAAC	GAGTAGGAGAATAAC	T	N	0.0362718
M00342	Oct1	rs1546584	SNV	8:66246890-66246890	+	4.4	-1.1	5.5	0.00057	0.0095	16.67	G	A	-5	-5	0	R	R	0	TAGGCGAATA	TAGGTGAATA	T	N	0.0362718
M00137	Oct1	rs7828588	SNV	8:66247105-66247105	+	1.8	-3.9	5.7	0.016	0.2	12.5	T	C	-7	-7	0	R	R	0	CTTATATTAGGAA	CTTATGTTAGGAA	T	Y	0.0367309
M01354	Oct1	rs7828588	SNV	8:66247105-66247105	+	3.8	1.9	1.9	0.0025	0.027	10.8	T	C	-7	-7	0	R	R	0	GTGCTTATATTAGGAA	GTGCTTATGTTAGGAA	T	Y	0.0367309
M00137	Oct1	rs10957345	SNV	8:66247443-66247443	+	1.3	-4.2	5.5	0.021	0.22	10.48	T	C	-7	-7	0	R	R	0	TCACTAACAAAAG	TCACTGACAAAAG	T	Y	0.0367309
M00135	Oct1	rs1399297	SNV	8:66250378-66250378	+	8.1	2.5	5.6	0.000021	0.00054	25.71	T	C	-7	-7	0	D	D	0	TGGAATATCCTAATTTCAA	TGGAATACCCTAATTTCAA	C	N	0.0748393
M00161	Oct1	rs1399297	SNV	8:66250378-66250378	+	5.5	1.9	3.6	0.00037	0.0043	11.62	T	C	-4	-4	0	R	R	0	GAAATTAGGATATT	GAAATTAGGGTATT	C	N	0.0748393
M00162	Oct1	rs1399297	SNV	8:66250378-66250378	+	4.4	1	3.4	0.0017	0.019	11.18	T	C	-4	-4	0	R	R	0	GAAATTAGGATATT	GAAATTAGGGTATT	C	N	0.0748393
M00248	Oct1	rs1399297	SNV	8:66250378-66250378	+	6.2	0	6.2	0.000064	0.0011	17.19	T	C	-4	-4	0	D	D	0	AATATCCTAATT	AATACCCTAATT	C	N	0.0748393
M00138	Oct1	rs1955324	SNV	8:66251329-66251329	+	2.4	-2.6	5	0.0055	0.075	13.64	T	C	-10	-10	0	R	R	0	GTATGTTTACTGAATATATTAAT	GTATGTTTACTGGATATATTAAT	C	N	0.0367309
M00135	Oct1	rs11988739	SNV	8:66254180-66254180	+	4.1	-1.5	5.6	0.00023	0.0033	14.35	A	C	-13	-13	0	R	R	0	CACCTTATACAAAAATTAA	CACCTGATACAAAAATTAA	C	N	0.0408632
M00137	Oct1	rs11988739	SNV	8:66254180-66254180	+	3.8	-1.7	5.5	0.0037	0.09	24.32	A	C	-5	-5	0	D	D	0	TGTATAAGGTGTA	TGTATCAGGTGTA	C	N	0.0408632
M00195	Oct1	rs1514515	SNV	8:66255449-66255449	+	2.3	-2.3	4.6	0.0057	0.066	11.58	A	C	-10	-10	0	D	D	0	CTACAATCAAATATC	CTACAATCAACTATC	C	N	0.0367309
M00136	Oct1	rs1514514	SNV	8:66256286-66256286	+	1.8	-3.8	5.6	0.0044	0.056	12.73	G	A	-8	-8	0	D	D	0	ATGCATACGTTAAAA	ATGCATACATTAAAA	G	Y	0.0367309
M00138	Oct1	rs1514514	SNV	8:66256286-66256286	+	6.8	3.4	3.4	0.00015	0.0028	18.67	G	A	-10	-10	0	D	D	0	AAATGCATACGTTAAAAGATTGA	AAATGCATACATTAAAAGATTGA	G	Y	0.0367309
M00136	Oct1	rs35418456	SNV	8:89901960-89901960	+	4.5	0.2	4.3	0.00085	0.01	11.76	G	A	-5	-5	0	R	R	0	GTAGTTATGCGAGCA	GTAGTTATGTGAGCA	A	N	0.0312213
M00342	Oct1	rs35418456	SNV	8:89901960-89901960	+	2.4	-3.1	5.5	0.0019	0.021	11.05	G	A	-5	-5	0	R	R	0	TATGCGAGCA	TATGTGAGCA	A	N	0.0312213
M00137	Oct1	rs34219748	SNV	8:89902169-89902169	+	3	-2.2	5.2	0.007	0.11	15.71	A	G	-6	-6	0	D	D	0	GAGACAATGGTGG	GAGACAGTGGTGG	G	N	0.0312213
M00138	Oct1	rs34183439	SNV	8:89904674-89904674	+	4.1	0.3	3.8	0.0016	0.019	11.88	G	A	-9	-9	0	D	D	0	TAGGAAGACGGTATAAAATATTA	TAGGAAGACAGTATAAAATATTA	G	Y	0.0312213
M01354	Oct1	rs79540121	SNV	8:89906588-89906588	+	3.2	1.1	2.1	0.0057	0.059	10.35	T	C	-7	-7	0	R	R	0	CAGTTATGACTAAGTT	CAGTTATGGCTAAGTT	T	Y	0.0312213
M00135	Oct1	rs71526983	SNV	8:89907359-89907359	+	2.2	-3.5	5.7	0.00063	0.0072	11.43	A	G	-6	-6	0	D	D	0	ACAAGTATTCAAGTTAATA	ACAAGTGTTCAAGTTAATA	G	N	0.0491276
M00136	Oct1	rs71526983	SNV	8:89907359-89907359	+	5.7	0.2	5.5	0.00037	0.01	27.03	A	G	-6	-6	0	D	D	0	ACAAGTATTCAAGTT	ACAAGTGTTCAAGTT	G	N	0.0491276
M00137	Oct1	rs71526983	SNV	8:89907359-89907359	+	2.3	-3.3	5.6	0.011	0.16	14.55	A	G	-5	-5	0	D	D	0	CAAGTATTCAAGT	CAAGTGTTCAAGT	G	N	0.0491276
M00138	Oct1	rs71526983	SNV	8:89907359-89907359	+	3.6	-0.7	4.3	0.0024	0.032	13.33	A	G	-9	-9	0	R	R	0	ATATTAACTTGAATACTTGTAGA	ATATTAACTTGAACACTTGTAGA	G	N	0.0491276
M00138	Oct1	rs71526983	SNV	8:89907359-89907359	+	7.1	3.9	3.2	0.00011	0.0019	17.27	A	G	-8	-8	0	D	D	0	CTACAAGTATTCAAGTTAATATT	CTACAAGTGTTCAAGTTAATATT	G	N	0.0491276
M00162	Oct1	rs71526983	SNV	8:89907359-89907359	+	3.9	0.4	3.5	0.0026	0.027	10.38	A	G	-3	-3	0	R	R	0	TTAACTTGAATACT	TTAACTTGAACACT	G	N	0.0491276
M00248	Oct1	rs71526983	SNV	8:89907359-89907359	+	2.1	-4.2	6.3	0.00048	0.0055	11.46	A	G	-3	-3	0	D	D	0	AGTATTCAAGTT	AGTGTTCAAGTT	G	N	0.0491276
M00137	Oct1	rs34062658	SNV	8:89909816-89909816	+	4.9	0	4.9	0.0013	0.042	32.31	T	G	-6	-6	0	R	R	0	CTTGTAAATACTT	CTTGTACATACTT	T	Y	0.0312213
M00138	Oct1	rs34062658	SNV	8:89909816-89909816	+	4	-0.4	4.4	0.0018	0.028	15.56	T	G	-9	-9	0	R	R	0	TTTATTACTTGTAAATACTTTCT	TTTATTACTTGTACATACTTTCT	T	Y	0.0312213
M00195	Oct1	rs34062658	SNV	8:89909816-89909816	+	4.6	0.3	4.3	0.0011	0.019	17.27	T	G	-5	-5	0	R	R	0	TTACTTGTAAATACT	TTACTTGTACATACT	T	Y	0.0312213
M00137	Oct1	rs34197002	SNV	8:89928514-89928514	+	3.6	-1.6	5.2	0.0044	0.087	19.77	A	G	-6	-6	0	D	D	0	GTTGCAATGAGCC	GTTGCAGTGAGCC	G	N	0.0316804
M00136	Oct1	rs7840669	SNV	8:89929277-89929277	+	3.6	-1.4	5	0.0015	0.021	14	A	G	-6	-6	0	D	D	0	ATGCCAATTCATTAA	ATGCCAGTTCATTAA	G	N	0.0844812
M00138	Oct1	rs7840669	SNV	8:89929277-89929277	+	6.7	3.9	2.8	0.00017	0.0019	11.18	A	G	-14	-14	0	D	D	0	TAGAGTGCATGCCAATTCATTAA	TAGAGTGCATGCCAGTTCATTAA	G	N	0.0844812
M00195	Oct1	rs7840669	SNV	8:89929277-89929277	+	5.8	2.8	3	0.00039	0.0041	10.51	A	G	-10	-10	0	D	D	0	GTGCATGCCAATTCA	GTGCATGCCAGTTCA	G	N	0.0844812
M00248	Oct1	rs7840669	SNV	8:89929277-89929277	+	4.1	-1.8	5.9	0.00019	0.0023	12.11	A	G	-9	-9	0	D	D	0	TGCATGCCAATT	TGCATGCCAGTT	G	N	0.0844812
M00135	Oct1	rs1159209	SNV	8:89930398-89930398	+	4.9	-0.3	5.2	0.00015	0.002	13.33	A	G	-5	-5	0	R	R	0	TAAAATATGTAGATTTTCC	TAAAATATGTAGACTTTCC	G	N	0.0817264
M00248	Oct1	rs1159209	SNV	8:89930398-89930398	+	5.1	-0.8	5.9	0.00012	0.0016	13.33	A	G	-1	-1	0	R	R	0	AATATGTAGATT	AATATGTAGACT	G	N	0.0817264
M00138	Oct1	rs34649235	SNV	8:89933923-89933923	+	3.9	0.1	3.8	0.0019	0.021	11.05	G	T	-13	-13	0	R	R	0	AAATACTGCCGTAAAATTTAGCT	AAATACTGCAGTAAAATTTAGCT	T	N	0.00505051
M00137	Oct1	rs13250320	SNV	8:89935397-89935397	+	4.1	-1.1	5.2	0.0029	0.07	24.14	A	G	-6	-6	0	D	D	0	GAAATAATTTTGT	GAAATAGTTTTGT	A	Y	0.0316804
M00138	Oct1	rs78799146	SNV	8:90083689-90083689	+	4.6	-0.8	5.4	0.0011	0.034	30.91	A	T	-13	-13	0	R	R	0	AGAAATATATGATAAAGAATTTG	AGAAATATAAGATAAAGAATTTG	A	Y	0.00596878
M00137	Oct1	rs10867036	SNV	9:140535851-140535851	+	2.6	-3	5.6	0.0092	0.15	16.3	A	G	-5	-5	0	D	D	0	GATTTAATATCTT	GATTTGATATCTT	A	Y	0.0197429
M00137	Oct1	rs10867036	SNV	9:140535851-140535851	+	2.6	-2.9	5.5	0.0092	0.14	15.22	A	C	-5	-5	0	D	D	0	GATTTAATATCTT	GATTTCATATCTT	A	Y	0.0197429
M00138	Oct1	rs3005840	SNV	9:38651680-38651680	+	5.4	1.1	4.3	0.00056	0.012	21.43	C	A	-9	-9	0	D	D	0	ACACAATGACGTATACTTTTAAA	ACACAATGAAGTATACTTTTAAA	A	N	0.0858586
M00162	Oct1	rs3005840	SNV	9:38651680-38651680	+	8.1	5.7	2.4	0.000031	0.00051	16.45	C	A	-8	-8	0	D	D	0	CACAATGACGTATA	CACAATGAAGTATA	A	N	0.0858586
M00162	Oct1	rs3005839	SNV	9:38651681-38651681	+	8.8	5.7	3.1	0.0000098	0.00051	52.04	A	G	-9	-9	0	D	D	0	CACAATGAAATATA	CACAATGAAGTATA	G	N	0.0858586
M00137	Oct1	rs118162820	SNV	9:86821357-86821357	+	2.8	-2.5	5.3	0.0081	0.12	14.81	A	G	-6	-6	0	D	D	0	GTTGTAAGGTGTG	GTTGTAGGGTGTG	G	N	0.101928
M00162	Oct1	rs77289516	SNV	9:86821636-86821636	+	5.4	2.3	3.1	0.00068	0.0083	12.21	T	C	-4	-4	0	R	R	0	CGGAATGCAATGCT	CGGAATGCAGTGCT	C	N	0.10101
M00342	Oct1	rs77289516	SNV	9:86821636-86821636	+	3.5	-1.2	4.7	0.00096	0.01	10.42	T	C	-3	-3	0	R	R	0	AATGCAATGC	AATGCAGTGC	C	N	0.10101
M00161	Oct1	rs74747959	SNV	9:86829902-86829902	+	3.6	-0.2	3.8	0.0014	0.014	10	T	G	-4	-4	0	R	R	0	TTACTTTACATGAC	TTACTTTACCTGAC	T	Y	0.100092
M00162	Oct1	rs74747959	SNV	9:86829902-86829902	+	4.8	1.2	3.6	0.0012	0.017	14.17	T	G	-10	-10	0	D	D	0	CCCTTTGTCATGTA	CCCTTTGTCAGGTA	T	Y	0.100092
M00248	Oct1	rs74747959	SNV	9:86829902-86829902	+	1.6	-4.7	6.3	0.00058	0.0064	11.03	T	G	-4	-4	0	D	D	0	GTCATGTAAAGT	GTCAGGTAAAGT	T	Y	0.100092
M00342	Oct1	rs74747959	SNV	9:86829902-86829902	+	3.6	-1.4	5	0.00091	0.011	12.09	T	G	-2	-2	0	D	D	0	CATGTAAAGT	CAGGTAAAGT	T	Y	0.100092
M00138	Oct1	rs78882819	SNV	9:86832585-86832585	+	4.5	1.1	3.4	0.0012	0.012	10	T	C	-15	-15	0	D	D	0	GCATTCTTACAAATATATAAAGC	GCATTCTTACAAATACATAAAGC	T	Y	0.100092
M00161	Oct1	rs78882819	SNV	9:86832585-86832585	+	5.4	1.7	3.7	0.0004	0.0048	12	T	C	-4	-4	0	R	R	0	CTGCTTTATATATT	CTGCTTTATGTATT	T	Y	0.100092
M00162	Oct1	rs78882819	SNV	9:86832585-86832585	+	5	1.5	3.5	0.00099	0.014	14.14	T	C	-4	-4	0	R	R	0	CTGCTTTATATATT	CTGCTTTATGTATT	T	Y	0.100092
M00195	Oct1	rs78882819	SNV	9:86832585-86832585	+	8	4.7	3.3	0.000043	0.001	23.26	T	C	-5	-5	0	D	D	0	AAATATATAAAGCAG	AAATACATAAAGCAG	T	Y	0.100092
M00138	Oct1	rs11140450	SNV	9:86838024-86838024	+	1.5	-3.5	5	0.0096	0.11	11.46	A	T	-13	-13	0	R	R	0	TCATTTTTTTAAAAATTGAATTT	TCATTTTTTAAAAAATTGAATTT	A	Y	0.168503
M00138	Oct1	rs11140450	SNV	9:86838024-86838024	+	1.5	-3.7	5.2	0.0096	0.11	11.46	A	T	-14	-14	0	D	D	0	GAAATTCAATTTTTAAAAAAATG	GAAATTCAATTTTTTAAAAAATG	A	Y	0.168503
M00137	Oct1	rs28436040	SNV	9:86842658-86842658	+	2.5	-3	5.5	0.0099	0.15	15.15	T	G	-7	-7	0	R	R	0	AAAATAAACAACA	AAAATCAACAACA	T	Y	0.11157
M00248	Oct1	rs28436040	SNV	9:86842658-86842658	+	3.1	-3	6.1	0.0003	0.0037	12.33	T	G	-2	-2	0	D	D	0	TTTATTTTATTT	TTGATTTTATTT	T	Y	0.11157
M00135	Oct1	rs76235185	SNV	9:86843002-86843002	+	1.5	-4.4	5.9	0.00089	0.01	11.24	A	C	-13	-13	0	R	R	0	AGATATATATATATATACC	AGATAGATATATATATACC	A	Y	0.107438
M00135	Oct1	rs76235185	SNV	9:86843002-86843002	+	1.9	-4	5.9	0.00073	0.0087	11.92	A	C	-12	-12	0	D	D	0	GTATATATATATATATCTC	GTATATATATATCTATCTC	A	Y	0.107438
M00135	Oct1	rs76235185	SNV	9:86843002-86843002	+	1.4	-4.2	5.6	0.00093	0.0093	10	A	C	-10	-10	0	D	D	0	ATATATATATATATCTCTC	ATATATATATCTATCTCTC	A	Y	0.107438
M00135	Oct1	rs76235185	SNV	9:86843002-86843002	+	1.2	-4.7	5.9	0.001	0.011	11	A	C	-11	-11	0	R	R	0	AGAGATATATATATATATA	AGAGATAGATATATATATA	A	Y	0.107438
M00136	Oct1	rs76235185	SNV	9:86843002-86843002	+	1	-4.6	5.6	0.0067	0.074	11.04	A	C	-9	-9	0	R	R	0	AGATATATATATATA	AGATAGATATATATA	A	Y	0.107438
M00136	Oct1	rs76235185	SNV	9:86843002-86843002	+	1.2	-4.5	5.7	0.0061	0.072	11.8	A	C	-7	-7	0	R	R	0	AGAGATATATATATA	AGAGATAGATATATA	A	Y	0.107438
M00137	Oct1	rs76235185	SNV	9:86843002-86843002	+	3.1	-2.6	5.7	0.0064	0.13	20.31	A	C	-8	-8	0	R	R	0	GATATATATATAT	GATAGATATATAT	A	Y	0.107438
M00138	Oct1	rs76235185	SNV	9:86843002-86843002	+	7.3	4.5	2.8	0.000089	0.0012	13.48	A	C	-13	-13	0	R	R	0	AGAGAGATATATATATATATACC	AGAGAGATAGATATATATATACC	A	Y	0.107438
M00138	Oct1	rs76235185	SNV	9:86843002-86843002	+	7.7	5.3	2.4	0.000059	0.00061	10.34	A	C	-22	-22	0	D	D	0	TATTTTTGAGGTATATATATATA	TATTTTTGAGGTATATATATATC	A	Y	0.107438
M00138	Oct1	rs76235185	SNV	9:86843002-86843002	+	6	1.9	4.1	0.00033	0.0076	23.03	A	C	-14	-14	0	D	D	0	AGGTATATATATATATATCTCTC	AGGTATATATATATCTATCTCTC	A	Y	0.107438
M00138	Oct1	rs76235185	SNV	9:86843002-86843002	+	7.7	4.8	2.9	0.000059	0.00093	15.76	A	C	-12	-12	0	D	D	0	GTATATATATATATATCTCTCTC	GTATATATATATCTATCTCTCTC	A	Y	0.107438
M00195	Oct1	rs76235185	SNV	9:86843002-86843002	+	3.3	-2	5.3	0.0029	0.059	20.34	A	C	-10	-10	0	D	D	0	ATATATATATATATC	ATATATATATCTATC	A	Y	0.107438
M01354	Oct1	rs76235185	SNV	9:86843002-86843002	+	4.8	2.6	2.2	0.00053	0.012	22.64	A	C	-9	-9	0	R	R	0	GAGATATATATATATA	GAGATAGATATATATA	A	Y	0.107438
M01354	Oct1	rs76235185	SNV	9:86843002-86843002	+	4.2	2.2	2	0.0014	0.019	13.57	A	C	-11	-11	0	D	D	0	TATATATATATATATC	TATATATATATCTATC	A	Y	0.107438
M00137	Oct1	rs11140458	SNV	9:86844031-86844031	+	2.2	-2.9	5.1	0.012	0.14	11.67	A	G	-6	-6	0	D	D	0	AAAATAAATGTTA	AAAATAGATGTTA	A	Y	0.105142
M00135	Oct1	rs11140459	SNV	9:86844452-86844452	+	3	-2.2	5.2	0.00042	0.0043	10.24	A	G	-5	-5	0	R	R	0	ATATTTTTGTAAATTGGGT	ATATTTTTGTAAACTGGGT	A	Y	0.111111
M00248	Oct1	rs11140459	SNV	9:86844452-86844452	+	4.6	-1.2	5.8	0.00015	0.0019	12.67	A	G	-1	-1	0	R	R	0	TTTTTGTAAATT	TTTTTGTAAACT	A	Y	0.111111
M00195	Oct1	rs11140468	SNV	9:86862104-86862104	+	7.3	4.3	3	0.000091	0.0014	15.38	T	C	-11	-11	0	D	D	0	AGAACTACAAATCAC	AGAACTACAAACCAC	C	N	0.10101
M00930	Oct1	rs111883917	deletion	6:121383021-121383021	+	2.8	-2.9	5.7	0.0052	0.095	18.27	T		-4	-7	-3	D	R	1	AGACTATCATT	TGATGTCTCCA,ACATCATTCTA	T	Y	0.0803489
M00930	Oct1	rs149688110	deletion	12:112826016-112826021	+	5.4	-1.2	6.6	0.00067	0.047	70.15	AAAAAT		3	-9	-12	R	D	1	TTATTTTTATT	TCCATCTCAAA	AAAAAT	Y	0.0431589
M00930	Oct1	rs200007637	insertion	15:72742277-72742277	+	6.6	3.4	3.2	0.00021	0.0034	16.19	AT		0	-2	-2	R	R	0	TAATTTATATT	TAATTTATTTT	-	N	0.231864
M00930	Oct1	rs438083	SNV	1:33189128-33189128	+	4.9	1.4	3.5	0.001	0.012	12	T	G	-4	-4	0	D	D	0	CACATTACATA	CACAGTACATA	T	Y	0.103306
M00930	Oct1	rs77285274	SNV	1:97726100-97726100	+	5.2	-0.4	5.6	0.00081	0.032	39.51	T	C	-2	-2	0	R	R	0	TCAATTGTATA	TCAATTGTGTA	T	Y	0.0945822
M00930	Oct1	rs77285274	SNV	1:97726100-97726100	+	1.1	-4.2	5.3	0.015	0.15	10	T	C	-8	-8	0	R	R	0	GTATACTTATA	GTGTACTTATA	T	Y	0.0945822
M00930	Oct1	rs75585626	SNV	1:97738178-97738178	+	2.9	-2.3	5.2	0.0048	0.075	15.62	A	C	-7	-7	0	R	R	0	AAATTTCAATT	AAAGTTCAATT	C	N	0.0968779
M00930	Oct1	rs75585626	SNV	1:97738178-97738178	+	1.9	-3.2	5.1	0.0092	0.11	11.96	A	C	-1	-1	0	R	R	0	TTATTCAAATT	TTATTCAAAGT	C	N	0.0968779
M00930	Oct1	rs79652940	SNV	1:97749690-97749690	+	3.2	-1.7	4.9	0.0039	0.059	15.13	T	C	-8	-8	0	R	R	0	AAAATACCATT	AAGATACCATT	T	Y	0.10101
M00930	Oct1	rs74655673	SNV	1:97750728-97750728	+	1.5	-3.7	5.2	0.012	0.13	10.83	T	C	-2	-2	0	R	R	0	TACTGTGAATT	TACTGTGAGTT	T	Y	0.10101
M00930	Oct1	rs6694335	SNV	1:97753746-97753746	+	2.1	-3.4	5.5	0.0081	0.11	13.58	T	C	-8	-8	0	R	R	0	GGACTTGCTTT	GGGCTTGCTTT	T	Y	0.106979
M00930	Oct1	rs187312709	SNV	11:37843754-37843754	+	1.2	-4.6	5.8	0.014	0.17	12.14	A	C	-1	-1	0	R	R	0	TTATCAGAATA	TTATCAGAAGA	C	N	0.00367309
M00930	Oct1	rs191818633	SNV	11:37845891-37845891	+	1.5	-3.8	5.3	0.012	0.13	10.83	A	G	-2	-2	0	D	D	0	AAACTGTCATT	AAGCTGTCATT	G	N	0.00367309
M00930	Oct1	rs193115673	SNV	11:37850745-37850745	+	5.9	2.7	3.2	0.00043	0.0055	12.79	A	G	-6	-6	0	R	R	0	TACTTTATATA	TACTCTATATA	G	N	0.00321396
M00930	Oct1	rs189669590	SNV	11:37888745-37888745	+	3.8	-1.8	5.6	0.0025	0.061	24.4	G	C	-3	-3	0	R	R	0	TATACTACATA	TATACTAGATA	C	N	0.00275482
M00930	Oct1	rs184135212	SNV	11:37911809-37911809	+	5	1	4	0.00096	0.016	16.67	A	G	-7	-7	0	R	R	0	TACTATGCCTA	TACCATGCCTA	G	N	0.00275482
M00930	Oct1	rs188878949	SNV	11:37911934-37911934	+	6.2	3.1	3.1	0.00032	0.0042	13.12	A	G	-5	-5	0	R	R	0	TTTATTACATA	TTTATCACATA	A	Y	0.00275482
M00930	Oct1	rs185817787	SNV	11:37947480-37947480	+	4.7	1.1	3.6	0.0012	0.015	12.5	T	G	-4	-4	0	D	D	0	TTTTTGTCATA	TTTTGGTCATA	T	Y	0.00275482
M00930	Oct1	rs190674337	SNV	11:37949233-37949233	+	3.7	-0.5	4.2	0.0027	0.034	12.59	T	C	-2	-2	0	R	R	0	AGCTTCTCATA	AGCTTCTCGTA	T	Y	0.00275482
M00930	Oct1	rs191498342	SNV	11:37951306-37951306	+	6	0.3	5.7	0.00039	0.023	58.97	C	G	-7	-7	0	D	D	0	CAATATACATT	CAATATAGATT	C	Y	0.00275482
M00930	Oct1	rs182026223	SNV	11:37990661-37990661	+	1.7	-4.1	5.8	0.01	0.14	14	T	G	-9	-9	0	D	D	0	GGAATATTATA	GGAATATTAGA	G	N	0.00321396
M00930	Oct1	rs182026223	SNV	11:37990661-37990661	+	1	-4.8	5.8	0.016	0.18	11.25	T	G	-3	-3	0	D	D	0	TTATATTTAAT	TTAGATTTAAT	G	N	0.00321396
M00930	Oct1	rs181193832	SNV	11:37992010-37992010	+	6.2	3.3	2.9	0.00032	0.0036	11.25	T	C	-9	-9	0	D	D	0	TACATTTCATA	TACATTTCACA	C	N	0.00367309
M00930	Oct1	rs186067743	SNV	11:37994711-37994711	+	4.8	1.3	3.5	0.0011	0.013	11.82	C	A	-7	-7	0	D	D	0	AAAATTTCATT	AAAATTTAATT	A	N	0.00321396
M00930	Oct1	rs7300564	SNV	12:79594953-79594953	+	4.2	0.1	4.1	0.0019	0.025	13.16	T	C	-2	-2	0	R	R	0	AAAAATACATA	AAAAATACGTA	C	N	0.0881543
M00930	Oct1	rs58478653	SNV	12:79600377-79600377	+	1.3	-4.3	5.6	0.013	0.15	11.54	A	C	-1	-1	0	R	R	0	AAAATGCCATG	AAAATGCCAGG	A	Y	0.0785124
M00930	Oct1	rs7974408	SNV	12:79955966-79955966	+	4.5	0.5	4	0.0015	0.021	14	T	C	-8	-8	0	R	R	0	GCATTTACAAA	GCGTTTACAAA	C	N	0.137282
M00930	Oct1	rs10778682	SNV	12:80019650-80019650	+	2.2	-3.1	5.3	0.0076	0.1	13.16	A	C	-7	-7	0	R	R	0	TTTTGTGTATA	TTTGGTGTATA	A	Y	0.273646
M00930	Oct1	rs10778683	SNV	12:80024020-80024020	+	6.1	2.8	3.3	0.00035	0.0052	14.86	G	A	-3	-3	0	R	R	0	TCATTTACTTT	TCATTTATTTT	A	N	0.273186
M00930	Oct1	rs10862006	SNV	12:80041539-80041539	+	5.5	2.2	3.3	0.00062	0.0076	12.26	A	G	-6	-6	0	R	R	0	TTTTTTTCATG	TTTTCTTCATG	A	Y	0.156566
M00930	Oct1	rs2049590	SNV	12:80043160-80043160	+	2.8	-2.3	5.1	0.0052	0.075	14.42	A	C	-7	-7	0	R	R	0	CTATTGACCTA	CTAGTGACCTA	C	N	0.273646
M00930	Oct1	rs2463167	SNV	12:80046289-80046289	+	2.9	-2.7	5.6	0.0048	0.088	18.33	G	C	-3	-3	0	R	R	0	AGAATTACAAA	AGAATTAGAAA	G	Y	0.241965
M00930	Oct1	rs10862007	SNV	12:80049965-80049965	+	2	-3.3	5.3	0.0086	0.11	12.79	A	G	-2	-2	0	D	D	0	TTAAATATATT	TTGAATATATT	A	Y	0.241965
M00930	Oct1	rs7138974	SNV	12:80064940-80064940	+	4	0.1	3.9	0.0022	0.025	11.36	T	C	-3	-3	0	D	D	0	TTATATTCAAA	TTACATTCAAA	C	N	0.235996
M00930	Oct1	rs2694831	SNV	12:80086780-80086780	+	1.7	-3.8	5.5	0.01	0.13	13	A	G	-8	-8	0	D	D	0	CTCTTAGTATT	CTCTTAGTGTT	G	N	0.268595
M00930	Oct1	rs7136806	SNV	12:80103770-80103770	+	3	-2.3	5.3	0.0045	0.075	16.67	A	C	-7	-7	0	R	R	0	GGTTGTGCATG	GGTGGTGCATG	A	Y	0.269972
M00930	Oct1	rs11114828	SNV	12:81737334-81737334	+	2.3	-2.9	5.2	0.0071	0.095	13.38	C	G	-7	-7	0	D	D	0	TTATCTGCTTC	TTATCTGGTTC	G	N	0.285124
M00930	Oct1	rs10778813	SNV	12:81739592-81739592	+	1.7	-4.1	5.8	0.01	0.14	14	T	G	-9	-9	0	D	D	0	ACAAAATCATA	ACAAAATCAGA	G	N	0.256657
M00930	Oct1	rs10778813	SNV	12:81739592-81739592	+	3.5	-2.3	5.8	0.0031	0.075	24.19	T	G	-3	-3	0	D	D	0	TCATATGAATG	TCAGATGAATG	G	N	0.256657
M00930	Oct1	rs2060206	SNV	12:81746835-81746835	+	6.1	3.2	2.9	0.00035	0.0039	11.14	C	T	-7	-7	0	D	D	0	GTAATTACATT	GTAATTATATT	C	Y	0.256657
M00930	Oct1	rs11114832	SNV	12:81751357-81751357	+	5.4	1.3	4.1	0.00067	0.013	19.4	T	C	-2	-2	0	R	R	0	AAATGTACATA	AAATGTACGTA	T	Y	0.252066
M00930	Oct1	rs10506275	SNV	12:81762478-81762478	+	2	-3.6	5.6	0.0086	0.12	13.95	G	C	-3	-3	0	R	R	0	AAAATCACATG	AAAATCAGATG	G	Y	0.254821
M00930	Oct1	rs7971000	SNV	12:81771820-81771820	+	1.9	-3.5	5.4	0.0092	0.12	13.04	A	C	-1	-1	0	R	R	0	CAATTCTCTTA	CAATTCTCTGA	C	N	0.254821
M00930	Oct1	rs1522323	SNV	12:81778273-81778273	+	3.3	-2.5	5.8	0.0036	0.082	22.78	A	C	-1	-1	0	R	R	0	TTTTATATATA	TTTTATATAGA	A	Y	0.255739
M00930	Oct1	rs1357264	SNV	12:81806696-81806696	+	2	-3.5	5.5	0.0086	0.12	13.95	T	C	-2	-2	0	R	R	0	TTTTATATATG	TTTTATATGTG	C	N	0.25528
M00930	Oct1	rs1403059	SNV	12:81811759-81811759	+	1.2	-4.2	5.4	0.014	0.15	10.71	T	C	-2	-2	0	R	R	0	TTATTATTAAT	TTATTATTGAT	C	N	0.254362
M00930	Oct1	rs55633151	SNV	12:81826760-81826760	+	2.4	-2.8	5.2	0.0067	0.091	13.58	T	C	-8	-8	0	R	R	0	TGATTTTTTTT	TGGTTTTTTTT	C	N	0.25528
M00930	Oct1	rs550786	SNV	13:30710927-30710927	+	1.9	-3.1	5	0.0092	0.1	10.87	T	C	-8	-8	0	R	R	0	GAATTTCCTCA	GAGTTTCCTCA	T	Y	0.0339761
M00930	Oct1	rs7319766	SNV	13:77105790-77105790	+	1.5	-3.9	5.4	0.012	0.13	10.83	T	C	-8	-8	0	R	R	0	CTATAATCCTA	CTGTAATCCTA	C	N	0.0780533
M00930	Oct1	rs115998173	SNV	13:77108916-77108916	+	4.4	0.2	4.2	0.0016	0.024	15	A	G	-8	-8	0	D	D	0	TGATGTTCATC	TGATGTTCGTC	G	N	0.0684114
M00930	Oct1	rs7992988	SNV	13:77110711-77110711	+	4	-0.2	4.2	0.0022	0.03	13.64	A	G	-8	-8	0	D	D	0	GTCATTCCATA	GTCATTCCGTA	G	N	0.0775941
M00930	Oct1	rs60838012	SNV	13:77111625-77111625	+	3.7	-1.9	5.6	0.0027	0.064	23.7	T	C	-2	-2	0	R	R	0	ACTTTTGTATT	ACTTTTGTGTT	C	N	0.0775941
M00930	Oct1	rs17066382	SNV	13:77126957-77126957	+	5.6	2.6	3	0.00056	0.0059	10.54	C	T	-7	-7	0	D	D	0	TAATTTTCAAA	TAATTTTTAAA	T	N	0.0661157
M00930	Oct1	rs1682538	SNV	14:87741122-87741122	+	7	2.9	4.1	0.00014	0.0048	34.29	A	G	-8	-8	0	D	D	0	CTATTTCCATA	CTATTTCCGTA	G	N	0.178145
M00930	Oct1	rs1155897	SNV	14:87742769-87742769	+	4	-1.1	5.1	0.0022	0.045	20.45	T	G	-3	-3	0	D	D	0	TTATTATCCTG	TTAGTATCCTG	T	Y	0.176768
M00930	Oct1	rs72735141	SNV	15:72761521-72761521	+	2	-3.6	5.6	0.0086	0.12	13.95	T	C	-2	-2	0	R	R	0	GTTTTTCTATT	GTTTTTCTGTT	T	Y	0.043618
M00930	Oct1	rs72735156	SNV	15:72789752-72789752	+	4.9	-0.7	5.6	0.001	0.037	37	A	G	-8	-8	0	D	D	0	GTATTTGTATC	GTATTTGTGTC	A	Y	0.0165289
M00930	Oct1	rs72735166	SNV	15:72819569-72819569	+	4.5	-0.9	5.4	0.0015	0.041	27.33	G	C	-3	-3	0	R	R	0	ACATTCTCATT	ACATTCTGATT	C	N	0.0280073
M00930	Oct1	rs4777514	SNV	15:72846579-72846579	+	3.1	-2.1	5.2	0.0042	0.07	16.67	T	G	-3	-3	0	D	D	0	GGATTAGAATT	GGAGTAGAATT	T	Y	0.230946
M00930	Oct1	rs8037282	SNV	15:72873727-72873727	+	6.5	3.7	2.8	0.00024	0.0027	11.25	C	T	-7	-7	0	D	D	0	TAATTGCCATA	TAATTGCTATA	T	N	0.229109
M00930	Oct1	rs8023504	SNV	15:72884406-72884406	+	4.1	0	4.1	0.002	0.027	13.5	A	G	-8	-8	0	D	D	0	TGTTCTGCATG	TGTTCTGCGTG	A	Y	0.0426997
M00930	Oct1	rs73988177	SNV	17:29097259-29097259	+	4.4	-0.4	4.8	0.0016	0.032	20	A	C	-7	-7	0	R	R	0	TTTTTTGCCTT	TTTGTTGCCTT	C	N	0.0371901
M00930	Oct1	rs73988193	SNV	17:29165452-29165452	+	5.5	0.1	5.4	0.00062	0.025	40.32	G	C	-3	-3	0	R	R	0	ATATTTACTTT	ATATTTAGTTT	G	Y	0.0509642
M00930	Oct1	rs9674612	SNV	17:29293452-29293452	+	4.7	0.5	4.2	0.0012	0.021	17.5	G	T	-3	-3	0	R	R	0	ATAAATACATA	ATAAATAAATA	G	Y	0.163912
M00930	Oct1	rs8073226	SNV	17:29305569-29305569	+	2.6	-2.2	4.8	0.0059	0.072	12.2	T	C	-8	-8	0	R	R	0	AAAAATGCATC	AAGAATGCATC	C	N	0.176768
M00930	Oct1	rs4600517	SNV	17:29319523-29319523	+	1.4	-3.8	5.2	0.012	0.13	10.83	T	G	-9	-9	0	D	D	0	TACTTTGTTTC	TACTTTGTTGC	T	Y	0.178604
M00930	Oct1	rs9907225	SNV	17:29319956-29319956	+	2.3	-3.2	5.5	0.0071	0.11	15.49	T	C	-2	-2	0	R	R	0	TAAACTGTATA	TAAACTGTGTA	C	N	0.179063
M00930	Oct1	rs8073522	SNV	17:31944863-31944863	+	4.3	-1	5.3	0.0017	0.043	25.29	T	C	-8	-8	0	R	R	0	TTATTGATATA	TTGTTGATATA	T	Y	0.0344353
M00930	Oct1	rs7214197	SNV	17:33777798-33777798	+	3.2	-1	4.2	0.0039	0.043	11.03	A	G	-8	-8	0	D	D	0	ATAAACGCATA	ATAAACGCGTA	G	N	0.0890725
M00930	Oct1	rs8064988	SNV	17:33803913-33803913	+	4.5	-0.7	5.2	0.0015	0.037	24.67	T	C	-8	-8	0	R	R	0	TGATTTTTATC	TGGTTTTTATC	T	Y	0.0693297
M00930	Oct1	rs34403146	SNV	17:51523480-51523480	+	6.9	3.5	3.4	0.00015	0.0031	20.67	A	G	-7	-7	0	R	R	0	TTATTGGCATT	TTACTGGCATT	A	Y	0.0371901
M00930	Oct1	rs1502512	SNV	17:51524303-51524303	+	1.5	-3.8	5.3	0.012	0.13	10.83	T	G	-9	-9	0	D	D	0	TATTTCACTTG	TATTTCACTGG	T	Y	0.0257117
M00930	Oct1	rs2877476	SNV	17:51524491-51524491	+	5.4	0	5.4	0.00067	0.027	40.3	A	G	-2	-2	0	D	D	0	ATATATGTATA	ATGTATGTATA	A	Y	0.0463728
M00930	Oct1	rs2877476	SNV	17:51524491-51524491	+	1.9	-3.6	5.5	0.0092	0.12	13.04	A	G	-8	-8	0	D	D	0	TTCTGTATATA	TTCTGTATGTA	A	Y	0.0463728
M00930	Oct1	rs1553371	SNV	17:51541229-51541229	+	3.7	-1.4	5.1	0.0027	0.052	19.26	T	G	-9	-9	0	D	D	0	GGAAATACATT	GGAAATACAGT	T	Y	0.0371901
M00930	Oct1	rs937644	SNV	17:51554586-51554586	+	4.1	0.4	3.7	0.002	0.022	11	A	G	-7	-7	0	R	R	0	ACTTATCCATA	ACTCATCCATA	G	N	0.0376492
M00930	Oct1	rs1393467	SNV	17:51560869-51560869	+	2.6	-2.9	5.5	0.0059	0.095	16.1	A	G	-8	-8	0	D	D	0	TAATAGTTATA	TAATAGTTGTA	A	Y	0.0371901
M00930	Oct1	rs1502507	SNV	17:51574060-51574060	+	4.9	1	3.9	0.001	0.016	16	T	C	-3	-3	0	D	D	0	AGATATTCATC	AGACATTCATC	T	Y	0.0381084
M00930	Oct1	rs34620887	SNV	17:51579902-51579902	+	4.3	0.2	4.1	0.0017	0.024	14.12	T	C	-4	-4	0	D	D	0	TCACTAGCATT	TCACCAGCATT	C	N	0.0114784
M00930	Oct1	rs17204260	SNV	18:67195941-67195941	+	3.2	-0.9	4.1	0.0039	0.041	10.51	A	G	-8	-8	0	D	D	0	TCCATGACATA	TCCATGACGTA	G	N	0.0243343
M00930	Oct1	rs78950591	SNV	18:67196603-67196603	+	3.1	-2.3	5.4	0.0042	0.075	17.86	A	G	-2	-2	0	D	D	0	ATATCTTCATC	ATGTCTTCATC	G	N	0.0275482
M00930	Oct1	rs78950591	SNV	18:67196603-67196603	+	3.9	-1.7	5.6	0.0023	0.059	25.65	A	G	-8	-8	0	D	D	0	TATTTTATATC	TATTTTATGTC	G	N	0.0275482
M00930	Oct1	rs143614316	SNV	18:67198506-67198506	+	5.7	-0.1	5.8	0.00052	0.028	53.85	A	C	-7	-7	0	R	R	0	TTATATATATA	TTAGATATATA	A	Y	0.0293848
M00930	Oct1	rs17081235	SNV	18:67221444-67221444	+	9.2	7.5	1.7	0.000007	0.000079	11.29	A	G	-5	-5	0	R	R	0	TAATTTGCATG	TAATTCGCATG	G	N	0.0353535
M00930	Oct1	rs9319783	SNV	18:67250305-67250305	+	1.5	-4	5.5	0.012	0.14	11.67	T	C	-2	-2	0	R	R	0	CCTTATATATA	CCTTATATGTA	C	N	0.0968779
M00930	Oct1	rs1509380	SNV	2:22717090-22717090	+	3.3	-0.7	4	0.0036	0.037	10.28	A	G	-2	-2	0	D	D	0	TCATTTTCTCA	TCGTTTTCTCA	G	N	0.0431589
M00930	Oct1	rs76884848	SNV	2:22718206-22718206	+	4	-1.6	5.6	0.0022	0.056	25.45	T	C	-2	-2	0	R	R	0	TACTTGGTATA	TACTTGGTGTA	C	N	0.0339761
M00930	Oct1	rs6766638	SNV	3:50566535-50566535	+	1.7	-3.9	5.6	0.01	0.13	13	T	G	-3	-3	0	D	D	0	AAATGTGCCTG	AAAGGTGCCTG	G	N	0.170799
M00930	Oct1	rs1872184	SNV	3:50647343-50647343	+	2.7	-2.7	5.4	0.0055	0.088	16	T	C	-8	-8	0	R	R	0	CTATTTGCCCA	CTGTTTGCCCA	C	N	0.15932
M00930	Oct1	rs6771348	SNV	3:50680130-50680130	+	1.2	-4.4	5.6	0.014	0.16	11.43	C	G	-7	-7	0	D	D	0	AGAAAAACATT	AGAAAAAGATT	C	Y	0.219008
M00930	Oct1	rs876103	SNV	3:50684011-50684011	+	2.2	-3.4	5.6	0.0076	0.11	14.47	A	G	-8	-8	0	D	D	0	CACTTAGTATT	CACTTAGTGTT	G	N	0.219008
M00930	Oct1	rs12491440	SNV	3:50687862-50687862	+	1.6	-3.3	4.9	0.011	0.11	10	T	C	-8	-8	0	R	R	0	GAATTTATCTG	GAGTTTATCTG	T	Y	0.161157
M00930	Oct1	rs728902	SNV	3:50695362-50695362	+	6.3	0.5	5.8	0.00028	0.021	75	T	G	-9	-9	0	D	D	0	GGTTTTTCATA	GGTTTTTCAGA	G	N	0.160698
M00930	Oct1	rs72944726	SNV	3:50749365-50749365	+	8.9	4.8	4.1	0.000012	0.0011	91.67	T	C	-2	-2	0	R	R	0	TAATTTACATG	TAATTTACGTG	C	N	0.157943
M00930	Oct1	rs146648877	SNV	3:50759019-50759019	+	1	-4.5	5.5	0.016	0.16	10	A	G	-8	-8	0	D	D	0	TGGTTTCTATA	TGGTTTCTGTA	A	Y	0.00688705
M00930	Oct1	rs17072585	SNV	3:65214495-65214495	+	4	-1.2	5.2	0.0022	0.047	21.36	A	G	-2	-2	0	D	D	0	AGATATGCAAA	AGGTATGCAAA	A	Y	0.0518825
M00930	Oct1	rs73832806	SNV	3:65216720-65216720	+	4.3	-1.3	5.6	0.0017	0.049	28.82	T	G	-9	-9	0	D	D	0	TAATAACCATG	TAATAACCAGG	T	Y	0.0518825
M00930	Oct1	rs114273040	SNV	3:65241577-65241577	+	5	0.9	4.1	0.00096	0.016	16.67	A	G	-8	-8	0	D	D	0	GCATCTACATA	GCATCTACGTA	A	Y	0.0560147
M00930	Oct1	rs6876708	SNV	5:65033368-65033368	+	1.1	-4.5	5.6	0.015	0.16	10.67	A	G	-8	-8	0	D	D	0	ATAAATATATT	ATAAATATGTT	A	Y	0.0266299
M00930	Oct1	rs12653734	SNV	5:65082942-65082942	+	6.6	3.2	3.4	0.00021	0.0039	18.57	T	C	-3	-3	0	D	D	0	AGATTGGCATA	AGACTGGCATA	T	Y	0.0417815
M00930	Oct1	rs72768040	SNV	5:65094469-65094469	+	3	-1.2	4.2	0.0045	0.047	10.44	A	G	-8	-8	0	D	D	0	ACTTTAACATC	ACTTTAACGTC	A	Y	0.0266299
M00930	Oct1	rs141567423	SNV	5:67921605-67921605	+	1	-4.5	5.5	0.016	0.16	10	A	G	-8	-8	0	D	D	0	GGATATGAACA	GGATATGAGCA	G	N	0.06382
M00930	Oct1	rs59923567	SNV	5:108270684-108270684	+	7.1	4.1	3	0.00012	0.002	16.67	A	G	-1	-1	0	R	R	0	TGATTCACATA	TGATTCACACA	A	Y	0.0707071
M00930	Oct1	rs73209345	SNV	5:108275069-108275069	+	1.6	-3.3	4.9	0.011	0.11	10	T	C	-8	-8	0	R	R	0	GAATATCAATT	GAGTATCAATT	T	Y	0.0684114
M00930	Oct1	rs73209352	SNV	5:108280767-108280767	+	2	-2.9	4.9	0.0086	0.095	11.05	A	G	-2	-2	0	D	D	0	GAATATGTACA	GAGTATGTACA	A	Y	0.0725436
M00930	Oct1	rs117288130	SNV	5:108299772-108299772	+	1.8	-3.2	5	0.0098	0.11	11.22	T	C	-2	-2	0	R	R	0	TTATTTTAAAA	TTATTTTAGAA	T	Y	0.0220386
M00930	Oct1	rs17161573	SNV	5:108314074-108314074	+	2.4	-3	5.4	0.0067	0.099	14.78	G	C	-3	-3	0	R	R	0	TGAAAGGCATT	TGAAAGGGATT	C	N	0.0716253
M00930	Oct1	rs6872912	SNV	5:108325242-108325242	+	5.3	1.1	4.2	0.00074	0.015	20.27	A	G	-8	-8	0	D	D	0	CATTTAGCATA	CATTTAGCGTA	A	Y	0.0716253
M00930	Oct1	rs73213504	SNV	5:108371047-108371047	+	3.3	-0.9	4.2	0.0036	0.041	11.39	A	G	-8	-8	0	D	D	0	TACCTAGCATT	TACCTAGCGTT	A	Y	0.0656566
M00930	Oct1	rs73766682	SNV	6:121394303-121394303	+	1.9	-3.4	5.3	0.0092	0.11	11.96	A	G	-2	-2	0	D	D	0	ATATATGACTA	ATGTATGACTA	A	Y	0.0725436
M00930	Oct1	rs113987180	SNV	6:121417335-121417335	+	3.4	-0.8	4.2	0.0034	0.039	11.47	A	G	-8	-8	0	D	D	0	ATTTATCCATT	ATTTATCCGTT	A	Y	0.0431589
M00930	Oct1	rs113278658	SNV	6:121417532-121417532	+	1.7	-3.5	5.2	0.01	0.12	12	T	G	-9	-9	0	D	D	0	TCACAAGCATT	TCACAAGCAGT	T	Y	0.0826446
M00930	Oct1	rs113278658	SNV	6:121417532-121417532	+	1.5	-3.7	5.2	0.012	0.13	10.83	T	G	-3	-3	0	D	D	0	GCATTCCTATA	GCAGTCCTATA	T	Y	0.0826446
M00930	Oct1	rs73766701	SNV	6:121428067-121428067	+	2.7	-2.8	5.5	0.0055	0.091	16.55	A	G	-8	-8	0	D	D	0	TCAATAATATA	TCAATAATGTA	G	N	0.0826446
M00930	Oct1	rs28584378	SNV	6:121454780-121454780	+	6.8	2.6	4.2	0.00017	0.0059	34.71	A	G	-8	-8	0	D	D	0	ACATTTACATC	ACATTTACGTC	G	N	0.0909091
M00930	Oct1	rs1018294	SNV	8:66224355-66224355	+	2.2	-2.9	5.1	0.0076	0.095	12.5	T	C	-2	-2	0	R	R	0	GCATTAAAATA	GCATTAAAGTA	C	N	0.043618
M00930	Oct1	rs1018294	SNV	8:66224355-66224355	+	2.6	-2.3	4.9	0.0059	0.075	12.71	T	C	-8	-8	0	R	R	0	AAATATTTATT	AAGTATTTATT	C	N	0.043618
M00930	Oct1	rs1399297	SNV	8:66250378-66250378	+	1.9	-3.4	5.3	0.0092	0.11	11.96	T	C	-2	-2	0	R	R	0	AAATTAGGATA	AAATTAGGGTA	C	N	0.0748393
M00930	Oct1	rs6992100	SNV	8:66254600-66254600	+	4.2	0	4.2	0.0019	0.027	14.21	A	G	-8	-8	0	D	D	0	ACCATTACATT	ACCATTACGTT	G	N	0.0367309
M00930	Oct1	rs1514515	SNV	8:66255449-66255449	+	1.8	-3.3	5.1	0.0098	0.11	11.22	A	C	-7	-7	0	R	R	0	ATATTTGATTG	ATAGTTGATTG	C	N	0.0367309
M00930	Oct1	rs34062658	SNV	8:89909816-89909816	+	3.6	-0.6	4.2	0.0029	0.036	12.41	G	T	-3	-3	0	R	R	0	ACTTGTACATA	ACTTGTAAATA	T	N	0.0312213
M00930	Oct1	rs7840669	SNV	8:89929277-89929277	+	5.1	1.6	3.5	0.00088	0.011	12.5	A	G	-7	-7	0	R	R	0	GAATTGGCATG	GAACTGGCATG	G	N	0.0844812
M00930	Oct1	rs1159209	SNV	8:89930398-89930398	+	5.3	0.3	5	0.00074	0.023	31.08	A	G	-2	-2	0	D	D	0	AAATCTACATA	AAGTCTACATA	G	N	0.0817264
M00930	Oct1	rs3005839	SNV	9:38651681-38651681	+	5.7	2.3	3.4	0.00052	0.0071	13.65	A	G	-6	-6	0	R	R	0	TATATTTCATT	TATACTTCATT	G	N	0.0858586
M00930	Oct1	rs3005839	SNV	9:38651681-38651681	+	3.7	-1.3	5	0.0027	0.049	18.15	A	G	-2	-2	0	D	D	0	AAATATACTTT	AAGTATACTTT	G	N	0.0858586
M00930	Oct1	rs10849640	SNV	12:119712137-119712137	+	6.5	3.2	3.3	0.00024	0.0039	16.25	A	G	-6	-6	0	R	R	0	AATTTTGCATT	AATTCTGCATT	G	N	0.166667
M00930	Oct1	rs10867036	SNV	9:140535851-140535851	+	1.2	-4	5.2	0.014	0.14	10	A	G	-2	-2	0	D	D	0	TTAATATCTTC	TTGATATCTTC	A	Y	0.0197429
M00930	Oct1	rs11066205	SNV	12:112671908-112671908	+	2.4	-2.7	5.1	0.0067	0.088	13.13	T	G	-3	-3	0	D	D	0	CTATTTTCAAC	CTAGTTTCAAC	T	Y	0.0431589
M00930	Oct1	rs11140459	SNV	9:86844452-86844452	+	4.3	-0.7	5	0.0017	0.037	21.76	A	G	-2	-2	0	D	D	0	CAATTTACAAA	CAGTTTACAAA	A	Y	0.111111
M00930	Oct1	rs11140467	SNV	9:86860261-86860261	+	4.3	0.1	4.2	0.0017	0.025	14.71	T	C	-2	-2	0	R	R	0	CCAATTCCATA	CCAATTCCGTA	C	N	0.10101
M00930	Oct1	rs11140468	SNV	9:86862104-86862104	+	1.9	-3.2	5.1	0.0092	0.11	11.96	T	C	-8	-8	0	R	R	0	TGATTTGTAGT	TGGTTTGTAGT	C	N	0.10101
M00930	Oct1	rs111804544	SNV	3:145704530-145704530	+	3.2	-2	5.2	0.0039	0.067	17.18	T	C	-8	-8	0	R	R	0	TTAATTTTATT	TTGATTTTATT	C	N	0.129477
M00930	Oct1	rs113339434	SNV	3:145723875-145723875	+	3.7	-0.1	3.8	0.0027	0.028	10.37	A	G	-7	-7	0	R	R	0	TTTTATGCTTA	TTTCATGCTTA	A	Y	0.0087236
M00930	Oct1	rs11991278	SNV	8:144001245-144001245	+	2.9	-2.1	5	0.0048	0.07	14.58	T	C	-8	-8	0	R	R	0	AAATGAACATA	AAGTGAACATA	C	N	0.107438
M00930	Oct1	rs12299116	SNV	12:112747532-112747532	+	3.9	0	3.9	0.0023	0.027	11.74	T	C	-3	-3	0	D	D	0	AAATATGCTTT	AAACATGCTTT	C	N	0.0440771
M00930	Oct1	rs12299116	SNV	12:112747532-112747532	+	2.4	-3	5.4	0.0067	0.099	14.78	T	C	-8	-8	0	R	R	0	ATATTTATAAT	ATGTTTATAAT	C	N	0.0440771
M00930	Oct1	rs12305354	SNV	12:112787237-112787237	+	5.4	2	3.4	0.00067	0.0086	12.84	T	G	-2	-2	0	D	D	0	CATTATGCATA	CAGTATGCATA	T	Y	0.0440771
M00930	Oct1	rs13067009	SNV	3:145755990-145755990	+	3.3	-0.8	4.1	0.0036	0.039	10.83	A	G	-8	-8	0	D	D	0	AGCTTATCATC	AGCTTATCGTC	A	Y	0.010101
M00930	Oct1	rs13090856	SNV	3:145705522-145705522	+	2.8	-1.9	4.7	0.0052	0.064	12.31	A	C	-7	-7	0	R	R	0	TTTTTTCCTTT	TTTGTTCCTTT	C	N	0.129477
M00930	Oct1	rs1362036	SNV	12:112812282-112812282	+	5.5	2.5	3	0.00062	0.0063	10.16	C	T	-7	-7	0	D	D	0	TCATTCTCATT	TCATTCTTATT	C	Y	0.0431589
M00930	Oct1	rs138125383	SNV	8:144013274-144013274	+	2.2	-2.6	4.8	0.0076	0.085	11.18	T	G	-9	-9	0	D	D	0	GTATTTATTTT	GTATTTATTGT	G	N	0.103765
M00930	Oct1	rs144023459	SNV	8:144014806-144014806	+	4	0	4	0.0022	0.027	12.27	A	G	-2	-2	0	D	D	0	TCATCAGCATT	TCGTCAGCATT	G	N	0.104224
M00930	Oct1	rs181805720	SNV	17:54426389-54426389	+	1.1	-4.2	5.3	0.015	0.15	10	A	C	-7	-7	0	R	R	0	CATTGTGTATA	CATGGTGTATA	C	N	0.00367309
M00930	Oct1	rs187423937	SNV	17:54483155-54483155	+	7.2	4.3	2.9	0.00011	0.0017	15.45	G	A	-3	-3	0	R	R	0	TATATTACATA	TATATTATATA	G	Y	0.00321396
M00930	Oct1	rs187423937	SNV	17:54483155-54483155	+	4.4	0.5	3.9	0.0016	0.021	13.13	A	G	-7	-7	0	R	R	0	TTATATATATG	TTACATATATG	G	N	0.00321396
M00930	Oct1	rs187423937	SNV	17:54483155-54483155	+	4.1	-1.5	5.6	0.002	0.054	27	A	G	-8	-8	0	D	D	0	GCATATATATA	GCATATATGTA	G	N	0.00321396
M00930	Oct1	rs2061811	SNV	16:7071425-7071425	+	6.7	1.4	5.3	0.00019	0.012	63.16	A	G	-2	-2	0	D	D	0	ATATTTGTATA	ATGTTTGTATA	A	Y	0.087236
M00930	Oct1	rs2061811	SNV	16:7071425-7071425	+	2.6	-3	5.6	0.0059	0.099	16.78	A	G	-8	-8	0	D	D	0	TTTTATATATT	TTTTATATGTT	A	Y	0.087236
M00930	Oct1	rs2061815	SNV	16:7070643-7070643	+	5.6	2.2	3.4	0.00056	0.0076	13.57	T	C	-3	-3	0	D	D	0	GAATTTGTATT	GAACTTGTATT	C	N	0.0876951
M00930	Oct1	rs34417691	SNV	3:145677156-145677156	+	7.2	4.3	2.9	0.00011	0.0017	15.45	T	C	-9	-9	0	D	D	0	GCATATGCATA	GCATATGCACA	C	N	0.0261708
M00930	Oct1	rs34616200	SNV	3:145749244-145749244	+	2.4	-3	5.4	0.0067	0.099	14.78	C	G	-7	-7	0	D	D	0	CATTTCTCATT	CATTTCTGATT	G	N	0.0720845
M00930	Oct1	rs34640415	SNV	3:145700916-145700916	+	3.6	-1.9	5.5	0.0029	0.064	22.07	A	G	-8	-8	0	D	D	0	TATTATATATT	TATTATATGTT	G	N	0.150597
M00930	Oct1	rs34874141	SNV	3:145700901-145700901	+	3.8	-0.4	4.2	0.0025	0.032	12.8	T	C	-2	-2	0	R	R	0	TATACTACATA	TATACTACGTA	T	Y	0.150597
M00930	Oct1	rs35120114	SNV	3:145701798-145701798	+	3.7	0	3.7	0.0027	0.027	10	T	C	-3	-3	0	D	D	0	GAATCAGCATA	GAACCAGCATA	C	N	0.0922865
M00930	Oct1	rs35169775	SNV	3:145700424-145700424	+	4.4	-1.2	5.6	0.0016	0.047	29.38	G	C	-3	-3	0	R	R	0	ATATTTACACC	ATATTTAGACC	C	N	0.150597
M00930	Oct1	rs35576849	SNV	3:145700914-145700914	+	2.9	-2.9	5.8	0.0048	0.095	19.79	A	C	-1	-1	0	R	R	0	TTAGTAACATA	TTAGTAACAGA	A	Y	0.150138
M00930	Oct1	rs6787537	SNV	3:145711072-145711072	+	1.7	-3.9	5.6	0.01	0.13	13	T	C	-2	-2	0	R	R	0	CCCATTGTATA	CCCATTGTGTA	C	N	0.10652
M00930	Oct1	rs71300363	SNV	3:145700743-145700743	+	2.5	-3.3	5.8	0.0063	0.11	17.46	A	C	-7	-7	0	R	R	0	TTATATGTAAA	TTAGATGTAAA	C	N	0.150597
M00930	Oct1	rs71300363	SNV	3:145700743-145700743	+	8.6	6.7	1.9	0.000019	0.00019	10	A	C	-10	-10	0	D	D	0	TATTTTACATA	TATTTTACATC	C	N	0.150597
M00930	Oct1	rs71300363	SNV	3:145700743-145700743	+	1.8	-4	5.8	0.0098	0.14	14.29	A	C	-1	-1	0	R	R	0	AATATTTTATA	AATATTTTAGA	C	N	0.150597
M00930	Oct1	rs7308489	SNV	12:112730027-112730027	+	3.6	-2	5.6	0.0029	0.067	23.1	A	C	-1	-1	0	R	R	0	AGATAGGCATG	AGATAGGCAGG	A	Y	0.0440771
M00930	Oct1	rs73423239	SNV	12:112695508-112695508	+	4.5	-0.9	5.4	0.0015	0.041	27.33	G	C	-3	-3	0	R	R	0	ATATAGTCATA	ATATAGTGATA	G	Y	0.043618
M00930	Oct1	rs73425482	SNV	12:112865833-112865833	+	5.6	2.2	3.4	0.00056	0.0076	13.57	A	G	-5	-5	0	R	R	0	TTATGTCCATA	TTATGCCCATA	G	N	0.0431589
M00930	Oct1	rs74747959	SNV	9:86829902-86829902	+	1.6	-4	5.6	0.011	0.14	12.73	T	G	-9	-9	0	D	D	0	CCTTTGTCATG	CCTTTGTCAGG	T	Y	0.100092
M00930	Oct1	rs74747959	SNV	9:86829902-86829902	+	7.5	4.8	2.7	0.000079	0.0011	13.92	T	G	-2	-2	0	R	R	0	TACTTTACATG	TACTTTACCTG	T	Y	0.100092
M00930	Oct1	rs7528086	SNV	1:240726758-240726758	+	4.6	0.8	3.8	0.0013	0.018	13.85	T	A	-9	-9	0	D	D	0	ATAATGGCATA	ATAATGGCAAA	T	Y	0.0633609
M00930	Oct1	rs76235185	SNV	9:86843002-86843002	+	4.8	-1	5.8	0.0011	0.043	39.09	A	C	-7	-7	0	R	R	0	ATATATATATA	ATAGATATATA	A	Y	0.107438
M00930	Oct1	rs77289516	SNV	9:86821636-86821636	+	4.8	1.3	3.5	0.0011	0.013	11.82	T	C	-4	-4	0	D	D	0	AGCATTGCATT	AGCACTGCATT	C	N	0.10101
M00930	Oct1	rs78882819	SNV	9:86832585-86832585	+	5.4	-0.1	5.5	0.00067	0.028	41.79	T	C	-2	-2	0	R	R	0	TGCTTTATATA	TGCTTTATGTA	T	Y	0.100092
M00930	Oct1	rs7975439	SNV	12:112927272-112927272	+	3.9	-0.5	4.4	0.0023	0.034	14.78	T	C	-2	-2	0	R	R	0	AGTTTTACACT	AGTTTTACGCT	C	N	0.0417815
M00930	Oct1	rs7977554	SNV	12:112882859-112882859	+	4.7	1.5	3.2	0.0012	0.012	10	A	G	-5	-5	0	R	R	0	ATATATACACA	ATATACACACA	G	N	0.0633609
M00930	Oct1	rs7977554	SNV	12:112882859-112882859	+	4.8	-0.6	5.4	0.0011	0.036	32.73	A	G	-2	-2	0	D	D	0	GTATATATATA	GTGTATATATA	G	N	0.0633609
M00930	Oct1	rs79964870	SNV	7:138093347-138093347	+	6.9	2.7	4.2	0.00015	0.0055	36.67	T	C	-2	-2	0	R	R	0	TTATTCACATA	TTATTCACGTA	T	Y	0.0298439
M00930	Oct1	rs79964870	SNV	7:138093347-138093347	+	4.2	0.2	4	0.0019	0.024	12.63	T	C	-8	-8	0	R	R	0	ACATAGACATA	ACGTAGACATA	T	Y	0.0298439
M00930	Oct1	rs9910441	SNV	17:54529539-54529539	+	3.9	-1.2	5.1	0.0023	0.047	20.43	A	C	-7	-7	0	R	R	0	TCATTTACTAT	TCAGTTACTAT	C	N	0.0422406
M01368	Oct2	rs7528086	SNV	1:240726758-240726758	+	4.2	1.8	2.4	0.0017	0.028	16.47	T	A	-11	-11	0	R	R	0	TGCTATGCCATTATGT	TGCTTTGCCATTATGT	T	Y	0.0633609
M01368	Oct2	rs77285274	SNV	1:97726100-97726100	+	5.3	3.5	1.8	0.00032	0.0042	13.12	T	C	-5	-5	0	D	D	0	AAGTATACAATTGAAA	AAGTACACAATTGAAA	T	Y	0.0945822
M01368	Oct2	rs77285274	SNV	1:97726100-97726100	+	6	4	2	0.000099	0.0022	22.22	T	C	-11	-11	0	R	R	0	TTGTATACTTATACAA	TTGTGTACTTATACAA	T	Y	0.0945822
M01368	Oct2	rs79204295	SNV	1:97750973-97750973	+	3.2	0.5	2.7	0.006	0.087	14.5	C	T	-9	-9	0	R	R	0	AACTACGAATAGATAA	AACTACAAATAGATAA	C	Y	0.10101
M01368	Oct2	rs79204295	SNV	1:97750973-97750973	+	3.6	1.2	2.4	0.0037	0.048	12.97	C	T	-7	-7	0	D	D	0	ATCTATTCGTAGTTTA	ATCTATTTGTAGTTTA	C	Y	0.10101
M01368	Oct2	rs187312709	SNV	11:37843754-37843754	+	4.9	2.7	2.2	0.0006	0.011	18.33	A	C	-4	-4	0	D	D	0	CAATATTCTGATAATA	CAATCTTCTGATAATA	C	N	0.00367309
M01368	Oct2	rs185852566	SNV	11:37864244-37864244	+	5.5	3.8	1.7	0.00023	0.0029	12.61	A	G	-12	-12	0	R	R	0	AAGTATGCCAATTTCA	AAGCATGCCAATTTCA	A	Y	0.00275482
M01761	Oct2	rs181031595	SNV	11:37875527-37875527	+	1.3	-6.8	8.1	0.001	0.017	17	A	G	-5	-5	0	R	R	0	AGAATATGGA	AGAACATGGA	A	Y	0.00275482
M01368	Oct2	rs141410642	SNV	11:37877628-37877628	+	4.4	1.9	2.5	0.0013	0.025	19.23	C	T	-9	-9	0	R	R	0	GTGTACGGAATTTTTA	GTGTACAGAATTTTTA	C	Y	0.00275482
M01761	Oct2	rs189669590	SNV	11:37888745-37888745	+	1.9	-4.6	6.5	0.0008	0.009	11.25	G	C	-7	-7	0	R	R	0	TACATACTCA	TAGATACTCA	C	N	0.00275482
M01368	Oct2	rs184135212	SNV	11:37911809-37911809	+	4.7	2.7	2	0.00082	0.011	13.41	A	G	-10	-10	0	D	D	0	TATTAGGCATAGTAAG	TATTAGGCATGGTAAG	G	N	0.00275482
M01368	Oct2	rs186860166	SNV	11:37949641-37949641	+	2.7	0.1	2.6	0.011	0.12	10.91	G	A	-6	-6	0	D	D	0	GAGTACGTCCAATAAT	GAGTACATCCAATAAT	A	N	0.00275482
M01368	Oct2	rs191498342	SNV	11:37951306-37951306	+	5.1	3.4	1.7	0.00044	0.0048	10.91	C	G	-9	-9	0	R	R	0	TTAAATGTATATTGAA	TTAAATCTATATTGAA	C	Y	0.00275482
M01368	Oct2	rs182026223	SNV	11:37990661-37990661	+	5.3	3.5	1.8	0.00032	0.0042	13.12	T	G	-3	-3	0	D	D	0	TTATATTTAATTTATA	TTAGATTTAATTTATA	G	N	0.00321396
M01368	Oct2	rs181193832	SNV	11:37992010-37992010	+	4.2	2.3	1.9	0.0017	0.017	10	T	C	-11	-11	0	R	R	0	GACTATGAAATGTAGA	GACTGTGAAATGTAGA	C	N	0.00367309
M01761	Oct2	rs12299116	SNV	12:112747532-112747532	+	3	-5.1	8.1	0.00049	0.01	20.41	T	C	-4	-4	0	D	D	0	TAAATATGCT	TAAACATGCT	C	N	0.0440771
M01761	Oct2	rs12299116	SNV	12:112747532-112747532	+	5.1	-0.2	5.3	0.00017	0.0019	11.18	T	C	-4	-4	0	R	R	0	AGCATATTTA	AGCATGTTTA	C	N	0.0440771
M01368	Oct2	rs73425459	SNV	12:112821434-112821434	+	5.1	3.3	1.8	0.00044	0.0054	12.27	C	G	-7	-7	0	D	D	0	AAATACACAAATTAGC	AAATACAGAAATTAGC	C	Y	0.0422406
M01761	Oct2	rs11066286	SNV	12:112844857-112844857	+	3	-4.4	7.4	0.00049	0.0085	17.35	G	A	-1	-1	0	D	D	0	CGATTATGCT	CAATTATGCT	A	N	0.0431589
M01368	Oct2	rs73425482	SNV	12:112865833-112865833	+	5.1	3.3	1.8	0.00044	0.0054	12.27	A	G	-8	-8	0	D	D	0	CATTATGGACATAAGC	CATTATGGGCATAAGC	G	N	0.0431589
M01368	Oct2	rs7977554	SNV	12:112882859-112882859	+	6.3	4.4	1.9	0.000056	0.0013	23.21	A	G	-4	-4	0	D	D	0	GTGTATATATATATAT	GTGTGTATATATATAT	G	N	0.0633609
M01368	Oct2	rs7977554	SNV	12:112882859-112882859	+	6.2	4.4	1.8	0.000069	0.0013	18.84	A	G	-4	-4	0	R	R	0	ATATATATATATACAC	ATATATATATACACAC	G	N	0.0633609
M01368	Oct2	rs7977554	SNV	12:112882859-112882859	+	4.6	2.8	1.8	0.00094	0.0098	10.43	A	G	-10	-10	0	R	R	0	ATATATACACACACAC	ATATACACACACACAC	G	N	0.0633609
M01368	Oct2	rs7977554	SNV	12:112882859-112882859	+	5.5	3.8	1.7	0.00023	0.0029	12.61	A	G	-8	-8	0	D	D	0	GTGTGTGTATATATAT	GTGTGTGTGTATATAT	G	N	0.0633609
M01368	Oct2	rs10861992	SNV	12:79946035-79946035	+	3.4	0.6	2.8	0.0048	0.081	16.88	C	G	-7	-7	0	D	D	0	TGCAACGCGAAGAACA	TGCAACGGGAAGAACA	C	Y	0.254362
M01368	Oct2	rs10861993	SNV	12:79946103-79946103	+	4	1.7	2.3	0.0022	0.031	14.09	G	A	-6	-6	0	D	D	0	ACTAACGCAAGTCTGA	ACTAACACAAGTCTGA	G	Y	0.268136
M01368	Oct2	rs2808356	SNV	12:80060598-80060598	+	2.9	0.4	2.5	0.0087	0.094	10.8	G	A	-6	-6	0	D	D	0	ACATACGGTGATATTT	ACATACAGTGATATTT	A	N	0.242883
M01368	Oct2	rs7138974	SNV	12:80064940-80064940	+	7.1	5.8	1.3	0.000011	0.00014	12.73	T	C	-3	-3	0	D	D	0	TTATATTCAAATACTA	TTACATTCAAATACTA	C	N	0.235996
M01368	Oct2	rs7138974	SNV	12:80064940-80064940	+	3.9	1.9	2	0.0025	0.025	10	T	C	-5	-5	0	R	R	0	GTATTTGAATATAATG	GTATTTGAATGTAATG	C	N	0.235996
M01368	Oct2	rs11114218	SNV	12:80090750-80090750	+	2.6	0.1	2.5	0.012	0.12	10	C	T	-9	-9	0	R	R	0	ATGAACGGTAAGAACA	ATGAACAGTAAGAACA	T	N	0.267218
M01368	Oct2	rs10862290	SNV	12:81706869-81706869	+	2.5	-0.2	2.7	0.014	0.15	10.71	G	A	-6	-6	0	D	D	0	TAAAACGACATTGATA	TAAAACAACATTGATA	G	Y	0.256198
M01368	Oct2	rs11114832	SNV	12:81751357-81751357	+	4.3	1.7	2.6	0.0014	0.031	22.14	C	T	-9	-9	0	R	R	0	ATGTACGTAGACTATT	ATGTACATAGACTATT	T	N	0.252066
M01368	Oct2	rs2288763	SNV	12:81767888-81767888	+	4.1	1.8	2.3	0.0019	0.028	14.74	C	T	-9	-9	0	R	R	0	TAATACGCTGAAGAGT	TAATACACTGAAGAGT	C	Y	0.252984
M01368	Oct2	rs12425269	SNV	12:81781152-81781152	+	5.9	4.3	1.6	0.00012	0.0014	11.67	C	A	-7	-7	0	D	D	0	AGGAATGCAAATGACA	AGGAATGAAAATGACA	C	Y	0.254362
M01368	Oct2	rs11114849	SNV	12:81800797-81800797	+	4.2	2	2.2	0.0017	0.023	13.53	T	C	-11	-11	0	R	R	0	AAATACTCAAATACCA	AAATGCTCAAATACCA	C	N	0.254362
M01761	Oct2	rs11114855	SNV	12:81811292-81811292	+	2.7	-4.6	7.3	0.00056	0.009	16.07	A	T	-2	-2	0	D	D	0	ACAATATTCA	ACTATATTCA	A	Y	0.253444
M01761	Oct2	rs11114855	SNV	12:81811292-81811292	+	2.5	-4.9	7.4	0.00062	0.0099	15.97	A	T	-2	-2	0	R	R	0	TGAATATTGT	TGAATATAGT	A	Y	0.253444
M01761	Oct2	rs10862312	SNV	12:81827652-81827652	+	1.5	-5.4	6.9	0.00094	0.011	11.7	A	G	-5	-5	0	R	R	0	CGACTGTTCA	CGACCGTTCA	A	Y	0.280073
M01368	Oct2	rs188836364	SNV	13:30692843-30692843	+	3.9	1.9	2	0.0025	0.025	10	A	G	-10	-10	0	D	D	0	GTCAACGAATATCGGC	GTCAACGAATGTCGGC	G	N	0.00413223
M01368	Oct2	rs7991681	SNV	13:77107044-77107044	+	4.4	2.5	1.9	0.0013	0.014	10.77	T	C	-11	-11	0	R	R	0	TTCTATGTAATGTTAA	TTCTGTGTAATGTTAA	T	Y	0.0817264
M01368	Oct2	rs7992988	SNV	13:77110711-77110711	+	2.6	0	2.6	0.012	0.13	10.83	G	A	-6	-6	0	D	D	0	CATTCCGTAAGTATGG	CATTCCATAAGTATGG	G	Y	0.0775941
M01761	Oct2	rs1682538	SNV	14:87741122-87741122	+	1.4	-5.4	6.8	0.00097	0.011	11.34	A	G	-3	-3	0	D	D	0	TCCATATTCC	TCCGTATTCC	G	N	0.178145
M01761	Oct2	rs1756690	SNV	14:87743650-87743650	+	8.1	0	8.1	0.00003	0.0017	56.67	T	A	-6	-6	0	D	D	0	TGCATATGCC	TGCATAAGCC	T	Y	0.176768
M01761	Oct2	rs1756690	SNV	14:87743650-87743650	+	7.7	2.5	5.2	0.00004	0.00062	15.5	T	A	-6	-6	0	R	R	0	GGCATATGCA	GGCTTATGCA	T	Y	0.176768
M01368	Oct2	rs2899780	SNV	15:72738115-72738115	+	4.5	2.6	1.9	0.0011	0.012	10.91	T	C	-5	-5	0	R	R	0	GTTCATCCATATAAGT	GTTCATCCATGTAAGT	T	Y	0.230028
M01368	Oct2	rs4146286	SNV	15:72813666-72813666	+	2.8	-0.2	3	0.0098	0.15	15.31	G	C	-6	-6	0	D	D	0	TAAGTCGTATAATAGA	TAAGTCCTATAATAGA	C	N	0.231405
M01368	Oct2	rs4146286	SNV	15:72813666-72813666	+	6.2	3.2	3	0.000069	0.006	86.96	G	C	-8	-8	0	R	R	0	TATTATACGACTTAAA	TATTATAGGACTTAAA	C	N	0.231405
M01368	Oct2	rs3842946	SNV	15:72829049-72829049	+	4	1	3	0.0022	0.058	26.36	G	C	-6	-6	0	D	D	0	TAGTTCGTTAATCCAC	TAGTTCCTTAATCCAC	C	N	0.230028
M01368	Oct2	rs16957095	SNV	15:72836390-72836390	+	6.7	5.3	1.4	0.000026	0.00032	12.31	A	C	-4	-4	0	R	R	0	ATATATGCCAATTACT	ATATATGCCAAGTACT	C	N	0.0422406
M01368	Oct2	rs12900846	SNV	15:72851505-72851505	+	2.3	-0.5	2.8	0.017	0.18	10.59	G	C	-8	-8	0	R	R	0	ATTTGTGCGATGTGAA	ATTTGTGGGATGTGAA	C	N	0.229568
M01761	Oct2	rs2061815	SNV	16:7070643-7070643	+	2.4	-5.3	7.7	0.00064	0.011	17.19	T	C	-4	-4	0	D	D	0	TGAATTTGTA	TGAACTTGTA	C	N	0.0876951
M01368	Oct2	rs2061811	SNV	16:7071425-7071425	+	3.9	1.9	2	0.0025	0.025	10	A	G	-4	-4	0	D	D	0	ATATATTTGTATATAT	ATATGTTTGTATATAT	A	Y	0.087236
M01368	Oct2	rs2061811	SNV	16:7071425-7071425	+	7.5	5.7	1.8	0.0000047	0.00017	36.17	A	G	-4	-4	0	R	R	0	ATATATACAAATATAT	ATATATACAAACATAT	A	Y	0.087236
M01368	Oct2	rs16968287	SNV	17:29275101-29275101	+	3.7	1.4	2.3	0.0032	0.041	12.81	A	G	-4	-4	0	D	D	0	TTTTACGTAAAAGGTG	TTTTGCGTAAAAGGTG	G	N	0.182277
M01761	Oct2	rs7219775	SNV	17:29297595-29297595	+	1.5	-6.8	8.3	0.00094	0.017	18.09	A	G	-2	-2	0	D	D	0	TGACTGTGCA	TGGCTGTGCA	G	N	0.172176
M01368	Oct2	rs7208991	SNV	17:29301709-29301709	+	3.3	1	2.3	0.0054	0.058	10.74	A	T	-10	-10	0	R	R	0	AAAAATAATAATAATA	AAAAAAAATAATAATA	T	N	0.158402
M01761	Oct2	rs10221201	SNV	17:29326501-29326501	+	3	-5.1	8.1	0.00049	0.01	20.41	T	C	-4	-4	0	D	D	0	TGGATATTCC	TGGACATTCC	C	N	0.115702
M01761	Oct2	rs10221201	SNV	17:29326501-29326501	+	5.9	0.6	5.3	0.0001	0.0014	14	T	C	-4	-4	0	R	R	0	GGAATATCCA	GGAATGTCCA	C	N	0.115702
M01761	Oct2	rs34635308	SNV	17:31948360-31948360	+	2.9	-5.2	8.1	0.00051	0.011	21.57	A	G	-5	-5	0	R	R	0	TAAATATTTA	TAAACATTTA	G	N	0.0477502
M01368	Oct2	rs4796084	SNV	17:33777003-33777003	+	3.8	1.2	2.6	0.0029	0.048	16.55	G	A	-6	-6	0	D	D	0	CGGATCGTACATATAT	CGGATCATACATATAT	A	N	0.129017
M01368	Oct2	rs8069360	SNV	17:33804286-33804286	+	2.7	0.1	2.6	0.011	0.12	10.91	C	T	-9	-9	0	R	R	0	ACATCCGTAAACGGTG	ACATCCATAAACGGTG	T	N	0.0693297
M01368	Oct2	rs2877476	SNV	17:51524491-51524491	+	6	4.2	1.8	0.000099	0.0017	17.17	A	G	-4	-4	0	R	R	0	AGCTATACATATATAC	AGCTATACATACATAC	A	Y	0.0463728
M01368	Oct2	rs2877476	SNV	17:51524491-51524491	+	5	3	2	0.00052	0.0077	14.81	A	G	-10	-10	0	D	D	0	TATTCTGTATATATGT	TATTCTGTATGTATGT	A	Y	0.0463728
M01368	Oct2	rs34620887	SNV	17:51579902-51579902	+	4.2	2.2	2	0.0017	0.019	11.18	T	C	-6	-6	0	R	R	0	TCAAATGCTAGTGAGG	TCAAATGCTGGTGAGG	C	N	0.0114784
M01368	Oct2	rs187423937	SNV	17:54483155-54483155	+	4.6	2.7	1.9	0.00094	0.011	11.7	A	G	-10	-10	0	D	D	0	GAGCATATATATAATA	GAGCATATATGTAATA	G	N	0.00321396
M01368	Oct2	rs187423937	SNV	17:54483155-54483155	+	5.2	3.4	1.8	0.00038	0.0048	12.63	A	G	-10	-10	0	R	R	0	TATTATATATATGCTC	TATTACATATATGCTC	G	N	0.00321396
M01368	Oct2	rs16957259	SNV	17:54539625-54539625	+	3	0.4	2.6	0.0077	0.094	12.21	G	A	-6	-6	0	D	D	0	TGACACGTAGTTAATA	TGACACATAGTTAATA	A	N	0.0280073
M01368	Oct2	rs143614316	SNV	18:67198506-67198506	+	6	4.2	1.8	0.000099	0.0017	17.17	A	C	-12	-12	0	R	R	0	TTATATATATATATGT	TTAGATATATATATGT	A	Y	0.0293848
M01368	Oct2	rs143614316	SNV	18:67198506-67198506	+	6.5	4.4	2.1	0.000039	0.0013	33.33	A	C	-10	-10	0	D	D	0	ATATATATATATAATA	ATATATATATCTAATA	A	Y	0.0293848
M01368	Oct2	rs143614316	SNV	18:67198506-67198506	+	6.2	4.1	2.1	0.000069	0.0019	27.54	A	C	-10	-10	0	R	R	0	TATTATATATATATAT	TATTAGATATATATAT	A	Y	0.0293848
M01368	Oct2	rs143614316	SNV	18:67198506-67198506	+	5.4	3.5	1.9	0.00027	0.0042	15.56	A	C	-8	-8	0	D	D	0	ATATATATATAATATA	ATATATATCTAATATA	A	Y	0.0293848
M01368	Oct2	rs17081235	SNV	18:67221444-67221444	+	4.6	2.2	2.4	0.00094	0.019	20.21	G	A	-8	-8	0	R	R	0	TATAATTCGCATGTAC	TATAATTTGCATGTAC	G	Y	0.0353535
M01368	Oct2	rs4381690	SNV	18:67250513-67250513	+	3.9	1.6	2.3	0.0025	0.034	13.6	G	A	-6	-6	0	D	D	0	TAACACGCATTTGTAA	TAACACACATTTGTAA	A	N	0.094123
M01368	Oct2	rs4450507	SNV	18:67250787-67250787	+	4	1.8	2.2	0.0022	0.028	12.73	A	G	-4	-4	0	D	D	0	ATATACTCAAATTTTT	ATATGCTCAAATTTTT	G	N	0.100551
M01761	Oct2	rs73455867	SNV	18:67253986-67253986	+	3.5	-3.3	6.8	0.00038	0.0058	15.26	A	G	-3	-3	0	D	D	0	TGCATTTTCC	TGCGTTTTCC	G	N	0.0339761
M01368	Oct2	rs76884848	SNV	2:22718206-22718206	+	4.8	3	1.8	0.00071	0.0077	10.85	T	C	-5	-5	0	D	D	0	AGATATACCAAGTACG	AGATACACCAAGTACG	C	N	0.0339761
M01368	Oct2	rs34417691	SNV	3:145677156-145677156	+	7	5.1	1.9	0.000014	0.00044	31.43	T	C	-11	-11	0	R	R	0	ATGTATGCATATGCAT	ATGTGTGCATATGCAT	C	N	0.0261708
M01368	Oct2	rs6791029	SNV	3:145684438-145684438	+	2.9	0.5	2.4	0.0087	0.087	10	G	A	-8	-8	0	R	R	0	GTATAATCGAGTTGGG	GTATAATTGAGTTGGG	A	N	0.0445363
M01368	Oct2	rs66549858	SNV	3:145700726-145700726	+	4.5	2.2	2.3	0.0011	0.019	17.27	A	G	-4	-4	0	D	D	0	TAATACACAAATATTT	TAATGCACAAATATTT	G	N	0.150597
M01368	Oct2	rs71300363	SNV	3:145700743-145700743	+	6.2	4.4	1.8	0.000069	0.0013	18.84	A	C	-12	-12	0	R	R	0	TTATATGTAAAATATT	TTAGATGTAAAATATT	C	N	0.150597
M01368	Oct2	rs71300363	SNV	3:145700743-145700743	+	4.8	2.6	2.2	0.00071	0.012	16.9	A	C	-10	-10	0	D	D	0	TATTTTACATATAAAA	TATTTTACATCTAAAA	C	N	0.150597
M01368	Oct2	rs34874141	SNV	3:145700901-145700901	+	3.9	1.3	2.6	0.0025	0.044	17.6	C	T	-9	-9	0	R	R	0	TACTACGTATTATATG	TACTACATATTATATG	T	N	0.150597
M01368	Oct2	rs34874141	SNV	3:145700901-145700901	+	5.2	2.9	2.3	0.00038	0.0087	22.89	C	T	-7	-7	0	D	D	0	TATAATACGTAGTATA	TATAATATGTAGTATA	T	N	0.150597
M01368	Oct2	rs35576849	SNV	3:145700914-145700914	+	6	3.9	2.1	0.000099	0.0025	25.25	A	C	-4	-4	0	D	D	0	TTATATGTTACTAATA	TTATCTGTTACTAATA	A	Y	0.150138
M01368	Oct2	rs6808073	SNV	3:145708104-145708104	+	3.1	0.6	2.5	0.0068	0.081	11.91	C	T	-9	-9	0	R	R	0	TTCTGCGTTAATTTGC	TTCTGCATTAATTTGC	T	N	0.130395
M01368	Oct2	rs71300368	SNV	3:145723949-145723949	+	5.3	3.6	1.7	0.00032	0.0037	11.56	A	T	-12	-12	0	R	R	0	AAATATATATATATAT	AAAAATATATATATAT	A	Y	0.0583104
M01368	Oct2	rs71300368	SNV	3:145723949-145723949	+	4.5	2.2	2.3	0.0011	0.019	17.27	A	T	-10	-10	0	D	D	0	ATATATATATATTTTT	ATATATATATTTTTTT	A	Y	0.0583104
M01368	Oct2	rs71300368	SNV	3:145723949-145723949	+	3.6	1.3	2.3	0.0037	0.044	11.89	A	T	-10	-10	0	R	R	0	AAAAATATATATATAT	AAAAAAATATATATAT	A	Y	0.0583104
M01368	Oct2	rs35184743	SNV	3:145731891-145731891	+	4.6	2.8	1.8	0.00094	0.0098	10.43	T	C	-5	-5	0	R	R	0	ATATATGGTAACATGT	ATATATGGTAGCATGT	C	N	0.0087236
M01761	Oct2	rs34616200	SNV	3:145749244-145749244	+	1.6	-6.3	7.9	0.00091	0.015	16.48	G	C	-1	-1	0	D	D	0	TGATTATGTC	TCATTATGTC	G	Y	0.0720845
M01368	Oct2	rs16857822	SNV	3:145750428-145750428	+	3	0.2	2.8	0.0077	0.11	14.29	G	C	-6	-6	0	D	D	0	CTGATCGCAAACCAGA	CTGATCCCAAACCAGA	G	Y	0.0720845
M01368	Oct2	rs73865194	SNV	3:145751578-145751578	+	4.9	3	1.9	0.0006	0.0077	12.83	A	G	-4	-4	0	D	D	0	TTATAAGGATATGATA	TTATGAGGATATGATA	G	N	0.0720845
M01368	Oct2	rs17050991	SNV	3:50555933-50555933	+	2.9	0.4	2.5	0.0087	0.094	10.8	C	A	-7	-7	0	D	D	0	TATAAGGCGCATCCAA	TATAAGGAGCATCCAA	A	N	0.198806
M01368	Oct2	rs61574029	SNV	3:50558817-50558817	+	3.7	1.2	2.5	0.0032	0.048	15	G	T	-8	-8	0	R	R	0	CAGCATGCGACTAGGG	CAGCATGAGACTAGGG	T	N	0.199725
M01368	Oct2	rs145308061	SNV	3:50594370-50594370	+	2.4	-0.4	2.8	0.015	0.17	11.33	G	C	-6	-6	0	D	D	0	TGGCACGCACAGAGAC	TGGCACCCACAGAGAC	C	N	0.00596878
M01761	Oct2	rs745356	SNV	3:50681336-50681336	+	2.8	-5.5	8.3	0.00054	0.012	22.22	A	G	-2	-2	0	D	D	0	TGACTACTCC	TGGCTACTCC	G	N	0.219008
M01368	Oct2	rs72944726	SNV	3:50749365-50749365	+	3	0.5	2.5	0.0077	0.087	11.3	C	T	-9	-9	0	R	R	0	ATTTACGTGAAATGGA	ATTTACATGAAATGGA	C	Y	0.157943
M01761	Oct2	rs114273040	SNV	3:65241577-65241577	+	2.9	-3.8	6.7	0.00051	0.0069	13.53	A	G	-3	-3	0	D	D	0	TACATATTCT	TACGTATTCT	A	Y	0.0560147
M01368	Oct2	rs59923567	SNV	5:108270684-108270684	+	4.7	2.7	2	0.00082	0.011	13.41	A	G	-4	-4	0	D	D	0	ATCTATGTGAATCATG	ATCTGTGTGAATCATG	A	Y	0.0707071
M01761	Oct2	rs73209352	SNV	5:108280767-108280767	+	6	-1.7	7.7	0.000097	0.0033	34.02	A	G	-3	-3	0	D	D	0	AGAATATGTA	AGAGTATGTA	A	Y	0.0725436
M01368	Oct2	rs80044625	SNV	5:108290217-108290217	+	4.4	2.1	2.3	0.0013	0.021	16.15	A	T	-4	-4	0	D	D	0	TTGTATGATAGATAAA	TTGTTTGATAGATAAA	A	Y	0.0376492
M01368	Oct2	rs80044625	SNV	5:108290217-108290217	+	4.3	1.9	2.4	0.0014	0.025	17.86	A	T	-10	-10	0	R	R	0	TATCATACAAAGGTAG	TATCAAACAAAGGTAG	A	Y	0.0376492
M01368	Oct2	rs73209366	SNV	5:108291772-108291772	+	4.7	2.1	2.6	0.00082	0.021	25.61	C	T	-9	-9	0	R	R	0	TACTACGAAAAATTAA	TACTACAAAAAATTAA	C	Y	0.0697888
M01761	Oct2	rs6872912	SNV	5:108325242-108325242	+	7.1	0.3	6.8	0.000054	0.0015	27.78	A	G	-3	-3	0	D	D	0	AGCATATTCC	AGCGTATTCC	A	Y	0.0716253
M01368	Oct2	rs73211580	SNV	5:108326904-108326904	+	5.2	3	2.2	0.00038	0.0077	20.26	A	T	-4	-4	0	R	R	0	ATATACACATATACAA	ATATACACATAAACAA	A	Y	0.0734619
M01368	Oct2	rs73211580	SNV	5:108326904-108326904	+	4.6	2.3	2.3	0.00094	0.017	18.09	A	T	-10	-10	0	R	R	0	ACATATACAAAATGAG	ACATAAACAAAATGAG	A	Y	0.0734619
M01368	Oct2	rs73211596	SNV	5:108359964-108359964	+	3.9	1.3	2.6	0.0025	0.044	17.6	G	A	-6	-6	0	D	D	0	TAGTACGTAATACTCC	TAGTACATAATACTCC	A	N	0.067034
M01368	Oct2	rs12653734	SNV	5:65082942-65082942	+	5.3	3.7	1.6	0.00032	0.0032	10	T	C	-5	-5	0	R	R	0	GAATATGCCAATCTCA	GAATATGCCAGTCTCA	T	Y	0.0417815
M01761	Oct2	rs72768048	SNV	5:65123102-65123102	+	3.6	-4.3	7.9	0.00036	0.0082	22.78	A	G	-5	-5	0	R	R	0	TGAATCTGTA	TGAACCTGTA	G	N	0.043618
M01368	Oct2	rs73766682	SNV	6:121394303-121394303	+	5	3.2	1.8	0.00052	0.006	11.54	A	G	-4	-4	0	R	R	0	ATATAGTCATATATAG	ATATAGTCATACATAG	A	Y	0.0725436
M01761	Oct2	rs73766691	SNV	6:121404617-121404617	+	1	-6.9	7.9	0.0012	0.018	15	T	C	-7	-7	0	R	R	0	GGAATTTTTA	GGGATTTTTA	T	Y	0.0794307
M01368	Oct2	rs57812895	SNV	6:121436831-121436831	+	4.3	2.5	1.8	0.0014	0.014	10	A	G	-10	-10	0	D	D	0	ACGTATGAGGATAGAA	ACGTATGAGGGTAGAA	G	N	0.0798898
M01368	Oct2	rs57812895	SNV	6:121436831-121436831	+	5	3.3	1.7	0.00052	0.0054	10.38	A	G	-10	-10	0	R	R	0	TTCTATCCTCATACGT	TTCTACCCTCATACGT	G	N	0.0798898
M01368	Oct2	rs76778055	SNV	6:121459982-121459982	+	3.9	1.9	2	0.0025	0.025	10	T	C	-11	-11	0	D	D	0	TCATATAGTACTATAT	TCATATAGTACCATAT	C	N	0.0909091
M01368	Oct2	rs6908123	SNV	6:121463196-121463196	+	2.9	0.4	2.5	0.0087	0.094	10.8	C	T	-9	-9	0	R	R	0	TTTGTCGGTAATAAAC	TTTGTCAGTAATAAAC	C	Y	0.0876951
M01368	Oct2	rs79964870	SNV	7:138093347-138093347	+	2.7	0.1	2.6	0.011	0.12	10.91	C	T	-9	-9	0	R	R	0	ATTCACGTAGACATAC	ATTCACATAGACATAC	T	N	0.0298439
M01368	Oct2	rs1024129	SNV	8:66199747-66199747	+	4.9	2.4	2.5	0.0006	0.015	25	C	T	-9	-9	0	R	R	0	GATAACGGTAATACAA	GATAACAGTAATACAA	C	Y	0.0284665
M01368	Oct2	rs1514527	SNV	8:66207435-66207435	+	4.3	2.5	1.8	0.0014	0.014	10	A	G	-4	-4	0	D	D	0	GCGTAAGTTACTAAAA	GCGTGAGTTACTAAAA	A	Y	0.0422406
M01368	Oct2	rs9650150	SNV	8:66226584-66226584	+	4.2	2.1	2.1	0.0017	0.021	12.35	T	G	-5	-5	0	D	D	0	CAATATATAATGTATA	CAATAGATAATGTATA	G	N	0.06382
M01368	Oct2	rs1546584	SNV	8:66246890-66246890	+	6	3.5	2.5	0.000099	0.0042	42.42	G	T	-8	-8	0	R	R	0	GAGTAGGCGAATAACA	GAGTAGGAGAATAACA	T	N	0.0362718
M01368	Oct2	rs1546584	SNV	8:66246890-66246890	+	6	4	2	0.000099	0.0022	22.22	G	A	-8	-8	0	R	R	0	GAGTAGGCGAATAACA	GAGTAGGTGAATAACA	T	N	0.0362718
M01368	Oct2	rs6992100	SNV	8:66254600-66254600	+	2.6	0	2.6	0.012	0.13	10.83	G	A	-6	-6	0	D	D	0	CATTACGTTTCTTCAC	CATTACATTTCTTCAC	G	Y	0.0367309
M01368	Oct2	rs1514514	SNV	8:66256286-66256286	+	3.1	0.5	2.6	0.0068	0.087	12.79	G	A	-6	-6	0	D	D	0	GCATACGTTAAAAGAT	GCATACATTAAAAGAT	G	Y	0.0367309
M01761	Oct2	rs1514514	SNV	8:66256286-66256286	+	1.3	-6.4	7.7	0.001	0.015	15	G	A	-7	-7	0	D	D	0	TGCATACGTT	TGCATACATT	G	Y	0.0367309
M01368	Oct2	rs35418456	SNV	8:89901960-89901960	+	3.9	1.9	2	0.0025	0.025	10	G	A	-8	-8	0	R	R	0	AGTTATGCGAGCAATA	AGTTATGTGAGCAATA	A	N	0.0312213
M01368	Oct2	rs71526983	SNV	8:89907359-89907359	+	5.1	3.1	2	0.00044	0.0068	15.45	A	G	-4	-4	0	D	D	0	AAGTATTCAAGTTAAT	AAGTGTTCAAGTTAAT	G	N	0.0491276
M01761	Oct2	rs71526983	SNV	8:89907359-89907359	+	2.7	-5.4	8.1	0.00056	0.011	19.64	A	G	-5	-5	0	R	R	0	TGAATACTTG	TGAACACTTG	G	N	0.0491276
M01368	Oct2	rs78799146	SNV	8:90083689-90083689	+	4.8	2.9	1.9	0.00071	0.0087	12.25	A	T	-10	-10	0	R	R	0	ATATATGATAAAGAAT	ATATAAGATAAAGAAT	A	Y	0.00596878
M01368	Oct2	rs3005840	SNV	9:38651680-38651680	+	4	1.3	2.7	0.0022	0.044	20	C	A	-9	-9	0	R	R	0	GTATACGTCATTGTGT	GTATACTTCATTGTGT	A	N	0.0858586
M01368	Oct2	rs74747959	SNV	9:86829902-86829902	+	5.2	3.3	1.9	0.00038	0.0054	14.21	T	G	-5	-5	0	D	D	0	TGTCATGTAAAGTAAC	TGTCAGGTAAAGTAAC	T	Y	0.100092
M01368	Oct2	rs76235185	SNV	9:86843002-86843002	+	6.5	4.7	1.8	0.000039	0.00082	21.03	A	C	-12	-12	0	R	R	0	ATATATATATATATAC	ATAGATATATATATAC	A	Y	0.107438
M01368	Oct2	rs76235185	SNV	9:86843002-86843002	+	5.2	3	2.2	0.00038	0.0077	20.26	A	C	-10	-10	0	D	D	0	ATATATATATATATCT	ATATATATATCTATCT	A	Y	0.107438
M01368	Oct2	rs76235185	SNV	9:86843002-86843002	+	5.3	3.1	2.2	0.00032	0.0068	21.25	A	C	-10	-10	0	R	R	0	AGATATATATATATAT	AGATAGATATATATAT	A	Y	0.107438
M01368	Oct2	rs76235185	SNV	9:86843002-86843002	+	4.5	2.5	2	0.0011	0.014	12.73	A	C	-8	-8	0	D	D	0	ATATATATATATCTCT	ATATATATCTATCTCT	A	Y	0.107438
M01125	Oct4	rs78448688	SNV	1:240723463-240723463	+	2	-3.5	5.5	0.0023	0.027	11.74	A	C	-6	-6	0	R	R	0	TATTAAATTTTAACC	TATTAAATGTTAACC	A	Y	0.0358127
M01124	Oct4	rs78991734	SNV	1:33176119-33176119	+	6.8	2.1	4.7	0.00012	0.0024	20	T	C	-7	-7	0	D	D	0	TTTCACTTGCTCATT	TTTCACTCGCTCATT	C	N	0.0647383
M01125	Oct4	rs77285274	SNV	1:97726100-97726100	+	5.9	-0.3	6.2	0.00021	0.0073	34.76	T	C	-3	-3	0	R	R	0	TTTTCAATTGTATAC	TTTTCAATTGTGTAC	T	Y	0.0945822
M01125	Oct4	rs57803212	SNV	1:97729708-97729708	+	7.8	4.2	3.6	0.000049	0.00066	13.47	A	G	-9	-9	0	R	R	0	TTTTGTTATTAAGAT	TTTTGCTATTAAGAT	G	N	0.0968779
M01125	Oct4	rs75585626	SNV	1:97738178-97738178	+	5.8	-0.1	5.9	0.00023	0.0066	28.7	A	C	-6	-6	0	R	R	0	TATTCAAATTTCAAT	TATTCAAAGTTCAAT	C	N	0.0968779
M01125	Oct4	rs75585626	SNV	1:97738178-97738178	+	2.9	-3	5.9	0.0014	0.022	15.71	A	C	-7	-7	0	D	D	0	AATTGAAATTTGAAT	AATTGAACTTTGAAT	C	N	0.0968779
M01124	Oct4	rs114849039	SNV	1:97748359-97748359	+	3.2	-1.5	4.7	0.0013	0.013	10	A	G	-7	-7	0	R	R	0	TCTCACTTGGAAGTG	TCTCACTCGGAAGTG	G	N	0.00596878
M01124	Oct4	rs6692946	SNV	1:97748929-97748929	+	5.2	-0.1	5.3	0.00039	0.007	17.95	G	A	-3	-3	0	D	D	0	ATTGTAATTTTGAAA	ATTATAATTTTGAAA	A	N	0.10101
M01125	Oct4	rs79204295	SNV	1:97750973-97750973	+	4.4	-0.3	4.7	0.00058	0.0073	12.59	T	C	-3	-3	0	D	D	0	ATTTGTAGTTTAGAA	ATTCGTAGTTTAGAA	C	N	0.10101
M01124	Oct4	rs187312709	SNV	11:37843754-37843754	+	7	2.8	4.2	0.00011	0.0017	15.45	A	C	0	0	0	D	D	0	ATTCTGATAATAAAT	CTTCTGATAATAAAT	C	N	0.00367309
M01124	Oct4	rs190460316	SNV	11:37883049-37883049	+	2.1	-4.7	6.8	0.0024	0.04	16.67	C	T	-11	-11	0	R	R	0	TACGACTTGGTAACT	TACAACTTGGTAACT	C	Y	0.00275482
M01124	Oct4	rs189145344	SNV	11:37892228-37892228	+	4	-0.7	4.7	0.00083	0.0091	10.96	A	G	-6	-6	0	R	R	0	GTTCCTATTATAATA	GTTCCTATCATAATA	A	Y	0.00413223
M01124	Oct4	rs185817787	SNV	11:37947480-37947480	+	2.9	-2.9	5.8	0.0016	0.022	13.75	T	G	-2	-2	0	D	D	0	TTTGTCATATTTATT	TTGGTCATATTTATT	T	Y	0.00275482
M01125	Oct4	rs191498342	SNV	11:37951306-37951306	+	7.9	1.7	6.2	0.000045	0.0027	60	C	G	-5	-5	0	R	R	0	ATTTTAAATGTATAT	ATTTTAAATCTATAT	C	Y	0.00275482
M01124	Oct4	rs186067743	SNV	11:37994711-37994711	+	1.3	-4.8	6.1	0.0036	0.042	11.67	A	C	-12	-12	0	R	R	0	ATTAAATTTTTAATG	ATGAAATTTTTAATG	A	Y	0.00321396
M01125	Oct4	rs139835055	insertion	12:112700883-112700883	+	2	-3.1	5.1	0.0023	0.023	10		A	-4	-3	1	D	D	0	TGTTGTAATACAGCA	GTTGATAATACAGCA	-	N	0.231864
M01124	Oct4	rs11503173	SNV	12:112822469-112822469	+	1.2	-4.6	5.8	0.0038	0.039	10.26	T	G	-2	-2	0	D	D	0	TTTCCCAGGCTGGAG	TTGCCCAGGCTGGAG	G	N	0.0422406
M01125	Oct4	rs149688110	deletion	12:112826016-112826021	+	5.3	1.4	3.9	0.00032	0.0032	10	AAAAAT		4	-6	-10	R	R	0	TATTTTTATTTTTAT	TTTATTTTTTGAGAT	AAAAAT	Y	0.0431589
M01125	Oct4	rs200945931	insertion	12:112877595-112877595	+	5.7	1.5	4.2	0.00025	0.003	12	C		-9	-10	-1	R	R	0	TTTTGTTTTTTAAAA	TTTTTTTTTTAAAAA	-	N	0.0431589
M01125	Oct4	rs7977554	SNV	12:112882859-112882859	+	3.6	-1.1	4.7	0.00095	0.01	10.53	A	G	-6	-6	0	R	R	0	TATATATATACACAC	TATATATACACACAC	G	N	0.0633609
M01124	Oct4	rs61175907	SNV	12:112889655-112889655	+	5.1	-0.6	5.7	0.00041	0.0087	21.22	T	C	-7	-7	0	D	D	0	TTTCTGTTTCTGTTA	TTTCTGTCTCTGTTA	C	N	0.0431589
M01125	Oct4	rs11066321	SNV	12:112909396-112909396	+	5	-1.1	6.1	0.0004	0.01	25	T	C	-3	-3	0	D	D	0	CTTTATAATTGTTAT	CTTCATAATTGTTAT	T	Y	0.0408632
M01125	Oct4	rs73343567	SNV	12:79599096-79599096	+	1.1	-5.5	6.6	0.0037	0.052	14.05	A	G	-11	-11	0	R	R	0	ATGTATTATAAAAAC	ATGCATTATAAAAAC	G	N	0.0785124
M01125	Oct4	rs10778682	SNV	12:80019650-80019650	+	1.1	-4.9	6	0.0037	0.043	11.62	A	C	-6	-6	0	R	R	0	TATACTTTTGTGTAT	TATACTTTGGTGTAT	A	Y	0.273646
M01124	Oct4	rs4441080	SNV	12:80030707-80030707	+	3	-2	5	0.0015	0.015	10	C	T	-11	-11	0	R	R	0	TATGCTTTGCAAAAA	TATACTTTGCAAAAA	T	N	0.241965
M01125	Oct4	rs10862006	SNV	12:80041539-80041539	+	4.1	-1.5	5.6	0.0007	0.012	17.14	A	G	-11	-11	0	R	R	0	TTTTTTCATGTTCAA	TTTCTTCATGTTCAA	A	Y	0.156566
M01124	Oct4	rs3842842	SNV	12:80048889-80048889	+	4.9	0.4	4.5	0.00047	0.0056	11.91	A	T	-13	-13	0	R	R	0	ATAGAGATGCTACAC	AAAGAGATGCTACAC	T	N	0.273646
M01125	Oct4	rs3842842	SNV	12:80048889-80048889	+	4.3	-2.5	6.8	0.00062	0.018	29.03	A	T	-12	-12	0	R	R	0	AATAGAGATGCTACA	AAAAGAGATGCTACA	T	N	0.273646
M01125	Oct4	rs2808356	SNV	12:80060598-80060598	+	4.3	-1.1	5.4	0.00062	0.01	16.13	G	A	-9	-9	0	D	D	0	CATACATACGGTGAT	CATACATACAGTGAT	A	N	0.242883
M01125	Oct4	rs7307647	SNV	12:80076418-80076418	+	5.7	-0.4	6.1	0.00025	0.0076	30.4	T	C	-3	-3	0	D	D	0	TTTTAGAATTTAAAT	TTTCAGAATTTAAAT	T	Y	0.241965
M01124	Oct4	rs7955223	SNV	12:81766488-81766488	+	2.9	-3.8	6.7	0.0016	0.03	18.75	G	A	-3	-3	0	D	D	0	TTCGTAATGAATAAA	TTCATAATGAATAAA	A	N	0.25528
M01125	Oct4	rs7971000	SNV	12:81771820-81771820	+	2.1	-4.1	6.2	0.0022	0.033	15	A	C	-6	-6	0	R	R	0	AATTCTCTTACTGAC	AATTCTCTGACTGAC	C	N	0.254821
M01125	Oct4	rs1522323	SNV	12:81778273-81778273	+	1	-5.6	6.6	0.0039	0.054	13.85	A	C	-6	-6	0	R	R	0	TTTATATATAGAGAG	TTTATATAGAGAGAG	A	Y	0.255739
M01125	Oct4	rs10862306	SNV	12:81796157-81796157	+	6.4	2.8	3.6	0.00015	0.0015	10	A	G	-12	-12	0	R	R	0	GATTGTAATTTAAAG	GACTGTAATTTAAAG	A	Y	0.254362
M01124	Oct4	rs7996034	SNV	13:77099345-77099345	+	1.3	-4.6	5.9	0.0036	0.039	10.83	T	A	-7	-7	0	D	D	0	ATTGAAATTTTTAAA	ATTGAAAATTTTAAA	A	N	0.0895317
M01124	Oct4	rs8002879	SNV	13:77099856-77099856	+	1.1	-5.6	6.7	0.004	0.053	13.25	C	T	-11	-11	0	R	R	0	ATCGTGTGGATCACC	ATCATGTGGATCACC	T	N	0.0734619
M01125	Oct4	rs59392982	SNV	13:77101856-77101856	+	2.1	-3.7	5.8	0.0022	0.029	13.18	T	A	-1	-1	0	R	R	0	GCTTGTAATTCAGAG	GCTTGTAATTCAGTG	A	N	0.0826446
M01124	Oct4	rs115998173	SNV	13:77108916-77108916	+	4.7	-0.2	4.9	0.00054	0.0073	13.52	A	G	-7	-7	0	R	R	0	TCTGTGATGAACATC	TCTGTGACGAACATC	G	N	0.0684114
M01125	Oct4	rs17066382	SNV	13:77126957-77126957	+	5.8	-0.2	6	0.00023	0.007	30.43	T	C	-3	-3	0	D	D	0	TTTTAAAATGCTTAA	TTTCAAAATGCTTAA	T	Y	0.0661157
M01125	Oct4	rs8004161	SNV	14:87743257-87743257	+	2.6	-3.5	6.1	0.0017	0.027	15.88	A	T	-13	-13	0	D	D	0	CTTTGGTGTACAGAT	CTTTGGTGTACAGTT	A	Y	0.176768
M01125	Oct4	rs1616922	SNV	14:87743457-87743457	+	1.3	-4.8	6.1	0.0034	0.042	12.35	T	C	-3	-3	0	R	R	0	TATTATCTTTAACAA	TATTATCTTTAGCAA	T	Y	0.176768
M01125	Oct4	rs200007637	insertion	15:72742277-72742277	+	5.4	-1.3	6.7	0.0003	0.011	36.67	AT		1	-1	-2	R	R	0	AATAATAATTTATAT	AATAATAATTTATTT	-	N	0.231864
M01124	Oct4	rs11072372	SNV	15:72783501-72783501	+	7.5	4.1	3.4	0.000071	0.00078	10.99	A	G	-13	-13	0	R	R	0	TTTATCATGCTAATA	TCTATCATGCTAATA	A	Y	0.189164
M01125	Oct4	rs11072372	SNV	15:72783501-72783501	+	10.6	7.1	3.5	0.0000033	0.000086	26.06	A	G	-12	-12	0	R	R	0	ATTTATCATGCTAAT	ATCTATCATGCTAAT	A	Y	0.189164
M01124	Oct4	rs72735156	SNV	15:72789752-72789752	+	1.3	-5	6.3	0.0036	0.044	12.22	A	G	-7	-7	0	R	R	0	AAACTGATACAAATA	AAACTGACACAAATA	A	Y	0.0165289
M01124	Oct4	rs8038734	SNV	15:72811402-72811402	+	3.5	-1.7	5.2	0.0011	0.014	12.73	G	A	-3	-3	0	D	D	0	TTTGGTTTGGAAATT	TTTAGTTTGGAAATT	G	Y	0.230946
M01124	Oct4	rs1963894	SNV	15:72822299-72822299	+	6.5	0.8	5.7	0.00016	0.0046	28.75	G	A	-3	-3	0	D	D	0	ATAGTGATGGAAAAG	ATAATGATGGAAAAG	G	Y	0.190542
M01125	Oct4	rs148500404	SNV	15:72850839-72850839	+	5.7	1	4.7	0.00025	0.0039	15.6	T	C	-3	-3	0	D	D	0	TTTTGTCATGTTGGC	TTTCGTCATGTTGGC	C	N	0.0422406
M01125	Oct4	rs2061811	SNV	16:7071425-7071425	+	3.7	-1	4.7	0.00089	0.0099	11.12	A	G	-6	-6	0	R	R	0	TATACAAATATATAA	TATACAAACATATAA	A	Y	0.087236
M01125	Oct4	rs75949371	SNV	17:29121408-29121408	+	1	-5	6	0.0039	0.045	11.54	A	G	-11	-11	0	D	D	0	TAGAAAAATGGATAA	TAGAAAAATGGGTAA	G	N	0.00321396
M01124	Oct4	rs7223940	SNV	17:29146919-29146919	+	2.3	-3.5	5.8	0.0022	0.027	12.27	C	G	-6	-6	0	R	R	0	TCTGTGTTGAAGGAA	TCTGTGTTCAAGGAA	G	N	0.0371901
M01124	Oct4	rs75439267	SNV	17:29240091-29240091	+	10.8	8.2	2.6	0.0000025	0.000039	15.6	T	G	-3	-3	0	R	R	0	TTTGTCTTGCAAAAG	TTTGTCTTGCACAAG	T	Y	0.0541781
M01125	Oct4	rs11868597	SNV	17:29273478-29273478	+	1.9	-4.6	6.5	0.0025	0.039	15.6	A	C	-7	-7	0	D	D	0	AAGTGATATGCCCAC	AAGTGATCTGCCCAC	C	N	0.116621
M01125	Oct4	rs7221238	SNV	17:29297443-29297443	+	1.4	-4.6	6	0.0032	0.039	12.19	A	G	-11	-11	0	R	R	0	TTTTAACTCGCAGGT	TTTCAACTCGCAGGT	A	Y	0.114325
M01125	Oct4	rs7208991	SNV	17:29301709-29301709	+	5.5	-1.2	6.7	0.00028	0.011	39.29	A	T	-13	-13	0	D	D	0	TATTATTATTATTAT	TATTATTATTATTTT	T	N	0.158402
M01125	Oct4	rs7208991	SNV	17:29301709-29301709	+	2.4	-4.3	6.7	0.0019	0.035	18.42	A	T	-12	-12	0	R	R	0	AATAATAATAATAAT	AAAAATAATAATAAT	T	N	0.158402
M01124	Oct4	rs61331213	SNV	17:29317076-29317076	+	5.4	1.2	4.2	0.00034	0.0038	11.18	T	A	-3	-3	0	R	R	0	ATTGTTTTCCTAAAG	ATTGTTTTCCTTAAG	T	Y	0.131772
M01124	Oct4	rs60953784	insertion	17:29327246-29327246	+	6	-0.7	6.7	0.00022	0.0091	41.36	TG		-1	-3	-2	D	D	0	TTTGAGTTGCCGGAC	TCTTAGTTGCCGGAC	-	N	0.180441
M01125	Oct4	rs1502512	SNV	17:51524303-51524303	+	3.6	-2.4	6	0.00095	0.018	18.95	T	G	-8	-8	0	D	D	0	ATTTCACTTGTATGT	ATTTCACTGGTATGT	T	Y	0.0257117
M01124	Oct4	rs1502504	SNV	17:51534395-51534395	+	4.4	-1.4	5.8	0.00065	0.012	18.46	A	G	-7	-7	0	R	R	0	ATTCGGATTACAATT	ATTCGGACTACAATT	A	Y	0.0252525
M01124	Oct4	rs1502507	SNV	17:51574060-51574060	+	3.5	-2.8	6.3	0.0011	0.021	19.09	T	C	-7	-7	0	D	D	0	TTTGAGATATTCATC	TTTGAGACATTCATC	T	Y	0.0381084
M01124	Oct4	rs181805720	SNV	17:54426389-54426389	+	2.8	-3	5.8	0.0017	0.023	13.53	A	C	-12	-12	0	R	R	0	ATTGTGTATATATAC	ATGGTGTATATATAC	C	N	0.00367309
M01124	Oct4	rs7218559	SNV	17:54551634-54551634	+	3.2	-3.3	6.5	0.0013	0.025	19.23	G	A	-3	-3	0	D	D	0	TTCGGCTTGTTAAAA	TTCAGCTTGTTAAAA	A	N	0.0472911
M01124	Oct4	rs1442668	SNV	18:67202128-67202128	+	1	-4.8	5.8	0.0042	0.042	10	A	C	-4	-4	0	R	R	0	AAAGTCTTTATAAAA	AAAGTCTTTAGAAAA	A	Y	0.0280073
M01125	Oct4	rs17081235	SNV	18:67221444-67221444	+	5	0.4	4.6	0.0004	0.0052	13	A	G	-11	-11	0	D	D	0	AGTGTACATGCAAAT	AGTGTACATGCGAAT	G	N	0.0353535
M01124	Oct4	rs74258307	SNV	18:67234557-67234557	+	1.3	-4.6	5.9	0.0036	0.039	10.83	A	T	-7	-7	0	R	R	0	TTTTTTTTAAAAATA	TTTTTTTAAAAAATA	T	N	0.0284665
M01125	Oct4	rs4450507	SNV	18:67250787-67250787	+	6.6	2.9	3.7	0.00013	0.0014	10.77	G	A	-9	-9	0	D	D	0	ATTTGATATGCTCAA	ATTTGATATACTCAA	G	Y	0.100551
M01124	Oct4	rs73919398	SNV	2:22651459-22651459	+	6.9	1.7	5.2	0.00011	0.003	27.27	C	T	-11	-11	0	R	R	0	TTTGTTATTCTCATT	TTTATTATTCTCATT	T	N	0.0619835
M01125	Oct4	rs114176253	SNV	2:22688937-22688937	+	3.4	-2.8	6.2	0.0011	0.02	18.18	T	C	-3	-3	0	R	R	0	CATATGCGTGTATAT	CATATGCGTGTGTAT	T	Y	0.0316804
M01125	Oct4	rs34417691	SNV	3:145677156-145677156	+	8.6	5.4	3.2	0.000025	0.0003	12	T	C	-13	-13	0	R	R	0	TATGCATATGCATAT	TGTGCATATGCATAT	C	N	0.0261708
M01125	Oct4	rs13066987	SNV	3:145697979-145697979	+	3.2	-1.5	4.7	0.0012	0.012	10	A	G	-11	-11	0	R	R	0	CTTTGTGGTGATTAT	CTTCGTGGTGATTAT	G	N	0.0087236
M01124	Oct4	rs35169775	SNV	3:145700424-145700424	+	3.4	-2.6	6	0.0012	0.019	15.83	G	C	-8	-8	0	D	D	0	TTTTAGGTGTAAATA	TTTTAGGTCTAAATA	C	N	0.150597
M01125	Oct4	rs35169775	SNV	3:145700424-145700424	+	5.9	-0.3	6.2	0.00021	0.0073	34.76	G	C	-9	-9	0	D	D	0	TTTTTAGGTGTAAAT	TTTTTAGGTCTAAAT	C	N	0.150597
M01124	Oct4	rs35576849	SNV	3:145700914-145700914	+	5	0.7	4.3	0.00044	0.0049	11.14	C	A	-3	-3	0	D	D	0	TATCTGTTACTAATA	TATATGTTACTAATA	A	N	0.150138
M01125	Oct4	rs34640415	SNV	3:145700916-145700916	+	3.9	-0.8	4.7	0.0008	0.0091	11.37	A	G	-6	-6	0	R	R	0	ATTAGTAATATATAA	ATTAGTAACATATAA	G	N	0.150597
M01124	Oct4	rs73011377	SNV	3:145702138-145702138	+	2.7	-3.1	5.8	0.0018	0.023	12.78	A	G	-7	-7	0	R	R	0	CTTCACATTCTGGAA	CTTCACACTCTGGAA	G	N	0.130395
M01124	Oct4	rs4287892	SNV	3:145706506-145706506	+	4	-1.9	5.9	0.00083	0.015	18.07	A	G	-7	-7	0	R	R	0	TTTGTTATTCAGGCT	TTTGTTACTCAGGCT	G	N	0.130854
M01125	Oct4	rs4287892	SNV	3:145706506-145706506	+	6.1	1.8	4.3	0.00018	0.0026	14.44	A	G	-6	-6	0	R	R	0	TTTTGTTATTCAGGC	TTTTGTTACTCAGGC	G	N	0.130854
M01124	Oct4	rs6763296	SNV	3:145709314-145709314	+	2.2	-4.5	6.7	0.0023	0.038	16.52	C	T	-11	-11	0	R	R	0	AACGTCATTTTATAT	AACATCATTTTATAT	T	N	0.130395
M01125	Oct4	rs71300368	SNV	3:145723949-145723949	+	5.1	-1.7	6.8	0.00037	0.013	35.14	A	T	-13	-13	0	D	D	0	TATATATATATATAT	TATATATATATATTT	A	Y	0.0583104
M01125	Oct4	rs71300368	SNV	3:145723949-145723949	+	3.8	-3	6.8	0.00085	0.022	25.88	A	T	-12	-12	0	R	R	0	AATATATATATATAT	AAAATATATATATAT	A	Y	0.0583104
M01125	Oct4	rs34198349	SNV	3:145726723-145726723	+	2.1	-4	6.1	0.0022	0.032	14.55	A	G	-11	-11	0	D	D	0	AACTATTATATAAAG	AACTATTATATGAAG	A	Y	0.0087236
M01124	Oct4	rs34671779	SNV	3:145745413-145745413	+	5.9	1.6	4.3	0.00024	0.0031	12.92	T	C	-4	-4	0	R	R	0	ACTGTTTTTCAGATG	ACTGTTTTTCGGATG	T	Y	0.0514233
M01125	Oct4	rs34671779	SNV	3:145745413-145745413	+	4.6	-0.3	4.9	0.00051	0.0073	14.31	T	C	-3	-3	0	R	R	0	TACTGTTTTTCAGAT	TACTGTTTTTCGGAT	T	Y	0.0514233
M01124	Oct4	rs58417751	SNV	3:145748595-145748595	+	2.4	-4.3	6.7	0.0021	0.035	16.67	C	T	-11	-11	0	R	R	0	TTCGTGTTAAAAACT	TTCATGTTAAAAACT	C	Y	0.0720845
M01125	Oct4	rs35932228	SNV	3:145751947-145751947	+	4.4	-2	6.4	0.00058	0.015	25.86	T	C	-3	-3	0	D	D	0	CTGTCCCATGTAAAA	CTGCCCCATGTAAAA	T	Y	0.0720845
M01124	Oct4	rs1107312	SNV	3:50539219-50539219	+	4.8	-0.5	5.3	0.00051	0.0083	16.27	G	A	-3	-3	0	D	D	0	ACTGTGATTGAAGTC	ACTATGATTGAAGTC	A	N	0.163912
M01124	Oct4	rs73835531	SNV	3:50568188-50568188	+	3.4	-2.7	6.1	0.0012	0.02	16.67	T	C	-7	-7	0	D	D	0	ATTCCTTTAGTAATG	ATTCCTTCAGTAATG	T	Y	0.162075
M01124	Oct4	rs876103	SNV	3:50684011-50684011	+	4.1	-2.2	6.3	0.00078	0.017	21.79	A	G	-7	-7	0	R	R	0	TTTGAAATACTAAGT	TTTGAAACACTAAGT	G	N	0.219008
M01125	Oct4	rs876103	SNV	3:50684011-50684011	+	5.4	0.8	4.6	0.0003	0.0043	14.33	A	G	-6	-6	0	R	R	0	TTTTGAAATACTAAG	TTTTGAAACACTAAG	G	N	0.219008
M01124	Oct4	rs17051403	SNV	3:50751643-50751643	+	3.5	-2.4	5.9	0.0011	0.018	16.36	A	C	-4	-4	0	R	R	0	AATCACTTGGTAAGT	AATCACTTGGGAAGT	C	N	0.15978
M01124	Oct4	rs150600331	SNV	3:50796001-50796001	+	1.7	-4.3	6	0.003	0.035	11.67	A	C	-12	-12	0	R	R	0	TTTATGCTGCAGAAC	TTGATGCTGCAGAAC	C	N	0.00459137
M01124	Oct4	rs142175103	SNV	3:50868465-50868465	+	5.5	0.9	4.6	0.00032	0.0044	13.75	A	T	-12	-12	0	R	R	0	AATGTCATGGCAATG	AAAGTCATGGCAATG	A	Y	0.00688705
M01125	Oct4	rs73832806	SNV	3:65216720-65216720	+	1.7	-4.7	6.4	0.0027	0.04	14.81	T	G	-8	-8	0	D	D	0	AATAACCATGGAAGT	AATAACCAGGGAAGT	T	Y	0.0518825
M01124	Oct4	rs17072626	SNV	3:65229711-65229711	+	1.5	-4.3	5.8	0.0033	0.035	10.61	C	T	-11	-11	0	R	R	0	TTAGAAATGAAAAGG	TTAAAAATGAAAAGG	C	Y	0.0601469
M01124	Oct4	rs73209345	SNV	5:108275069-108275069	+	4.3	-1.5	5.8	0.00069	0.013	18.84	T	C	-7	-7	0	D	D	0	ATTGATATTCCAGGA	ATTGATACTCCAGGA	T	Y	0.0684114
M01125	Oct4	rs80044625	SNV	5:108290217-108290217	+	2	-4.7	6.7	0.0023	0.04	17.39	A	T	-12	-12	0	R	R	0	CATACAAAGGTAGAC	CAAACAAAGGTAGAC	A	Y	0.0376492
M01124	Oct4	rs57251115	deletion	5:108308404-108308404	+	1.3	-5	6.3	0.0036	0.044	12.22		C	-7	-8	-1	R	R	0	TCTTAGATTCTAGAT	TTAGATGTCTAGATT	C	N	0.0762167
M01125	Oct4	rs73211557	SNV	5:108308791-108308791	+	2.3	-3.6	5.9	0.002	0.028	14	T	G	-8	-8	0	D	D	0	CTCTGATATTAAAGT	CTCTGATAGTAAAGT	T	Y	0.077135
M01125	Oct4	rs73211567	SNV	5:108315740-108315740	+	7.9	4.4	3.5	0.000045	0.00058	12.89	A	G	-12	-12	0	R	R	0	TTTTGTAATTTAGAA	TTCTGTAATTTAGAA	A	Y	0.0693297
M01125	Oct4	rs73211580	SNV	5:108326904-108326904	+	1.4	-5.3	6.7	0.0032	0.049	15.31	A	T	-12	-12	0	R	R	0	TATACAAAATGAGAC	TAAACAAAATGAGAC	A	Y	0.0734619
M01124	Oct4	rs60144513	SNV	5:108356590-108356590	+	1.2	-4.7	5.9	0.0038	0.04	10.53	T	G	-2	-2	0	D	D	0	ATTGTCCTGTTTGAT	ATGGTCCTGTTTGAT	G	N	0.0390266
M01124	Oct4	rs1286269	SNV	5:67918647-67918647	+	3	-3.6	6.6	0.0015	0.028	18.67	G	A	-3	-3	0	D	D	0	ATCGTGGTGGATAAG	ATCATGGTGGATAAG	G	Y	0.0629017
M01125	Oct4	rs111883917	deletion	6:121383021-121383021	+	1.1	-4.7	5.8	0.0037	0.04	10.81	T		-3	-6	-3	D	R	1	GACTATCATTCTAAG	TAGAATGATGTCTCC	T	Y	0.0803489
M01125	Oct4	rs73766691	SNV	6:121404617-121404617	+	3.8	-2.1	5.9	0.00085	0.016	18.82	T	C	-3	-3	0	D	D	0	AATTCCCATTCTAAA	AATCCCCATTCTAAA	T	Y	0.0794307
M01125	Oct4	rs113278658	SNV	6:121417532-121417532	+	2.9	-2.9	5.8	0.0014	0.021	15	T	G	-7	-7	0	R	R	0	TATAGGAATGCTTGT	TATAGGACTGCTTGT	T	Y	0.0826446
M01124	Oct4	rs73766696	SNV	6:121420844-121420844	+	3.4	-1.5	4.9	0.0012	0.013	10.83	C	T	-11	-11	0	R	R	0	TTTGCCATTTTATTG	TTTACCATTTTATTG	T	N	0.0826446
M01124	Oct4	rs28584378	SNV	6:121454780-121454780	+	9.9	5	4.9	0.0000071	0.00044	61.97	A	G	-7	-7	0	R	R	0	TTTCTGATGTAAATG	TTTCTGACGTAAATG	G	N	0.0909091
M01125	Oct4	rs28584378	SNV	6:121454780-121454780	+	11	7.8	3.2	0.000002	0.000049	24.5	A	G	-6	-6	0	R	R	0	TTTTCTGATGTAAAT	TTTTCTGACGTAAAT	G	N	0.0909091
M01125	Oct4	rs79964870	SNV	7:138093347-138093347	+	3.8	-1.6	5.4	0.00085	0.013	15.29	C	T	-5	-5	0	R	R	0	TTTATTCACGTAGAC	TTTATTCACATAGAC	T	N	0.0298439
M01125	Oct4	rs1024129	SNV	8:66199747-66199747	+	2.5	-2.9	5.4	0.0018	0.021	11.67	C	T	-5	-5	0	R	R	0	AATGATAACGGTAAT	AATGATAACAGTAAT	C	Y	0.0284665
M01124	Oct4	rs1024130	SNV	8:66200074-66200074	+	4.3	-0.5	4.8	0.00069	0.0083	12.03	A	G	-7	-7	0	R	R	0	TATCAGTTGCACATA	TATCAGTCGCACATA	G	N	0.0794307
M01125	Oct4	rs1024130	SNV	8:66200074-66200074	+	3.1	-1.6	4.7	0.0013	0.013	10	A	G	-11	-11	0	D	D	0	TATGTATGTGCAACT	TATGTATGTGCGACT	G	N	0.0794307
M01125	Oct4	rs1018294	SNV	8:66224355-66224355	+	10.6	7	3.6	0.0000033	0.000094	28.48	T	C	-2	-2	0	D	D	0	TATTTTAATGCAAAA	TACTTTAATGCAAAA	C	N	0.043618
M01125	Oct4	rs1018294	SNV	8:66224355-66224355	+	4.9	0.7	4.2	0.00042	0.0046	10.95	T	C	-8	-8	0	D	D	0	AATAAATATTTTAAT	AATAAATACTTTAAT	C	N	0.043618
M01124	Oct4	rs1546584	SNV	8:66246890-66246890	+	4.2	-0.3	4.5	0.00074	0.0077	10.41	A	G	-10	-10	0	D	D	0	ATTGTTATTCACCTA	ATTGTTATTCGCCTA	T	N	0.0362718
M01125	Oct4	rs1546584	SNV	8:66246890-66246890	+	5.1	0	5.1	0.00037	0.0063	17.03	A	G	-11	-11	0	D	D	0	AATTGTTATTCACCT	AATTGTTATTCGCCT	T	N	0.0362718
M01125	Oct4	rs1514514	SNV	8:66256286-66256286	+	2.2	-3.2	5.4	0.0021	0.024	11.43	G	A	-9	-9	0	D	D	0	AATGCATACGTTAAA	AATGCATACATTAAA	G	Y	0.0367309
M01124	Oct4	rs74747959	SNV	9:86829902-86829902	+	8.3	4.2	4.1	0.000035	0.00074	21.14	T	G	-7	-7	0	D	D	0	TTTGTCATGTAAAGT	TTTGTCAGGTAAAGT	T	Y	0.100092
M01125	Oct4	rs74747959	SNV	9:86829902-86829902	+	11.1	4.7	6.4	0.0000018	0.00048	266.67	T	G	-8	-8	0	D	D	0	CTTTGTCATGTAAAG	CTTTGTCAGGTAAAG	T	Y	0.100092
M01124	Oct4	rs11140450	SNV	9:86838024-86838024	+	2	-3.9	5.9	0.0025	0.031	12.4	A	T	-7	-7	0	R	R	0	ATTTTTTTAAAAATT	ATTTTTTAAAAAATT	A	Y	0.168503
M01125	Oct4	rs76235185	SNV	9:86843002-86843002	+	5.1	0.9	4.2	0.00037	0.0041	11.08	A	C	-11	-11	0	D	D	0	TATATATATATATAT	TATATATATATCTAT	A	Y	0.107438
M01124	Oct4	rs956727	SNV	9:86846933-86846933	+	1.5	-4.3	5.8	0.0033	0.035	10.61	A	G	-7	-7	0	R	R	0	AGTGAGATTCAGTAG	AGTGAGACTCAGTAG	A	Y	0.103765
M00027	ABAA	rs7973432	SNV	12:112856983-112856983	+	2.7	-2.6	5.3	0.002	0.023	11.5	C	A	-11	-11	0	D	D	0	ACCGCCGCGTTCGGTTAGC	ACCGCCGCGTTAGGTTAGC	C	Y	0.0440771
M00027	ABAA	rs9915087	SNV	17:54561472-54561472	+	6.8	2.8	4	0.00014	0.0019	13.57	G	T	-7	-7	0	R	R	0	TTTTGCTCATTCTACTCCC	TTTTGCTCATTATACTCCC	G	Y	0.0606061
M00027	ABAA	rs7208177	SNV	17:54561997-54561997	+	2.2	-3	5.2	0.0026	0.027	10.38	G	A	-11	-11	0	R	R	0	TCTCCTGCGTTTCTACTGC	TCTCCTGTGTTTCTACTGC	G	Y	0.0945822
M00027	ABAA	rs73011377	SNV	3:145702138-145702138	+	4.4	0.1	4.3	0.00071	0.0072	10.14	A	G	-9	-9	0	R	R	0	GTCTTCACATTCTGGAATT	GTCTTCACACTCTGGAATT	G	N	0.130395
M00027	ABAA	rs71217183	SNV	3:145741271-145741271	+	3.9	-0.6	4.5	0.00098	0.0099	10.1	C	T	-7	-7	0	D	D	0	CATCTTTCCTTCTTCATCC	CATCTTTTCTTCTTCATCC	C	Y	0.0087236
M00027	ABAA	rs34616200	SNV	3:145749244-145749244	+	4.9	0.3	4.6	0.00051	0.0065	12.75	C	G	-7	-7	0	D	D	0	CATTTCTCATTATGTCTAT	CATTTCTGATTATGTCTAT	G	N	0.0720845
M01083	ABDA	rs11066205	SNV	12:112671908-112671908	+	3.6	-1.4	5	0.0063	0.083	13.17	T	G	-5	-5	0	R	R	0	GAAAATAGGT	GAAACTAGGT	T	Y	0.0431589
M01083	ABDA	rs9805001	SNV	12:112702958-112702958	+	4.6	0.6	4	0.0023	0.033	14.35	A	G	-4	-4	0	R	R	0	TTTAATGAAA	TTTAACGAAA	A	Y	0.0440771
M01083	ABDA	rs12299116	SNV	12:112747532-112747532	+	4.4	-1	5.4	0.0029	0.069	23.79	T	C	-5	-5	0	D	D	0	ATAAATATGC	ATAAACATGC	C	N	0.0440771
M01083	ABDA	rs117669645	SNV	12:112751795-112751795	+	2.4	-2.7	5.1	0.014	0.14	10	T	C	-5	-5	0	R	R	0	TTAAAGTATA	TTAAGGTATA	C	N	0.00688705
M01083	ABDA	rs11066286	SNV	12:112844857-112844857	+	5.6	3.4	2.2	0.0005	0.0074	14.8	A	G	-3	-3	0	D	D	0	GTCAATTATG	GTCGATTATG	A	Y	0.0431589
M01083	ABDA	rs10129047	SNV	12:112864028-112864028	+	6	4.2	1.8	0.00022	0.0036	16.36	A	G	-1	-1	0	R	R	0	GGAAATCATA	GGAAATCACA	G	N	0.0431589
M01083	ABDA	rs12309312	SNV	12:112879955-112879955	+	1.8	-3.6	5.4	0.019	0.19	10	A	G	-4	-4	0	R	R	0	ACCCATAAAT	ACCCACAAAT	A	Y	0.0606061
M01083	ABDA	rs141167648	deletion	12:112932281-112932283	+	2.9	-2.1	5	0.011	0.11	10	TTA		-2	-1	1	R	R	0	AGCAATAACA	TTCAAGCAAC	TTA	Y	0.0417815
M01083	ABDA	rs60427113	SNV	16:7064294-7064294	+	3.5	-1.5	5	0.0068	0.086	12.65	A	G	-4	-4	0	D	D	0	TACAATGTTA	TACAGTGTTA	A	Y	0.0785124
M01083	ABDA	rs60427113	SNV	16:7064294-7064294	+	3	-2	5	0.0099	0.11	11.11	A	G	-4	-4	0	R	R	0	TAACATTGTA	TAACACTGTA	A	Y	0.0785124
M01083	ABDA	rs2061815	SNV	16:7070643-7070643	+	3.5	-1.4	4.9	0.0068	0.083	12.21	T	C	-5	-5	0	D	D	0	ATGAATTTGT	ATGAACTTGT	C	N	0.0876951
M01083	ABDA	rs2061815	SNV	16:7070643-7070643	+	4.2	-0.8	5	0.0036	0.063	17.5	T	C	-5	-5	0	R	R	0	ACAAATTCAT	ACAAGTTCAT	C	N	0.0876951
M01083	ABDA	rs2061811	SNV	16:7071425-7071425	+	5.6	0.2	5.4	0.0005	0.039	78	A	G	-4	-4	0	R	R	0	ACAAATATAT	ACAAACATAT	A	Y	0.087236
M01083	ABDA	rs75489175	SNV	17:54441957-54441957	+	2.7	-2.7	5.4	0.012	0.14	11.67	T	G	-5	-5	0	R	R	0	GTGGATTATT	GTGGCTTATT	T	Y	0.00321396
M01083	ABDA	rs187423937	SNV	17:54483155-54483155	+	2.5	-2.9	5.4	0.013	0.15	11.54	A	G	-4	-4	0	D	D	0	ATATATAATA	ATATGTAATA	G	N	0.00321396
M01083	ABDA	rs187423937	SNV	17:54483155-54483155	+	5.2	2.7	2.5	0.00098	0.012	12.24	G	A	-6	-6	0	R	R	0	TTACATATAT	TTATATATAT	G	Y	0.00321396
M01083	ABDA	rs9910441	SNV	17:54529539-54529539	+	6.5	1.5	5	0.000079	0.022	278.48	A	C	-4	-4	0	D	D	0	GTAAATGAAA	GTAACTGAAA	C	N	0.0422406
M01083	ABDA	rs2838103	SNV	21:43147374-43147374	+	4.6	-0.4	5	0.0023	0.052	22.61	T	C	-5	-5	0	R	R	0	GTCAATGAGA	GTCAGTGAGA	T	Y	0.142792
M01083	ABDA	rs151218425	deletion	3:145671062-145671067	+	6.5	4.9	1.6	0.000079	0.0015	18.99	ATATAA		2	-4	-6	D	D	0	ATAAATATAT	ATACATATAT	ATATAA	Y	0.0128558
M01083	ABDA	rs13071143	SNV	3:145694989-145694989	+	4	-1.4	5.4	0.0044	0.083	18.86	T	C	-5	-5	0	D	D	0	ACACATATAT	ACACACATAT	T	Y	0.0812672
M01083	ABDA	rs13097155	SNV	3:145695886-145695886	+	4.5	-0.9	5.4	0.0026	0.066	25.38	A	T	-4	-4	0	R	R	0	ATAAATGGTT	ATAAAAGGTT	A	Y	0.0087236
M01083	ABDA	rs35169775	SNV	3:145700424-145700424	+	5.7	3.9	1.8	0.00042	0.0048	11.43	G	C	0	0	0	D	D	0	GTAAATATCT	CTAAATATCT	C	N	0.150597
M01083	ABDA	rs35915776	SNV	3:145700842-145700842	+	2.8	-2.2	5	0.011	0.12	10.91	T	C	-5	-5	0	R	R	0	CAGAATAATA	CAGAGTAATA	C	N	0.150597
M01083	ABDA	rs34874141	SNV	3:145700901-145700901	+	4.1	0	4.1	0.0039	0.043	11.03	T	C	-5	-5	0	R	R	0	CTACATATTA	CTACGTATTA	T	Y	0.150597
M01083	ABDA	rs35576849	SNV	3:145700914-145700914	+	1.7	-3.9	5.6	0.02	0.21	10.5	A	C	-4	-4	0	D	D	0	TTATATGTTA	TTATCTGTTA	A	Y	0.150138
M01083	ABDA	rs35576849	SNV	3:145700914-145700914	+	3.4	-2.2	5.6	0.0074	0.12	16.22	A	C	-4	-4	0	R	R	0	TAACATATAA	TAACAGATAA	A	Y	0.150138
M01083	ABDA	rs34640415	SNV	3:145700916-145700916	+	5.4	0	5.4	0.00068	0.043	63.24	A	G	-4	-4	0	R	R	0	AGTAATATAT	AGTAACATAT	G	N	0.150597
M01083	ABDA	rs13091317	SNV	3:145702321-145702321	+	4.2	-0.9	5.1	0.0036	0.066	18.33	T	A	-5	-5	0	R	R	0	GGGAATTTTT	GGGATTTTTT	A	N	0.130395
M01083	ABDA	rs34366057	SNV	3:145703164-145703164	+	4	-1	5	0.0044	0.069	15.68	A	G	-4	-4	0	D	D	0	TTCAATTCAA	TTCAGTTCAA	A	Y	0.0087236
M01083	ABDA	rs34366057	SNV	3:145703164-145703164	+	4	-0.9	4.9	0.0044	0.066	15	A	G	-4	-4	0	R	R	0	TTGAATTGAA	TTGAACTGAA	A	Y	0.0087236
M01083	ABDA	rs71300364	SNV	3:145704016-145704016	+	2.9	-2.1	5	0.011	0.11	10	A	T	-4	-4	0	D	D	0	AAAAATTTTT	AAAATTTTTT	T	N	0.119835
M01083	ABDA	rs71300364	SNV	3:145704016-145704016	+	2.9	-2.1	5	0.011	0.11	10	A	T	-4	-4	0	R	R	0	AAAAATTTTT	AAAAAATTTT	T	N	0.119835
M01083	ABDA	rs71300364	SNV	3:145704016-145704016	+	2.9	-2.1	5	0.011	0.11	10	T	A	-5	-5	0	D	D	0	AAAAATTTTT	AAAAAATTTT	T	Y	0.119835
M01083	ABDA	rs71300364	SNV	3:145704016-145704016	+	2.9	-2.1	5	0.011	0.11	10	T	A	-5	-5	0	R	R	0	AAAAATTTTT	AAAATTTTTT	T	Y	0.119835
M01083	ABDA	rs111804544	SNV	3:145704530-145704530	+	6.1	2.6	3.5	0.00018	0.013	72.22	T	C	-6	-6	0	R	R	0	GTTAATTTTA	GTTGATTTTA	C	N	0.129477
M01083	ABDA	rs4287892	SNV	3:145706506-145706506	+	2.7	-2.3	5	0.012	0.12	10	A	G	-4	-4	0	D	D	0	CTGAATAACA	CTGAGTAACA	G	N	0.130854
M01083	ABDA	rs6767865	SNV	3:145707381-145707381	+	3.2	-1.9	5.1	0.0085	0.1	11.76	A	T	-4	-4	0	D	D	0	GATAATCTAC	GATATTCTAC	A	Y	0.130395
M01083	ABDA	rs6767865	SNV	3:145707381-145707381	+	3.8	-1.2	5	0.0053	0.076	14.34	A	T	-4	-4	0	R	R	0	GTAGATTATC	GTAGAATATC	A	Y	0.130395
M01083	ABDA	rs71300368	SNV	3:145723949-145723949	+	1.2	-4.7	5.9	0.025	0.26	10.4	A	T	-4	-4	0	D	D	0	ATATATTTTT	ATATTTTTTT	A	Y	0.0583104
M01083	ABDA	rs71300368	SNV	3:145723949-145723949	+	4.2	-1.6	5.8	0.0036	0.091	25.28	A	T	-4	-4	0	R	R	0	AAAAATATAT	AAAAAAATAT	A	Y	0.0583104
M01083	ABDA	rs71300368	SNV	3:145723949-145723949	+	4.2	0	4.2	0.0036	0.043	11.94	T	A	-6	-6	0	R	R	0	AAAAATATAT	AAATATATAT	A	N	0.0583104
M01083	ABDA	rs13076961	SNV	3:145745813-145745813	+	3.6	-1.4	5	0.0063	0.083	13.17	T	C	-5	-5	0	R	R	0	TTCAATTGTG	TTCAGTTGTG	C	N	0.0647383
M01083	ABDA	rs13082327	SNV	3:145746284-145746284	+	1.2	-4.5	5.7	0.025	0.25	10	T	G	-5	-5	0	D	D	0	GGTAGTATTA	GGTAGGATTA	G	N	0.0720845
M01083	ABDA	rs34634123	SNV	3:145747437-145747437	+	3	-2	5	0.0099	0.11	11.11	T	C	-5	-5	0	R	R	0	AAAAATAATC	AAAAGTAATC	T	Y	0.0720845
M01083	ABDA	rs35241294	SNV	3:145749107-145749107	+	2.7	-2.5	5.2	0.012	0.13	10.83	T	C	-5	-5	0	D	D	0	TTCAATCTTG	TTCAACCTTG	C	N	0.0720845
M01083	ABDA	rs35152416	SNV	3:145749337-145749337	+	2.5	-2.5	5	0.013	0.13	10	T	C	-5	-5	0	R	R	0	ATGAATGACT	ATGAGTGACT	T	Y	0.0720845
M01083	ABDA	rs35281406	SNV	3:145750239-145750239	+	6	4.4	1.6	0.00022	0.0029	13.18	T	C	-7	-7	0	R	R	0	ATAAATTTAA	ATGAATTTAA	C	N	0.0720845
M01083	ABDA	rs73015053	SNV	3:145751022-145751022	+	2	-3.4	5.4	0.017	0.18	10.59	T	C	-5	-5	0	D	D	0	AACAATACTT	AACAACACTT	C	N	0.0720845
M01083	ABDA	rs73017010	SNV	3:145752413-145752413	+	4.7	-0.2	4.9	0.002	0.047	23.5	T	A	-6	-6	0	R	R	0	GTTAATTGGA	GTTTATTGGA	A	N	0.0720845
M01083	ABDA	rs11991278	SNV	8:144001245-144001245	+	3.3	-1.7	5	0.008	0.094	11.75	T	C	-5	-5	0	D	D	0	GTTCATTTTT	GTTCACTTTT	C	N	0.107438
M01083	ABDA	rs77289516	SNV	9:86821636-86821636	+	2.7	-2.3	5	0.012	0.12	10	T	C	-5	-5	0	R	R	0	TGCAATGCTT	TGCAGTGCTT	C	N	0.10101
M01083	ABDA	rs74747959	SNV	9:86829902-86829902	+	2.8	-2.6	5.4	0.011	0.13	11.82	T	G	-5	-5	0	D	D	0	TGTCATGTAA	TGTCAGGTAA	T	Y	0.100092
M01083	ABDA	rs74747959	SNV	9:86829902-86829902	+	2.9	-2.5	5.4	0.011	0.13	11.82	T	G	-5	-5	0	R	R	0	TTACATGACA	TTACCTGACA	T	Y	0.100092
M01083	ABDA	rs75206446	SNV	9:86830401-86830401	+	3.2	-1.8	5	0.0085	0.098	11.53	T	G	-5	-5	0	R	R	0	TAAAATCTTT	TAAACTCTTT	G	N	0.100092
M01083	ABDA	rs76235185	SNV	9:86843002-86843002	+	1.6	-4	5.6	0.021	0.21	10	A	C	-4	-4	0	R	R	0	AGATATATAT	AGATAGATAT	A	Y	0.107438
M01083	ABDA	rs11140458	SNV	9:86844031-86844031	+	5.6	2.4	3.2	0.0005	0.014	28	A	G	-3	-3	0	D	D	0	ATAAATGTTA	ATAGATGTTA	A	Y	0.105142
M01083	ABDA	rs11140459	SNV	9:86844452-86844452	+	4.7	-0.3	5	0.002	0.049	24.5	A	G	-4	-4	0	R	R	0	GTAAATTGGG	GTAAACTGGG	A	Y	0.111111
M01083	ABDA	rs11140468	SNV	9:86862104-86862104	+	2.8	-2.4	5.2	0.011	0.12	10.91	T	C	-5	-5	0	D	D	0	ACAAATCACT	ACAAACCACT	C	N	0.10101
M01094	ABDB	rs7528086	SNV	1:240726758-240726758	+	3.1	-1	4.1	0.0056	0.065	11.61	T	A	-2	-2	0	D	D	0	CATAGCA	CAAAGCA	T	Y	0.0633609
M01094	ABDB	rs73423239	SNV	12:112695508-112695508	+	4.9	2	2.9	0.0012	0.012	10	G	C	-6	-6	0	R	R	0	CATACAA	GATACAA	G	Y	0.043618
M01094	ABDB	rs11066222	SNV	12:112700818-112700818	+	4.7	1.4	3.3	0.0014	0.017	12.14	T	G	-2	-2	0	R	R	0	CATGAAT	CATGCAT	T	Y	0.230946
M00090	ABDB	rs139835055	insertion	12:112700883-112700883	+	4.8	1.6	3.2	0.0013	0.019	14.62		A	-3	-8	-5	R	D	1	TGCTGTATTACAAC	GGCTTGTTGATAAT,GCTGTATTATCAAC	-	N	0.231864
M00090	ABDB	rs7310858	SNV	12:112701726-112701726	+	4.3	1.2	3.1	0.0021	0.025	11.9	T	C	-4	-4	0	D	D	0	TGTGTAATGACATA	TGTGCAATGACATA	T	Y	0.231864
M01094	ABDB	rs7310858	SNV	12:112701726-112701726	+	3.5	-0.5	4	0.0041	0.052	12.68	T	C	-2	-2	0	R	R	0	CATTACA	CATTGCA	T	Y	0.231864
M00090	ABDB	rs9805001	SNV	12:112702958-112702958	+	1.7	-2.7	4.4	0.018	0.19	10.56	G	A	-3	-3	0	R	R	0	ATGTGTTTAACGAA	ATGTGTTTAATGAA	A	N	0.0440771
M00090	ABDB	rs73425426	SNV	12:112764576-112764576	+	1.9	-2.6	4.5	0.016	0.18	11.25	C	T	-10	-10	0	D	D	0	GGATAAACATCGAT	GGATAAACATTGAT	C	Y	0.0440771
M00090	ABDB	rs7970647	SNV	12:112813693-112813693	+	3.2	-0.2	3.4	0.0056	0.059	10.54	C	T	-5	-5	0	R	R	0	GCGGTTTCGCCATA	GCGGTTTCACCATA	C	Y	0.0431589
M00090	ABDB	rs7970647	SNV	12:112813693-112813693	+	3	-1.1	4.1	0.0067	0.094	14.03	C	T	-10	-10	0	D	D	0	GCCAATATGGCGAA	GCCAATATGGTGAA	C	Y	0.0431589
M00090	ABDB	rs74836869	SNV	12:112819245-112819245	+	3.1	-0.3	3.4	0.0061	0.062	10.16	T	G	-7	-7	0	R	R	0	GCGGGTACGCGATG	GCGGGTCCGCGATG	G	N	0.00918274
M01094	ABDB	rs149688110	deletion	12:112826016-112826021	+	6.9	3.8	3.1	0.00019	0.0033	17.37	AAAAAT		3	-2	-5	D	D	0	AATAAAA	CAAAAAA	AAAAAT	Y	0.0431589
M00090	ABDB	rs12309312	SNV	12:112879955-112879955	+	4.5	-0.8	5.3	0.0017	0.081	47.65	A	G	-6	-6	0	D	D	0	TCATTTATGGGTTT	TCATTTGTGGGTTT	A	Y	0.0606061
M01094	ABDB	rs12309312	SNV	12:112879955-112879955	+	6.5	2.9	3.6	0.0003	0.0063	21	A	G	-4	-4	0	R	R	0	CATAAAT	CACAAAT	A	Y	0.0606061
M01094	ABDB	rs7975439	SNV	12:112927272-112927272	+	7.3	3.3	4	0.00011	0.0049	44.55	C	T	0	0	0	D	D	0	CGTAAAA	TGTAAAA	C	Y	0.0417815
M00090	ABDB	rs141167648	deletion	12:112932281-112932283	+	3.3	-1	4.3	0.0052	0.089	17.12	TTA		-4	-12	-8	D	D	0	GTTGTTATTGCTTG	CTATTTTTGTTGTT	TTA	Y	0.0417815
M01094	ABDB	rs141167648	deletion	12:112932281-112932283	+	5.8	2.1	3.7	0.00049	0.011	22.45	TTA		-2	-5	-3	R	R	0	AATAACA	AACAACA	TTA	Y	0.0417815
M01094	ABDB	rs200084595	deletion	12:112978998-112979011	+	5.3	1.3	4	0.00074	0.018	24.32	TATATACATATAAT		6	-2	-8	D	D	0	CATATAA	TATATAT,TATATAT	TATATACATATAAT	Y	0.0128558
M00090	ABDB	rs10774490	SNV	12:119714147-119714147	+	2	-3.2	5.2	0.015	0.22	14.67	T	C	-7	-7	0	R	R	0	CCCGTGAGGACAAA	CCCGTGGGGACAAA	T	Y	0.149219
M00090	ABDB	rs73536817	SNV	16:7063859-7063859	+	1.9	-2.5	4.4	0.016	0.17	10.62	G	A	-3	-3	0	D	D	0	ACCGTGTTACCCAG	ACCATGTTACCCAG	A	N	0.0982553
M01094	ABDB	rs2061811	SNV	16:7071425-7071425	+	5.3	2.6	2.7	0.00074	0.0077	10.41	G	A	-6	-6	0	R	R	0	CATATAA	TATATAA	A	N	0.087236
M00090	ABDB	rs74359130	SNV	17:54523933-54523933	+	2.5	-1.3	3.8	0.01	0.1	10	G	A	-8	-8	0	D	D	0	CATTTAACGAGTCT	CATTTAACAAGTCT	G	Y	0.0422406
M01094	ABDB	rs74359130	SNV	17:54523933-54523933	+	4.1	0.1	4	0.0025	0.039	15.6	G	A	-6	-6	0	R	R	0	CGTTAAA	TGTTAAA	G	Y	0.0422406
M01094	ABDB	rs9910441	SNV	17:54529539-54529539	+	5.1	2	3.1	0.00095	0.012	12.63	A	C	-1	-1	0	D	D	0	AATGAAA	ACTGAAA	C	N	0.0422406
M01094	ABDB	rs200114405	insertion	17:54537813-54537813	+	6.9	1.4	5.5	0.00019	0.017	89.47	AAAAT		3	-2	-5	D	D	0	AATAAAA	TCTAAAA	-	N	0.0629017
M00090	ABDB	rs16957259	SNV	17:54539625-54539625	+	4.8	0.4	4.4	0.0013	0.042	32.31	G	A	-3	-3	0	R	R	0	ATATTAACTACGTG	ATATTAACTATGTG	A	N	0.0280073
M00090	ABDB	rs7219938	SNV	17:54548008-54548008	+	2.6	-1.8	4.4	0.0092	0.13	14.13	C	T	-10	-10	0	D	D	0	TGATCCACGACGGG	TGATCCACGATGGG	C	Y	0.111111
M00090	ABDB	rs7218559	SNV	17:54551634-54551634	+	3.4	-0.2	3.6	0.0048	0.059	12.29	G	A	-8	-8	0	D	D	0	AGATATTCGGCTTG	AGATATTCAGCTTG	A	N	0.0472911
M01094	ABDB	rs7223494	SNV	17:54552209-54552209	+	4.6	1.1	3.5	0.0016	0.021	13.13	A	G	-4	-4	0	D	D	0	CATTAAA	CATTGAA	A	Y	0.0615243
M00090	ABDB	rs9911436	SNV	17:54557487-54557487	+	2.1	-3	5.1	0.014	0.21	15	A	G	-6	-6	0	D	D	0	CCCTTGATTCCTTA	CCCTTGGTTCCTTA	G	N	0.0449954
M00090	ABDB	rs2838103	SNV	21:43147374-43147374	+	1.4	-3.5	4.9	0.022	0.25	11.36	T	C	-7	-7	0	R	R	0	GTGTCAATGAGATC	GTGTCAGTGAGATC	T	Y	0.142792
M00090	ABDB	rs71300358	SNV	3:145674626-145674626	+	2.9	-1.5	4.4	0.0073	0.11	15.07	C	T	-10	-10	0	D	D	0	TGTTTTAAAACGGT	TGTTTTAAAATGGT	T	N	0.0110193
M00090	ABDB	rs34417691	SNV	3:145677156-145677156	+	2.9	-2.5	5.4	0.0073	0.17	23.29	T	C	-7	-7	0	R	R	0	ACATGTATGCATAT	ACATGTGTGCATAT	C	N	0.0261708
M01094	ABDB	rs34417691	SNV	3:145677156-145677156	+	3.6	-0.1	3.7	0.0039	0.043	11.03	T	C	-2	-2	0	D	D	0	CATACAT	CACACAT	C	N	0.0261708
M00090	ABDB	rs35169978	SNV	3:145686379-145686379	+	4.6	1.6	3	0.0015	0.019	12.67	C	T	-10	-10	0	D	D	0	GGCGTAACTACACT	GGCGTAACTATACT	T	N	0.0459137
M00090	ABDB	rs13071143	SNV	3:145694989-145694989	+	3.4	-1.9	5.3	0.0048	0.13	27.08	T	C	-7	-7	0	R	R	0	GTATATATGTGTGT	GTATATGTGTGTGT	T	Y	0.0812672
M01094	ABDB	rs13071143	SNV	3:145694989-145694989	+	3.9	0.3	3.6	0.0029	0.034	11.72	T	C	-2	-2	0	D	D	0	CATATAT	CACATAT	T	Y	0.0812672
M00090	ABDB	rs13092589	SNV	3:145695488-145695488	+	3.8	-0.3	4.1	0.0034	0.062	18.24	G	A	-3	-3	0	R	R	0	CGTTCTACAGCGGC	CGTTCTACAGTGGC	G	Y	0.0803489
M00090	ABDB	rs13097155	SNV	3:145695886-145695886	+	1.6	-2.7	4.3	0.019	0.19	10	T	A	-3	-3	0	D	D	0	ACCTTTTATGTTAC	ACCATTTATGTTAC	A	N	0.0087236
M00090	ABDB	rs16857722	SNV	3:145699061-145699061	+	3.4	-0.3	3.7	0.0048	0.062	12.92	T	G	-6	-6	0	D	D	0	TGGTTATCTGCCGG	TGGTTAGCTGCCGG	G	N	0.150138
M01094	ABDB	rs35337132	SNV	3:145699103-145699103	+	4.2	0.1	4.1	0.0023	0.039	16.96	G	A	-6	-6	0	R	R	0	CGTAGAA	TGTAGAA	A	N	0.150138
M01094	ABDB	rs71300363	SNV	3:145700743-145700743	+	5.3	1.5	3.8	0.00074	0.015	20.27	A	C	-3	-3	0	D	D	0	CATATAA	CATCTAA	C	N	0.150597
M01094	ABDB	rs71300363	SNV	3:145700743-145700743	+	5.2	1.4	3.8	0.0008	0.017	21.25	A	C	-1	-1	0	D	D	0	TATAAAA	TCTAAAA	C	N	0.150597
M00090	ABDB	rs35915776	SNV	3:145700842-145700842	+	3.5	0.1	3.4	0.0044	0.05	11.36	C	T	-10	-10	0	D	D	0	GTTTATATTACTCT	GTTTATATTATTCT	C	Y	0.150597
M00090	ABDB	rs34874141	SNV	3:145700901-145700901	+	5.2	0.8	4.4	0.00082	0.033	40.24	C	T	-10	-10	0	D	D	0	ACATATAATACGTA	ACATATAATATGTA	T	N	0.150597
M01094	ABDB	rs35576849	SNV	3:145700914-145700914	+	5.3	1.4	3.9	0.00074	0.017	22.97	A	C	-4	-4	0	R	R	0	CATATAA	CAGATAA	A	Y	0.150138
M00090	ABDB	rs34640415	SNV	3:145700916-145700916	+	3.5	-1.8	5.3	0.0044	0.13	29.55	A	G	-6	-6	0	D	D	0	TTATATATTACTAA	TTATATGTTACTAA	G	N	0.150597
M01094	ABDB	rs34640415	SNV	3:145700916-145700916	+	5.3	2.6	2.7	0.00074	0.0077	10.41	G	A	-6	-6	0	R	R	0	CATATAA	TATATAA	G	Y	0.150597
M01094	ABDB	rs5029231	SNV	3:145701146-145701146	+	3.3	-0.7	4	0.0049	0.056	11.43	C	T	0	0	0	D	D	0	CGCAAAA	TGCAAAA	C	Y	0.151515
M01094	ABDB	rs34072376	SNV	3:145703258-145703258	+	6.9	3.9	3	0.00019	0.0029	15.26	A	G	-5	-5	0	D	D	0	AATAAAA	AATAAGA	A	Y	0.130395
M00090	ABDB	rs34570330	SNV	3:145706110-145706110	+	1.4	-3.5	4.9	0.022	0.25	11.36	T	C	-7	-7	0	R	R	0	CCTGTAATCCCAGC	CCTGTAGTCCCAGC	C	N	0.130395
M00090	ABDB	rs4287892	SNV	3:145706506-145706506	+	2.1	-2.8	4.9	0.014	0.19	13.57	A	G	-6	-6	0	D	D	0	GCCTGAATAACAAA	GCCTGAGTAACAAA	G	N	0.130854
M00090	ABDB	rs68017465	deletion	3:145708528-145708530	+	3.6	0.2	3.4	0.004	0.047	11.75		TAT	-7	-4	3	R	R	0	ATATATATTAGTAT	ATATATAATATTAG	TAT	N	0.124885
M00090	ABDB	rs34150945	SNV	3:145710435-145710435	+	6.8	3.8	3	0.00011	0.0034	30.91	C	T	-10	-10	0	D	D	0	AGATTTATTACAAG	AGATTTATTATAAG	T	N	0.10652
M01094	ABDB	rs71300368	SNV	3:145723949-145723949	+	3	-1.1	4.1	0.006	0.068	11.33	A	T	-4	-4	0	R	R	0	AATATAT	AAAATAT	A	Y	0.0583104
M01094	ABDB	rs34198349	SNV	3:145726723-145726723	+	5.3	2.6	2.7	0.00074	0.0077	10.41	G	A	-6	-6	0	R	R	0	CATATAA	TATATAA	A	N	0.0087236
M00090	ABDB	rs111636298	SNV	3:145728009-145728009	+	1.6	-3.6	5.2	0.019	0.26	13.68	T	C	-7	-7	0	R	R	0	ATCTTTAAGGAATC	ATCTTTGAGGAATC	C	N	0.0087236
M01094	ABDB	rs34671779	SNV	3:145745413-145745413	+	3.4	-0.7	4.1	0.0044	0.056	12.73	C	T	0	0	0	D	D	0	CGAAAAA	TGAAAAA	T	N	0.0514233
M00090	ABDB	rs34634123	SNV	3:145747437-145747437	+	3.6	0.1	3.5	0.004	0.05	12.5	C	T	-10	-10	0	R	R	0	AAAGTAATCGCAAT	AAAATAATCGCAAT	T	N	0.0720845
M01094	ABDB	rs6786902	SNV	3:145747956-145747956	+	5.8	2.2	3.6	0.00049	0.01	20.41	A	G	-4	-4	0	D	D	0	AATAACA	AATAGCA	A	Y	0.0720845
M00090	ABDB	rs58417751	SNV	3:145748595-145748595	+	3	-1.4	4.4	0.0067	0.11	16.42	C	T	-10	-10	0	D	D	0	GTTTTTAACACGAA	GTTTTTAACATGAA	C	Y	0.0720845
M00090	ABDB	rs35152416	SNV	3:145749337-145749337	+	4.6	-0.3	4.9	0.0015	0.062	41.33	T	C	-7	-7	0	R	R	0	AGATGAATGACTCT	AGATGAGTGACTCT	T	Y	0.0720845
M00090	ABDB	rs7616189	SNV	3:145749763-145749763	+	1.9	-3.2	5.1	0.016	0.22	13.75	T	C	-7	-7	0	R	R	0	AAATTGATCACATA	AAATTGGTCACATA	C	N	0.0720845
M00090	ABDB	rs73865194	SNV	3:145751578-145751578	+	2.2	-3	5.2	0.013	0.21	16.15	A	G	-6	-6	0	D	D	0	GGTTATAAGGATAT	GGTTATGAGGATAT	G	N	0.0720845
M00090	ABDB	rs13067009	SNV	3:145755990-145755990	+	3.4	-0.3	3.7	0.0048	0.062	12.92	G	A	-8	-8	0	D	D	0	AGCTTATCGTCTTC	AGCTTATCATCTTC	A	N	0.010101
M01094	ABDB	rs79964870	SNV	7:138093347-138093347	+	4.2	0.1	4.1	0.0023	0.039	16.96	C	T	0	0	0	D	D	0	CGTGAAT	TGTGAAT	T	N	0.0298439
M00090	ABDB	rs73715282	SNV	8:143997740-143997740	+	1.4	-3.9	5.3	0.022	0.28	12.73	T	C	-7	-7	0	R	R	0	AACGCTATTGGGAA	AACGCTGTTGGGAA	T	Y	0.105601
M00090	ABDB	rs35431302	SNV	8:144004698-144004698	+	1.3	-3.9	5.2	0.024	0.28	11.67	A	G	-6	-6	0	D	D	0	CGGGGAACGTGTAG	CGGGGAGCGTGTAG	A	Y	0.119835
M00090	ABDB	rs80211459	SNV	9:140488460-140488460	+	3.5	-0.6	4.1	0.0044	0.073	16.59	C	T	-10	-10	0	D	D	0	ATATTACAGGCGCA	ATATTACAGGTGCA	C	Y	0.0192837
M00090	ABDB	rs7026545	SNV	9:86820305-86820305	+	2.9	-2	4.9	0.0073	0.14	19.18	A	G	-6	-6	0	D	D	0	GGCTGAATGGGATA	GGCTGAGTGGGATA	A	Y	0.100092
M01094	ABDB	rs74747959	SNV	9:86829902-86829902	+	4.9	1.3	3.6	0.0012	0.018	15	T	G	-5	-5	0	R	R	0	CATGACA	CCTGACA	T	Y	0.100092
M01094	ABDB	rs74747959	SNV	9:86829902-86829902	+	3.4	-0.3	3.7	0.0044	0.048	10.91	T	G	-2	-2	0	D	D	0	CATGTAA	CAGGTAA	T	Y	0.100092
M01094	ABDB	rs28436040	SNV	9:86842658-86842658	+	4.1	0.7	3.4	0.0025	0.027	10.8	T	G	-3	-3	0	R	R	0	AATAAAC	AATCAAC	T	Y	0.11157
M01094	ABDB	rs11140458	SNV	9:86844031-86844031	+	5.6	2.4	3.2	0.00055	0.0092	16.73	A	G	-4	-4	0	D	D	0	AATAAAT	AATAGAT	A	Y	0.105142
M00090	ABDB	rs11140460	SNV	9:86844583-86844583	+	3.3	-0.9	4.2	0.0052	0.085	16.35	G	A	-3	-3	0	R	R	0	CAATGAATGCCGGC	CAATGAATGCTGGC	G	Y	0.103306
M00090	ABDB	rs11140468	SNV	9:86862104-86862104	+	1	-4.2	5.2	0.029	0.31	10.69	T	C	-7	-7	0	R	R	0	GTAGTGATTTGTAG	GTAGTGGTTTGTAG	C	N	0.10101
M00197	ABF	rs78448688	SNV	1:240723463-240723463	+	2.1	-2.5	4.6	0.0021	0.022	10.48	C	A	-3	-3	0	D	D	0	TAACATTTAATATGG	TAAAATTTAATATGG	A	N	0.0358127
M00197	ABF	rs141855648	SNV	12:112652088-112652088	+	3	-2.2	5.2	0.0012	0.019	15.83	G	A	-2	-2	0	R	R	0	TATAAGGCCACACGT	TATAAGGCCACATGT	G	Y	0.00734619
M00197	ABF	rs73425482	SNV	12:112865833-112865833	+	2	-2.6	4.6	0.0022	0.023	10.45	A	G	-11	-11	0	D	D	0	TGGCATTATGGACAT	TGGCATTATGGGCAT	G	N	0.0431589
M00197	ABF	rs73427513	SNV	12:112914924-112914924	+	1.5	-3.9	5.4	0.003	0.04	13.33	G	A	-11	-11	0	R	R	0	AATCGCTTGAACCCG	AATTGCTTGAACCCG	G	Y	0.0422406
M00197	ABF	rs112278256	SNV	12:112972120-112972120	+	4.4	-0.7	5.1	0.00053	0.0096	18.11	C	T	-12	-12	0	D	D	0	AGTCACTGCGCCCGG	AGTCACTGCGCCTGG	C	Y	0.0472911
M00197	ABF	rs200084595	deletion	12:112978998-112979011	+	5.6	0.9	4.7	0.00023	0.0042	18.26	TATATACATATAAT		8	-6	-14	D	D	0	TATAATTATATACAT	TATGTATATATACAT,TATGTATATATACAT	TATATACATATAAT	Y	0.0128558
M00197	ABF	rs7219938	SNV	17:54548008-54548008	+	6.3	1.1	5.2	0.00013	0.0038	29.23	C	T	-12	-12	0	D	D	0	TATGATCCACGACGG	TATGATCCACGATGG	C	Y	0.111111
M00197	ABF	rs9912206	SNV	17:54557230-54557230	+	9.3	4.1	5.2	0.000013	0.00063	48.46	C	T	-1	-1	0	R	R	0	AGTCTCTAAACACGT	AGTCTCTAAACACAT	T	N	0.0573921
M00197	ABF	rs13092957	SNV	3:145665563-145665563	+	1.9	-3	4.9	0.0023	0.028	12.17	G	A	-2	-2	0	R	R	0	TGTTATCCTCAGCGA	TGTTATCCTCAGTGA	G	Y	0.0110193
M00197	ABF	rs151218425	deletion	3:145671062-145671067	+	4.3	-0.2	4.5	0.00056	0.0076	13.57		ATATAA	-2	-2	0	R	R	0	TATATCTATATATGT	TATATATTTATATGT	ATATAA	N	0.0128558
M00197	ABF	rs71300358	SNV	3:145674626-145674626	+	3.8	-1.4	5.2	0.00076	0.013	17.11	C	T	-12	-12	0	D	D	0	AGTGTTTTAAAACGG	AGTGTTTTAAAATGG	T	N	0.0110193
M00197	ABF	rs113636321	SNV	3:145677503-145677503	+	4.7	-0.2	4.9	0.00044	0.0076	17.27	C	A	-1	-1	0	R	R	0	ACTCTCTTTTCACGA	ACTCTCTTTTCACTA	A	N	0.0110193
M00197	ABF	rs16857698	SNV	3:145685067-145685067	+	5.6	1.2	4.4	0.00023	0.0035	15.22	A	G	-11	-11	0	D	D	0	AGTCACGTCCAACAA	AGTCACGTCCAGCAA	A	Y	0.0459137
M00197	ABF	rs13066987	SNV	3:145697979-145697979	+	1.3	-4	5.3	0.0033	0.042	12.73	G	A	-2	-2	0	R	R	0	CTTCATCAGCTTCGT	CTTCATCAGCTTTGT	G	Y	0.0087236
M00197	ABF	rs35337132	SNV	3:145699103-145699103	+	2.4	-2.6	5	0.0017	0.023	13.53	G	A	-13	-13	0	D	D	0	TCTCAGATTCTACGG	TCTCAGATTCTACAG	A	N	0.150138
M00197	ABF	rs34874141	SNV	3:145700901-145700901	+	7.2	2	5.2	0.000065	0.0022	33.85	C	T	-12	-12	0	D	D	0	TAACATATAATACGT	TAACATATAATATGT	T	N	0.150597
M00197	ABF	rs34874141	SNV	3:145700901-145700901	+	7.1	1.9	5.2	0.00007	0.0023	32.86	C	T	-1	-1	0	R	R	0	TATAATATACTACGT	TATAATATACTACAT	T	N	0.150597
M00197	ABF	rs67658114	SNV	3:145702967-145702967	+	2	-3.2	5.2	0.0022	0.03	13.64	G	A	-2	-2	0	R	R	0	GAATACAACAGACGG	GAATACAACAGATGG	A	N	0.131313
M00197	ABF	rs34072376	SNV	3:145703258-145703258	+	4.2	-0.1	4.3	0.0006	0.0072	12	G	A	-13	-13	0	D	D	0	AGTCACACAATAAGA	AGTCACACAATAAAA	A	N	0.130395
M00197	ABF	rs34219737	SNV	3:145703740-145703740	+	3.5	-1.7	5.2	0.00091	0.015	16.48	C	T	-12	-12	0	D	D	0	TATAGCACTAAACGC	TATAGCACTAAATGC	C	Y	0.129936
M00197	ABF	rs36086926	SNV	3:145746587-145746587	+	1	-4.7	5.7	0.004	0.055	13.75	G	C	-2	-2	0	R	R	0	GGGCCCTGGGAACGG	GGGCCCTGGGAAGGG	C	N	0.0720845
M00197	ABF	rs79964870	SNV	7:138093347-138093347	+	5.3	0.1	5.2	0.00029	0.0065	22.41	C	T	-1	-1	0	R	R	0	CATTTTTATTCACGT	CATTTTTATTCACAT	T	N	0.0298439
M00197	ABF	rs7827847	SNV	8:143983592-143983592	+	1.5	-3.2	4.7	0.003	0.03	10	T	A	-3	-3	0	R	R	0	AATCCCCCTCTACTG	AATCCCCCTCTTCTG	T	Y	0.0624426
M00197	ABF	rs77864417	SNV	9:86820112-86820112	+	2.1	-3.1	5.2	0.0021	0.029	13.81	G	A	-13	-13	0	D	D	0	GAACATAACAGCCGT	GAACATAACAGCCAT	G	Y	0.100551
M00197	ABF	rs74747959	SNV	9:86829902-86829902	+	2.7	-1.8	4.5	0.0014	0.016	11.43	T	G	-3	-3	0	R	R	0	TGTTACTTTACATGA	TGTTACTTTACCTGA	T	Y	0.100092
M00197	ABF	rs80163524	deletion	9:86832785-86832786	+	2.7	-1.5	4.2	0.0014	0.014	10		AA	-2	-9	-7	R	R	0	CACCCCCACTGACGA	TGACTTGAGAAATGG	AA	N	0.100092
M00442	ABF	rs141855648	SNV	12:112652088-112652088	+	1.9	-4.4	6.3	0.00062	0.0097	15.65	G	A	-9	-9	0	R	R	0	GGCCACACGTGCTAGCA	GGCCACATGTGCTAGCA	G	Y	0.00734619
M00442	ABF	rs16957259	SNV	17:54539625-54539625	+	1.7	-4.7	6.4	0.00068	0.011	16.18	G	A	-9	-9	0	R	R	0	TTAACTACGTGTCAATC	TTAACTATGTGTCAATC	A	N	0.0280073
M00442	ABF	rs35431302	SNV	8:144004698-144004698	+	4.3	-1.1	5.4	0.00017	0.0026	15.29	A	G	-7	-7	0	R	R	0	GTCTACACGTTCCCCGA	GTCTACACGCTCCCCGA	A	Y	0.119835
M01265	ABF1	rs7550233	SNV	1:240726591-240726591	+	3.6	0.1	3.5	0.0051	0.063	12.35	A	G	-4	-4	0	D	D	0	ACGCACT	ACGCGCT	G	N	0.0647383
M01265	ABF1	rs12300417	SNV	12:112606171-112606171	+	4.4	0.9	3.5	0.0022	0.039	17.73	A	G	-4	-4	0	D	D	0	GCTCACG	GCTCGCG	G	N	0.0440771
M00015	ABF1	rs141855648	SNV	12:112652088-112652088	+	3.6	-2.1	5.7	0.00043	0.0082	19.07	G	A	-6	-6	0	R	R	0	AATTATAAGGCCACACGTGCTA	AATTATAAGGCCACATGTGCTA	G	Y	0.00734619
M01265	ABF1	rs73423239	SNV	12:112695508-112695508	+	7	2.7	4.3	0.000058	0.011	189.66	C	G	-3	-3	0	D	D	0	TATCACT	TATGACT	G	N	0.043618
M01265	ABF1	rs73423239	SNV	12:112695508-112695508	+	2.5	-1.7	4.2	0.013	0.15	11.54	G	C	-3	-3	0	R	R	0	AGTCATA	AGTGATA	G	Y	0.043618
M01265	ABF1	rs7969611	SNV	12:112697386-112697386	+	3.7	0.6	3.1	0.0044	0.046	10.45	T	C	-2	-2	0	R	R	0	GATCATA	GATCGTA	C	N	0.043618
M01265	ABF1	rs139835055	insertion	12:112700883-112700883	+	4.6	1.9	2.7	0.0018	0.02	11.11	A		-3	-1	2	R	R	0	TATCAAC	TATTACA	-	N	0.231864
M00015	ABF1	rs9805001	SNV	12:112702958-112702958	+	1.5	-4.1	5.6	0.0014	0.019	13.57	G	A	-6	-6	0	R	R	0	TAAAAATGTGTTTAACGAAAGC	TAAAAATGTGTTTAATGAAAGC	A	N	0.0440771
M01289	ABF1	rs9805001	SNV	12:112702958-112702958	+	2	-4.3	6.3	0.0019	0.039	20.53	G	A	-4	-4	0	D	D	0	TTTCGTTAAACACATT	TTTCATTAAACACATT	A	N	0.0440771
M01265	ABF1	rs7308489	SNV	12:112730027-112730027	+	2.6	-1.9	4.5	0.012	0.17	14.17	A	C	-4	-4	0	D	D	0	CCTCATG	CCTCCTG	A	Y	0.0440771
M01265	ABF1	rs73425426	SNV	12:112764576-112764576	+	1.3	-4.1	5.4	0.031	0.36	11.61	C	T	-3	-3	0	D	D	0	CATCGAT	CATTGAT	C	Y	0.0440771
M01265	ABF1	rs73425426	SNV	12:112764576-112764576	+	4.2	1.2	3	0.0028	0.033	11.79	T	C	-2	-2	0	R	R	0	AATCAAT	AATCGAT	C	N	0.0440771
M01265	ABF1	rs112518947	SNV	12:112767818-112767818	+	4.4	-0.9	5.3	0.0022	0.11	50	C	G	-5	-5	0	D	D	0	GCTCACG	GCTCAGG	C	Y	0.0440771
M01265	ABF1	rs12305354	SNV	12:112787237-112787237	+	2.3	-1.8	4.1	0.015	0.16	10.67	T	G	-2	-2	0	R	R	0	CATAATG	CATACTG	T	Y	0.0440771
M01265	ABF1	rs1362036	SNV	12:112812282-112812282	+	3.6	-0.4	4	0.0051	0.084	16.47	C	T	-3	-3	0	D	D	0	TCTCATT	TCTTATT	C	Y	0.0431589
M01265	ABF1	rs7970647	SNV	12:112813693-112813693	+	3.1	-0.3	3.4	0.0075	0.079	10.53	T	C	-2	-2	0	R	R	0	TTTCACC	TTTCGCC	C	N	0.0431589
M01265	ABF1	rs11503174	SNV	12:112822667-112822667	+	1.7	-3.3	5	0.023	0.28	12.17	C	G	-5	-5	0	D	D	0	GGTCTCG	GGTCTGG	C	Y	0.0422406
M01265	ABF1	rs10129049	SNV	12:112864102-112864102	+	3.8	0.3	3.5	0.0039	0.055	14.1	A	G	-4	-4	0	D	D	0	TAGCACA	TAGCGCA	G	N	0.0431589
M00015	ABF1	rs73425482	SNV	12:112865833-112865833	+	1	-4.1	5.1	0.0018	0.019	10.56	A	G	-14	-14	0	D	D	0	TGCTGGCATTATGGACATAAGC	TGCTGGCATTATGGGCATAAGC	G	N	0.0431589
M01265	ABF1	rs141090203	SNV	12:112879872-112879872	+	2.9	-0.6	3.5	0.0087	0.093	10.69	T	C	-2	-2	0	R	R	0	AGGCACG	AGGCGCG	C	N	0.00734619
M01265	ABF1	rs61175907	SNV	12:112889655-112889655	+	2.2	-2.3	4.5	0.016	0.2	12.5	C	T	-3	-3	0	D	D	0	TGTCTCT	TGTTTCT	C	Y	0.0431589
M01265	ABF1	rs7975267	SNV	12:112907376-112907376	+	5	1.6	3.4	0.00093	0.025	26.88	T	C	-2	-2	0	R	R	0	TGTCACT	TGTCGCT	T	Y	0.0417815
M01265	ABF1	rs73427513	SNV	12:112914924-112914924	+	2.5	-2.9	5.4	0.013	0.25	19.23	G	A	-3	-3	0	R	R	0	AATCGCT	AATTGCT	G	Y	0.0422406
M01265	ABF1	rs138248105	SNV	12:112950556-112950556	+	1.7	-3.4	5.1	0.023	0.29	12.61	G	C	-1	-1	0	R	R	0	ACTCGCG	ACTCGGG	C	N	0.00413223
M01265	ABF1	rs112927414	SNV	12:112952695-112952695	+	4.2	0	4.2	0.0028	0.066	23.57	C	G	-3	-3	0	D	D	0	TGTCACC	TGTGACC	C	Y	0.043618
M01265	ABF1	rs112927414	SNV	12:112952695-112952695	+	2.7	-1.6	4.3	0.011	0.15	13.64	G	C	-3	-3	0	R	R	0	GGTCACA	GGTGACA	C	N	0.043618
M01265	ABF1	rs7974342	SNV	12:112957127-112957127	+	3.8	-1.5	5.3	0.0039	0.14	35.9	G	C	-1	-1	0	R	R	0	GACCACG	GACCAGG	G	Y	0.0440771
M00015	ABF1	rs112278256	SNV	12:112972120-112972120	+	2.6	-2.9	5.5	0.00076	0.012	15.79	C	T	-15	-15	0	D	D	0	GTGAGTCACTGCGCCCGGCCAT	GTGAGTCACTGCGCCTGGCCAT	C	Y	0.0472911
M00015	ABF1	rs200084595	deletion	12:112978998-112979011	+	10.8	2.3	8.5	0.0000027	0.0009	333.33	TATATACATATAAT		5	-9	-14	D	D	0	ACATATAATTATATACATATAC	ATATATGTATATATACATATAC,GTATATGTATATATACATATAT	TATATACATATAAT	Y	0.0128558
M01289	ABF1	rs200084595	deletion	12:112978998-112979011	+	2.3	-2.5	4.8	0.0016	0.019	11.88	TATATACATATAAT		4	-10	-14	R	R	0	TATATAATTATATGTA	TATATATACATATATT	TATATACATATAAT	Y	0.0128558
M01265	ABF1	rs144650110	SNV	12:112982695-112982695	+	2.3	-1.8	4.1	0.015	0.16	10.67	G	C	-1	-1	0	R	R	0	GACCACC	GACCAGC	C	N	0.0114784
M01265	ABF1	rs10774490	SNV	12:119714147-119714147	+	4.8	2.1	2.7	0.0014	0.018	12.86	T	C	-2	-2	0	D	D	0	CCTCACG	CCCCACG	T	Y	0.149219
M01265	ABF1	rs78673597	SNV	16:7073486-7073486	+	4.9	2.3	2.6	0.0011	0.015	13.64	A	G	-4	-4	0	R	R	0	CATCATT	CACCATT	A	Y	0.0711662
M01289	ABF1	rs9910441	SNV	17:54529539-54529539	+	3.9	-0.8	4.7	0.0006	0.0086	14.33	A	C	-11	-11	0	D	D	0	TACAATAGTAAATGAA	TACAATAGTAACTGAA	C	N	0.0422406
M00015	ABF1	rs7219938	SNV	17:54548008-54548008	+	3.8	-1.9	5.7	0.00038	0.0075	19.74	C	T	-15	-15	0	D	D	0	AGTTATGATCCACGACGGGGTT	AGTTATGATCCACGATGGGGTT	C	Y	0.111111
M01289	ABF1	rs7219938	SNV	17:54548008-54548008	+	1.9	-4.3	6.2	0.0021	0.039	18.57	C	T	-11	-11	0	R	R	0	CCCCGTCGTGGATCAT	CCCCATCGTGGATCAT	C	Y	0.111111
M00015	ABF1	rs9912206	SNV	17:54557230-54557230	+	8.3	2.7	5.6	0.000019	0.00072	37.89	C	T	-5	-5	0	R	R	0	ACAAGTCTCTAAACACGTTCAG	ACAAGTCTCTAAACACATTCAG	T	N	0.0573921
M01289	ABF1	rs9912206	SNV	17:54557230-54557230	+	4.9	0.9	4	0.00031	0.0036	11.61	C	T	-3	-3	0	D	D	0	GAACGTGTTTAGAGAC	GAATGTGTTTAGAGAC	T	N	0.0573921
M01265	ABF1	rs188484859	SNV	17:54558588-54558588	+	3.9	-0.5	4.4	0.0035	0.089	25.43	A	G	-4	-4	0	D	D	0	GATAACG	GATAGCG	A	Y	0.00367309
M01265	ABF1	rs13092957	SNV	3:145665563-145665563	+	3.4	-0.1	3.5	0.0058	0.07	12.07	A	G	-4	-4	0	D	D	0	CTTCACT	CTTCGCT	G	N	0.0110193
M00015	ABF1	rs16857698	SNV	3:145685067-145685067	+	3	-1.9	4.9	0.00061	0.0075	12.3	A	G	-14	-14	0	D	D	0	AGTAGTCACGTCCAACAAAATG	AGTAGTCACGTCCAGCAAAATG	A	Y	0.0459137
M01265	ABF1	rs13081077	SNV	3:145688116-145688116	+	2.6	-1.4	4	0.012	0.14	11.67	G	A	-3	-3	0	R	R	0	CTTCACC	CTTTACC	A	N	0.0440771
M00015	ABF1	rs34874141	SNV	3:145700901-145700901	+	8.2	2.5	5.7	0.00002	0.00081	40.5	C	T	-15	-15	0	D	D	0	TATTAACATATAATACGTAGTA	TATTAACATATAATATGTAGTA	T	N	0.150597
M00015	ABF1	rs34874141	SNV	3:145700901-145700901	+	10.1	4.5	5.6	0.0000048	0.00025	52.08	C	T	-5	-5	0	R	R	0	ACATATAATATACTACGTATTA	ACATATAATATACTACATATTA	T	N	0.150597
M01289	ABF1	rs34874141	SNV	3:145700901-145700901	+	7	0.8	6.2	0.000066	0.0038	57.58	C	T	-11	-11	0	R	R	0	CTACGTATTATATGTT	CTACATATTATATGTT	T	N	0.150597
M01289	ABF1	rs35576849	SNV	3:145700914-145700914	+	1.8	-3.9	5.7	0.0022	0.033	15	A	C	-10	-10	0	R	R	0	TAACATATAATATACT	TAACAGATAATATACT	A	Y	0.150138
M01289	ABF1	rs35576849	SNV	3:145700914-145700914	+	2	-3.3	5.3	0.0019	0.026	13.68	A	C	-11	-11	0	D	D	0	TAGTATATTATATGTT	TAGTATATTATCTGTT	A	Y	0.150138
M01265	ABF1	rs35143778	SNV	3:145702152-145702152	+	2.4	-1.6	4	0.014	0.15	10.71	C	T	-3	-3	0	D	D	0	GCTCATT	GCTTATT	T	N	0.130395
M00015	ABF1	rs67658114	SNV	3:145702967-145702967	+	1.5	-4.2	5.7	0.0014	0.02	14.29	G	A	-6	-6	0	R	R	0	CGTGAATACAACAGACGGTTAT	CGTGAATACAACAGATGGTTAT	A	N	0.131313
M01289	ABF1	rs34803372	SNV	3:145703727-145703727	+	3.1	-1.3	4.4	0.001	0.011	11	A	T	-3	-3	0	R	R	0	TTTAGTGCTATATACT	TTTAGTGCTATAAACT	A	Y	0.129936
M00015	ABF1	rs34219737	SNV	3:145703740-145703740	+	3.1	-2.6	5.7	0.00057	0.01	17.54	C	T	-15	-15	0	D	D	0	GTATATAGCACTAAACGCCTAA	GTATATAGCACTAAATGCCTAA	C	Y	0.129936
M01265	ABF1	rs138955708	SNV	3:145704237-145704237	+	4.8	0.8	4	0.0014	0.041	29.29	G	A	-3	-3	0	R	R	0	TCTCACT	TCTTACT	A	N	0.129017
M01265	ABF1	rs111804544	SNV	3:145704530-145704530	+	3.6	-0.5	4.1	0.0051	0.089	17.45	C	T	-3	-3	0	D	D	0	AATCAAC	AATTAAC	C	Y	0.129477
M01265	ABF1	rs13075641	SNV	3:145705940-145705940	+	5.9	2.5	3.4	0.00033	0.013	39.39	T	C	-2	-2	0	R	R	0	AATCACT	AATCGCT	T	Y	0.130395
M01265	ABF1	rs113335080	SNV	3:145719171-145719171	+	3.1	-0.3	3.4	0.0075	0.079	10.53	T	C	-2	-2	0	R	R	0	TTTCACC	TTTCGCC	C	N	0.0114784
M01265	ABF1	rs113339434	SNV	3:145723875-145723875	+	2.5	-1.5	4	0.013	0.14	10.77	G	A	-3	-3	0	R	R	0	TTTCATG	TTTTATG	A	N	0.0087236
M01265	ABF1	rs13072923	SNV	3:145734139-145734139	+	2.5	-2.9	5.4	0.013	0.25	19.23	G	A	-3	-3	0	R	R	0	AATCGCT	AATTGCT	A	N	0.0087236
M01289	ABF1	rs28539192	SNV	3:145741031-145741031	+	4.5	0.4	4.1	0.00041	0.0047	11.46	G	A	0	0	0	D	D	0	GAACCAATTGGATGAT	AAACCAATTGGATGAT	G	Y	0.0087236
M01265	ABF1	rs6786902	SNV	3:145747956-145747956	+	2.4	-2	4.4	0.014	0.17	12.14	A	G	-4	-4	0	D	D	0	AATAACA	AATAGCA	A	Y	0.0720845
M00015	ABF1	rs58417751	SNV	3:145748595-145748595	+	1.3	-4.4	5.7	0.0016	0.021	13.13	C	T	-15	-15	0	D	D	0	TGAGAGTTTTTAACACGAAGGA	TGAGAGTTTTTAACATGAAGGA	C	Y	0.0720845
M01289	ABF1	rs58417751	SNV	3:145748595-145748595	+	1.4	-4.8	6.2	0.0027	0.047	17.41	C	T	-11	-11	0	R	R	0	CTTCGTGTTAAAAACT	CTTCATGTTAAAAACT	C	Y	0.0720845
M01265	ABF1	rs34616200	SNV	3:145749244-145749244	+	3.6	-0.6	4.2	0.0051	0.093	18.24	C	G	-3	-3	0	D	D	0	TCTCATT	TCTGATT	G	N	0.0720845
M01265	ABF1	rs7616357	SNV	3:145749910-145749910	+	3.1	-0.3	3.4	0.0075	0.079	10.53	T	C	-2	-2	0	R	R	0	TTTCACC	TTTCGCC	C	N	0.0720845
M01265	ABF1	rs7628061	SNV	3:145749919-145749919	+	2.8	-0.8	3.6	0.0096	0.1	10.42	C	T	-3	-3	0	D	D	0	CAGCACA	CAGTACA	T	N	0.0720845
M01265	ABF1	rs73865194	SNV	3:145751578-145751578	+	2.2	-1.8	4	0.016	0.16	10	G	A	-3	-3	0	R	R	0	CCTCATA	CCTTATA	G	Y	0.0720845
M01265	ABF1	rs13067009	SNV	3:145755990-145755990	+	5.3	2.2	3.1	0.00067	0.016	23.88	A	G	-4	-4	0	D	D	0	TATCATC	TATCGTC	A	Y	0.010101
M01265	ABF1	rs34786298	SNV	3:145759412-145759412	+	4.6	1.5	3.1	0.0018	0.027	15	T	C	-2	-2	0	R	R	0	AATCATG	AATCGTG	C	N	0.0087236
M00015	ABF1	rs79964870	SNV	7:138093347-138093347	+	4.4	-1.2	5.6	0.00027	0.0054	20	C	T	-5	-5	0	R	R	0	TTGCATTTTTATTCACGTAGAC	TTGCATTTTTATTCACATAGAC	T	N	0.0298439
M01265	ABF1	rs77208280	SNV	7:138095446-138095446	+	5	0.3	4.7	0.00093	0.055	59.14	T	G	-2	-2	0	R	R	0	TGTCACT	TGTCCCT	T	Y	0.0532599
M01265	ABF1	rs141081353	SNV	7:138100692-138100692	+	4.4	1.5	2.9	0.0022	0.027	12.27	A	G	-4	-4	0	R	R	0	AGTCACT	AGCCACT	G	N	0.0261708
M01265	ABF1	rs17169594	SNV	7:138101920-138101920	+	4.7	2.2	2.5	0.0016	0.016	10	T	C	-2	-2	0	D	D	0	TATCAAG	TACCAAG	C	N	0.0257117
M01265	ABF1	rs61757296	SNV	8:143994638-143994638	+	2.8	-1.3	4.1	0.0096	0.13	13.54	C	G	-5	-5	0	D	D	0	CACCACC	CACCAGC	C	Y	0.104224
M01265	ABF1	rs56097831	SNV	8:143996005-143996005	+	3.3	-0.2	3.5	0.0061	0.075	12.3	T	C	-2	-2	0	R	R	0	CCTCACC	CCTCGCC	T	Y	0.103765
M01265	ABF1	rs7820667	SNV	8:144001550-144001550	+	4.3	0.3	4	0.0024	0.055	22.92	C	T	-3	-3	0	D	D	0	CATCAAT	CATTAAT	T	N	0.10652
M01289	ABF1	rs138125383	SNV	8:144013274-144013274	+	6.4	2.3	4.1	0.0001	0.0016	16	G	T	-13	-13	0	D	D	0	TTCAGTATTTATTGTT	TTCAGTATTTATTTTT	G	Y	0.103765
M01265	ABF1	rs10867036	SNV	9:140535851-140535851	+	2.1	-2.2	4.3	0.018	0.19	10.56	C	G	-3	-3	0	D	D	0	TTTCATA	TTTGATA	A	N	0.0197429
M01265	ABF1	rs10867036	SNV	9:140535851-140535851	+	3.8	-0.5	4.3	0.0039	0.089	22.82	G	C	-3	-3	0	R	R	0	TATCAAA	TATGAAA	A	N	0.0197429
M01265	ABF1	rs10867036	SNV	9:140535851-140535851	+	3.8	-0.2	4	0.0039	0.075	19.23	G	A	-3	-3	0	R	R	0	TATCAAA	TATTAAA	A	N	0.0197429
M01265	ABF1	rs11140438	SNV	9:86816995-86816995	+	2.5	-2.9	5.4	0.013	0.25	19.23	C	T	-3	-3	0	D	D	0	AATCGCT	AATTGCT	C	Y	0.100092
M00015	ABF1	rs77864417	SNV	9:86820112-86820112	+	1.3	-4.4	5.7	0.0016	0.021	13.13	G	A	-16	-16	0	D	D	0	GCTGAACATAACAGCCGTACAA	GCTGAACATAACAGCCATACAA	G	Y	0.100551
M00015	ABF1	rs74747959	SNV	9:86829902-86829902	+	4.1	-0.9	5	0.00032	0.0047	14.69	T	G	-7	-7	0	R	R	0	ATATGTTACTTTACATGACAAA	ATATGTTACTTTACCTGACAAA	T	Y	0.100092
M01289	ABF1	rs74747959	SNV	9:86829902-86829902	+	3.6	-2	5.6	0.00073	0.015	20.55	T	G	-5	-5	0	D	D	0	TGTCATGTAAAGTAAC	TGTCAGGTAAAGTAAC	T	Y	0.100092
M01265	ABF1	rs11140458	SNV	9:86844031-86844031	+	2.1	-2.3	4.4	0.018	0.2	11.11	G	A	-3	-3	0	R	R	0	CATCTAT	CATTTAT	A	N	0.105142
M01289	ABF1	rs11140467	SNV	9:86860261-86860261	+	3.3	-2.9	6.2	0.00088	0.022	25	C	T	-11	-11	0	R	R	0	TTCCGTATGATAAATT	TTCCATATGATAAATT	C	Y	0.10101
M00015	ABF1	rs11140468	SNV	9:86862104-86862104	+	3.4	-1.3	4.7	0.00048	0.0057	11.88	T	C	-5	-5	0	D	D	0	ACAAATCACTACTCAATGAAAT	ACAAACCACTACTCAATGAAAT	C	N	0.10101
M01265	ABF1	rs11140468	SNV	9:86862104-86862104	+	5.9	3.4	2.5	0.00033	0.0058	17.58	T	C	-2	-2	0	D	D	0	AATCACT	AACCACT	C	N	0.10101
M00400	ABF1	rs59787000	SNV	12:112868879-112868879	+	1.4	-3.7	5.1	0.00022	0.0024	10.91	G	A	-12	-12	0	R	R	0	ACTCCAACTCCACGTACTCAAGAGG	ACTCCAACTCCATGTACTCAAGAGG	G	Y	0.0431589
M00958	ABI4	rs184799921	SNV	12:112647207-112647207	+	3.4	-2.9	6.3	0.00072	0.014	19.44	C	T	-6	-6	0	D	D	0	ACTCACCGCAA	ACTCACTGCAA	T	N	0.00642792
M00958	ABI4	rs7978824	SNV	12:112782858-112782858	+	1.8	-3.7	5.5	0.0017	0.02	11.76	C	G	-3	-3	0	D	D	0	CAACACCAGCC	CAAGACCAGCC	G	N	0.0431589
M00958	ABI4	rs7972574	SNV	12:112856954-112856954	+	2.7	-2.5	5.2	0.001	0.012	12	G	C	-4	-4	0	D	D	0	CGGCGCGGGCC	CGGCCCGGGCC	G	Y	0.0624426
M00958	ABI4	rs7972574	SNV	12:112856954-112856954	+	2.8	-3.6	6.4	0.00099	0.019	19.19	G	C	-7	-7	0	R	R	0	CCGCGCCGGGC	CCGGGCCGGGC	G	Y	0.0624426
M00958	ABI4	rs141090203	SNV	12:112879872-112879872	+	7	1.8	5.2	0.00007	0.0017	24.29	C	T	-8	-8	0	D	D	0	AGCCACCGCGC	AGCCACCGTGC	C	Y	0.00734619
M00958	ABI4	rs9668774	SNV	12:112910267-112910267	+	4.6	-1.7	6.3	0.00035	0.0088	25.14	G	A	-4	-4	0	R	R	0	AAGGACCGCCT	AAGGACTGCCT	G	Y	0.0417815
M00958	ABI4	rs73427542	SNV	12:112950589-112950589	+	1.4	-4.1	5.5	0.0021	0.023	10.95	C	T	-8	-8	0	D	D	0	AACCACCACGT	AACCACCATGT	C	Y	0.0426997
M00958	ABI4	rs34381490	SNV	3:145753199-145753199	+	2.6	-3.7	6.3	0.0011	0.02	18.18	G	A	-4	-4	0	R	R	0	TGCAACCGCCA	TGCAACTGCCA	G	Y	0.0762167
M00958	ABI4	rs34381490	SNV	3:145753199-145753199	+	4	-0.5	4.5	0.0005	0.0051	10.2	G	A	-7	-7	0	R	R	0	AACCGCCACCT	AACTGCCACCT	G	Y	0.0762167
M00958	ABI4	rs61757296	SNV	8:143994638-143994638	+	5	0.4	4.6	0.00027	0.0034	12.59	C	G	-8	-8	0	D	D	0	TGCCACCACCC	TGCCACCAGCC	C	Y	0.104224
M00958	ABI4	rs77289516	SNV	9:86821636-86821636	+	1.1	-4.4	5.5	0.0024	0.025	10.42	C	T	-5	-5	0	D	D	0	AAGCACTGCAT	AAGCATTGCAT	C	Y	0.10101
M01065	ABZ1	rs16840396	SNV	1:240737932-240737932	+	3.5	-0.6	4.1	0.0012	0.012	10	C	T	-6	-6	0	D	D	0	GTAGGACCTGGAAT	GTAGGATCTGGAAT	C	Y	0.0532599
M01065	ABZ1	rs12300417	SNV	12:112606171-112606171	+	6.6	3.1	3.5	0.00012	0.0016	13.33	A	G	-5	-5	0	D	D	0	GGCTCACGTATGTC	GGCTCGCGTATGTC	G	N	0.0440771
M01065	ABZ1	rs141855648	SNV	12:112652088-112652088	+	4.4	-0.9	5.3	0.00067	0.014	20.9	G	A	-7	-7	0	D	D	0	CTAGCACGTGTGGC	CTAGCACATGTGGC	G	Y	0.00734619
M01065	ABZ1	rs141855648	SNV	12:112652088-112652088	+	4.4	-1	5.4	0.00067	0.015	22.39	G	A	-7	-7	0	R	R	0	GCCACACGTGCTAG	GCCACATGTGCTAG	G	Y	0.00734619
M01065	ABZ1	rs112881953	SNV	12:112816613-112816613	+	1.7	-3.5	5.2	0.0034	0.043	12.65	C	T	-6	-6	0	D	D	0	GGAGGCCGAGGCGG	GGAGGCTGAGGCGG	C	Y	0.0431589
M01065	ABZ1	rs59787000	SNV	12:112868879-112868879	+	9.5	4.2	5.3	0.000015	0.00077	51.33	G	A	-7	-7	0	D	D	0	TGAGTACGTGGAGT	TGAGTACATGGAGT	G	Y	0.0431589
M01065	ABZ1	rs141090203	SNV	12:112879872-112879872	+	2.2	-2.7	4.9	0.0026	0.031	11.92	C	T	-6	-6	0	R	R	0	GGCAGGCGCGGTGG	GGCAGGCACGGTGG	C	Y	0.00734619
M01065	ABZ1	rs73427542	SNV	12:112950589-112950589	+	8.3	3	5.3	0.000041	0.0017	41.46	C	T	-6	-6	0	R	R	0	GCCAGACGTGGTGG	GCCAGACATGGTGG	C	Y	0.0426997
M01065	ABZ1	rs7974342	SNV	12:112957127-112957127	+	4.1	-1.6	5.7	0.00083	0.019	22.89	G	C	-7	-7	0	D	D	0	TGGGCTCGTGGTCT	TGGGCTCCTGGTCT	G	Y	0.0440771
M01065	ABZ1	rs140981811	SNV	12:112983808-112983808	+	2	-2.5	4.5	0.0029	0.029	10	C	G	-6	-6	0	R	R	0	AGGTGATGTGCCCG	AGGTGATCTGCCCG	G	N	0.0114784
M01065	ABZ1	rs16957259	SNV	17:54539625-54539625	+	5.5	0.2	5.3	0.00027	0.0078	28.89	G	A	-7	-7	0	D	D	0	TTGACACGTAGTTA	TTGACACATAGTTA	A	N	0.0280073
M01065	ABZ1	rs16957259	SNV	17:54539625-54539625	+	7.5	2.2	5.3	0.000067	0.0026	38.81	G	A	-7	-7	0	R	R	0	TAACTACGTGTCAA	TAACTATGTGTCAA	A	N	0.0280073
M01065	ABZ1	rs13071143	SNV	3:145694989-145694989	+	2.1	-2.5	4.6	0.0027	0.029	10.74	T	C	-8	-8	0	R	R	0	TATATATGTGTGTT	TATATGTGTGTGTT	T	Y	0.0812672
M01065	ABZ1	rs35169775	SNV	3:145700424-145700424	+	3.2	-1.2	4.4	0.0015	0.016	10.67	G	C	-9	-9	0	D	D	0	TTTTTAGGTGTAAA	TTTTTAGGTCTAAA	C	N	0.150597
M01065	ABZ1	rs34874141	SNV	3:145700901-145700901	+	7.1	1.8	5.3	0.000085	0.0032	37.65	C	T	-6	-6	0	D	D	0	ATAATACGTAGTAT	ATAATATGTAGTAT	T	N	0.150597
M01065	ABZ1	rs34874141	SNV	3:145700901-145700901	+	5.6	0.3	5.3	0.00025	0.0073	29.2	C	T	-6	-6	0	R	R	0	ATACTACGTATTAT	ATACTACATATTAT	T	N	0.150597
M01065	ABZ1	rs73865173	SNV	3:145701017-145701017	+	2.1	-3.5	5.6	0.0027	0.043	15.93	C	A	-6	-6	0	R	R	0	TAAGCCCGTGTGGG	TAAGCCCTTGTGGG	C	Y	0.110652
M01065	ABZ1	rs5029228	SNV	3:145701018-145701018	+	2.1	-3.1	5.2	0.0027	0.036	13.33	G	A	-7	-7	0	R	R	0	TAAGCCCGTGTGGG	TAAGCCTGTGTGGG	G	Y	0.147842
M01065	ABZ1	rs58417751	SNV	3:145748595-145748595	+	2.5	-2.8	5.3	0.0022	0.032	14.55	C	T	-6	-6	0	D	D	0	TTAACACGAAGGAA	TTAACATGAAGGAA	C	Y	0.0720845
M01065	ABZ1	rs58417751	SNV	3:145748595-145748595	+	3.3	-2	5.3	0.0014	0.023	16.43	C	T	-6	-6	0	R	R	0	TTCCTTCGTGTTAA	TTCCTTCATGTTAA	C	Y	0.0720845
M01065	ABZ1	rs79964870	SNV	7:138093347-138093347	+	4.6	-0.7	5.3	0.00057	0.013	22.81	C	T	-6	-6	0	D	D	0	TGTCTACGTGAATA	TGTCTATGTGAATA	T	N	0.0298439
M01065	ABZ1	rs79964870	SNV	7:138093347-138093347	+	6.5	1.2	5.3	0.00013	0.0044	33.85	C	T	-6	-6	0	R	R	0	TATTCACGTAGACA	TATTCACATAGACA	T	N	0.0298439
M01065	ABZ1	rs35431302	SNV	8:144004698-144004698	+	5.1	0.7	4.4	0.00038	0.0059	15.53	A	G	-5	-5	0	D	D	0	GGGGAACGTGTAGA	GGGGAGCGTGTAGA	A	Y	0.119835
M01065	ABZ1	rs144023459	SNV	8:144014806-144014806	+	3.8	-1.5	5.3	0.001	0.018	18	G	A	-7	-7	0	R	R	0	TGCTGACGAAGAAA	TGCTGATGAAGAAA	G	Y	0.104224
M01065	ABZ1	rs11137154	SNV	9:140518168-140518168	+	2.5	-2.7	5.2	0.0022	0.031	14.09	C	T	-6	-6	0	R	R	0	TGCGGCCGGGTGCG	TGCGGCCAGGTGCG	C	Y	0.0192837
M01065	ABZ1	rs12686250	SNV	9:86838475-86838475	+	2.7	-2	4.7	0.002	0.023	11.5	T	G	-8	-8	0	D	D	0	GCAGTATGTGGGAT	GCAGTATGGGGGAT	G	N	0.0996327
M01065	ABZ1	rs77547820	SNV	9:86839347-86839347	+	1.8	-3.5	5.3	0.0032	0.043	13.44	C	T	-6	-6	0	R	R	0	AACTGACGTACAGA	AACTGACATACAGA	C	Y	0.0996327
M01065	ABZ1	rs10868126	SNV	9:86848365-86848365	+	4.7	0.4	4.3	0.00053	0.0069	13.02	C	A	-6	-6	0	R	R	0	TGTAGAGGTGTTAT	TGTAGAGTTGTTAT	A	N	0.112489
M00309	ACAAT	rs360038	SNV	1:33188265-33188265	+	6.2	2.3	3.9	0.00038	0.0056	14.74	G	A	-7	-7	0	D	D	0	GATGGGCGG	GATGGGCAG	A	N	0.140955
M00309	ACAAT	rs114184367	SNV	1:33190621-33190621	+	7.1	4	3.1	0.000098	0.0017	17.35	C	A	-3	-3	0	R	R	0	CATTGGTGT	CATTGTTGT	C	Y	0.073921
M00309	ACAAT	rs7897602	SNV	10:91150689-91150689	+	2.8	-1.4	4.2	0.0044	0.045	10.23	C	T	-3	-3	0	R	R	0	GATACGTGA	GATACATGA	T	N	0.146006
M00309	ACAAT	rs145090455	SNV	11:37991600-37991600	+	7.1	3.6	3.5	0.000098	0.0029	29.59	A	C	-1	-1	0	D	D	0	CATTAGTGG	CCTTAGTGG	A	Y	0.00321396
M00309	ACAAT	rs7307299	SNV	12:112576111-112576111	+	3.8	0.2	3.6	0.0023	0.023	10	G	T	-5	-5	0	D	D	0	CACTTGTGG	CACTTTTGG	T	N	0.0454545
M00309	ACAAT	rs112518947	SNV	12:112767818-112767818	+	1.8	-2.6	4.4	0.0076	0.085	11.18	C	G	-1	-1	0	R	R	0	TATAGGCGT	TATAGGCCT	C	Y	0.0440771
M00309	ACAAT	rs16942050	SNV	12:112860113-112860113	+	4.7	1.3	3.4	0.00092	0.01	10.87	T	C	-2	-2	0	D	D	0	CATAGGTAG	CACAGGTAG	T	Y	0.0431589
M00309	ACAAT	rs7974342	SNV	12:112957127-112957127	+	1.5	-3	4.5	0.0091	0.098	10.77	G	C	-5	-5	0	D	D	0	GGCTCGTGG	GGCTCCTGG	G	Y	0.0440771
M00309	ACAAT	rs57048905	SNV	13:77108439-77108439	+	3.4	-0.9	4.3	0.0034	0.035	10.29	C	G	-1	-1	0	R	R	0	GATTGCCGT	GATTGCCCT	C	Y	0.0858586
M00309	ACAAT	rs78673597	SNV	16:7073486-7073486	+	6.9	3.9	3	0.00014	0.002	14.29	G	A	-5	-5	0	D	D	0	GAATGGTGG	GAATGATGG	A	N	0.0711662
M00309	ACAAT	rs73989924	SNV	17:29262798-29262798	+	6.7	3.6	3.1	0.00024	0.0029	12.08	G	T	-5	-5	0	D	D	0	GTTTGGTGG	GTTTGTTGG	G	Y	0.0532599
M00309	ACAAT	rs8076569	SNV	17:29280037-29280037	+	3.6	-0.5	4.1	0.0029	0.029	10	C	T	-1	-1	0	R	R	0	CATAGGCGA	CATAGGCAA	T	N	0.179063
M00309	ACAAT	rs114204953	SNV	17:31926894-31926894	+	4.3	1	3.3	0.0012	0.013	10.83	T	C	-7	-7	0	R	R	0	GAGTAGTGG	GGGTAGTGG	T	Y	0.0087236
M00309	ACAAT	rs200543720	insertion	17:33801709-33801709	+	4.8	1.5	3.3	0.00088	0.0091	10.34	T		-5	-5	0	D	D	0	GACCGGTGG	GACCGGGGG	-	N	0.0702479
M00309	ACAAT	rs1910212	SNV	17:51558090-51558090	+	5	0.9	4.1	0.00076	0.014	18.42	G	A	-5	-5	0	D	D	0	GAGTCGTGG	GAGTCATGG	G	Y	0.0376492
M00309	ACAAT	rs80089363	SNV	18:67197510-67197510	+	6.7	3.6	3.1	0.00024	0.0029	12.08	G	T	-5	-5	0	D	D	0	GTTTGGTGG	GTTTGTTGG	G	Y	0.0275482
M00309	ACAAT	rs61613532	SNV	3:50560201-50560201	+	5	0.9	4.1	0.00076	0.014	18.42	C	T	0	0	0	R	R	0	CATTGTTCG	CATTGTTCA	T	N	0.198347
M00309	ACAAT	rs17050995	SNV	3:50569775-50569775	+	3.7	-0.1	3.8	0.0025	0.026	10.4	G	A	-7	-7	0	D	D	0	CCTTCGCGG	CCTTCGCAG	A	N	0.167126
M00309	ACAAT	rs12486717	SNV	3:50705872-50705872	+	4.8	1.4	3.4	0.00088	0.0097	11.02	A	G	-1	-1	0	D	D	0	TATTGGTGC	TGTTGGTGC	G	N	0.158861
M00309	ACAAT	rs2035484	SNV	3:50721892-50721892	+	2.1	-2.1	4.2	0.0063	0.066	10.48	C	T	-3	-3	0	R	R	0	CACTCGTGA	CACTCATGA	T	N	0.158861
M00309	ACAAT	rs74654212	SNV	5:67923437-67923437	+	2.3	-2	4.3	0.0056	0.062	11.07	G	A	-4	-4	0	D	D	0	CATCGATGT	CATCAATGT	A	N	0.0642792
M00309	ACAAT	rs4737211	SNV	8:66257852-66257852	+	4.6	0	4.6	0.001	0.025	25	G	C	-5	-5	0	D	D	0	GCTTCGTGG	GCTTCCTGG	G	Y	0.077135
M00309	ACAAT	rs11140468	SNV	9:86862104-86862104	+	4.3	1.1	3.2	0.0012	0.012	10	T	C	-7	-7	0	R	R	0	GATTTGTAG	GGTTTGTAG	C	N	0.10101
M01616	ACE2	rs7550233	SNV	1:240726591-240726591	+	4	1.6	2.4	0.00095	0.041	43.16	G	A	-4	-4	0	D	D	0	ACGCGC	ACGCAC	G	Y	0.0647383
M01616	ACE2	rs16928895	SNV	10:28734655-28734655	+	2.2	-0.2	2.4	0.021	0.21	10	C	T	-1	-1	0	D	D	0	CCGATC	CTGATC	C	Y	0.20202
M01616	ACE2	rs113614841	SNV	12:112592522-112592522	+	4.6	3.2	1.4	0.00028	0.0044	15.71	C	T	-1	-1	0	R	R	0	ACCAGC	ACCAAC	T	N	0.0440771
M01616	ACE2	rs12300417	SNV	12:112606171-112606171	+	2.4	0	2.4	0.016	0.18	11.25	G	A	-4	-4	0	D	D	0	GCTCGC	GCTCAC	G	Y	0.0440771
M01616	ACE2	rs12300417	SNV	12:112606171-112606171	+	3.5	1.3	2.2	0.0026	0.059	22.69	G	A	-4	-4	0	R	R	0	GCGAGC	GTGAGC	G	Y	0.0440771
M01616	ACE2	rs2301712	SNV	12:112641377-112641377	+	3.9	2.3	1.6	0.0014	0.018	12.86	G	T	0	0	0	R	R	0	CCCAGC	CCCAGA	T	N	0.232323
M01616	ACE2	rs141855648	SNV	12:112652088-112652088	+	2.9	0.3	2.6	0.0075	0.14	18.67	G	A	-4	-4	0	R	R	0	ACGTGC	ATGTGC	G	Y	0.00734619
M01616	ACE2	rs7969611	SNV	12:112697386-112697386	+	2.9	0.3	2.6	0.0075	0.14	18.67	C	T	-1	-1	0	D	D	0	ACGATC	ATGATC	C	Y	0.043618
M01616	ACE2	rs11503174	SNV	12:112822667-112822667	+	1.8	-0.8	2.6	0.032	0.33	10.31	C	G	-1	-1	0	D	D	0	TCGAAC	TGGAAC	C	Y	0.0422406
M01616	ACE2	rs11066281	SNV	12:112837146-112837146	+	3.3	1	2.3	0.0033	0.079	23.94	C	T	-1	-1	0	R	R	0	TCCCGC	TCCCAC	T	N	0.0431589
M01616	ACE2	rs11066286	SNV	12:112844857-112844857	+	1.7	-1	2.7	0.035	0.36	10.29	G	A	-4	-4	0	R	R	0	TCGACC	TTGACC	A	N	0.0431589
M01616	ACE2	rs10466926	SNV	12:112847979-112847979	+	2.1	-0.4	2.5	0.024	0.25	10.42	C	T	-1	-1	0	D	D	0	CCGAGT	CTGAGT	C	Y	0.0431589
M01616	ACE2	rs7972574	SNV	12:112856954-112856954	+	1.6	-1.3	2.9	0.041	0.41	10	G	C	-3	-3	0	R	R	0	CGCGCC	CGGGCC	G	Y	0.0624426
M01616	ACE2	rs7972574	SNV	12:112856954-112856954	+	1.9	-1	2.9	0.029	0.36	12.41	G	C	-4	-4	0	D	D	0	CGGCGC	CGGCCC	G	Y	0.0624426
M01616	ACE2	rs7972574	SNV	12:112856954-112856954	+	3.7	1.9	1.8	0.0018	0.029	16.11	G	C	0	0	0	R	R	0	GCCCGC	GCCCGG	G	Y	0.0624426
M01616	ACE2	rs7972574	SNV	12:112856954-112856954	+	3.3	1.7	1.6	0.0033	0.035	10.61	G	C	-2	-2	0	R	R	0	CCGCGC	CCGGGC	G	Y	0.0624426
M01616	ACE2	rs59787000	SNV	12:112868879-112868879	+	1.9	-0.7	2.6	0.029	0.31	10.69	G	A	-4	-4	0	R	R	0	ACGTAC	ATGTAC	G	Y	0.0431589
M01616	ACE2	rs9668774	SNV	12:112910267-112910267	+	2.4	-0.2	2.6	0.016	0.21	13.13	G	A	-3	-3	0	R	R	0	ACCGCC	ACTGCC	G	Y	0.0417815
M01616	ACE2	rs7974468	SNV	12:112927208-112927208	+	2.8	0.8	2	0.0087	0.1	11.49	A	G	-3	-3	0	D	D	0	CCTAGC	CCTGGC	G	N	0.00413223
M01616	ACE2	rs138248105	SNV	12:112950556-112950556	+	2.4	-0.5	2.9	0.016	0.27	16.88	G	C	-4	-4	0	D	D	0	CCTCGC	CCTCCC	C	N	0.00413223
M01616	ACE2	rs138248105	SNV	12:112950556-112950556	+	1.7	-0.9	2.6	0.035	0.35	10	G	C	-4	-4	0	R	R	0	GCGAGG	GGGAGG	C	N	0.00413223
M01616	ACE2	rs138248105	SNV	12:112950556-112950556	+	3	1.2	1.8	0.0063	0.066	10.48	G	C	0	0	0	R	R	0	ACTCGC	ACTCGG	C	N	0.00413223
M01616	ACE2	rs7974342	SNV	12:112957127-112957127	+	4.2	1.4	2.8	0.00047	0.055	117.02	G	C	-4	-4	0	R	R	0	ACGAGC	AGGAGC	G	Y	0.0440771
M01616	ACE2	rs112278256	SNV	12:112972120-112972120	+	3.3	0.8	2.5	0.0033	0.1	30.3	C	T	-2	-2	0	D	D	0	CCCGGC	CCTGGC	C	Y	0.0472911
M01616	ACE2	rs144650110	SNV	12:112982695-112982695	+	4.6	3.1	1.5	0.00028	0.005	17.86	C	G	-1	-1	0	R	R	0	ACCAGC	ACCACC	C	Y	0.0114784
M01616	ACE2	rs28719484	SNV	16:7056818-7056818	+	2.1	-0.7	2.8	0.024	0.31	12.92	G	A	-4	-4	0	D	D	0	GCCCGA	GCCCAA	A	N	0.101469
M01616	ACE2	rs59656305	SNV	16:7060726-7060726	+	3.3	0.8	2.5	0.0033	0.1	30.3	C	A	-2	-2	0	D	D	0	CCCGGC	CCAGGC	C	Y	0.0858586
M01616	ACE2	rs16957259	SNV	17:54539625-54539625	+	1.8	-0.8	2.6	0.032	0.33	10.31	G	A	-4	-4	0	D	D	0	ACACGT	ACACAT	A	N	0.0280073
M01616	ACE2	rs7219938	SNV	17:54548008-54548008	+	2.3	-0.4	2.7	0.018	0.25	13.89	C	T	-1	-1	0	R	R	0	CCCCGT	CCCCAT	C	Y	0.111111
M01616	ACE2	rs9912206	SNV	17:54557230-54557230	+	1.8	-0.8	2.6	0.032	0.33	10.31	C	T	-1	-1	0	R	R	0	ACACGT	ACACAT	T	N	0.0573921
M01616	ACE2	rs6791029	SNV	3:145684438-145684438	+	1.7	-1	2.7	0.035	0.36	10.29	G	A	-4	-4	0	R	R	0	TCGAGT	TTGAGT	A	N	0.0445363
M01616	ACE2	rs13092589	SNV	3:145695488-145695488	+	2.5	0.1	2.4	0.014	0.17	12.14	G	A	-3	-3	0	R	R	0	AGCGGC	AGTGGC	G	Y	0.0803489
M01616	ACE2	rs35091720	SNV	3:145696044-145696044	+	4.2	1.6	2.6	0.00047	0.041	87.23	G	A	-4	-4	0	R	R	0	ACGAGC	ATGAGC	A	N	0.0546373
M01616	ACE2	rs73865173	SNV	3:145701017-145701017	+	2.4	-0.6	3	0.016	0.28	17.5	C	A	-1	-1	0	D	D	0	ACGGGC	AAGGGC	C	Y	0.110652
M01616	ACE2	rs73865173	SNV	3:145701017-145701017	+	2.3	-0.7	3	0.018	0.31	17.22	C	A	-1	-1	0	R	R	0	GCCCGT	GCCCTT	C	Y	0.110652
M01616	ACE2	rs35120114	SNV	3:145701798-145701798	+	4.6	3.2	1.4	0.00028	0.0044	15.71	C	T	-1	-1	0	D	D	0	ACCAGC	ATCAGC	C	Y	0.0922865
M01616	ACE2	rs35909744	SNV	3:145711777-145711777	+	2.8	0.8	2	0.0087	0.1	11.49	A	G	-3	-3	0	D	D	0	CCTAGC	CCTGGC	G	N	0.0087236
M01616	ACE2	rs16857822	SNV	3:145750428-145750428	+	2.3	-0.3	2.6	0.018	0.23	12.78	G	C	-4	-4	0	R	R	0	GCGATC	GGGATC	G	Y	0.0720845
M01616	ACE2	rs34381490	SNV	3:145753199-145753199	+	2.4	-0.2	2.6	0.016	0.21	13.13	G	A	-3	-3	0	R	R	0	ACCGCC	ACTGCC	G	Y	0.0762167
M01616	ACE2	rs61757296	SNV	8:143994638-143994638	+	4.6	3.1	1.5	0.00028	0.005	17.86	G	C	-4	-4	0	D	D	0	ACCAGC	ACCACC	C	N	0.104224
M01616	ACE2	rs56097831	SNV	8:143996005-143996005	+	2.4	0	2.4	0.016	0.18	11.25	C	T	-1	-1	0	R	R	0	CCTCGC	CCTCAC	T	N	0.103765
M01616	ACE2	rs73715284	SNV	8:144007670-144007670	+	2.4	0	2.4	0.016	0.18	11.25	C	T	-1	-1	0	R	R	0	GGCCGC	GGCCAC	C	Y	0.105601
M01616	ACE2	rs79238966	SNV	8:144008926-144008926	+	3.5	1.3	2.2	0.0026	0.059	22.69	C	T	-1	-1	0	D	D	0	GCGAGC	GTGAGC	T	N	0.106061
M01616	ACE2	rs79238966	SNV	8:144008926-144008926	+	2.4	0	2.4	0.016	0.18	11.25	C	T	-1	-1	0	R	R	0	GCTCGC	GCTCAC	T	N	0.106061
M01616	ACE2	rs11137154	SNV	9:140518168-140518168	+	3.3	0.8	2.5	0.0033	0.1	30.3	C	T	-2	-2	0	D	D	0	CCCGGC	CCTGGC	C	Y	0.0192837
M01616	ACE2	rs77864417	SNV	9:86820112-86820112	+	2.1	-0.5	2.6	0.024	0.27	11.25	G	A	-3	-3	0	R	R	0	TACGGC	TATGGC	G	Y	0.100551
M01616	ACE2	rs78478227	SNV	9:86827808-86827808	+	1.9	-0.7	2.6	0.029	0.31	10.69	C	T	-1	-1	0	R	R	0	GCCCGG	GCCCAG	T	N	0.100092
M01616	ACE2	rs76903266	SNV	9:86831248-86831248	+	2.8	0.8	2	0.0087	0.1	11.49	A	G	-3	-3	0	D	D	0	CCTAGC	CCTGGC	G	N	0.100092
M01616	ACE2	rs80163524	deletion	9:86832785-86832786	+	2.6	0.6	2	0.011	0.12	10.91		AA	-4	-2	2	R	D	1	ACGAGA	TCAAGT	AA	N	0.100092
M01616	ACE2	rs11140460	SNV	9:86844583-86844583	+	3.4	0.8	2.6	0.0031	0.1	32.26	G	A	-3	-3	0	R	R	0	GCCGGC	GCTGGC	G	Y	0.103306
M01616	ACE2	rs10868125	SNV	9:86846801-86846801	+	1.7	-1.1	2.8	0.035	0.38	10.86	C	T	-1	-1	0	R	R	0	TCCCGA	TCCCAA	T	N	0.112029
M00171	ADF1	rs7550233	SNV	1:240726591-240726591	+	3.3	-1.3	4.6	0.0012	0.015	12.5	G	A	-2	-2	0	D	D	0	GCGCTGCAGTGTTCTA	GCACTGCAGTGTTCTA	G	Y	0.0647383
M00171	ADF1	rs7969611	SNV	12:112697386-112697386	+	1.2	-3.7	4.9	0.0042	0.044	10.48	C	T	-4	-4	0	R	R	0	GAGCTGTGATCGTACC	GAGCTGTGATCATACC	C	Y	0.043618
M00171	ADF1	rs7972574	SNV	12:112856954-112856954	+	1.4	-3.4	4.8	0.0037	0.039	10.54	G	C	-12	-12	0	R	R	0	CCGCGCCGGGCCCCTC	CCGGGCCGGGCCCCTC	G	Y	0.0624426
M00171	ADF1	rs7972574	SNV	12:112856954-112856954	+	1	-4.1	5.1	0.0046	0.052	11.3	G	C	-5	-5	0	D	D	0	CCGGCGCGGGCCTCGG	CCGGCCCGGGCCTCGG	G	Y	0.0624426
M00171	ADF1	rs7972574	SNV	12:112856954-112856954	+	1.5	-3.6	5.1	0.0035	0.043	12.29	G	C	-2	-2	0	D	D	0	GCGCGGGCCTCGGCCC	GCCCGGGCCTCGGCCC	G	Y	0.0624426
M00171	ADF1	rs141090203	SNV	12:112879872-112879872	+	6.6	2	4.6	0.00011	0.0026	23.64	C	T	-13	-13	0	R	R	0	GCGCGGTGGCTCACGC	GCACGGTGGCTCACGC	C	Y	0.00734619
M00171	ADF1	rs141090203	SNV	12:112879872-112879872	+	5.1	0.5	4.6	0.00034	0.0061	17.94	C	T	-10	-10	0	R	R	0	CAGGCGCGGTGGCTCA	CAGGCACGGTGGCTCA	C	Y	0.00734619
M00171	ADF1	rs7975267	SNV	12:112907376-112907376	+	1.9	-2.7	4.6	0.0028	0.029	10.36	C	T	-10	-10	0	R	R	0	GTGTCGCTGCACTCCA	GTGTCACTGCACTCCA	T	N	0.0417815
M00171	ADF1	rs73427542	SNV	12:112950589-112950589	+	2.2	-2.7	4.9	0.0023	0.029	12.61	C	T	-10	-10	0	R	R	0	CAGACGTGGTGGTTTG	CAGACATGGTGGTTTG	C	Y	0.0426997
M00171	ADF1	rs61435109	SNV	12:112962795-112962795	+	3.4	-1.4	4.8	0.0011	0.016	14.55	C	T	-13	-13	0	R	R	0	TCGGAGTTGTTGCCCA	TCAGAGTTGTTGCCCA	T	N	0.0495868
M00171	ADF1	rs7219938	SNV	17:54548008-54548008	+	2.5	-2.4	4.9	0.0019	0.025	13.16	C	T	-10	-10	0	R	R	0	ACCCCGTCGTGGATCA	ACCCCATCGTGGATCA	C	Y	0.111111
M00171	ADF1	rs13092589	SNV	3:145695488-145695488	+	8.1	3.5	4.6	0.000032	0.001	31.25	G	A	-5	-5	0	D	D	0	TTGCCGCTGTAGAACG	TTGCCACTGTAGAACG	G	Y	0.0803489
M00171	ADF1	rs13092589	SNV	3:145695488-145695488	+	1.9	-2.7	4.6	0.0028	0.029	10.36	G	A	-2	-2	0	D	D	0	CCGCTGTAGAACGATG	CCACTGTAGAACGATG	G	Y	0.0803489
M00171	ADF1	rs13092589	SNV	3:145695488-145695488	+	2.7	-1.9	4.6	0.0017	0.02	11.76	G	A	-8	-8	0	D	D	0	ATGTTGCCGCTGTAGA	ATGTTGCCACTGTAGA	G	Y	0.0803489
M00171	ADF1	rs13092589	SNV	3:145695488-145695488	+	1.6	-3	4.6	0.0033	0.033	10	G	A	-11	-11	0	D	D	0	CTCATGTTGCCGCTGT	CTCATGTTGCCACTGT	G	Y	0.0803489
M00171	ADF1	rs13066987	SNV	3:145697979-145697979	+	1.2	-3.8	5	0.0042	0.046	10.95	G	A	-2	-2	0	D	D	0	ACGAAGCTGATGAAGC	ACAAAGCTGATGAAGC	G	Y	0.0087236
M00171	ADF1	rs11137154	SNV	9:140518168-140518168	+	1.6	-3.1	4.7	0.0033	0.035	10.61	C	T	-4	-4	0	R	R	0	CATTTGCGGCCGGGTG	CATTTGCGGCCAGGTG	C	Y	0.0192837
M00171	ADF1	rs11140438	SNV	9:86816995-86816995	+	2.1	-2.9	5	0.0025	0.032	12.8	C	T	-13	-13	0	R	R	0	GCGATTCTCCTGCCTC	GCAATTCTCCTGCCTC	C	Y	0.100092
M00171	ADF1	rs11140460	SNV	9:86844583-86844583	+	9.6	5.5	4.1	0.0000081	0.00026	32.1	G	A	-14	-14	0	D	D	0	CCGTAGCGGCTGCCGG	CCGTAGCGGCTGCCAG	G	Y	0.103306
M00171	ADF1	rs11140460	SNV	9:86844583-86844583	+	2.6	-2.2	4.8	0.0018	0.023	12.78	G	A	-11	-11	0	D	D	0	TAGCGGCTGCCGGCAT	TAGCGGCTGCCAGCAT	G	Y	0.103306
M00923	ADF1	rs11140460	SNV	9:86844583-86844583	+	7	2.7	4.3	0.000047	0.00086	18.3	G	A	-14	-14	0	D	D	0	CCGTAGCGGCTGCCGGCATTC	CCGTAGCGGCTGCCAGCATTC	G	Y	0.103306
M00923	ADF1	rs7972574	SNV	12:112856954-112856954	+	1.3	-3.4	4.7	0.002	0.02	10	G	C	-5	-5	0	D	D	0	CCGGCGCGGGCCTCGGCCCGG	CCGGCCCGGGCCTCGGCCCGG	G	Y	0.0624426
M00923	ADF1	rs7972574	SNV	12:112856954-112856954	+	1.7	-3	4.7	0.0016	0.017	10.63	G	C	-11	-11	0	D	D	0	AGGGGCCCGGCGCGGGCCTCG	AGGGGCCCGGCCCGGGCCTCG	G	Y	0.0624426
M00923	ADF1	rs7973432	SNV	12:112856983-112856983	+	5.3	1.3	4	0.00016	0.002	12.5	C	A	-10	-10	0	D	D	0	CCGCCGCGTTCGGTTAGCCCC	CCGCCGCGTTAGGTTAGCCCC	C	Y	0.0440771
M00048	ADR1	rs80230275	SNV	1:240723984-240723984	+	3.9	-0.3	4.2	0.0056	0.063	11.25	C	T	-4	-4	0	R	R	0	AGGAGG	AAGAGG	T	N	0.0316804
M01623	ADR1	rs16928895	SNV	10:28734655-28734655	+	2.1	-0.5	2.6	0.024	0.29	12.08	C	T	-3	-3	0	D	D	0	ATCCGA	ATCTGA	C	Y	0.20202
M01623	ADR1	rs12300417	SNV	12:112606171-112606171	+	3.3	0.9	2.4	0.0028	0.097	34.64	G	A	-2	-2	0	R	R	0	ACGCGA	ACGTGA	G	Y	0.0440771
M01623	ADR1	rs12300417	SNV	12:112606171-112606171	+	2.4	0	2.4	0.014	0.2	14.29	G	A	-1	-1	0	R	R	0	TACGCG	TACGTG	G	Y	0.0440771
M00048	ADR1	rs111936155	SNV	12:112625710-112625710	+	2.2	-2.9	5.1	0.012	0.14	11.67	G	A	-4	-4	0	D	D	0	AGGCGT	AGGCAT	A	N	0.0454545
M01623	ADR1	rs111936155	SNV	12:112625710-112625710	+	2.8	0.1	2.7	0.0078	0.19	24.36	G	A	-4	-4	0	R	R	0	ACGCCT	ATGCCT	A	N	0.0454545
M01623	ADR1	rs184799921	SNV	12:112647207-112647207	+	2.8	0.2	2.6	0.0078	0.17	21.79	C	T	-4	-4	0	D	D	0	TCACCG	TCACTG	T	N	0.00642792
M01623	ADR1	rs184799921	SNV	12:112647207-112647207	+	3.6	1.6	2	0.0012	0.045	37.5	C	T	-2	-2	0	D	D	0	ACCGCA	ACTGCA	T	N	0.00642792
M01623	ADR1	rs141855648	SNV	12:112652088-112652088	+	1.8	-0.9	2.7	0.036	0.38	10.56	G	A	-2	-2	0	R	R	0	ACACGT	ACATGT	G	Y	0.00734619
M00048	ADR1	rs7302143	SNV	12:112652891-112652891	+	4.4	0.5	3.9	0.0038	0.039	10.26	G	A	-2	-2	0	D	D	0	GGGGGT	GGAGGT	A	N	0.0459137
M00048	ADR1	rs12309786	SNV	12:112691651-112691651	+	4.8	0.6	4.2	0.0025	0.037	14.8	G	A	-1	-1	0	D	D	0	AGGGGT	AAGGGT	G	Y	0.0445363
M01623	ADR1	rs12309786	SNV	12:112691651-112691651	+	3	1.4	1.6	0.0052	0.054	10.38	G	A	-1	-1	0	R	R	0	ACCCCT	ACCCTT	G	Y	0.0445363
M01623	ADR1	rs11066224	SNV	12:112705862-112705862	+	2.4	-0.1	2.5	0.014	0.22	15.71	G	A	-2	-2	0	R	R	0	CGCCGA	CGCTGA	G	Y	0.0459137
M01623	ADR1	rs11066224	SNV	12:112705862-112705862	+	3.5	1	2.5	0.002	0.087	43.5	G	A	-1	-1	0	R	R	0	TCGCCG	TCGCTG	G	Y	0.0459137
M01845	ADR1	rs11066224	SNV	12:112705862-112705862	+	2.6	-2.1	4.7	0.004	0.048	12	G	A	-3	-3	0	D	D	0	CTCGGCGATC	CTCAGCGATC	G	Y	0.0459137
M01623	ADR1	rs73425426	SNV	12:112764576-112764576	+	1.9	-1	2.9	0.032	0.4	12.5	C	T	-4	-4	0	D	D	0	ACATCG	ACATTG	C	Y	0.0440771
M01845	ADR1	rs73425426	SNV	12:112764576-112764576	+	2	-2.8	4.8	0.006	0.064	10.67	C	T	-6	-6	0	R	R	0	ATCGATGTTT	ATCAATGTTT	C	Y	0.0440771
M00048	ADR1	rs112518947	SNV	12:112767818-112767818	+	2.2	-3.3	5.5	0.012	0.18	15	C	G	-1	-1	0	R	R	0	AGGCGT	AGGCCT	C	Y	0.0440771
M01623	ADR1	rs112518947	SNV	12:112767818-112767818	+	2.8	-0.3	3.1	0.0078	0.25	32.05	C	G	-1	-1	0	D	D	0	ACGCCT	AGGCCT	C	Y	0.0440771
M01845	ADR1	rs112518947	SNV	12:112767818-112767818	+	2.5	-2.7	5.2	0.0044	0.061	13.86	C	G	-3	-3	0	R	R	0	ATAGGCGTGA	ATAGGCCTGA	C	Y	0.0440771
M01623	ADR1	rs7978824	SNV	12:112782858-112782858	+	3	1.1	1.9	0.0052	0.075	14.42	C	G	-1	-1	0	D	D	0	ACACCA	AGACCA	G	N	0.0431589
M01623	ADR1	rs7969909	SNV	12:112810275-112810275	+	2	-0.8	2.8	0.027	0.36	13.33	G	A	-4	-4	0	R	R	0	TCGCTA	TTGCTA	G	Y	0.0431589
M01845	ADR1	rs7969909	SNV	12:112810275-112810275	+	2.6	-2.3	4.9	0.004	0.052	13	G	A	-3	-3	0	D	D	0	AGCGAAGATG	AGCAAAGATG	G	Y	0.0431589
M01623	ADR1	rs11503174	SNV	12:112822667-112822667	+	2.3	-0.6	2.9	0.017	0.32	18.82	C	G	-3	-3	0	D	D	0	TCTCGA	TCTGGA	C	Y	0.0422406
M01845	ADR1	rs11503174	SNV	12:112822667-112822667	+	2.5	-2.5	5	0.0044	0.057	12.95	C	G	-5	-5	0	R	R	0	GTTCGAGACC	GTTCCAGACC	C	Y	0.0422406
M00048	ADR1	rs7971486	SNV	12:112838494-112838494	+	2.9	-2.7	5.6	0.0089	0.13	14.61	G	C	-4	-4	0	D	D	0	TGGCGT	TGGCCT	C	N	0.0426997
M01623	ADR1	rs7971486	SNV	12:112838494-112838494	+	3.7	0.6	3.1	0.00083	0.13	156.63	G	C	-4	-4	0	R	R	0	ACGCCA	AGGCCA	C	N	0.0426997
M00048	ADR1	rs7972574	SNV	12:112856954-112856954	+	2.4	-3	5.4	0.011	0.15	13.64	G	C	-4	-4	0	D	D	0	CGGCGC	CGGCCC	G	Y	0.0624426
M00048	ADR1	rs7972574	SNV	12:112856954-112856954	+	2.7	-2.7	5.4	0.0094	0.13	13.83	G	C	-1	-1	0	D	D	0	CGCGGG	CCCGGG	G	Y	0.0624426
M01623	ADR1	rs7972574	SNV	12:112856954-112856954	+	3.3	0.4	2.9	0.0028	0.15	53.57	G	C	-4	-4	0	R	R	0	GCGCCG	GGGCCG	G	Y	0.0624426
M01623	ADR1	rs7972574	SNV	12:112856954-112856954	+	1.5	-1.4	2.9	0.048	0.49	10.21	G	C	-2	-2	0	R	R	0	CCGCGC	CCGGGC	G	Y	0.0624426
M01623	ADR1	rs7972574	SNV	12:112856954-112856954	+	3.2	0.3	2.9	0.0038	0.16	42.11	G	C	-1	-1	0	R	R	0	CCCGCG	CCCGGG	G	Y	0.0624426
M00048	ADR1	rs10129049	SNV	12:112864102-112864102	+	1.3	-3.7	5	0.021	0.21	10	G	A	-1	-1	0	D	D	0	CGCAGG	CACAGG	G	Y	0.0431589
M01623	ADR1	rs59787000	SNV	12:112868879-112868879	+	2.6	0	2.6	0.0096	0.2	20.83	G	A	-1	-1	0	R	R	0	TCCACG	TCCATG	G	Y	0.0431589
M00048	ADR1	rs141090203	SNV	12:112879872-112879872	+	3.3	-1.6	4.9	0.0077	0.086	11.17	C	T	-4	-4	0	R	R	0	CGCGGT	CACGGT	C	Y	0.00734619
M01623	ADR1	rs141090203	SNV	12:112879872-112879872	+	3.9	1.5	2.4	0.00056	0.048	85.71	C	T	-4	-4	0	D	D	0	ACCGCG	ACCGTG	C	Y	0.00734619
M01623	ADR1	rs141090203	SNV	12:112879872-112879872	+	2	-0.4	2.4	0.027	0.27	10	C	T	-1	-1	0	D	D	0	GCGCCT	GTGCCT	C	Y	0.00734619
M00048	ADR1	rs12304009	SNV	12:112880508-112880508	+	5.4	0.3	5.1	0.001	0.048	48	C	T	-4	-4	0	R	R	0	CGGAGG	CAGAGG	C	Y	0.043618
M00048	ADR1	rs12304009	SNV	12:112880508-112880508	+	1.6	-3.4	5	0.016	0.19	11.88	C	T	-1	-1	0	R	R	0	AGGCGG	AGGCAG	C	Y	0.043618
M01623	ADR1	rs12304009	SNV	12:112880508-112880508	+	2.8	0.3	2.5	0.0078	0.16	20.51	C	T	-4	-4	0	D	D	0	CCTCCG	CCTCTG	C	Y	0.043618
M01623	ADR1	rs12304009	SNV	12:112880508-112880508	+	2	-0.5	2.5	0.027	0.29	10.74	C	T	-1	-1	0	D	D	0	CCGCCT	CTGCCT	C	Y	0.043618
M00048	ADR1	rs9668774	SNV	12:112910267-112910267	+	1.6	-3.4	5	0.016	0.19	11.88	G	A	-4	-4	0	D	D	0	AGGCGG	AGGCAG	G	Y	0.0417815
M01623	ADR1	rs9668774	SNV	12:112910267-112910267	+	2.5	0.5	2	0.013	0.14	10.77	G	A	-3	-3	0	R	R	0	ACCGCC	ACTGCC	G	Y	0.0417815
M01623	ADR1	rs9668774	SNV	12:112910267-112910267	+	2	-0.5	2.5	0.027	0.29	10.74	G	A	-4	-4	0	R	R	0	CCGCCT	CTGCCT	G	Y	0.0417815
M00048	ADR1	rs140395464	SNV	12:112931587-112931587	+	1.9	-3.5	5.4	0.013	0.2	15.38	G	A	-1	-1	0	D	D	0	CGAAGT	CAAAGT	A	N	0.00413223
M01623	ADR1	rs140395464	SNV	12:112931587-112931587	+	2	-0.9	2.9	0.027	0.38	14.07	G	A	-1	-1	0	R	R	0	ACTTCG	ACTTTG	A	N	0.00413223
M01845	ADR1	rs7957501	SNV	12:112935597-112935597	+	3.4	-0.8	4.2	0.0024	0.026	10.83	G	T	-3	-3	0	D	D	0	ATTGTAGACT	ATTTTAGACT	G	Y	0.0417815
M01623	ADR1	rs73427539	SNV	12:112948863-112948863	+	2.2	-0.6	2.8	0.019	0.32	16.84	G	A	-4	-4	0	R	R	0	TCGCCT	TTGCCT	G	Y	0.0417815
M01623	ADR1	rs138248105	SNV	12:112950556-112950556	+	2.7	-0.1	2.8	0.0087	0.22	25.29	G	C	-2	-2	0	R	R	0	TCGCGA	TCGGGA	C	N	0.00413223
M01623	ADR1	rs138248105	SNV	12:112950556-112950556	+	1.9	-1	2.9	0.032	0.4	12.5	G	C	-1	-1	0	R	R	0	CTCGCG	CTCGGG	C	N	0.00413223
M00048	ADR1	rs73427542	SNV	12:112950589-112950589	+	2.6	-2.6	5.2	0.0095	0.13	13.68	C	T	-4	-4	0	R	R	0	CGTGGT	CATGGT	C	Y	0.0426997
M01623	ADR1	rs73427542	SNV	12:112950589-112950589	+	3.2	0.5	2.7	0.0038	0.14	36.84	C	T	-4	-4	0	D	D	0	ACCACG	ACCATG	C	Y	0.0426997
M00048	ADR1	rs7974342	SNV	12:112957127-112957127	+	2.6	-3	5.6	0.0095	0.15	15.79	G	C	-1	-1	0	D	D	0	CGTGGT	CCTGGT	G	Y	0.0440771
M01623	ADR1	rs7974342	SNV	12:112957127-112957127	+	1.9	-1.2	3.1	0.032	0.44	13.75	G	C	-2	-2	0	R	R	0	CCACGA	CCAGGA	G	Y	0.0440771
M01623	ADR1	rs7974342	SNV	12:112957127-112957127	+	3.2	0.1	3.1	0.0038	0.19	50	G	C	-1	-1	0	R	R	0	ACCACG	ACCAGG	G	Y	0.0440771
M00048	ADR1	rs61435109	SNV	12:112962795-112962795	+	6	0.9	5.1	0.00025	0.031	124	C	T	-4	-4	0	R	R	0	CGGAGT	CAGAGT	T	N	0.0495868
M01623	ADR1	rs61435109	SNV	12:112962795-112962795	+	3.6	1	2.6	0.0012	0.087	72.5	C	T	-4	-4	0	D	D	0	ACTCCG	ACTCTG	T	N	0.0495868
M01623	ADR1	rs61435109	SNV	12:112962795-112962795	+	1.9	-0.7	2.6	0.032	0.34	10.62	C	T	-1	-1	0	D	D	0	CCGACA	CTGACA	T	N	0.0495868
M01845	ADR1	rs61435109	SNV	12:112962795-112962795	+	7.7	3.1	4.6	0.000077	0.0029	37.66	C	T	-6	-6	0	R	R	0	GTCGGAGTTG	GTCAGAGTTG	T	N	0.0495868
M00048	ADR1	rs112278256	SNV	12:112972120-112972120	+	2.8	-2.3	5.1	0.0093	0.11	11.83	C	T	-4	-4	0	R	R	0	CGGGCG	CAGGCG	C	Y	0.0472911
M01623	ADR1	rs112278256	SNV	12:112972120-112972120	+	1.9	-0.7	2.6	0.032	0.34	10.62	C	T	-3	-3	0	D	D	0	GCCCGG	GCCTGG	C	Y	0.0472911
M01623	ADR1	rs112278256	SNV	12:112972120-112972120	+	3.2	0.7	2.5	0.0038	0.12	31.58	C	T	-4	-4	0	D	D	0	CGCCCG	CGCCTG	C	Y	0.0472911
M01623	ADR1	rs141873436	SNV	12:112985734-112985734	+	1.7	-1.1	2.8	0.038	0.42	11.05	G	C	-3	-3	0	R	R	0	GTCGCA	GTGGCA	G	Y	0.0114784
M01623	ADR1	rs10774490	SNV	12:119714147-119714147	+	3.4	2.1	1.3	0.002	0.024	12	C	T	-3	-3	0	D	D	0	TCCCCA	TCCTCA	T	N	0.149219
M00048	ADR1	rs17142001	SNV	16:7057728-7057728	+	4.1	0	4.1	0.0047	0.055	11.7	C	G	-1	-1	0	R	R	0	GGGAGT	GGGACT	C	Y	0.0730028
M01845	ADR1	rs17142001	SNV	16:7057728-7057728	+	5.6	1.9	3.7	0.00051	0.0064	12.55	C	G	-3	-3	0	R	R	0	ATGGGAGTTT	ATGGGACTTT	C	Y	0.0730028
M01623	ADR1	rs59656305	SNV	16:7060726-7060726	+	1.9	-0.7	2.6	0.032	0.34	10.62	C	A	-3	-3	0	D	D	0	GCCCGG	GCCAGG	C	Y	0.0858586
M01623	ADR1	rs59656305	SNV	16:7060726-7060726	+	2.1	-0.4	2.5	0.024	0.27	11.25	C	A	-4	-4	0	D	D	0	TGCCCG	TGCCAG	C	Y	0.0858586
M01623	ADR1	rs73536817	SNV	16:7063859-7063859	+	1.7	-1	2.7	0.038	0.4	10.53	G	A	-2	-2	0	R	R	0	ACACGG	ACATGG	A	N	0.0982553
M00048	ADR1	rs58598916	SNV	16:7080275-7080275	+	5.1	0.9	4.2	0.0013	0.031	23.85	G	A	-4	-4	0	D	D	0	TGGAGT	TGGAAT	G	Y	0.087236
M01623	ADR1	rs58598916	SNV	16:7080275-7080275	+	3.2	1.5	1.7	0.0038	0.048	12.63	G	A	-4	-4	0	R	R	0	ACTCCA	ATTCCA	G	Y	0.087236
M01623	ADR1	rs181805720	SNV	17:54426389-54426389	+	3	1.4	1.6	0.0052	0.054	10.38	C	A	-4	-4	0	D	D	0	ACACCA	ACACAA	C	Y	0.00367309
M01845	ADR1	rs75489175	SNV	17:54441957-54441957	+	3.9	-0.1	4	0.0018	0.018	10	T	G	-4	-4	0	R	R	0	AGTGGATTAT	AGTGGCTTAT	T	Y	0.00321396
M00048	ADR1	rs190453098	SNV	17:54469067-54469067	+	2.2	-2.9	5.1	0.012	0.14	11.67	G	A	-4	-4	0	D	D	0	AGGCGT	AGGCAT	G	Y	0.00596878
M01623	ADR1	rs190453098	SNV	17:54469067-54469067	+	2.8	0.1	2.7	0.0078	0.19	24.36	G	A	-4	-4	0	R	R	0	ACGCCT	ATGCCT	G	Y	0.00596878
M00048	ADR1	rs116557515	SNV	17:54509428-54509428	+	1.5	-3.8	5.3	0.018	0.22	12.22	G	A	-2	-2	0	D	D	0	TCGAGG	TCAAGG	A	N	0.0394858
M00048	ADR1	rs116557515	SNV	17:54509428-54509428	+	1.8	-3.6	5.4	0.015	0.21	14	G	A	-1	-1	0	D	D	0	CGAGGG	CAAGGG	A	N	0.0394858
M01623	ADR1	rs116557515	SNV	17:54509428-54509428	+	2.1	-0.7	2.8	0.024	0.34	14.17	G	A	-2	-2	0	R	R	0	CCTCGA	CCTTGA	A	N	0.0394858
M01623	ADR1	rs116557515	SNV	17:54509428-54509428	+	2.3	-0.6	2.9	0.017	0.32	18.82	G	A	-1	-1	0	R	R	0	CCCTCG	CCCTTG	A	N	0.0394858
M00048	ADR1	rs74359130	SNV	17:54523933-54523933	+	1.7	-3.6	5.3	0.016	0.21	13.13	G	A	-2	-2	0	D	D	0	ACGAGT	ACAAGT	G	Y	0.0422406
M01623	ADR1	rs74359130	SNV	17:54523933-54523933	+	2.1	-0.8	2.9	0.024	0.36	15	G	A	-2	-2	0	R	R	0	ACTCGT	ACTTGT	G	Y	0.0422406
M00048	ADR1	rs77486483	SNV	17:54534855-54534855	+	5.4	1.4	4	0.001	0.019	19	G	A	-4	-4	0	D	D	0	TGGGGT	TGGGAT	G	Y	0.00321396
M01623	ADR1	rs77486483	SNV	17:54534855-54534855	+	4	2.5	1.5	0.00053	0.013	24.53	G	A	-4	-4	0	R	R	0	ACCCCA	ATCCCA	G	Y	0.00321396
M00048	ADR1	rs16957259	SNV	17:54539625-54539625	+	2.5	-2.7	5.2	0.0097	0.13	13.4	G	A	-1	-1	0	D	D	0	CGTAGT	CATAGT	A	N	0.0280073
M01623	ADR1	rs16957259	SNV	17:54539625-54539625	+	2.6	-0.1	2.7	0.0096	0.22	22.92	G	A	-1	-1	0	R	R	0	ACTACG	ACTATG	A	N	0.0280073
M01623	ADR1	rs7219938	SNV	17:54548008-54548008	+	2.9	0.2	2.7	0.0063	0.17	26.98	C	T	-4	-4	0	D	D	0	ACGACG	ACGATG	C	Y	0.111111
M00048	ADR1	rs7208177	SNV	17:54561997-54561997	+	1.3	-3.7	5	0.021	0.21	10	G	A	-1	-1	0	D	D	0	CGCAGG	CACAGG	G	Y	0.0945822
[truncated: 88,347 more rows]

## Sheet: RSAT with Jaspar motifs
#ac_motif	motif	var_id	var_class	var_coord	best_w	worst_w	w_diff	best_pval	worst_pval	pval_ratio	best_variant	worst_variant	best_offset	worst_offset	min_offset_diff	best_strand	worst_strand	str_change	best_seq	worst_seq	reference_allele	is_ref_better	minor_allele_freq
[truncated: 37,373 more rows]

[truncated: 1 more sheets: Database Comparison]
