# Supplementary material for: Genetic Predisposition to the Mortality in Septic Shock Patients: From GWAS to the Identification of a Regulatory Variant Modulating the Activity of a CISH Enhancer
Source: Int J Mol Sci. 2021 May 29;22(11):5852. doi: 10.3390/ijms22115852 (PMC8198806; doi:10.3390/ijms22115852)
Supplement: Supplementary file 1 [file ijms-22-05852-s001.zip › ijms-1214840 suppl/Supplementary files/Supplementary Table 9.xlsx]

## Sheet: Feuil1
CHR	POS1	SNP	MAJOR	MINOR	MAF	CMMB	CM	COMPEFFECTS	TRAIT	CISEQTL	TRANSEQTL	GENES	REGGENES	EQTLGENES
1	240723463	rs78448688	A	C	0.0119284	0.512295	276.435505	Putative Transcript Effect	no	no	no	GREM2	-	-
1	240723505	rs74744742	T	A	0.0119284	0.512295	276.435527	Putative Transcript Effect	no	no	no	GREM2	-	-
1	240723984	rs80230275	T	C	0.0119284	0.512295	276.435772	Putative Transcript Effect	no	no	no	GREM2	-	-
1	240726591	rs7550233	G	A	0.0178926	0.540814	276.437145	Putative Transcript Effect	no	no	no	GREM2	-	-
1	240726758	rs7528086	T	A	0.0178926	0.571686	276.437241	Putative Transcript Effect	no	no	no	GREM2	-	-
1	240727983	rs77248968	C	A	0.0119284	0.602476	276.437980	Putative Transcript Effect	no	no	no	GREM2	-	-
1	240737932	rs16840396	C	T	0.0129225	0.848821	276.445340	Putative Transcript Effect	no	no	no	GREM2	-	-
1	33167504	rs77255685	G	A	0.0308151	1.109166	56.635943	Direct Regulatory Effect, Putative Regulatory Effect, Putative Transcript Effect	no	yes	no	SYNC	-	RBBP4, SYNC
1	33172728	rs12030582	C	T	0.0308151	2.326275	56.642960	Direct Regulatory Effect, Variation Proximal to Gene	no	yes	no	SYNC	-	RBBP4, SYNC
1	33176119	rs78991734	C	T	0.0328032	1.535038	56.648165	Direct Regulatory Effect	no	yes	no	-	-	RBBP4, SYNC
1	33178065	rs1482958	C	T	0.0328032	1.535038	56.651152	Direct Regulatory Effect, Putative Regulatory Effect	no	yes	no	-	AK2, YARS, FNDC5, RBBP4, HDAC1, RNF19B, S100PBP, YARS, RP4-811H24.9, AK2, ZBTB8OS	RBBP4, SYNC
1	33185311	rs359949	T	C	0.0357853	0.371053	56.653887	Direct Regulatory Effect, Putative Transcript Effect	no	yes	no	RP11-114B7.6	-	SYNC
1	33186859	rs12032110	G	A	0.0328032	0.371053	56.654462	Direct Regulatory Effect, Putative Transcript Effect	no	yes	no	RP11-114B7.6	-	SYNC
1	33187046	rs359952	T	C	0.0347913	0.422651	56.654541	Direct Regulatory Effect, Putative Transcript Effect	no	yes	no	RP11-114B7.6	-	KIAA1522, SYNC
1	33187258	rs359953	C	T	0.0347913	2.782584	56.655131	Direct Regulatory Effect, Putative Transcript Effect	no	yes	no	RP11-114B7.6	-	SYNC
1	33188265	rs360038	G	A	0.0337972	2.782584	56.657933	Direct Regulatory Effect, Putative Regulatory Effect, Putative Transcript Effect	no	yes	no	RP11-114B7.6	-	SYNC
1	33188794	rs12030796	A	T	0.0328032	2.782584	56.659405	Direct Regulatory Effect, Putative Transcript Effect	no	yes	no	RP11-114B7.6	-	SYNC
1	33188969	rs382454	G	A	0.0337972	2.782584	56.659892	Direct Regulatory Effect, Putative Transcript Effect	no	yes	no	RP11-114B7.6	-	SYNC
1	33188975	rs444823	G	A	0.0337972	2.782584	56.659909	Direct Regulatory Effect, Putative Transcript Effect	no	yes	no	RP11-114B7.6	-	SYNC
1	33189011	rs379994	C	T	0.0337972	2.782584	56.660009	Direct Regulatory Effect, Putative Transcript Effect	no	yes	no	RP11-114B7.6	-	SYNC
1	33189073	rs677417	A	T	0.0298211	2.782584	56.660181	Direct Regulatory Effect, Putative Transcript Effect	no	yes	no	RP11-114B7.6	-	SYNC
1	33189128	rs438083	T	G	0.0337972	2.782584	56.660334	Direct Regulatory Effect, Putative Transcript Effect	no	yes	no	RP11-114B7.6	-	SYNC
1	33189559	rs702839	A	G	0.0337972	2.782584	56.661534	Direct Regulatory Effect, Putative Transcript Effect	no	yes	no	RP11-114B7.6	-	SYNC
1	33189632	rs34843051	C	A	0.0328032	2.782584	56.661737	Direct Regulatory Effect, Putative Transcript Effect	no	yes	no	RP11-114B7.6	-	SYNC
1	33189833	rs785805	A	G	0.0337972	2.782584	56.662296	Direct Regulatory Effect, Putative Regulatory Effect, Putative Transcript Effect	no	yes	no	RP11-114B7.6	-	SYNC
1	33190621	rs114184367	C	A	0.0298211	4.036550	56.665145	Direct Regulatory Effect, Putative Regulatory Effect, Putative Transcript Effect	no	yes	no	RP11-114B7.6	-	SYNC
1	33191341	rs11809265	C	T	0.0298211	4.036550	56.668051	Putative Regulatory Effect, Variation Proximal to Gene	no	no	no	RP11-114B7.6	S100PBP, RBBP4	-
1	33191406	rs76015396	C	T	0.0298211	4.036550	56.668314	Direct Regulatory Effect, Putative Regulatory Effect, Variation Proximal to Gene	no	yes	no	RP11-114B7.6	S100PBP, RBBP4	SYNC
1	33192048	rs12039049	C	T	0.0298211	4.036550	56.670905	Direct Regulatory Effect, Putative Regulatory Effect, Variation Proximal to Gene	no	yes	no	RP11-114B7.6	-	SYNC
1	33192498	rs785699	C	A	0.0298211	4.036550	56.672722	Direct Regulatory Effect, Variation Proximal to Gene	no	yes	no	RP11-114B7.6	-	SYNC
1	33193118	rs672531	C	A	0.028827	4.036550	56.675224	Direct Regulatory Effect, Variation Proximal to Gene	no	yes	no	RP11-114B7.6	-	SYNC
1	33194985	rs72874613	G	A	0.0347913	0.403204	56.681623	Direct Regulatory Effect, Putative Regulatory Effect, Variation Proximal to Gene	no	yes	no	RP11-114B7.6	-	KIAA1522, SYNC
1	33195453	rs111872393	C	T	0.0347913	0.404228	56.681812	Direct Regulatory Effect, Putative Regulatory Effect, Variation Proximal to Gene	no	yes	no	RP11-114B7.6	-	KIAA1522, SYNC
1	33196120	rs59020573	G	A	0.0347913	0.404228	56.682082	Direct Regulatory Effect, Putative Regulatory Effect	no	yes	no	-	-	KIAA1522, SYNC
1	33197353	rs113061988	C	T	0.0347913	0.404228	56.682580	Direct Regulatory Effect, Putative Regulatory Effect	no	yes	no	-	-	KIAA1522, SYNC
1	33197839	rs59818098	G	A	0.0347913	0.404228	56.682777	Direct Regulatory Effect	no	yes	no	-	-	KIAA1522, SYNC
1	33198420	rs12045075	C	T	0.0347913	0.404228	56.683011	Direct Regulatory Effect	no	yes	no	-	-	KIAA1522, SYNC
1	33198630	rs12035432	A	G	0.0347913	0.404228	56.683096	Direct Regulatory Effect	no	yes	no	-	-	KIAA1522, SYNC
1	33198711	rs12035460	A	T	0.0347913	0.404228	56.683129	Direct Regulatory Effect, Trait Association	yes	yes	no	-	-	KIAA1522, SYNC
1	33198782	rs12045867	C	G	0.0347913	0.404228	56.683158	Direct Regulatory Effect	no	yes	no	-	-	KIAA1522, SYNC
1	36874213	rs141301211	G	A	0.0218688	0.677369	61.741135	Putative Regulatory Effect	no	no	no	-	-	-
1	36887813	rs17442970	C	A	0.0218688	0.744895	61.745832	Putative Transcript Effect, Variation Proximal to Gene, Direct Transcript Effect	no	no	no	OSCP1, SNORA63	-	-
1	36916787	rs192293365	T	C	0.0198807	0.000807	61.746025	Variation Proximal to Gene	no	no	no	MRPS15, OSCP1	-	-
1	97726100	rs77285274	T	C	0.0178926	0.674148	127.254126	Putative Transcript Effect, Variation Proximal to Gene	no	no	no	DPYD, DPYD-AS1	-	-
1	97727499	rs148846281	C	T	0.0139165	0.621892	127.255047	Putative Transcript Effect, Variation Proximal to Gene	no	no	no	DPYD, DPYD-AS1	-	-
1	97728595	rs75433128	A	T	0.0149105	0.104892	127.255680	Putative Transcript Effect, Variation Proximal to Gene	no	no	no	DPYD, DPYD-AS1	-	-
1	97729708	rs57803212	G	A	0.0168986	0.104892	127.255797	Putative Transcript Effect, Variation Proximal to Gene	no	no	no	DPYD, DPYD-AS1	-	-
1	97729867	rs1402256	C	T	0.0159046	0.104892	127.255813	Putative Transcript Effect, Variation Proximal to Gene	no	no	no	DPYD, DPYD-AS1	-	-
1	97735117	rs148548179	C	T	0.0129225	0.099179	127.256340	Putative Transcript Effect	no	no	no	DPYD, DPYD-AS1	-	-
1	97735650	rs78907290	T	C	0.0149105	0.099179	127.256393	Putative Transcript Effect	no	no	no	DPYD, DPYD-AS1	-	-
1	97736216	rs59037276	G	A	0.0159046	0.108009	127.256454	Putative Transcript Effect	no	no	no	DPYD, DPYD-AS1	-	-
1	97736657	rs7526691	T	C	0.0159046	0.115837	127.256503	Putative Regulatory Effect, Putative Transcript Effect	no	no	no	DPYD, DPYD-AS1	-	-
1	97737028	rs75268624	C	T	0.0159046	0.125200	127.256549	Putative Transcript Effect	no	no	no	DPYD, DPYD-AS1	-	-
1	97738178	rs75585626	C	A	0.0159046	0.150185	127.256710	Putative Transcript Effect	no	no	no	DPYD, DPYD-AS1	-	-
1	97743864	rs6675639	A	G	0.0159046	0.374333	127.258587	Putative Regulatory Effect, Putative Transcript Effect	no	no	no	DPYD, DPYD-AS1	-	-
1	97747564	rs148703110	C	A	0.0139165	0.199602	127.259801	Putative Transcript Effect, Variation Proximal to Gene	no	no	no	DPYD, DPYD-AS1	-	-
1	97748359	rs114849039	G	A	0.0139165	0.093528	127.259884	Putative Transcript Effect, Variation Proximal to Gene	no	no	no	DPYD, DPYD-AS1	-	-
1	97748929	rs6692946	A	G	0.0159046	0.093528	127.259937	Putative Transcript Effect, Variation Proximal to Gene	no	no	no	DPYD, DPYD-AS1	-	-
1	97749690	rs79652940	T	C	0.0159046	0.080008	127.260000	Putative Transcript Effect, Variation Proximal to Gene	no	no	no	DPYD, DPYD-AS1	-	-
1	97750728	rs74655673	T	C	0.0159046	0.072688	127.260079	Putative Transcript Effect, Variation Proximal to Gene	no	no	no	DPYD, DPYD-AS1	-	-
1	97750955	rs78815677	T	A	0.0159046	0.072688	127.260096	Putative Transcript Effect	no	no	no	DPYD, DPYD-AS1	-	-
1	97750973	rs79204295	C	T	0.0159046	0.072688	127.260097	Putative Transcript Effect	no	no	no	DPYD, DPYD-AS1	-	-
1	97752476	rs145261174	C	T	0.0159046	0.072678	127.260207	Putative Transcript Effect	no	no	no	DPYD, DPYD-AS1	-	-
1	97754565	rs140739726	C	T	0.0159046	0.072678	127.260358	Putative Transcript Effect	no	no	no	DPYD, DPYD-AS1	-	-
2	134020386	rs34737153	G	A	0.0188867	0.113888	156.222166	Putative Transcript Effect, Variation Proximal to Gene	no	no	no	AC010890.1, NCKAP5	-	-
2	134022517	rs62179966	G	T	0.0198807	0.113888	156.222408	Putative Transcript Effect, Variation Proximal to Gene	no	no	no	AC010890.1, NCKAP5	-	-
2	22623946	rs62124869	T	C	0.0616302	0.154763	43.196117	Putative Transcript Effect	no	no	no	AC068490.2, AC096570.2	-	-
2	22641420	rs145344770	G	A	0.055666	0.006215	43.199814	Putative Transcript Effect	no	no	no	AC068490.2, AC096570.2	-	-
2	22646326	rs78711918	C	G	0.05666	0.448716	43.200503	Putative Transcript Effect	no	no	no	AC068490.2, AC096570.2	-	-
2	22651459	rs73919398	T	C	0.05666	0.010668	43.201346	Putative Transcript Effect	no	no	no	AC068490.2, AC096570.2	-	-
2	22657114	rs77282361	G	A	0.055666	0.005459	43.205304	Putative Transcript Effect	no	no	no	AC068490.2, AC096570.2	-	-
2	22678281	rs80345046	C	T	0.055666	0.206466	43.205857	Putative Transcript Effect	no	no	no	AC068490.2, AC096570.2	-	-
2	22679224	rs77122197	G	C	0.05666	0.097313	43.205969	Putative Transcript Effect	no	no	no	AC068490.2, AC096570.2	-	-
2	22688937	rs114176253	T	C	0.055666	0.025185	43.207996	Putative Transcript Effect	no	no	no	AC068490.2, AC096570.2	-	-
2	22699863	rs115790788	A	C	0.05666	0.064995	43.209096	Putative Transcript Effect	no	no	no	AC068490.2, AC096570.2	-	-
2	22717090	rs1509380	G	A	0.0506958	0.057433	43.211482	Putative Transcript Effect	no	no	no	AC068490.2	-	-
2	22718206	rs76884848	C	T	0.055666	0.038382	43.211526	Putative Transcript Effect	no	no	no	AC068490.2	-	-
2	22745267	rs116158123	C	T	0.054672	0.233076	43.219042	Putative Transcript Effect	no	no	no	AC068490.2	-	-
2	22747258	rs147937779	A	T	0.0536779	0.233076	43.219506	Putative Transcript Effect	no	no	no	AC068490.2	-	-
3	145665563	rs13092957	G	A	0.0198807	0.961723	159.047721	Trait Association, Putative Transcript Effect	yes	no	no	RP11-88H10.2	-	-
3	145674626	rs71300358	T	C	0.0198807	3.150373	159.058431	Putative Transcript Effect, Variation Proximal to Gene	no	no	no	RP11-88H10.3, RP11-88H10.2	-	-
3	145674886	rs71300359	A	T	0.0198807	3.150373	159.059250	Putative Transcript Effect, Variation Proximal to Gene	no	no	no	RP11-88H10.3, RP11-88H10.2	-	-
3	145676773	rs35905574	T	G	0.0198807	3.577727	159.065377	Putative Transcript Effect, Variation Proximal to Gene	no	no	no	RP11-88H10.3, RP11-88H10.2	-	-
3	145677156	rs34417691	C	T	0.0218688	3.577727	159.066747	Putative Regulatory Effect, Putative Transcript Effect, Variation Proximal to Gene	no	no	no	RP11-88H10.3, RP11-88H10.2	-	-
3	145677503	rs113636321	A	C	0.0198807	3.721357	159.067994	Putative Regulatory Effect, Putative Transcript Effect, Variation Proximal to Gene	no	no	no	RP11-88H10.2, RP11-88H10.3	-	-
3	145677515	rs113382150	G	A	0.0198807	3.721357	159.068039	Putative Regulatory Effect, Putative Transcript Effect, Variation Proximal to Gene	no	no	no	RP11-88H10.3, RP11-88H10.2	-	-
3	145684438	rs6791029	A	G	0.0198807	0.191808	159.087159	Variation Proximal to Gene	no	no	no	RP11-88H10.3	-	-
3	145685067	rs16857698	A	G	0.0198807	0.201941	159.087283	Variation Proximal to Gene	no	no	no	RP11-88H10.3	-	-
3	145686379	rs35169978	T	C	0.0159046	0.212734	159.087561	Putative Regulatory Effect, Variation Proximal to Gene	no	no	no	RP11-88H10.3	-	-
3	145687462	rs112820080	C	T	0.0159046	0.217505	159.087792	Unknown Effect	no	no	no	-	-	-
3	145688116	rs13081077	A	G	0.0159046	0.243778	159.087942	Unknown Effect	no	no	no	-	-	-
3	145688509	rs13081962	C	G	0.0159046	0.300630	159.088060	Unknown Effect	no	no	no	-	-	-
3	145690307	rs13094028	G	C	0.0159046	0.443074	159.088776	Unknown Effect	no	no	no	-	-	-
3	145693116	rs34280482	C	T	0.0159046	0.518065	159.090714	Unknown Effect	no	no	no	-	-	-
3	145694989	rs13071143	T	C	0.0168986	0.518065	159.091684	Putative Regulatory Effect	no	no	no	-	PLOD2	-
3	145695488	rs13092589	G	A	0.0168986	0.053864	159.091784	Trait Association	yes	no	no	-	-	-
3	145695886	rs13097155	A	T	0.0159046	0.053245	159.091805	Unknown Effect	no	no	no	-	-	-
3	145696044	rs35091720	A	G	0.0159046	0.053245	159.091814	Unknown Effect	no	no	no	-	-	-
3	145697979	rs13066987	G	A	0.0159046	0.053941	159.091918	Unknown Effect	no	no	no	-	-	-
3	145699061	rs16857722	G	T	0.0188867	0.182848	159.092422	Unknown Effect	no	no	no	-	-	-
3	145699098	rs34121067	T	G	0.0188867	0.185413	159.092429	Unknown Effect	no	no	no	-	-	-
3	145699103	rs35337132	A	G	0.0188867	0.185413	159.092430	Unknown Effect	no	no	no	-	-	-
3	145699550	rs71300362	A	C	0.0188867	0.051014	159.092463	Unknown Effect	no	no	no	-	-	-
3	145699662	rs68118338	T	C	0.0188867	0.051014	159.092469	Unknown Effect	no	no	no	-	-	-
3	145699825	rs61681239	G	A	0.0188867	0.051014	159.092478	Unknown Effect	no	no	no	-	-	-
3	145700381	rs13079829	G	A	0.0188867	0.051014	159.092506	Trait Association	yes	no	no	-	-	-
3	145700417	rs35968429	T	C	0.0188867	0.050446	159.092508	Unknown Effect	no	no	no	-	-	-
3	145700424	rs35169775	C	G	0.0188867	0.050446	159.092508	Unknown Effect	no	no	no	-	-	-
3	145700726	rs66549858	G	A	0.0188867	0.050446	159.092523	Unknown Effect	no	no	no	-	-	-
3	145700743	rs71300363	C	A	0.0188867	0.050446	159.092524	Unknown Effect	no	no	no	-	-	-
3	145700842	rs35915776	C	T	0.0188867	0.050446	159.092529	Unknown Effect	no	no	no	-	-	-
3	145700901	rs34874141	T	C	0.0188867	0.050446	159.092532	Unknown Effect	no	no	no	-	-	-
3	145700914	rs35576849	A	C	0.0188867	0.050446	159.092533	Unknown Effect	no	no	no	-	-	-
3	145700916	rs34640415	G	A	0.0188867	0.050446	159.092533	Unknown Effect	no	no	no	-	-	-
3	145701073	rs5029229	G	C	0.0188867	0.050446	159.092541	Unknown Effect	no	no	no	-	-	-
3	145701129	rs5029230	G	A	0.0188867	0.049615	159.092544	Unknown Effect	no	no	no	-	-	-
3	145701146	rs5029231	C	T	0.0198807	0.049094	159.092544	Unknown Effect	no	no	no	-	-	-
3	145701366	rs13085440	C	T	0.0178926	0.048212	159.092555	Unknown Effect	no	no	no	-	-	-
3	145701798	rs35120114	C	T	0.0168986	0.048692	159.092576	Unknown Effect	no	no	no	-	-	-
3	145702138	rs73011377	G	A	0.0178926	0.048692	159.092593	Unknown Effect	no	no	no	-	-	-
3	145702152	rs35143778	T	C	0.0178926	0.048692	159.092593	Unknown Effect	no	no	no	-	-	-
3	145702321	rs13091317	A	T	0.0178926	0.048692	159.092602	Unknown Effect	no	no	no	-	-	-
3	145702587	rs13092007	C	T	0.0178926	0.051029	159.092615	Trait Association	yes	no	no	-	-	-
3	145702916	rs34494832	C	T	0.0178926	0.054354	159.092633	Unknown Effect	no	no	no	-	-	-
3	145702967	rs67658114	A	G	0.0188867	0.054354	159.092636	Unknown Effect	no	no	no	-	-	-
3	145703164	rs34366057	A	G	0.0159046	0.054354	159.092646	Putative Regulatory Effect	no	no	no	-	PLOD2	-
3	145703258	rs34072376	A	G	0.0178926	0.054354	159.092652	Unknown Effect	no	no	no	-	-	-
3	145703269	rs34919366	C	T	0.0178926	0.054354	159.092652	Unknown Effect	no	no	no	-	-	-
3	145703675	rs35474382	G	A	0.0178926	0.054354	159.092674	Unknown Effect	no	no	no	-	-	-
3	145703727	rs34803372	A	T	0.0178926	0.054354	159.092677	Unknown Effect	no	no	no	-	-	-
3	145703740	rs34219737	C	T	0.0178926	0.054354	159.092678	Unknown Effect	no	no	no	-	-	-
3	145703800	rs73013146	G	C	0.0178926	0.054354	159.092681	Unknown Effect	no	no	no	-	-	-
3	145703889	rs77578861	G	A	0.0178926	0.054354	159.092686	Unknown Effect	no	no	no	-	-	-
3	145704016	rs71300364	T	A	0.0178926	0.054354	159.092693	Unknown Effect	no	no	no	-	-	-
3	145704237	rs138955708	A	G	0.0178926	0.054354	159.092705	Unknown Effect	no	no	no	-	-	-
3	145704244	rs149424499	T	C	0.0178926	0.054354	159.092705	Unknown Effect	no	no	no	-	-	-
3	145704530	rs111804544	C	T	0.0178926	0.054354	159.092721	Unknown Effect	no	no	no	-	-	-
3	145704839	rs34022468	G	A	0.0178926	0.054354	159.092738	Unknown Effect	no	no	no	-	-	-
3	145705522	rs13090856	C	A	0.0178926	0.054354	159.092775	Unknown Effect	no	no	no	-	-	-
3	145705940	rs13075641	T	C	0.0178926	0.062529	159.092801	Unknown Effect	no	no	no	-	-	-
3	145705964	rs13096360	G	A	0.0178926	0.062529	159.092802	Unknown Effect	no	no	no	-	-	-
3	145706107	rs35582642	G	A	0.0178926	0.131849	159.092817	Unknown Effect	no	no	no	-	-	-
3	145706110	rs34570330	C	T	0.0178926	0.131849	159.092817	Unknown Effect	no	no	no	-	-	-
3	145706306	rs34694626	C	T	0.0178926	0.131849	159.092843	Unknown Effect	no	no	no	-	-	-
3	145706506	rs4287892	G	A	0.0178926	0.131849	159.092870	Unknown Effect	no	no	no	-	-	-
3	145706537	rs4618190	A	G	0.0178926	0.131849	159.092874	Unknown Effect	no	no	no	-	-	-
3	145706739	rs4597677	T	C	0.0178926	0.131849	159.092900	Unknown Effect	no	no	no	-	-	-
3	145706782	rs4527345	C	T	0.0178926	0.229060	159.092910	Unknown Effect	no	no	no	-	-	-
3	145706920	rs35530030	T	C	0.0178926	0.229110	159.092942	Unknown Effect	no	no	no	-	-	-
3	145707078	rs34976459	A	G	0.0178926	0.229110	159.092978	Unknown Effect	no	no	no	-	-	-
3	145707381	rs6767865	A	T	0.0178926	0.229110	159.093047	Trait Association	yes	no	no	-	-	-
3	145707552	rs6795160	G	T	0.0178926	0.459601	159.093126	Unknown Effect	no	no	no	-	-	-
3	145707556	rs34602328	A	C	0.0159046	0.467255	159.093128	Unknown Effect	no	no	no	-	-	-
3	145708104	rs6808073	T	C	0.0178926	0.467255	159.093384	Unknown Effect	no	no	no	-	-	-
3	145708293	rs6771128	A	C	0.0178926	1.810957	159.093599	Unknown Effect	no	no	no	-	-	-
3	145709245	rs6799114	C	T	0.0178926	0.725917	159.095095	Unknown Effect	no	no	no	-	-	-
3	145709314	rs6763296	T	C	0.0178926	0.702966	159.095145	Unknown Effect	no	no	no	-	-	-
3	145710435	rs34150945	T	C	0.0168986	0.344301	159.095574	Unknown Effect	no	no	no	-	-	-
3	145710621	rs34397234	G	A	0.0178926	0.344301	159.095638	Unknown Effect	no	no	no	-	-	-
3	145711072	rs6787537	C	T	0.0168986	0.344301	159.095793	Putative Regulatory Effect	no	no	no	-	PLSCR4	-
3	145711777	rs35909744	G	A	0.0159046	0.349697	159.096040	Unknown Effect	no	no	no	-	-	-
3	145716434	rs71300367	C	T	0.0149105	0.178468	159.097668	Unknown Effect	no	no	no	-	-	-
3	145717136	rs34995913	A	C	0.0159046	0.025935	159.097734	Unknown Effect	no	no	no	-	-	-
3	145717810	rs76351021	G	A	0.0159046	0.013127	159.097750	Unknown Effect	no	no	no	-	-	-
3	145719171	rs113335080	C	T	0.0159046	0.013127	159.097768	Unknown Effect	no	no	no	-	-	-
3	145723093	rs56709777	G	A	0.0159046	0.308905	159.098062	Unknown Effect	no	no	no	-	-	-
3	145723875	rs113339434	A	G	0.0159046	0.308905	159.098304	Unknown Effect	no	no	no	-	-	-
3	145723949	rs71300368	A	T	0.0168986	0.308905	159.098327	Unknown Effect	no	no	no	-	-	-
3	145726543	rs13068542	G	T	0.0159046	0.308905	159.099128	Unknown Effect	no	no	no	-	-	-
3	145726723	rs34198349	A	G	0.0159046	0.308905	159.099184	Unknown Effect	no	no	no	-	-	-
3	145728009	rs111636298	C	T	0.0159046	0.308905	159.099581	Unknown Effect	no	no	no	-	-	-
3	145731891	rs35184743	C	T	0.0159046	3.744475	159.102138	Unknown Effect	no	no	no	-	-	-
3	145732177	rs34813802	A	G	0.0159046	3.744475	159.103209	Unknown Effect	no	no	no	-	-	-
3	145733033	rs34937793	C	T	0.0159046	0.445072	159.105221	Unknown Effect	no	no	no	-	-	-
3	145734139	rs13072923	A	G	0.0159046	0.443387	159.105711	Unknown Effect	no	no	no	-	-	-
3	145741031	rs28539192	G	A	0.0159046	0.019114	159.107193	Unknown Effect	no	no	no	-	-	-
3	145741271	rs71217183	C	T	0.0159046	0.019124	159.107198	Unknown Effect	no	no	no	-	-	-
3	145745413	rs34671779	T	C	0.0159046	0.507899	159.111100	Unknown Effect	no	no	no	-	-	-
3	145745813	rs13076961	C	T	0.0159046	1.579759	159.111478	Trait Association	yes	no	no	-	-	-
3	145746284	rs13082327	G	T	0.0159046	0.008765	159.111527	Unknown Effect	no	no	no	-	-	-
3	145746587	rs36086926	C	G	0.0159046	0.008765	159.111529	Unknown Effect	no	no	no	-	-	-
3	145746700	rs13082747	C	T	0.0159046	0.008765	159.111530	Unknown Effect	no	no	no	-	-	-
3	145746991	rs114658477	A	G	0.0159046	0.008765	159.111533	Unknown Effect	no	no	no	-	-	-
3	145747437	rs34634123	T	C	0.0159046	0.008765	159.111537	Unknown Effect	no	no	no	-	-	-
3	145747509	rs34760415	G	A	0.0159046	0.008765	159.111537	Unknown Effect	no	no	no	-	-	-
3	145747956	rs6786902	A	G	0.0159046	0.008766	159.111541	Unknown Effect	no	no	no	-	-	-
3	145748154	rs6775674	T	G	0.0159046	0.008766	159.111543	Unknown Effect	no	no	no	-	-	-
3	145748240	rs6762941	C	T	0.0159046	0.008766	159.111544	Unknown Effect	no	no	no	-	-	-
3	145748525	rs57940019	C	T	0.0159046	0.008766	159.111546	Unknown Effect	no	no	no	-	-	-
3	145748595	rs58417751	C	T	0.0159046	0.008766	159.111547	Unknown Effect	no	no	no	-	-	-
3	145748920	rs35166437	C	T	0.0159046	0.008766	159.111550	Unknown Effect	no	no	no	-	-	-
3	145748992	rs35248983	G	C	0.0159046	0.008766	159.111550	Unknown Effect	no	no	no	-	-	-
3	145749107	rs35241294	C	T	0.0159046	0.008766	159.111551	Unknown Effect	no	no	no	-	-	-
3	145749244	rs34616200	G	C	0.0159046	0.008766	159.111553	Unknown Effect	no	no	no	-	-	-
3	145749337	rs35152416	T	C	0.0159046	0.008766	159.111553	Unknown Effect	no	no	no	-	-	-
3	145749763	rs7616189	C	T	0.0159046	0.008766	159.111557	Unknown Effect	no	no	no	-	-	-
3	145749910	rs7616357	C	T	0.0159046	0.008766	159.111558	Unknown Effect	no	no	no	-	-	-
3	145749919	rs7628061	T	C	0.0159046	0.008767	159.111559	Unknown Effect	no	no	no	-	-	-
3	145750089	rs16857818	T	G	0.0159046	0.008764	159.111560	Unknown Effect	no	no	no	-	-	-
3	145750239	rs35281406	C	T	0.0159046	0.008770	159.111561	Unknown Effect	no	no	no	-	-	-
3	145750428	rs16857822	G	C	0.0159046	0.008770	159.111563	Unknown Effect	no	no	no	-	-	-
3	145750839	rs16857830	C	G	0.0159046	0.008760	159.111567	Unknown Effect	no	no	no	-	-	-
3	145750864	rs16857833	G	A	0.0168986	0.008783	159.111567	Unknown Effect	no	no	no	-	-	-
3	145750940	rs71300369	A	C	0.0159046	0.008796	159.111567	Unknown Effect	no	no	no	-	-	-
3	145751022	rs73015053	C	T	0.0159046	0.010967	159.111568	Unknown Effect	no	no	no	-	-	-
3	145751578	rs73865194	G	A	0.0159046	0.010967	159.111574	Unknown Effect	no	no	no	-	-	-
3	145751947	rs35932228	T	C	0.0159046	0.041605	159.111582	Unknown Effect	no	no	no	-	-	-
3	145752413	rs73017010	A	T	0.0159046	0.481726	159.111663	Unknown Effect	no	no	no	-	-	-
3	145752473	rs16857836	G	T	0.0159046	0.481726	159.111692	Unknown Effect	no	no	no	-	-	-
3	145753199	rs34381490	G	A	0.0159046	0.482208	159.112042	Unknown Effect	no	no	no	-	-	-
3	145755990	rs13067009	A	G	0.0159046	0.486180	159.113389	Unknown Effect	no	no	no	-	-	-
3	145759412	rs34786298	C	T	0.0159046	0.534886	159.123675	Unknown Effect	no	no	no	-	-	-
3	145701017	rs73865173	C	A	0.0178926	0.050446	159.092538	Unknown Effect	no	no	no	-	-	-
3	145701018	rs5029228	G	A	0.0188867	0.050446	159.092538	Unknown Effect	no	no	no	-	-	-
3	145701248	rs5029232	T	C	0.0188867	0.048527	159.092549	Unknown Effect	no	no	no	-	-	-
3	187756856	rs9856368	G	T	0.0785288	7.010623	206.911361	Unknown Effect	no	no	no	-	-	-
3	187756878	rs12638462	T	G	0.0775348	3.433646	206.911436	Unknown Effect	no	no	no	-	-	-
3	187757164	rs7610290	A	G	0.0785288	3.399411	206.912412	Unknown Effect	no	no	no	-	-	-
3	187759204	rs73887335	G	A	0.0765408	0.159462	206.914965	Unknown Effect	no	no	no	-	-	-
3	50531386	rs146477906	T	C	0.00497018	0.179391	69.089389	Putative Regulatory Effect, Putative Transcript Effect	no	no	no	CACNA2D2	MAPKAPK3, RASSF1, U73166.2, SLC38A3, IFRD2, NAT6, HYAL3, GNAI2	-
3	50540058	rs150382377	G	A	0.00497018	0.355615	69.092253	Putative Regulatory Effect, Putative Transcript Effect	no	no	no	CACNA2D2	-	-
3	50542624	rs148357527	C	T	0.00497018	0.355615	69.093166	Variation Proximal to Gene	no	no	no	CACNA2D2	-	-
3	50543391	rs141559521	G	A	0.00497018	0.322642	69.093416	Variation Proximal to Gene	no	no	no	CACNA2D2	-	-
3	50548034	rs140168082	C	A	0.00497018	0.322642	69.094914	Unknown Effect	no	no	no	-	-	-
3	50566274	rs147886226	A	G	0.00497018	0.056849	69.096185	Unknown Effect	no	no	no	-	-	-
3	50572075	rs149997315	C	G	0.00497018	0.198810	69.096894	Unknown Effect	no	no	no	-	-	-
3	50580670	rs143206595	G	C	0.00497018	0.455686	69.098574	Putative Regulatory Effect	no	no	no	-	-	-
3	50588883	rs142032081	T	A	0.00497018	0.144552	69.101081	Putative Regulatory Effect	no	no	no	-	HEMK1	-
3	50594370	rs145308061	C	G	0.00497018	0.199234	69.101769	Variation Proximal to Gene	no	no	no	C3orf18	-	-
3	50604081	rs181479876	G	A	0.00497018	0.007309	69.102023	Putative Transcript Effect, Variation Proximal to Gene	no	no	no	HEMK1, C3orf18	-	-
3	50605940	rs150187075	C	T	0.00497018	0.007309	69.102037	Putative Transcript Effect, Variation Proximal to Gene	no	no	no	HEMK1, C3orf18	-	-
3	50609111	rs139891423	G	A	0.00497018	0.007290	69.102060	Putative Regulatory Effect, Putative Transcript Effect, Variation Proximal to Gene	no	no	no	HEMK1, C3orf18	DOCK3, MAPKAPK3, CYB561D2, CYB561D2, ZMYND10, C3orf18	-
3	50615378	rs147265662	G	A	0.00497018	0.007071	69.102105	Putative Regulatory Effect, Putative Transcript Effect, Variation Proximal to Gene	no	no	no	HEMK1	HEMK1	-
3	50624321	rs72940708	G	A	0.00497018	0.046976	69.102384	Putative Regulatory Effect, Putative Transcript Effect, Variation Proximal to Gene	no	no	no	HEMK1	-	-
3	50636106	rs143989994	C	T	0.00497018	0.003355	69.102562	Putative Regulatory Effect, Variation Proximal to Gene	no	no	no	RP11-804H8.7, HEMK1	-	-
3	50638812	rs143356980	C	T	0.00497018	0.014257	69.103448	Putative Regulatory Effect, Variation Proximal to Gene	no	no	no	RP11-804H8.7	-	-
3	50640182	rs139257974	C	T	0.00497018	0.014257	69.103467	Putative Regulatory Effect, Variation Proximal to Gene	no	no	no	RP11-804H8.7, CISH	NAT6, MAPKAPK3, HYAL3	-
3	50647343	rs1872184	C	T	0.00695825	0.000352	69.105306	Putative Regulatory Effect, Putative Transcript Effect, Variation Proximal to Gene	no	no	no	MAPKAPK3, CISH	-	-
3	50647888	rs2239751	T	G	0.00596421	0.000352	69.105307	Direct Regulatory Effect, Putative Regulatory Effect, Putative Transcript Effect, Variation Proximal to Gene	no	yes	no	MAPKAPK3, CISH	-	HEMK1
3	50651395	rs743753	C	T	0.00596421	0.000341	69.105308	Direct Regulatory Effect, Putative Regulatory Effect, Putative Transcript Effect, Variation Proximal to Gene	no	yes	no	MAPKAPK3, CISH	-	HEMK1
3	50653496	rs150555129	T	A	0.00497018	0.000341	69.105309	Putative Regulatory Effect, Putative Transcript Effect, Variation Proximal to Gene	no	no	no	MAPKAPK3, CISH	-	-
3	50659253	rs149156272	T	C	0.00497018	0.000341	69.105311	Putative Transcript Effect	no	no	no	MAPKAPK3	-	-
3	50668532	rs616689	C	T	0.00795229	0.000341	69.105314	Direct Regulatory Effect, Putative Regulatory Effect, Putative Transcript Effect	no	yes	no	MAPKAPK3	-	HEMK1, MAPKAPK3
3	50671876	rs150050029	G	C	0.00497018	0.000341	69.105315	Putative Transcript Effect	no	no	no	MAPKAPK3	-	-
3	50678659	rs808148	C	T	0.00795229	0.000341	69.105317	Putative Transcript Effect, Variation Proximal to Gene	no	no	no	MAPKAPK3	-	-
3	50680114	rs6783922	G	A	0.00795229	0.000341	69.105318	Putative Transcript Effect, Variation Proximal to Gene	no	no	no	MAPKAPK3	-	-
3	50680130	rs6771348	G	C	0.00795229	0.000341	69.105318	Putative Transcript Effect, Variation Proximal to Gene	no	no	no	MAPKAPK3	-	-
3	50680490	rs4476497	C	G	0.00795229	0.000341	69.105318	Putative Transcript Effect, Variation Proximal to Gene	no	no	no	MAPKAPK3	-	-
3	50681336	rs745356	A	G	0.00795229	0.000341	69.105318	Putative Transcript Effect, Variation Proximal to Gene	no	no	no	MAPKAPK3	-	-
3	50683809	rs876105	C	T	0.00795229	0.000341	69.105319	Putative Transcript Effect	no	no	no	MAPKAPK3	-	-
3	50683977	rs876104	G	A	0.00795229	0.000341	69.105319	Direct Regulatory Effect, Putative Transcript Effect	no	yes	no	MAPKAPK3	-	HEMK1, MAPKAPK3
3	50684011	rs876103	A	G	0.00795229	0.000341	69.105319	Putative Transcript Effect	no	no	no	MAPKAPK3	-	-
3	50684999	rs60877431	G	A	0.00695825	0.000341	69.105319	Putative Transcript Effect, Variation Proximal to Gene	no	no	no	MAPKAPK3	-	-
3	50685642	rs9879397	G	A	0.00795229	0.000341	69.105320	Direct Regulatory Effect, Putative Transcript Effect, Variation Proximal to Gene	no	yes	no	MAPKAPK3	-	HEMK1, MAPKAPK3
3	50686517	rs2170840	A	C	0.00795229	0.000341	69.105320	Direct Regulatory Effect, Putative Transcript Effect, Variation Proximal to Gene	no	yes	no	MAPKAPK3	-	HEMK1, MAPKAPK3
3	50687825	rs6446208	C	T	0.00795229	0.000341	69.105320	Variation Proximal to Gene	no	no	no	MAPKAPK3	-	-
3	50687862	rs12491440	T	C	0.00596421	0.000341	69.105320	Variation Proximal to Gene	no	no	no	MAPKAPK3	-	-
3	50689039	rs12489607	G	T	0.00596421	0.000341	69.105321	Direct Regulatory Effect, Putative Regulatory Effect, Variation Proximal to Gene	no	yes	no	MAPKAPK3	ZMYND10	HEMK1
3	50690570	rs4688705	A	G	0.00795229	0.000341	69.105321	Putative Regulatory Effect, Variation Proximal to Gene	no	no	no	MAPKAPK3	-	-
3	50692835	rs12492540	C	T	0.00596421	0.000364	69.105322	Unknown Effect	no	no	no	-	-	-
3	50693472	rs138487881	C	T	0.00497018	0.000415	69.105322	Unknown Effect	no	no	no	-	-	-
3	50693998	rs17051043	C	T	0.00596421	0.000415	69.105323	Direct Regulatory Effect	no	yes	no	-	-	HEMK1
3	50694626	rs17051045	T	C	0.00596421	0.001160	69.105323	Direct Regulatory Effect	no	yes	no	-	-	HEMK1
3	50694980	rs142866429	A	C	0.00497018	0.006173	69.105325	Unknown Effect	no	no	no	-	-	-
3	50695362	rs728902	G	T	0.00596421	0.011125	69.105329	Unknown Effect	no	no	no	-	-	-
3	50696023	rs72942785	C	A	0.00596421	0.111367	69.105376	Putative Regulatory Effect	no	no	no	-	C3orf18	-
3	50697043	rs12492093	G	A	0.00596421	0.111367	69.105489	Unknown Effect	no	no	no	-	-	-
3	50697693	rs57910827	G	T	0.00596421	0.111367	69.105562	Unknown Effect	no	no	no	-	-	-
3	50697798	rs143363956	G	T	0.00497018	0.111367	69.105573	Unknown Effect	no	no	no	-	-	-
3	50698155	rs12492982	C	T	0.00596421	0.111367	69.105613	Direct Regulatory Effect	no	yes	no	-	-	HEMK1
3	50700288	rs72942794	C	T	0.00596421	0.004989	69.105624	Unknown Effect	no	no	no	-	-	-
3	50702510	rs6794155	T	C	0.00795229	0.004989	69.105635	Variation Proximal to Gene	no	no	no	RP11-804H8.6	-	-
3	50703289	rs59036236	C	T	0.00596421	0.004989	69.105639	Variation Proximal to Gene	no	no	no	RP11-804H8.6	-	-
3	50703635	rs2076927	G	A	0.00596421	0.004989	69.105640	Variation Proximal to Gene	no	no	no	RP11-804H8.6	-	-
3	50705872	rs12486717	G	A	0.00596421	0.002631	69.105647	Variation Proximal to Gene	no	no	no	RP11-804H8.6	-	-
3	50714581	rs56856095	G	C	0.00596421	0.000567	69.105658	Putative Regulatory Effect, Putative Transcript Effect, Variation Proximal to Gene	no	no	no	DOCK3, MIR4787	SEMA3F, RP11-804H8.5	-
3	50719756	rs142776668	A	G	0.00497018	0.000520	69.105660	Putative Transcript Effect, Variation Proximal to Gene	no	no	no	DOCK3, RP11-804H8.5	-	-
3	50722879	rs138532604	A	G	0.00497018	0.000520	69.105662	Putative Transcript Effect, Variation Proximal to Gene	no	no	no	DOCK3, RP11-804H8.5	-	-
3	50726162	rs150167851	T	C	0.00497018	0.000520	69.105664	Putative Regulatory Effect, Putative Transcript Effect, Variation Proximal to Gene	no	no	no	DOCK3, RP11-804H8.5	-	-
3	50738302	rs139311446	C	T	0.00497018	0.000520	69.105670	Putative Transcript Effect	no	no	no	DOCK3	-	-
3	50749365	rs72944726	C	T	0.00596421	0.000523	69.105676	Putative Transcript Effect	no	no	no	DOCK3	-	-
3	50749786	rs72944730	T	G	0.00596421	0.000523	69.105676	Putative Transcript Effect	no	no	no	DOCK3	-	-
3	50751643	rs17051403	C	A	0.00596421	0.169177	69.105930	Direct Regulatory Effect, Putative Transcript Effect	no	yes	no	DOCK3	-	HEMK1
3	50759019	rs146648877	A	G	0.00497018	0.000058	69.106203	Putative Transcript Effect, Variation Proximal to Gene	no	no	no	DOCK3, RP11-646D13.1	-	-
3	50774268	rs144313213	C	T	0.00497018	0.000058	69.106204	Putative Transcript Effect	no	no	no	DOCK3	-	-
3	50789194	rs145987365	C	T	0.00497018	0.000058	69.106204	Putative Transcript Effect	no	no	no	DOCK3	-	-
3	50796001	rs150600331	C	A	0.00497018	0.000058	69.106205	Putative Transcript Effect	no	no	no	DOCK3	-	-
3	50802605	rs150042930	C	T	0.00497018	0.000058	69.106205	Putative Transcript Effect	no	no	no	DOCK3	-	-
3	50809277	rs147009213	A	G	0.00497018	0.000058	69.106206	Putative Transcript Effect	no	no	no	DOCK3	-	-
3	50868465	rs142175103	A	T	0.00497018	0.000058	69.106209	Putative Transcript Effect	no	no	no	DOCK3	-	-
3	50875635	rs145260513	G	T	0.00497018	0.000058	69.106209	Putative Transcript Effect	no	no	no	DOCK3	-	-
3	50534635	rs9814874	G	A	0.0129225	0.329212	69.090366	Putative Transcript Effect	no	no	no	CACNA2D2	-	-
3	50539219	rs1107312	A	G	0.0119284	0.356243	69.091955	Putative Transcript Effect	no	no	no	CACNA2D2	-	-
3	50542726	rs3806706	G	C	0.0119284	0.355615	69.093202	Variation Proximal to Gene	no	no	no	CACNA2D2	-	-
3	50555933	rs17050991	A	C	0.00994036	0.056851	69.095597	Unknown Effect	no	no	no	-	-	-
3	50556581	rs12491812	C	T	0.00994036	0.056851	69.095634	Unknown Effect	no	no	no	-	-	-
3	50558817	rs61574029	T	G	0.00994036	0.056851	69.095761	Unknown Effect	no	no	no	-	-	-
3	50560201	rs61613532	T	C	0.00994036	0.056851	69.095840	Unknown Effect	no	no	no	-	-	-
3	50560498	rs61193866	G	A	0.00994036	0.056851	69.095857	Unknown Effect	no	no	no	-	-	-
3	50562566	rs12487817	T	C	0.00994036	0.056837	69.095974	Unknown Effect	no	no	no	-	-	-
3	50564170	rs12486143	G	T	0.00994036	0.056837	69.096065	Unknown Effect	no	no	no	-	-	-
3	50566497	rs4688713	A	G	0.00994036	0.056849	69.096198	Unknown Effect	no	no	no	-	-	-
3	50566535	rs6766638	T	G	0.00994036	0.063165	69.096200	Unknown Effect	no	no	no	-	-	-
3	50568188	rs73835531	T	C	0.00994036	0.063165	69.096305	Putative Regulatory Effect	no	no	no	-	ZMYND10	-
3	50569775	rs17050995	A	G	0.00994036	0.106725	69.096464	Putative Regulatory Effect	no	no	no	-	RBM6	-
3	50560558	rs72938758	A	G	0.00994036	0.056851	69.095860	Unknown Effect	no	no	no	-	-	-
3	50578281	rs17051000	A	T	0.00894632	0.193166	69.098102	Unknown Effect	no	no	no	-	-	-
3	50581957	rs12494094	A	C	0.00894632	0.455686	69.099160	Unknown Effect	no	no	no	-	-	-
3	50588176	rs56170012	A	G	0.0109344	0.144552	69.100979	Putative Regulatory Effect	no	no	no	-	-	-
3	50589366	rs60552073	C	T	0.00894632	0.142952	69.101151	Putative Regulatory Effect	no	no	no	-	-	-
3	50590628	rs4688710	G	A	0.00894632	0.129413	69.101316	Variation Proximal to Gene	no	no	no	C3orf18	-	-
3	50608448	rs2227293	G	A	0.00894632	0.007290	69.102055	Putative Transcript Effect, Variation Proximal to Gene	no	no	no	HEMK1, C3orf18	-	-
3	50620043	rs2285090	T	C	0.00894632	0.006985	69.102138	Putative Transcript Effect, Variation Proximal to Gene	no	no	no	HEMK1	-	-
3	50623575	rs3749265	T	A	0.00894632	0.041303	69.102273	Putative Regulatory Effect, Putative Transcript Effect, Variation Proximal to Gene	no	no	no	HEMK1	RBM5	-
3	50623676	rs1894459	A	G	0.00894632	0.113061	69.102284	Putative Regulatory Effect, Putative Transcript Effect, Variation Proximal to Gene	no	no	no	HEMK1	-	-
3	50627050	rs79192940	G	A	0.00894632	0.019377	69.102495	Putative Regulatory Effect, Putative Transcript Effect, Variation Proximal to Gene	no	no	no	HEMK1	-	-
3	50629659	rs12494326	C	G	0.00894632	0.010369	69.102539	Putative Regulatory Effect, Putative Transcript Effect	no	no	no	HEMK1	-	-
3	50633835	rs61316441	C	T	0.00894632	0.003314	69.102554	Variation Proximal to Gene	no	no	no	RP11-804H8.7, HEMK1	-	-
3	50634026	rs4688707	C	T	0.00894632	0.003314	69.102555	Variation Proximal to Gene	no	no	no	RP11-804H8.7, HEMK1	-	-
3	50645158	rs2239753	A	G	0.00894632	0.684681	69.105002	Direct Regulatory Effect, Putative Regulatory Effect, Putative Transcript Effect, Variation Proximal to Gene	no	yes	no	MAPKAPK3, CISH	-	HEMK1
3	50645413	rs2239752	G	A	0.00894632	0.685112	69.105176	Direct Regulatory Effect, Putative Regulatory Effect, Putative Transcript Effect, Variation Proximal to Gene	no	yes	no	MAPKAPK3, CISH	CISH	HEMK1
3	50721892	rs2035484	T	C	0.00596421	0.000520	69.105662	Direct Regulatory Effect, Putative Regulatory Effect, Putative Transcript Effect, Variation Proximal to Gene	no	yes	no	DOCK3, RP11-804H8.5	SEMA3B, SLC38A3	HEMK1
3	65214495	rs17072585	A	G	0.00596421	2.930339	87.760554	Variation Proximal to Gene	no	no	no	AC104331.1	-	-
3	65216720	rs73832806	T	G	0.00596421	1.158431	87.769327	Putative Regulatory Effect, Variation Proximal to Gene	no	no	no	AC104331.1	RP11-543A18.1	-
3	65229711	rs17072626	C	T	0.00596421	0.014009	87.787895	Unknown Effect	no	no	no	-	-	-
3	65229760	rs17072628	G	A	0.00596421	0.013982	87.787896	Trait Association	yes	no	no	-	-	-
3	65237371	rs1156300	G	C	0.00596421	0.541945	87.792136	Unknown Effect	no	no	no	-	-	-
3	65241577	rs114273040	A	G	0.00596421	1.132533	87.794926	Unknown Effect	no	no	no	-	-	-
4	125054040	rs78192347	G	A	0.172962	0.074428	135.467410	Unknown Effect	no	no	no	-	-	-
4	125056241	rs79289290	T	C	0.182903	0.074428	135.467574	Unknown Effect	no	no	no	-	-	-
4	125147414	rs6852672	C	A	0.182903	0.015252	135.480032	Putative Transcript Effect	no	no	no	CTD-2325B11.1	-	-
4	125182624	rs6838683	A	C	0.181909	0.013867	135.483307	Unknown Effect	no	no	no	-	-	-
5	14880408	rs79754206	G	A	0.0904573	3.182974	30.045130	Putative Regulatory Effect, Variation Proximal to Gene	no	no	no	HNRNPKP5	-	-
5	14883436	rs11948550	G	A	0.0934394	4.229877	30.057054	Unknown Effect	no	no	no	-	-	-
5	108262268	rs61090818	A	G	0.0188867	0.295798	116.067696	Putative Transcript Effect	no	no	no	FER	-	-
5	108266353	rs111734068	G	A	0.0178926	0.112692	116.068232	Putative Transcript Effect	no	no	no	FER	-	-
5	108269341	rs7723612	A	G	0.0178926	0.112692	116.068569	Putative Transcript Effect	no	no	no	FER	-	-
5	108270684	rs59923567	A	G	0.0178926	0.112692	116.068720	Putative Regulatory Effect, Putative Transcript Effect	no	no	no	FER	-	-
5	108272266	rs73209338	T	C	0.0178926	0.112687	116.068899	Putative Transcript Effect	no	no	no	FER	-	-
5	108275069	rs73209345	T	C	0.0178926	0.112687	116.069215	Putative Transcript Effect	no	no	no	FER	-	-
5	108280767	rs73209352	A	G	0.0178926	0.117405	116.069866	Putative Transcript Effect	no	no	no	FER	-	-
5	108284342	rs3797817	A	G	0.0178926	0.117405	116.070286	Putative Regulatory Effect, Trait Association, Putative Transcript Effect	yes	no	no	FER	-	-
5	108289554	rs3797822	C	G	0.0178926	0.232532	116.071504	Putative Regulatory Effect, Trait Association, Putative Transcript Effect	yes	no	no	FER	-	-
5	108290217	rs80044625	A	T	0.0178926	0.053144	116.071540	Putative Regulatory Effect, Putative Transcript Effect	no	no	no	FER	-	-
5	108291772	rs73209366	C	T	0.0178926	0.053144	116.071623	Putative Transcript Effect	no	no	no	FER	-	-
5	108298645	rs56792678	T	C	0.0178926	0.280806	116.072483	Putative Transcript Effect	no	no	no	FER	-	-
5	108299772	rs117288130	T	C	0.0178926	0.230278	116.072798	Putative Transcript Effect	no	no	no	FER	-	-
5	108300929	rs58642014	A	G	0.0178926	0.151901	116.073000	Putative Transcript Effect	no	no	no	FER	-	-
5	108303738	rs73211537	A	G	0.0178926	0.151901	116.073427	Putative Transcript Effect	no	no	no	FER	-	-
5	108306468	rs73211547	C	A	0.0178926	0.097365	116.073728	Putative Transcript Effect	no	no	no	FER	-	-
5	108308791	rs73211557	T	G	0.0198807	0.084698	116.073938	Putative Transcript Effect	no	no	no	FER	-	-
5	108314074	rs17161573	C	G	0.0178926	0.080735	116.074369	Putative Transcript Effect	no	no	no	FER	-	-
5	108315740	rs73211567	A	G	0.0178926	0.080509	116.074503	Putative Transcript Effect	no	no	no	FER	-	-
5	108316422	rs17161574	T	C	0.0178926	0.080477	116.074558	Putative Transcript Effect	no	no	no	FER	-	-
5	108319356	rs3851456	G	A	0.0178926	0.080477	116.074795	Putative Transcript Effect	no	no	no	FER	-	-
5	108319675	rs78933371	T	C	0.0178926	0.080422	116.074820	Putative Transcript Effect	no	no	no	FER	-	-
5	108320203	rs116116334	T	C	0.0178926	0.080403	116.074863	Putative Transcript Effect	no	no	no	FER	-	-
5	108321371	rs58620246	G	T	0.0178926	0.080403	116.074957	Putative Transcript Effect	no	no	no	FER	-	-
5	108325242	rs6872912	A	G	0.0178926	0.080403	116.075268	Putative Transcript Effect	no	no	no	FER	-	-
5	108326904	rs73211580	A	T	0.0178926	0.080796	116.075402	Putative Transcript Effect	no	no	no	FER	-	-
5	108328567	rs188310612	G	A	0.0178926	0.080796	116.075536	Putative Transcript Effect	no	no	no	FER	-	-
5	108335903	rs73211584	G	A	0.0178926	0.080796	116.076129	Putative Transcript Effect	no	no	no	FER	-	-
5	108338459	rs185204234	A	G	0.0178926	0.080796	116.076336	Putative Transcript Effect	no	no	no	FER	-	-
5	108342614	rs73211589	A	G	0.0168986	0.081174	116.076672	Putative Transcript Effect	no	no	no	FER	-	-
5	108345030	rs115082737	C	T	0.0168986	0.081607	116.076869	Putative Transcript Effect	no	no	no	FER	-	-
5	108356108	rs76427932	A	C	0.0168986	0.079528	116.077757	Putative Transcript Effect	no	no	no	FER	-	-
5	108356122	rs76702437	A	T	0.0168986	0.079528	116.077758	Putative Transcript Effect	no	no	no	FER	-	-
5	108356590	rs60144513	G	T	0.0168986	0.079560	116.077795	Putative Transcript Effect	no	no	no	FER	-	-
5	108359964	rs73211596	A	G	0.0168986	0.079560	116.078064	Putative Transcript Effect	no	no	no	FER	-	-
5	108360625	rs61155278	A	G	0.0168986	0.079577	116.078116	Putative Transcript Effect	no	no	no	FER	-	-
5	108364906	rs78106672	G	A	0.0168986	0.079526	116.078457	Putative Transcript Effect	no	no	no	FER	-	-
5	108371047	rs73213504	A	G	0.0168986	0.143516	116.079077	Putative Regulatory Effect, Putative Transcript Effect	no	no	no	FER	-	-
5	108378678	rs75293346	C	G	0.0168986	0.248081	116.080820	Putative Transcript Effect	no	no	no	FER	-	-
5	65033368	rs6876708	A	G	0.0129225	0.118176	75.312120	Putative Transcript Effect, Variation Proximal to Gene	no	no	no	NLN, CTD-2353N24.1	-	-
5	65033566	rs72766079	G	A	0.0129225	0.118176	75.312144	Putative Transcript Effect, Variation Proximal to Gene	no	no	no	NLN, CTD-2353N24.1	-	-
5	65041696	rs72766096	G	A	0.0129225	0.032840	75.316096	Putative Transcript Effect	no	no	no	NLN	-	-
5	65049324	rs72766101	A	G	0.0129225	0.681010	75.318602	Putative Transcript Effect	no	no	no	NLN	-	-
5	65061868	rs72768013	G	A	0.0129225	0.006190	75.320043	Putative Transcript Effect, Variation Proximal to Gene	no	no	no	NLN	-	-
5	65064104	rs72768015	G	A	0.0129225	0.006195	75.320057	Putative Transcript Effect	no	no	no	NLN	-	-
5	65064239	rs72768016	C	G	0.0129225	0.006195	75.320058	Putative Transcript Effect	no	no	no	NLN	-	-
5	65081166	rs11952316	A	T	0.0129225	1.250505	75.324644	Putative Transcript Effect, Variation Proximal to Gene	no	no	no	NLN	-	-
5	65082942	rs12653734	T	C	0.0129225	2.644628	75.326717	Putative Transcript Effect, Variation Proximal to Gene	no	no	no	NLN	-	-
5	65085624	rs12658444	C	T	0.0139165	5.427582	75.377154	Putative Transcript Effect, Variation Proximal to Gene	no	no	no	NLN	-	-
5	65085672	rs12654328	A	G	0.0139165	3.035613	75.377300	Putative Transcript Effect, Variation Proximal to Gene	no	no	no	NLN	-	-
5	65086031	rs12652356	T	G	0.0129225	2.826215	75.378315	Putative Transcript Effect, Variation Proximal to Gene	no	no	no	NLN	-	-
5	65086398	rs143808607	A	G	0.00994036	2.767838	75.379330	Putative Regulatory Effect, Putative Transcript Effect, Variation Proximal to Gene	no	no	no	NLN	CTD-2353N24.1	-
5	65092723	rs72768039	T	A	0.0129225	0.372380	75.385602	Putative Regulatory Effect, Putative Transcript Effect, Variation Proximal to Gene	no	no	no	NLN	-	-
5	65094469	rs72768040	A	G	0.0129225	0.372040	75.386252	Putative Transcript Effect, Variation Proximal to Gene	no	no	no	NLN	-	-
5	65097301	rs66624003	G	T	0.0139165	0.350665	75.387260	Putative Regulatory Effect, Putative Transcript Effect	no	no	no	NLN	NLN	-
5	65098231	rs12654245	G	T	0.0139165	0.161931	75.387500	Putative Transcript Effect	no	no	no	NLN	-	-
5	65103925	rs12657670	G	A	0.0139165	0.133174	75.388277	Putative Regulatory Effect, Putative Transcript Effect, Variation Proximal to Gene	no	no	no	NLN	-	-
5	65119180	rs72768047	G	A	0.0129225	1.427403	75.395720	Putative Regulatory Effect, Putative Transcript Effect, Variation Proximal to Gene	no	no	no	NLN	-	-
5	65123102	rs72768048	G	A	0.0129225	0.875927	75.399891	Putative Transcript Effect, Variation Proximal to Gene	no	no	no	NLN	-	-
5	65124990	rs72768050	A	G	0.00994036	2.162720	75.402569	Putative Regulatory Effect, Putative Transcript Effect	no	no	no	NLN	-	-
5	67890719	rs6897590	A	T	0.0516899	0.204977	79.316115	Unknown Effect	no	no	no	-	-	-
5	67896062	rs706750	T	A	0.205765	0.221999	79.317241	Unknown Effect	no	no	no	-	-	-
5	67901290	rs6870162	T	C	0.0516899	0.202175	79.318376	Unknown Effect	no	no	no	-	-	-
5	67903602	rs6449969	G	A	0.0526839	0.198231	79.318834	Unknown Effect	no	no	no	-	-	-
5	67907157	rs77755791	A	G	0.0516899	0.432265	79.320136	Unknown Effect	no	no	no	-	-	-
5	67907717	rs6893995	C	A	0.0516899	0.432265	79.320378	Unknown Effect	no	no	no	-	-	-
5	67913510	rs7726677	A	G	0.0497018	0.432265	79.322882	Unknown Effect	no	no	no	-	-	-
5	67915481	rs16897944	A	G	0.0497018	1.338365	79.326122	Unknown Effect	no	no	no	-	-	-
5	67915493	rs16897947	C	T	0.0497018	0.779129	79.326132	Unknown Effect	no	no	no	-	-	-
5	67918647	rs1286269	G	A	0.0487078	0.107295	79.326502	Unknown Effect	no	no	no	-	-	-
5	67922535	rs114686006	T	C	0.0497018	0.107295	79.326919	Unknown Effect	no	no	no	-	-	-
5	67922901	rs75578845	T	C	0.0497018	0.107295	79.326958	Unknown Effect	no	no	no	-	-	-
5	67923437	rs74654212	A	G	0.0497018	0.107295	79.327016	Unknown Effect	no	no	no	-	-	-
5	67924546	rs7341100	C	T	0.054672	0.207197	79.327243	Unknown Effect	no	no	no	-	-	-
5	67924890	rs58608362	G	C	0.0536779	0.529641	79.327426	Unknown Effect	no	no	no	-	-	-
5	67933054	rs73115211	A	G	0.0596421	2.970499	79.337293	Unknown Effect	no	no	no	-	-	-
6	121377016	rs6910170	T	C	0.0308151	0.523858	126.524410	Direct Regulatory Effect, Putative Regulatory Effect	no	yes	no	-	-	TBC1D32
6	121378314	rs55690456	C	T	0.0308151	0.377338	126.525029	Direct Regulatory Effect	no	yes	no	-	-	TBC1D32
6	121378768	rs73766647	T	C	0.0308151	0.309402	126.525178	Direct Regulatory Effect	no	yes	no	-	-	TBC1D32
6	121380384	rs57252792	C	T	0.0308151	0.052833	126.525320	Direct Regulatory Effect	no	yes	no	-	-	TBC1D32
6	121380602	rs60248244	C	T	0.0308151	0.052833	126.525332	Direct Regulatory Effect	no	yes	no	-	-	TBC1D32
6	121384911	rs6935822	C	A	0.0318091	0.049687	126.526542	Direct Regulatory Effect	no	yes	no	-	-	TBC1D32
6	121391421	rs75438601	C	T	0.0308151	0.093055	126.527054	Direct Regulatory Effect	no	yes	no	-	-	TBC1D32
6	121392093	rs79992571	T	C	0.0308151	0.093055	126.527116	Direct Regulatory Effect	no	yes	no	-	-	TBC1D32
6	121393599	rs7751808	A	G	0.0308151	0.048724	126.527239	Direct Regulatory Effect	no	yes	no	-	-	TBC1D32
6	121394303	rs73766682	A	G	0.0298211	0.015578	126.527250	Direct Regulatory Effect	no	yes	no	-	-	TBC1D32
6	121397189	rs73766684	T	C	0.0308151	0.009641	126.527281	Direct Regulatory Effect, Variation Proximal to Gene	no	yes	no	TBC1D32	-	TBC1D32
6	121399747	rs73766687	A	G	0.0308151	0.009388	126.527305	Direct Regulatory Effect, Variation Proximal to Gene	no	yes	no	TBC1D32	-	TBC1D32
6	121404617	rs73766691	T	C	0.0308151	0.009294	126.527351	Direct Regulatory Effect, Putative Transcript Effect	no	yes	no	TBC1D32	-	TBC1D32
6	121415555	rs6906817	C	T	0.0308151	0.009689	126.527453	Direct Regulatory Effect, Putative Transcript Effect, Variation Proximal to Gene	no	yes	no	TBC1D32	-	TBC1D32
6	121415695	rs6922026	C	A	0.0308151	0.009689	126.527454	Direct Regulatory Effect, Putative Transcript Effect, Variation Proximal to Gene	no	yes	no	TBC1D32	-	TBC1D32
6	121417335	rs113987180	A	G	0.028827	0.009689	126.527470	Direct Regulatory Effect, Putative Transcript Effect	no	yes	no	TBC1D32	-	TBC1D32
6	121417532	rs113278658	T	G	0.0308151	0.009689	126.527472	Direct Regulatory Effect, Putative Transcript Effect	no	yes	no	TBC1D32	-	TBC1D32
6	121418164	rs138653811	C	T	0.0308151	0.009689	126.527478	Direct Regulatory Effect, Putative Transcript Effect	no	yes	no	TBC1D32	-	TBC1D32
6	121420844	rs73766696	T	C	0.0308151	0.009689	126.527504	Direct Regulatory Effect, Putative Transcript Effect	no	yes	no	TBC1D32	-	TBC1D32
6	121424333	rs141405806	C	T	0.0308151	0.009689	126.527538	Direct Regulatory Effect, Putative Transcript Effect	no	yes	no	TBC1D32	-	TBC1D32
6	121428067	rs73766701	G	A	0.0308151	0.012334	126.527602	Direct Regulatory Effect, Putative Transcript Effect, Variation Proximal to Gene	no	yes	no	TBC1D32	-	TBC1D32
6	121428405	rs73768903	T	G	0.0308151	0.012334	126.527606	Direct Regulatory Effect, Putative Transcript Effect, Variation Proximal to Gene	no	yes	no	TBC1D32	-	TBC1D32
6	121428473	rs73768904	G	A	0.0308151	0.012334	126.527607	Direct Regulatory Effect, Putative Transcript Effect, Variation Proximal to Gene	no	yes	no	TBC1D32	-	TBC1D32
6	121434752	rs73768912	G	A	0.0308151	0.109798	126.527829	Direct Regulatory Effect, Putative Transcript Effect	no	yes	no	TBC1D32	-	TBC1D32
6	121436831	rs57812895	G	A	0.0308151	0.142041	126.528160	Direct Regulatory Effect, Putative Transcript Effect, Variation Proximal to Gene	no	yes	no	TBC1D32	-	TBC1D32
6	121445770	rs79495210	C	G	0.0308151	0.008603	126.529039	Direct Regulatory Effect, Putative Transcript Effect, Variation Proximal to Gene	no	yes	no	TBC1D32	-	TBC1D32
6	121454780	rs28584378	G	A	0.0318091	0.008603	126.529116	Direct Regulatory Effect, Putative Transcript Effect	no	yes	no	TBC1D32	-	TBC1D32
6	121455039	rs28376537	A	C	0.0308151	0.008603	126.529118	Direct Regulatory Effect, Putative Transcript Effect	no	yes	no	TBC1D32	-	TBC1D32
6	121458730	rs73768928	T	C	0.0308151	0.008603	126.529150	Direct Regulatory Effect, Putative Transcript Effect	no	yes	no	TBC1D32	-	TBC1D32
6	121459982	rs76778055	C	T	0.0308151	0.008603	126.529161	Direct Regulatory Effect, Putative Transcript Effect	no	yes	no	TBC1D32	-	TBC1D32
6	121463196	rs6908123	C	T	0.0308151	0.008610	126.529189	Direct Regulatory Effect, Putative Transcript Effect	no	yes	no	TBC1D32	-	TBC1D32
6	121465569	rs58081323	T	C	0.0308151	0.159469	126.529239	Direct Regulatory Effect, Putative Transcript Effect	no	yes	no	TBC1D32	-	TBC1D32
7	138093347	rs79964870	T	C	0.0109344	0.517515	150.589776	Variation Proximal to Gene	no	no	no	AC008155.1	-	-
7	138093986	rs10225894	G	A	0.0109344	0.517515	150.590107	Variation Proximal to Gene	no	no	no	AC008155.1	-	-
7	138094814	rs74831167	C	T	0.0109344	0.517515	150.590535	Unknown Effect	no	no	no	-	-	-
7	138095446	rs77208280	T	G	0.0109344	0.521519	150.590863	Variation Proximal to Gene	no	no	no	Y_RNA	-	-
7	138097462	rs1982914	A	G	0.0109344	0.508547	150.591902	Variation Proximal to Gene	no	no	no	Y_RNA	-	-
7	138100057	rs111354132	A	C	0.00994036	0.269258	150.592806	Variation Proximal to Gene	no	no	no	Y_RNA	-	-
7	138100069	rs111638066	C	A	0.00994036	0.269258	150.592810	Variation Proximal to Gene	no	no	no	Y_RNA	-	-
7	138100692	rs141081353	G	A	0.00994036	0.269258	150.592977	Variation Proximal to Gene	no	no	no	Y_RNA	-	-
7	138101920	rs17169594	C	T	0.00994036	0.269258	150.593308	Putative Regulatory Effect, Variation Proximal to Gene	no	no	no	Y_RNA	SVOPL	-
8	143983592	rs7827847	T	A	0.00795229	0.021057	175.806458	Putative Transcript Effect	no	no	no	GML	-	-
8	143994253	rs5313	C	T	0.00994036	0.590260	175.811153	Trait Association, Putative Transcript Effect	yes	no	no	GML, CYP11B2	-	-
8	143994638	rs61757296	C	G	0.00994036	0.590260	175.811380	Putative Transcript Effect	no	no	no	GML, CYP11B2	-	-
8	143995540	rs56390936	G	A	0.00994036	0.591965	175.811914	Putative Transcript Effect	no	no	no	GML, CYP11B2	-	-
8	143995880	rs57166526	G	A	0.00994036	0.596488	175.812116	Putative Transcript Effect	no	no	no	GML, CYP11B2	-	-
8	143996005	rs56097831	T	C	0.00994036	0.596488	175.812190	Putative Transcript Effect	no	no	no	GML, CYP11B2	-	-
8	143997740	rs73715282	T	C	0.00994036	0.592099	175.813219	Putative Transcript Effect	no	no	no	GML, CYP11B2	-	-
8	143998918	rs61758590	C	T	0.00994036	0.545148	175.813864	Putative Transcript Effect, Variation Proximal to Gene	no	no	no	GML, CYP11B2	-	-
8	144000400	rs112026831	G	T	0.00994036	0.249255	175.814390	Variation Proximal to Gene	no	no	no	GML, CYP11B2	-	-
8	144001245	rs11991278	C	T	0.0109344	0.249255	175.814601	Variation Proximal to Gene	no	no	no	GML, CYP11B2	-	-
8	144001550	rs7820667	T	C	0.00994036	0.265521	175.814682	Variation Proximal to Gene	no	no	no	GML, CYP11B2	-	-
8	144004698	rs35431302	A	G	0.00994036	1.197227	175.818004	Unknown Effect	no	no	no	-	-	-
8	144007670	rs73715284	C	T	0.0109344	0.000000	175.819676	Unknown Effect	no	no	no	-	-	-
8	144007939	rs6981918	C	A	0.00994036	0.000000	175.819676	Unknown Effect	no	no	no	-	-	-
8	144008926	rs79238966	T	C	0.00994036	0.000000	175.819676	Unknown Effect	no	no	no	-	-	-
8	144013274	rs138125383	G	T	0.00994036	0.000000	175.819676	Unknown Effect	no	no	no	-	-	-
8	144013471	rs143136175	G	A	0.00994036	0.000000	175.819676	Unknown Effect	no	no	no	-	-	-
8	144014806	rs144023459	G	A	0.00994036	0.000000	175.819676	Unknown Effect	no	no	no	-	-	-
8	144018027	rs147373399	G	A	0.00994036	0.000000	175.819676	Unknown Effect	no	no	no	-	-	-
8	66197574	rs1514519	T	C	0.0477137	0.221080	87.740990	Unknown Effect	no	no	no	-	-	-
8	66197663	rs993523	A	G	0.0477137	0.221080	87.741010	Unknown Effect	no	no	no	-	-	-
8	66199747	rs1024129	T	C	0.0477137	0.147913	87.741318	Unknown Effect	no	no	no	-	-	-
8	66200074	rs1024130	A	G	0.054672	0.147913	87.741366	Unknown Effect	no	no	no	-	-	-
8	66205863	rs1399299	T	A	0.0477137	0.075892	87.741843	Unknown Effect	no	no	no	-	-	-
8	66207435	rs1514527	G	A	0.0477137	0.075926	87.741962	Unknown Effect	no	no	no	-	-	-
8	66210210	rs6472191	G	A	0.0477137	0.076004	87.742173	Unknown Effect	no	no	no	-	-	-
8	66210642	rs908094	C	A	0.0477137	0.076183	87.742206	Unknown Effect	no	no	no	-	-	-
8	66214059	rs11780252	G	A	0.0477137	0.083511	87.742482	Unknown Effect	no	no	no	-	-	-
8	66222520	rs6981427	A	G	0.054672	0.001694	87.746121	Unknown Effect	no	no	no	-	-	-
8	66223169	rs6982534	A	G	0.0477137	0.001694	87.746122	Unknown Effect	no	no	no	-	-	-
8	66224154	rs4737721	C	A	0.0477137	0.001694	87.746124	Unknown Effect	no	no	no	-	-	-
8	66224355	rs1018294	T	C	0.054672	0.001694	87.746124	Unknown Effect	no	no	no	-	-	-
8	66224816	rs11782520	A	T	0.054672	0.001694	87.746125	Unknown Effect	no	no	no	-	-	-
8	66224860	rs11785724	G	A	0.054672	0.001694	87.746125	Unknown Effect	no	no	no	-	-	-
8	66224991	rs9650215	C	T	0.054672	0.001694	87.746126	Unknown Effect	no	no	no	-	-	-
8	66226115	rs1514511	G	A	0.054672	0.001693	87.746127	Unknown Effect	no	no	no	-	-	-
8	66226584	rs9650150	T	G	0.054672	0.001692	87.746128	Unknown Effect	no	no	no	-	-	-
8	66228144	rs11994554	G	A	0.0477137	0.001692	87.746131	Unknown Effect	no	no	no	-	-	-
8	66228435	rs964437	G	A	0.0477137	0.001692	87.746131	Unknown Effect	no	no	no	-	-	-
8	66229125	rs1514510	T	A	0.054672	0.001692	87.746133	Unknown Effect	no	no	no	-	-	-
8	66229955	rs1913551	T	A	0.0477137	0.001692	87.746134	Unknown Effect	no	no	no	-	-	-
8	66230924	rs7826648	T	A	0.054672	0.001692	87.746136	Putative Regulatory Effect	no	no	no	-	RP11-678D18.1, RP11-89A16.1	-
8	66240339	rs2175946	A	G	0.0477137	0.010855	87.747605	Unknown Effect	no	no	no	-	-	-
8	66241439	rs2056052	T	G	0.0477137	0.010633	87.747617	Unknown Effect	no	no	no	-	-	-
8	66242422	rs2137980	T	C	0.054672	0.010633	87.747627	Unknown Effect	no	no	no	-	-	-
8	66247105	rs7828588	C	T	0.0477137	0.007787	87.749131	Unknown Effect	no	no	no	-	-	-
8	66247443	rs10957345	C	T	0.0477137	0.006356	87.749133	Unknown Effect	no	no	no	-	-	-
8	66248709	rs1913554	C	T	0.0477137	0.006332	87.749141	Unknown Effect	no	no	no	-	-	-
8	66250378	rs1399297	T	C	0.054672	0.006343	87.749151	Unknown Effect	no	no	no	-	-	-
8	66251329	rs1955324	T	C	0.0477137	0.006343	87.749158	Unknown Effect	no	no	no	-	-	-
8	66252107	rs1913553	G	A	0.054672	0.006401	87.749162	Unknown Effect	no	no	no	-	-	-
8	66254180	rs11988739	A	C	0.0477137	0.017561	87.749194	Unknown Effect	no	no	no	-	-	-
8	66254600	rs6992100	A	G	0.0477137	0.017561	87.749201	Unknown Effect	no	no	no	-	-	-
8	66255228	rs1514516	C	A	0.0477137	0.085631	87.749255	Unknown Effect	no	no	no	-	-	-
8	66255449	rs1514515	A	C	0.0477137	0.188804	87.749297	Unknown Effect	no	no	no	-	-	-
8	66255974	rs2884178	G	A	0.0477137	0.617361	87.749621	Unknown Effect	no	no	no	-	-	-
8	66256286	rs1514514	A	G	0.0477137	0.617361	87.749814	Unknown Effect	no	no	no	-	-	-
8	66257852	rs4737211	C	G	0.054672	0.605237	87.750761	Unknown Effect	no	no	no	-	-	-
8	66260515	rs4737724	G	A	0.054672	0.373604	87.752263	Unknown Effect	no	no	no	-	-	-
8	66265924	rs4737212	G	A	0.0536779	0.735582	87.755723	Unknown Effect	no	no	no	-	-	-
8	66321181	rs1514524	C	T	0.115308	0.265411	87.802367	Unknown Effect	no	no	no	-	-	-
8	66322176	rs969016	A	T	0.115308	0.276905	87.802634	Unknown Effect	no	no	no	-	-	-
8	66324293	rs4737217	G	T	0.115308	0.378709	87.803362	Unknown Effect	no	no	no	-	-	-
8	66327953	rs7016510	C	A	0.109344	0.379328	87.804750	Direct Regulatory Effect	no	yes	no	-	-	TRIM55
8	89901960	rs35418456	A	G	0.0139165	0.792606	108.538896	Unknown Effect	no	no	no	-	-	-
8	89902169	rs34219748	G	A	0.0139165	0.792606	108.539062	Unknown Effect	no	no	no	-	-	-
8	89903477	rs13264865	C	T	0.0139165	0.439584	108.539724	Unknown Effect	no	no	no	-	-	-
8	89904674	rs34183439	G	A	0.0149105	0.523396	108.540291	Unknown Effect	no	no	no	-	-	-
8	89906588	rs79540121	T	C	0.0139165	0.523396	108.541293	Unknown Effect	no	no	no	-	-	-
8	89907359	rs71526983	G	A	0.0139165	0.048384	108.541545	Unknown Effect	no	no	no	-	-	-
8	89908318	rs34376658	C	A	0.0139165	0.048384	108.541591	Unknown Effect	no	no	no	-	-	-
8	89908367	rs1352301	C	T	0.0139165	0.048384	108.541593	Unknown Effect	no	no	no	-	-	-
8	89909290	rs983276	A	C	0.0139165	0.007305	108.541603	Unknown Effect	no	no	no	-	-	-
8	89909816	rs34062658	T	G	0.0139165	0.007306	108.541607	Unknown Effect	no	no	no	-	-	-
8	89915884	rs13262454	C	G	0.0139165	0.007306	108.541651	Unknown Effect	no	no	no	-	-	-
8	89922242	rs36055635	C	T	0.0139165	0.138191	108.542255	Unknown Effect	no	no	no	-	-	-
8	89925447	rs1843978	G	A	0.0139165	0.139398	108.543142	Unknown Effect	no	no	no	-	-	-
8	89928514	rs34197002	G	A	0.0139165	0.139931	108.543570	Unknown Effect	no	no	no	-	-	-
8	89929277	rs7840669	A	G	0.0139165	0.140956	108.543677	Unknown Effect	no	no	no	-	-	-
8	89930398	rs1159209	A	G	0.0139165	0.141371	108.543836	Unknown Effect	no	no	no	-	-	-
8	89933923	rs34649235	T	G	0.00795229	0.151127	108.544338	Unknown Effect	no	no	no	-	-	-
8	89935397	rs13250320	A	G	0.0139165	0.218849	108.545060	Unknown Effect	no	no	no	-	-	-
8	89935461	rs13282228	G	A	0.0129225	0.218849	108.545074	Unknown Effect	no	no	no	-	-	-
8	90004061	rs74487653	G	A	0.0168986	0.161800	108.579862	Unknown Effect	no	no	no	-	-	-
8	90083689	rs78799146	A	T	0.0168986	0.080944	108.605299	Unknown Effect	no	no	no	-	-	-
8	90133835	rs71526989	G	A	0.0159046	0.965124	108.613432	Unknown Effect	no	no	no	-	-	-
8	20521138	rs11987625	G	A	0.00894632	0.853646	48.446460	Trait Association, Putative Transcript Effect, Variation Proximal to Gene	yes	no	no	RP11-108E14.1	-	-
9	140455663	rs11137131	T	C	0.0198807	0.091744	179.898313	Putative Transcript Effect, Variation Proximal to Gene	no	no	no	DPH7	-	-
9	140488460	rs80211459	C	T	0.0218688	0.187616	179.906373	Variation Proximal to Gene	no	no	no	ZMYND19	-	-
9	140518168	rs11137154	C	T	0.0228628	0.105828	179.909656	Putative Transcript Effect, Variation Proximal to Gene	no	no	no	ARRDC1-AS1, EHMT1	-	-
9	140535676	rs11137165	C	T	0.0228628	0.269709	179.914139	Putative Transcript Effect, Variation Proximal to Gene	no	no	no	SETP5, Metazoa_SRP, EHMT1	-	-
9	140536098	rs10867037	C	T	0.0228628	0.269751	179.914252	Putative Transcript Effect, Variation Proximal to Gene	no	no	no	SETP5, EHMT1, Metazoa_SRP	-	-
9	140638534	rs11137198	G	A	0.0198807	0.012636	179.942310	Direct Regulatory Effect, Trait Association, Putative Transcript Effect, Direct Transcript Effect	yes	yes	no	EHMT1	-	NSMF
9	86814655	rs12376317	C	T	0.0139165	0.130475	101.244207	Unknown Effect	no	no	no	-	-	-
9	86816995	rs11140438	C	T	0.0139165	0.245980	101.244574	Unknown Effect	no	no	no	-	-	-
9	86820112	rs77864417	G	A	0.0139165	1.119594	101.246587	Unknown Effect	no	no	no	-	-	-
9	86820141	rs76070407	T	C	0.0139165	1.119594	101.246619	Unknown Effect	no	no	no	-	-	-
9	86820305	rs7026545	A	G	0.0139165	1.119594	101.246803	Unknown Effect	no	no	no	-	-	-
9	86821357	rs118162820	G	A	0.0139165	0.920408	101.247894	Unknown Effect	no	no	no	-	-	-
9	86821636	rs77289516	C	T	0.0139165	0.920408	101.248151	Unknown Effect	no	no	no	-	-	-
9	86824623	rs79687217	G	A	0.0139165	0.594144	101.250800	Unknown Effect	no	no	no	-	-	-
9	86826694	rs11140444	A	G	0.0139165	0.333291	101.251697	Unknown Effect	no	no	no	-	-	-
9	86827808	rs78478227	T	C	0.0139165	0.209362	101.251940	Unknown Effect	no	no	no	-	-	-
9	86829902	rs74747959	T	G	0.0139165	0.214610	101.252380	Unknown Effect	no	no	no	-	-	-
9	86830401	rs75206446	G	T	0.0139165	0.214610	101.252487	Unknown Effect	no	no	no	-	-	-
9	86831248	rs76903266	G	A	0.0139165	0.454801	101.252720	Unknown Effect	no	no	no	-	-	-
9	86832585	rs78882819	T	C	0.0139165	1.521495	101.253822	Unknown Effect	no	no	no	-	-	-
9	86834775	rs11140448	A	G	0.0149105	1.520836	101.258018	Unknown Effect	no	no	no	-	-	-
9	86838024	rs11140450	A	T	0.0149105	1.407935	101.262794	Unknown Effect	no	no	no	-	-	-
9	86838091	rs11140451	T	C	0.0139165	1.407935	101.262888	Unknown Effect	no	no	no	-	-	-
9	86838475	rs12686250	G	T	0.0139165	1.381840	101.263424	Unknown Effect	no	no	no	-	-	-
9	86839347	rs77547820	C	T	0.0139165	1.931524	101.264773	Unknown Effect	no	no	no	-	-	-
9	86842658	rs28436040	T	G	0.0139165	4.738260	101.286235	Unknown Effect	no	no	no	-	-	-
9	86843002	rs76235185	A	C	0.0129225	4.738260	101.287865	Unknown Effect	no	no	no	-	-	-
9	86843235	rs11140456	T	C	0.0139165	4.738260	101.288969	Unknown Effect	no	no	no	-	-	-
9	86843950	rs11140457	G	A	0.0129225	0.261559	101.289208	Unknown Effect	no	no	no	-	-	-
9	86844031	rs11140458	A	G	0.0129225	0.234520	101.289227	Unknown Effect	no	no	no	-	-	-
9	86844044	rs10868123	T	G	0.0139165	0.205686	101.289230	Unknown Effect	no	no	no	-	-	-
9	86844452	rs11140459	A	G	0.0139165	0.204094	101.289313	Unknown Effect	no	no	no	-	-	-
9	86844583	rs11140460	G	A	0.0129225	0.204118	101.289340	Unknown Effect	no	no	no	-	-	-
9	86846801	rs10868125	T	C	0.0139165	0.294228	101.289864	Unknown Effect	no	no	no	-	-	-
9	86846933	rs956727	A	G	0.0129225	0.294228	101.289902	Unknown Effect	no	no	no	-	-	-
9	86847966	rs11140461	G	T	0.0129225	0.312936	101.290197	Unknown Effect	no	no	no	-	-	-
9	86848365	rs10868126	A	C	0.0139165	0.336933	101.290325	Unknown Effect	no	no	no	-	-	-
9	86848701	rs11140463	C	G	0.0139165	0.359504	101.290446	Unknown Effect	no	no	no	-	-	-
9	86860261	rs11140467	C	T	0.0129225	0.266310	101.294001	Unknown Effect	no	no	no	-	-	-
9	86862104	rs11140468	C	T	0.0129225	0.272449	101.294503	Unknown Effect	no	no	no	-	-	-
9	38645206	rs9408305	G	A	0.0308151	2.023173	65.052476	Variation Proximal to Gene	no	no	no	YWHABP1	-	-
9	38646420	rs114807841	G	A	0.0318091	2.014447	65.054921	Variation Proximal to Gene	no	no	no	YWHABP1	-	-
9	38649824	rs3005841	C	T	0.0308151	1.903639	65.061681	Unknown Effect	no	no	no	-	-	-
9	38651680	rs3005840	A	C	0.0328032	1.896965	65.065201	Unknown Effect	no	no	no	-	-	-
9	38651681	rs3005839	G	A	0.0328032	1.898250	65.065203	Unknown Effect	no	no	no	-	-	-
9	38653594	rs9298980	G	A	0.0318091	4.595102	65.070541	Unknown Effect	no	no	no	-	-	-
9	38654385	rs3005838	T	C	0.0318091	12.194588	65.076336	Unknown Effect	no	no	no	-	-	-
9	38665726	rs146098985	T	C	0.027833	0.927629	65.102492	Unknown Effect	no	no	no	-	-	-
10	25864681	rs12268257	C	T	0.145129	4.323030	50.570920	Trait Association, Putative Transcript Effect	yes	no	no	GPR158	-	-
10	28734655	rs16928895	C	T	0.139165	34.856085	54.012345	Putative Transcript Effect, Variation Proximal to Gene	no	no	no	RN7SKP39, RP11-351M16.3	-	-
10	91141497	rs7096890	T	C	0.0308151	0.150693	117.865194	Putative Transcript Effect	no	no	no	LIPA, IFIT1B	-	-
10	91145054	rs10887952	C	T	0.0308151	0.152013	117.865733	Putative Regulatory Effect, Putative Transcript Effect, Variation Proximal to Gene	no	no	no	LIPA, IFIT1B	-	-
10	91145369	rs59350558	C	T	0.0308151	0.152512	117.865781	Putative Regulatory Effect, Putative Transcript Effect, Variation Proximal to Gene	no	no	no	LIPA, IFIT1B	-	-
10	91145405	rs7075004	A	G	0.0308151	0.152512	117.865786	Putative Regulatory Effect, Trait Association, Putative Transcript Effect, Variation Proximal to Gene	yes	no	no	LIPA, IFIT1B	-	-
10	91150689	rs7897602	T	C	0.0308151	0.024776	117.866445	Putative Transcript Effect, Variation Proximal to Gene	no	no	no	LIPA, IFIT1	-	-
11	37843754	rs187312709	C	A	0.00894632	0.492444	58.111942	Unknown Effect	no	no	no	-	-	-
11	37845467	rs181443578	C	G	0.00894632	0.113700	58.112505	Unknown Effect	no	no	no	-	-	-
11	37845891	rs191818633	G	A	0.00894632	0.113700	58.112553	Unknown Effect	no	no	no	-	-	-
11	37846043	rs145413741	T	C	0.00894632	0.113700	58.112570	Unknown Effect	no	no	no	-	-	-
11	37850564	rs188948066	G	T	0.00894632	0.043934	58.112999	Unknown Effect	no	no	no	-	-	-
11	37850745	rs193115673	G	A	0.00894632	0.043934	58.113007	Unknown Effect	no	no	no	-	-	-
11	37852401	rs183542425	G	A	0.00894632	0.021847	58.113060	Unknown Effect	no	no	no	-	-	-
11	37861182	rs189190883	A	G	0.00894632	0.195534	58.113866	Unknown Effect	no	no	no	-	-	-
11	37864244	rs185852566	A	G	0.00894632	0.194589	58.114464	Unknown Effect	no	no	no	-	-	-
11	37873058	rs183241976	T	C	0.00894632	0.196845	58.116200	Unknown Effect	no	no	no	-	-	-
11	37875527	rs181031595	A	G	0.00894632	0.105293	58.116603	Unknown Effect	no	no	no	-	-	-
11	37876108	rs190721467	C	T	0.00894632	0.105293	58.116664	Unknown Effect	no	no	no	-	-	-
11	37876555	rs188142176	C	A	0.00894632	0.105293	58.116711	Unknown Effect	no	no	no	-	-	-
11	37877628	rs141410642	C	T	0.00894632	4.033036	58.120689	Unknown Effect	no	no	no	-	-	-
11	37878011	rs184412492	A	G	0.00894632	4.033036	58.122234	Unknown Effect	no	no	no	-	-	-
11	37883049	rs190460316	C	T	0.00894632	0.181779	58.131307	Unknown Effect	no	no	no	-	-	-
11	37886584	rs138717661	A	G	0.00894632	0.181564	58.131950	Unknown Effect	no	no	no	-	-	-
11	37887586	rs193194565	G	A	0.00894632	0.181594	58.132132	Unknown Effect	no	no	no	-	-	-
11	37888745	rs189669590	C	G	0.00894632	0.181594	58.132342	Unknown Effect	no	no	no	-	-	-
11	37890546	rs144821637	T	C	0.00894632	0.214454	58.132680	Unknown Effect	no	no	no	-	-	-
11	37892228	rs189145344	A	G	0.00894632	0.348408	58.133204	Unknown Effect	no	no	no	-	-	-
11	37892637	rs181037214	G	A	0.00894632	0.348408	58.133346	Unknown Effect	no	no	no	-	-	-
11	37894104	rs190716304	T	C	0.00894632	0.370986	58.134398	Unknown Effect	no	no	no	-	-	-
11	37899072	rs190035849	C	G	0.00894632	0.360801	58.136209	Unknown Effect	no	no	no	-	-	-
11	37901834	rs147467833	G	A	0.00894632	0.259006	58.136979	Unknown Effect	no	no	no	-	-	-
11	37901903	rs180983490	A	T	0.00894632	0.259006	58.136997	Unknown Effect	no	no	no	-	-	-
11	37911809	rs184135212	G	A	0.00894632	0.191023	58.147534	Unknown Effect	no	no	no	-	-	-
11	37911934	rs188878949	A	G	0.00894632	0.191023	58.147558	Unknown Effect	no	no	no	-	-	-
11	37915341	rs191420565	A	T	0.00894632	0.179699	58.148158	Unknown Effect	no	no	no	-	-	-
11	37929352	rs184518308	G	C	0.00894632	0.367576	58.153316	Unknown Effect	no	no	no	-	-	-
11	37930059	rs188886720	T	C	0.00894632	4.871355	58.155406	Unknown Effect	no	no	no	-	-	-
11	37930676	rs185834428	C	T	0.00795229	4.871355	58.158412	Unknown Effect	no	no	no	-	-	-
11	37935053	rs147328857	C	T	0.00894632	0.182948	58.163188	Unknown Effect	no	no	no	-	-	-
11	37938167	rs182045407	T	C	0.00894632	0.289577	58.165585	Unknown Effect	no	no	no	-	-	-
11	37942668	rs186340043	C	T	0.00894632	0.120096	58.166562	Unknown Effect	no	no	no	-	-	-
11	37944644	rs181628502	A	T	0.00894632	0.119211	58.166799	Unknown Effect	no	no	no	-	-	-
11	37945071	rs147863672	C	T	0.00894632	0.119654	58.166850	Unknown Effect	no	no	no	-	-	-
11	37947480	rs185817787	T	G	0.00894632	0.128337	58.167146	Unknown Effect	no	no	no	-	-	-
11	37949233	rs190674337	T	C	0.00894632	0.122655	58.167366	Unknown Effect	no	no	no	-	-	-
11	37949641	rs186860166	A	G	0.00894632	0.122655	58.167416	Unknown Effect	no	no	no	-	-	-
11	37951306	rs191498342	C	G	0.00894632	1.553425	58.167936	Unknown Effect	no	no	no	-	-	-
11	37954616	rs146942897	T	G	0.00994036	0.007416	58.179135	Unknown Effect	no	no	no	-	-	-
11	37966050	rs113517484	A	G	0.0109344	0.001815	58.189089	Putative Transcript Effect	no	no	no	RP11-159D8.1	-	-
11	37969235	rs114311443	T	C	0.0109344	0.032632	58.189321	Putative Transcript Effect	no	no	no	RP11-159D8.1	-	-
11	37969351	rs79673233	G	T	0.0109344	0.032632	58.189325	Putative Transcript Effect	no	no	no	RP11-159D8.1	-	-
11	37969424	rs147588160	C	G	0.00994036	0.032632	58.189327	Putative Transcript Effect	no	no	no	RP11-159D8.1	-	-
11	37969719	rs145470524	T	C	0.00994036	0.023971	58.189336	Putative Transcript Effect	no	no	no	RP11-159D8.1	-	-
11	37973130	rs148628445	A	C	0.00994036	0.021555	58.189414	Putative Transcript Effect	no	no	no	RP11-159D8.1	-	-
11	37973999	rs184359564	T	G	0.00994036	0.021374	58.189433	Putative Transcript Effect	no	no	no	RP11-159D8.1	-	-
11	37977303	rs187080383	A	G	0.00994036	0.699740	58.189741	Variation Proximal to Gene	no	no	no	RP11-159D8.1	-	-
11	37978274	rs151183495	G	A	0.00994036	0.699740	58.190421	Variation Proximal to Gene	no	no	no	RP11-159D8.1	-	-
11	37979002	rs182892747	C	A	0.00994036	1.541169	58.191314	Variation Proximal to Gene	no	no	no	RP11-159D8.1	-	-
11	37979701	rs187318129	C	A	0.00994036	1.541169	58.192392	Variation Proximal to Gene	no	no	no	RP11-159D8.1	-	-
11	37980439	rs190668934	C	G	0.00994036	1.541169	58.193529	Variation Proximal to Gene	no	no	no	RP11-159D8.1	-	-
11	37983777	rs189890694	G	A	0.00994036	0.577486	58.197582	Unknown Effect	no	no	no	-	-	-
11	37988289	rs183277744	C	G	0.00994036	0.246167	58.198858	Unknown Effect	no	no	no	-	-	-
11	37989692	rs10836910	C	A	0.00994036	0.245752	58.199203	Unknown Effect	no	no	no	-	-	-
11	37989838	rs149804806	A	G	0.00994036	0.245500	58.199238	Unknown Effect	no	no	no	-	-	-
11	37990661	rs182026223	G	T	0.00994036	0.245381	58.199440	Unknown Effect	no	no	no	-	-	-
11	37991600	rs145090455	A	C	0.00994036	0.245381	58.199671	Unknown Effect	no	no	no	-	-	-
11	37991726	rs146854016	T	C	0.00994036	0.245381	58.199702	Unknown Effect	no	no	no	-	-	-
11	37992010	rs181193832	C	T	0.00994036	0.246895	58.199771	Unknown Effect	no	no	no	-	-	-
11	37992227	rs150325657	G	T	0.00994036	0.246895	58.199825	Unknown Effect	no	no	no	-	-	-
11	37994711	rs186067743	A	C	0.00994036	1.083746	58.200487	Unknown Effect	no	no	no	-	-	-
11	37995616	rs4575240	G	A	0.00994036	1.083746	58.201468	Unknown Effect	no	no	no	-	-	-
11	37996427	rs1488528	G	T	0.0119284	1.589068	58.207237	Unknown Effect	no	no	no	-	-	-
11	37996792	rs148978122	G	A	0.0119284	0.470995	58.207408	Unknown Effect	no	no	no	-	-	-
11	37996834	rs187293065	G	T	0.0109344	0.470995	58.207428	Unknown Effect	no	no	no	-	-	-
11	37997833	rs185539771	A	T	0.0109344	0.004206	58.207477	Unknown Effect	no	no	no	-	-	-
11	38000165	rs74690350	T	A	0.0119284	0.004206	58.207487	Unknown Effect	no	no	no	-	-	-
11	38000757	rs16930985	A	G	0.0119284	0.004206	58.207489	Unknown Effect	no	no	no	-	-	-
11	38002653	rs142036185	T	C	0.0119284	0.010774	58.207500	Unknown Effect	no	no	no	-	-	-
11	38006395	rs144695559	A	T	0.0109344	0.001692	58.208769	Unknown Effect	no	no	no	-	-	-
12	119712137	rs10849640	G	A	0.130219	2.808581	143.893869	Unknown Effect	no	no	no	-	-	-
12	119714147	rs10774490	T	C	0.131213	0.589683	143.896148	Unknown Effect	no	no	no	-	-	-
12	119714649	rs10774491	A	C	0.130219	0.581383	143.896440	Unknown Effect	no	no	no	-	-	-
12	119721354	rs10849641	C	T	0.130219	0.386571	143.899951	Putative Regulatory Effect, Variation Proximal to Gene	no	no	no	LINC00934	HSPB8, SRRM4, RP11-364C11.2, CCDC60, HSPB8, PRKAB1	-
12	119725314	rs10849642	C	T	0.132207	0.264101	143.901067	Putative Transcript Effect, Variation Proximal to Gene	no	no	no	LINC00934	-	-
12	112907376	rs7975267	T	C	0.00994036	0.017408	130.306489	Direct Regulatory Effect, Putative Transcript Effect	no	yes	no	PTPN11	-	TMEM116
12	112909396	rs11066321	T	C	0.00994036	0.017405	130.306524	Direct Regulatory Effect, Putative Transcript Effect	no	yes	no	PTPN11	-	TMEM116
12	112910267	rs9668774	G	A	0.00994036	0.017405	130.306539	Direct Regulatory Effect, Putative Transcript Effect	no	yes	no	PTPN11	-	TMEM116
12	112910380	rs9669704	C	T	0.00994036	0.017402	130.306541	Direct Regulatory Effect, Putative Transcript Effect	no	yes	no	PTPN11	-	TMEM116
12	112914924	rs73427513	G	A	0.0109344	0.017402	130.306620	Direct Regulatory Effect, Putative Transcript Effect	no	yes	no	PTPN11	-	TMEM116
12	112916785	rs73427514	T	G	0.00994036	0.017402	130.306652	Direct Regulatory Effect, Putative Transcript Effect	no	yes	no	PTPN11	-	TMEM116
12	112916813	rs12304478	T	C	0.00994036	0.017402	130.306653	Direct Regulatory Effect, Putative Transcript Effect	no	yes	no	PTPN11	-	TMEM116
12	112918456	rs191362896	G	A	0.00894632	0.017402	130.306681	Putative Transcript Effect	no	no	no	PTPN11	-	-
12	112919869	rs12301915	C	A	0.00994036	0.017402	130.306706	Direct Regulatory Effect, Trait Association, Putative Transcript Effect	yes	yes	no	PTPN11	-	TMEM116
12	112922727	rs58353393	G	A	0.00994036	0.017391	130.306756	Putative Transcript Effect	no	no	no	PTPN11	-	-
12	112927208	rs7974468	G	A	0.00795229	0.017391	130.306834	Putative Transcript Effect, Variation Proximal to Gene	no	no	no	PTPN11	-	-
12	112927272	rs7975439	C	T	0.00994036	0.017386	130.306835	Direct Regulatory Effect, Putative Transcript Effect, Variation Proximal to Gene	no	yes	no	PTPN11	-	TMEM116
12	112930541	rs112704007	T	C	0.0129225	0.017343	130.306892	Putative Transcript Effect	no	no	no	PTPN11	-	-
12	112931587	rs140395464	A	G	0.00795229	0.017343	130.306910	Putative Transcript Effect	no	no	no	PTPN11	-	-
12	112937986	rs7953069	A	G	0.00994036	0.017296	130.307020	Direct Regulatory Effect, Putative Transcript Effect	no	yes	no	PTPN11	-	TMEM116
12	112948863	rs73427539	G	A	0.00994036	0.017252	130.307208	Direct Regulatory Effect, Variation Proximal to Gene	no	yes	no	PTPN11	-	TMEM116
12	112950556	rs138248105	C	G	0.00795229	0.329672	130.307599	Variation Proximal to Gene	no	no	no	PTPN11	-	-
12	112950589	rs73427542	C	T	0.00994036	0.329672	130.307610	Direct Regulatory Effect, Variation Proximal to Gene	no	yes	no	PTPN11	-	TMEM116
12	112952695	rs112927414	C	G	0.00994036	0.329672	130.308304	Direct Regulatory Effect, Variation Proximal to Gene	no	yes	no	PTPN11	-	TMEM116
12	112957127	rs7974342	G	C	0.00994036	0.034550	130.308925	Direct Regulatory Effect	no	yes	no	-	-	TMEM116
12	112957375	rs12306705	C	A	0.00994036	0.034550	130.308934	Direct Regulatory Effect	no	yes	no	-	-	TMEM116
12	112961891	rs12304501	C	T	0.00994036	0.013822	130.309016	Direct Regulatory Effect	no	yes	no	-	-	TMEM116
12	112962795	rs61435109	T	C	0.00994036	0.013822	130.309029	Direct Regulatory Effect, Putative Regulatory Effect	no	yes	no	-	-	TMEM116
12	112969119	rs12298059	A	G	0.00994036	0.206414	130.311678	Direct Regulatory Effect	no	yes	no	-	-	TMEM116
12	112972120	rs112278256	C	T	0.00994036	0.230150	130.312369	Direct Regulatory Effect	no	yes	no	-	-	TMEM116
12	112980382	rs146472712	G	A	0.00994036	0.231026	130.314272	Unknown Effect	no	no	no	-	-	-
12	112982695	rs144650110	C	G	0.00994036	0.641835	130.315268	Unknown Effect	no	no	no	-	-	-
12	112983511	rs112124649	C	T	0.00994036	0.641835	130.315792	Unknown Effect	no	no	no	-	-	-
12	112983808	rs140981811	G	C	0.00994036	0.641835	130.315982	Unknown Effect	no	no	no	-	-	-
12	112985734	rs141873436	G	C	0.00994036	0.981036	130.317356	Unknown Effect	no	no	no	-	-	-
12	112568643	rs7299227	T	A	0.0129225	0.007534	130.298178	Direct Regulatory Effect, Putative Regulatory Effect, Putative Transcript Effect	no	yes	no	TRAFD1	TRAFD1	TMEM116
12	112576111	rs7307299	T	G	0.0129225	0.064221	130.298515	Direct Regulatory Effect, Putative Transcript Effect, Variation Proximal to Gene	no	yes	no	TRAFD1	-	TMEM116
12	112592522	rs113614841	T	C	0.0129225	0.059686	130.299700	Direct Regulatory Effect, Variation Proximal to Gene	no	yes	no	TRAFD1	-	TMEM116
12	112606171	rs12300417	G	A	0.0129225	0.007980	130.299855	Direct Regulatory Effect, Putative Transcript Effect, Variation Proximal to Gene	no	yes	no	HECTD4	-	TMEM116
12	112625710	rs111936155	A	G	0.0149105	0.007918	130.300010	Putative Transcript Effect	no	no	no	HECTD4	-	-
12	112632221	rs76940475	A	T	0.0129225	0.007902	130.300061	Direct Regulatory Effect, Putative Transcript Effect, Variation Proximal to Gene	no	yes	no	HECTD4	-	TMEM116
12	112640165	rs4767475	A	G	0.0139165	0.007902	130.300124	Direct Regulatory Effect, Putative Transcript Effect, Variation Proximal to Gene	no	yes	no	HECTD4	-	TMEM116
12	112641377	rs2301712	T	G	0.0149105	1.589912	130.301436	Direct Regulatory Effect, Trait Association, Putative Transcript Effect, Variation Proximal to Gene	yes	yes	no	HECTD4	-	TMEM116
12	112652088	rs141855648	G	A	0.0129225	0.003767	130.301482	Putative Transcript Effect, Variation Proximal to Gene	no	no	no	HECTD4	-	-
12	112652891	rs7302143	A	G	0.0129225	0.003750	130.301485	Direct Regulatory Effect, Putative Transcript Effect, Variation Proximal to Gene	no	yes	no	HECTD4	-	TMEM116
12	112671908	rs11066205	T	G	0.0129225	0.003535	130.301554	Direct Regulatory Effect, Putative Transcript Effect, Variation Proximal to Gene	no	yes	no	HECTD4	-	TMEM116
12	112681838	rs73423230	C	T	0.0129225	0.003534	130.301589	Direct Regulatory Effect, Putative Transcript Effect	no	yes	no	HECTD4	-	TMEM116
12	112687233	rs73423237	G	A	0.0129225	0.003542	130.301608	Direct Regulatory Effect, Putative Transcript Effect, Variation Proximal to Gene	no	yes	no	HECTD4	-	TMEM116
12	112691651	rs12309786	G	A	0.0129225	0.003546	130.301624	Direct Regulatory Effect, Putative Transcript Effect, Variation Proximal to Gene	no	yes	no	RP3-521E19.2, HECTD4	-	TMEM116
12	112695508	rs73423239	G	C	0.0129225	0.003564	130.301637	Direct Regulatory Effect, Putative Transcript Effect, Variation Proximal to Gene	no	yes	no	RP3-521E19.2, HECTD4	-	TMEM116
12	112697386	rs7969611	C	T	0.0129225	0.003564	130.301644	Direct Regulatory Effect, Putative Transcript Effect, Variation Proximal to Gene	no	yes	no	RP3-521E19.2, HECTD4	-	TMEM116
12	112700818	rs11066222	T	G	0.0149105	0.003599	130.301656	Direct Regulatory Effect, Putative Transcript Effect, Variation Proximal to Gene	no	yes	no	RP3-521E19.2, RN7SKP71, HECTD4	-	TMEM116
12	112700884	rs59651973	T	A	0.0149105	0.003599	130.301657	Direct Regulatory Effect, Putative Transcript Effect, Variation Proximal to Gene	no	yes	no	RP3-521E19.2, RN7SKP71, HECTD4	-	TMEM116
12	112701726	rs7310858	T	C	0.0149105	0.003640	130.301660	Direct Regulatory Effect, Putative Transcript Effect, Variation Proximal to Gene	no	yes	no	RP3-521E19.2, RN7SKP71, HECTD4	-	TMEM116
12	112702958	rs9805001	A	G	0.0129225	0.919699	130.302793	Direct Regulatory Effect, Putative Transcript Effect, Variation Proximal to Gene	no	yes	no	RN7SKP71, HECTD4	-	TMEM116
12	112705862	rs11066224	G	A	0.0129225	0.001420	130.302798	Direct Regulatory Effect, Putative Transcript Effect, Variation Proximal to Gene	no	yes	no	RN7SKP71, HECTD4	-	TMEM116
12	112714573	rs7962092	A	C	0.0129225	0.001378	130.302810	Direct Regulatory Effect, Putative Transcript Effect, Variation Proximal to Gene	no	yes	no	HECTD4	-	TMEM116
12	112730027	rs7308489	A	C	0.0129225	0.041226	130.303270	Direct Regulatory Effect, Putative Transcript Effect	no	yes	no	HECTD4	-	TMEM116
12	112741936	rs188028538	A	G	0.0129225	0.023124	130.303912	Putative Transcript Effect, Variation Proximal to Gene	no	no	no	RPL7AP60, HECTD4	-	-
12	112742120	rs73423249	C	T	0.0129225	0.023124	130.303916	Direct Regulatory Effect, Putative Transcript Effect, Variation Proximal to Gene	no	yes	no	RPL7AP60, HECTD4	-	TMEM116
12	112745838	rs113282770	G	A	0.0129225	0.008952	130.303974	Direct Regulatory Effect, Putative Transcript Effect	no	yes	no	HECTD4	-	TMEM116
12	112747532	rs12299116	C	T	0.0129225	0.008952	130.303989	Direct Regulatory Effect, Putative Regulatory Effect, Putative Transcript Effect	no	yes	no	HECTD4	-	TMEM116
12	112747893	rs73423256	A	T	0.0129225	0.008952	130.303992	Direct Regulatory Effect, Putative Regulatory Effect, Putative Transcript Effect	no	yes	no	HECTD4	-	TMEM116
12	112751795	rs117669645	C	T	0.0119284	0.008401	130.304026	Putative Transcript Effect	no	no	no	HECTD4	-	-
12	112764576	rs73425426	C	T	0.0129225	0.008131	130.304130	Direct Regulatory Effect, Putative Transcript Effect, Variation Proximal to Gene	no	yes	no	RP3-521E19.3, HECTD4	-	TMEM116
12	112767818	rs112518947	C	G	0.0129225	0.008128	130.304157	Direct Regulatory Effect, Putative Transcript Effect	no	yes	no	HECTD4	-	TMEM116
12	112782858	rs7978824	G	C	0.0129225	0.008266	130.304280	Direct Regulatory Effect, Putative Transcript Effect	no	yes	no	HECTD4	-	TMEM116
12	112787237	rs12305354	T	G	0.0129225	0.008266	130.304316	Direct Regulatory Effect, Putative Regulatory Effect, Putative Transcript Effect	no	yes	no	HECTD4	-	TMEM116
12	112810275	rs7969909	G	A	0.0129225	0.017211	130.304738	Direct Regulatory Effect, Putative Transcript Effect	no	yes	no	HECTD4	-	TMEM116
12	112812282	rs1362036	C	T	0.0129225	0.017211	130.304773	Direct Regulatory Effect, Putative Regulatory Effect, Putative Transcript Effect	no	yes	no	HECTD4	-	TMEM116
12	112813693	rs7970647	C	T	0.0129225	0.018610	130.304797	Direct Regulatory Effect, Putative Transcript Effect	no	yes	no	HECTD4	-	TMEM116
12	112814581	rs73425452	C	T	0.0129225	0.018610	130.304813	Direct Regulatory Effect, Putative Transcript Effect	no	yes	no	HECTD4	-	TMEM116
12	112816613	rs112881953	C	T	0.0129225	0.018610	130.304851	Direct Regulatory Effect, Putative Transcript Effect	no	yes	no	HECTD4	-	TMEM116
12	112818659	rs12300530	C	A	0.0129225	0.018610	130.304889	Direct Regulatory Effect, Putative Transcript Effect	no	yes	no	HECTD4	-	TMEM116
12	112821434	rs73425459	C	G	0.0129225	0.018610	130.304941	Direct Regulatory Effect, Variation Proximal to Gene	no	yes	no	HECTD4	-	TMEM116
12	112822469	rs11503173	G	T	0.0129225	0.018610	130.304960	Direct Regulatory Effect, Variation Proximal to Gene	no	yes	no	HECTD4	-	TMEM116
12	112822667	rs11503174	C	G	0.0129225	0.018610	130.304964	Direct Regulatory Effect, Variation Proximal to Gene	no	yes	no	HECTD4	-	TMEM116
12	112831629	rs73425462	G	A	0.0139165	0.020096	130.305142	Direct Regulatory Effect	no	yes	no	-	-	TMEM116
12	112837146	rs11066281	T	C	0.0129225	0.020096	130.305253	Direct Regulatory Effect	no	yes	no	-	-	TMEM116
12	112838494	rs7971486	C	G	0.0129225	0.019660	130.305279	Direct Regulatory Effect, Variation Proximal to Gene	no	yes	no	RPL6	-	TMEM116
12	112843393	rs11066285	C	A	0.0129225	0.018402	130.305374	Direct Regulatory Effect, Putative Transcript Effect, Variation Proximal to Gene	no	yes	no	RPL6	-	TMEM116
12	112844857	rs11066286	A	G	0.0129225	0.017601	130.305400	Direct Regulatory Effect, Putative Transcript Effect, Variation Proximal to Gene	no	yes	no	RPL6	-	TMEM116
12	112847979	rs10466926	C	T	0.0129225	0.017413	130.305454	Direct Regulatory Effect, Putative Transcript Effect, Variation Proximal to Gene	no	yes	no	RPL6	-	TMEM116
12	112855348	rs112454444	G	C	0.0178926	0.017413	130.305583	Direct Regulatory Effect, Putative Transcript Effect, Variation Proximal to Gene	no	yes	no	RPL6, PTPN11	-	TMEM116
12	112856954	rs7972574	G	C	0.0129225	0.017413	130.305611	Direct Regulatory Effect, Putative Regulatory Effect, Trait Association, Putative Transcript Effect, Variation Proximal to Gene	yes	yes	no	RPL6, PTPN11	-	TMEM116
12	112856983	rs7973432	C	A	0.0129225	0.017413	130.305611	Direct Regulatory Effect, Putative Regulatory Effect, Trait Association, Putative Transcript Effect, Variation Proximal to Gene	yes	yes	no	RPL6, PTPN11	-	TMEM116
12	112860113	rs16942050	T	C	0.0129225	0.017413	130.305666	Direct Regulatory Effect, Putative Transcript Effect, Variation Proximal to Gene	no	yes	no	RPL6, PTPN11	-	TMEM116
12	112864028	rs10129047	G	A	0.0129225	0.017413	130.305734	Direct Regulatory Effect, Putative Transcript Effect	no	yes	no	PTPN11	-	TMEM116
12	112864102	rs10129049	G	A	0.0129225	0.017413	130.305735	Direct Regulatory Effect, Putative Transcript Effect	no	yes	no	PTPN11	-	TMEM116
12	112865833	rs73425482	G	A	0.0129225	0.017413	130.305765	Direct Regulatory Effect, Putative Transcript Effect	no	yes	no	PTPN11	-	TMEM116
12	112868879	rs59787000	G	A	0.0129225	0.017413	130.305818	Direct Regulatory Effect, Putative Transcript Effect	no	yes	no	PTPN11	-	TMEM116
12	112877019	rs12296808	C	T	0.0129225	0.017413	130.305960	Direct Regulatory Effect, Putative Transcript Effect	no	yes	no	PTPN11	-	TMEM116
12	112878426	rs7961064	G	A	0.0129225	0.017413	130.305984	Direct Regulatory Effect, Putative Transcript Effect	no	yes	no	PTPN11	-	TMEM116
12	112879872	rs141090203	C	T	0.0119284	0.017413	130.306010	Putative Transcript Effect	no	no	no	PTPN11	-	-
12	112879955	rs12309312	A	G	0.0129225	0.017413	130.306011	Direct Regulatory Effect, Putative Transcript Effect	no	yes	no	PTPN11	-	TMEM116
12	112880508	rs12304009	C	T	0.0129225	0.017413	130.306021	Direct Regulatory Effect, Putative Transcript Effect	no	yes	no	PTPN11	-	TMEM116
12	112882859	rs7977554	G	A	0.0139165	0.017413	130.306062	Direct Regulatory Effect, Putative Transcript Effect	no	yes	no	PTPN11	-	TMEM116
12	112887941	rs7976467	G	C	0.0129225	0.017413	130.306150	Direct Regulatory Effect, Putative Transcript Effect, Variation Proximal to Gene	no	yes	no	PTPN11	-	TMEM116
12	112889655	rs61175907	C	T	0.0129225	0.017413	130.306180	Direct Regulatory Effect, Putative Transcript Effect, Variation Proximal to Gene	no	yes	no	PTPN11	-	TMEM116
12	112889684	rs12310199	T	A	0.0129225	0.017413	130.306181	Direct Regulatory Effect, Putative Transcript Effect, Variation Proximal to Gene	no	yes	no	PTPN11	-	TMEM116
12	79587426	rs58640966	C	T	0.0109344	0.126859	95.988831	Putative Transcript Effect	no	no	no	SYT1	-	-
12	79590627	rs7309534	G	A	0.0159046	0.089071	95.989172	Putative Transcript Effect	no	no	no	SYT1	-	-
12	79592385	rs7133394	C	T	0.0109344	0.044307	95.989250	Putative Transcript Effect	no	no	no	SYT1	-	-
12	79594767	rs73361449	G	A	0.0109344	0.043126	95.989353	Putative Transcript Effect	no	no	no	SYT1	-	-
12	79594953	rs7300564	C	T	0.0159046	0.043126	95.989361	Putative Transcript Effect	no	no	no	SYT1	-	-
12	79595324	rs7301077	C	T	0.0109344	0.042214	95.989377	Putative Transcript Effect	no	no	no	SYT1	-	-
12	79596601	rs73343546	G	C	0.0159046	0.041463	95.989430	Putative Transcript Effect	no	no	no	SYT1	-	-
12	79596931	rs73343548	G	A	0.0109344	0.041463	95.989444	Putative Regulatory Effect, Putative Transcript Effect	no	no	no	SYT1	-	-
12	79599096	rs73343567	G	A	0.0159046	0.050878	95.989549	Putative Transcript Effect	no	no	no	SYT1	-	-
12	79599820	rs56787751	G	A	0.0159046	0.050878	95.989586	Putative Transcript Effect	no	no	no	SYT1	-	-
12	79600377	rs58478653	A	C	0.0159046	0.050878	95.989614	Putative Regulatory Effect, Putative Transcript Effect	no	no	no	SYT1	-	-
12	79600641	rs1405500	C	T	0.0159046	0.050878	95.989628	Putative Regulatory Effect, Putative Transcript Effect	no	no	no	SYT1	-	-
12	79923758	rs7962628	G	C	0.0139165	0.180594	96.250561	Direct Regulatory Effect	no	yes	no	-	-	RP11-530C5.2
12	79924857	rs10506816	T	A	0.0139165	0.180594	96.250759	Direct Regulatory Effect, Putative Regulatory Effect, Trait Association	yes	yes	no	-	-	RP11-530C5.2
12	79926404	rs7975021	C	A	0.0139165	0.024294	96.250886	Direct Regulatory Effect, Putative Regulatory Effect	no	yes	no	-	-	RP11-530C5.2
12	79926480	rs12319627	G	A	0.0139165	0.024294	96.250888	Direct Regulatory Effect, Putative Regulatory Effect	no	yes	no	-	-	RP11-530C5.2
12	79929642	rs10861991	C	T	0.0139165	0.024294	96.250965	Direct Regulatory Effect, Variation Proximal to Gene	no	yes	no	RP11-359M6.1	-	RP11-530C5.2
12	79931485	rs11114162	A	G	0.0139165	0.052600	96.251093	Direct Regulatory Effect, Variation Proximal to Gene	no	yes	no	RP11-359M6.1	-	RP11-530C5.2
12	79938341	rs139169178	A	C	0.0149105	0.045575	96.251405	Direct Regulatory Effect, Putative Regulatory Effect, Putative Transcript Effect, Variation Proximal to Gene	no	yes	no	RP11-359M6.1	-	RP11-530C5.2
12	79939504	rs7134679	G	A	0.0139165	0.045575	96.251458	Direct Regulatory Effect, Putative Regulatory Effect, Putative Transcript Effect	no	yes	no	RP11-359M6.1	-	RP11-530C5.2
12	79939895	rs10778677	A	C	0.0139165	0.068643	96.251485	Direct Regulatory Effect, Putative Regulatory Effect, Putative Transcript Effect	no	yes	no	RP11-359M6.1	-	RP11-530C5.2
12	79944776	rs10778678	A	G	0.0139165	0.044642	96.251800	Direct Regulatory Effect, Variation Proximal to Gene	no	yes	no	RP11-359M6.1	-	RP11-530C5.2
12	79946035	rs10861992	C	G	0.0139165	0.027082	96.251834	Direct Regulatory Effect, Putative Regulatory Effect, Variation Proximal to Gene	no	yes	no	RP11-359M6.1	-	RP11-530C5.2
12	79946103	rs10861993	G	A	0.0149105	0.010616	96.251835	Direct Regulatory Effect, Putative Regulatory Effect, Variation Proximal to Gene	no	yes	no	RP11-359M6.1	-	RP11-530C5.2
12	79946144	rs10861994	G	A	0.0139165	0.010521	96.251835	Direct Regulatory Effect, Putative Regulatory Effect, Variation Proximal to Gene	no	yes	no	RP11-359M6.1	-	RP11-530C5.2
12	79947955	rs7136105	A	G	0.0149105	0.010521	96.251854	Direct Regulatory Effect, Variation Proximal to Gene	no	yes	no	RP11-359M6.1, NOP56P3	-	RP11-530C5.2
12	79948213	rs7306195	C	T	0.0139165	0.010521	96.251857	Direct Regulatory Effect, Variation Proximal to Gene	no	yes	no	RP11-359M6.1, NOP56P3	-	RP11-530C5.2
12	79949233	rs12306147	G	A	0.0149105	0.010521	96.251868	Direct Regulatory Effect, Putative Regulatory Effect, Variation Proximal to Gene	no	yes	no	RP11-359M6.1, NOP56P3	-	RP11-530C5.2
12	79952577	rs10778679	G	C	0.0139165	0.010509	96.251903	Direct Regulatory Effect, Putative Transcript Effect	no	yes	no	NOP56P3	-	RP11-530C5.2
12	79953398	rs12313859	G	A	0.0139165	0.010509	96.251912	Direct Regulatory Effect, Putative Regulatory Effect, Variation Proximal to Gene	no	yes	no	NOP56P3	-	RP11-530C5.2
12	79954131	rs11114170	A	G	0.0139165	0.010499	96.251919	Direct Regulatory Effect, Putative Regulatory Effect, Variation Proximal to Gene	no	yes	no	NOP56P3	-	RP11-530C5.2
12	79955646	rs7306426	C	T	0.0139165	0.010789	96.251936	Direct Regulatory Effect, Variation Proximal to Gene	no	yes	no	NOP56P3	-	RP11-530C5.2
12	79956288	rs12319460	G	A	0.0139165	0.010789	96.251943	Direct Regulatory Effect, Variation Proximal to Gene	no	yes	no	NOP56P3	-	RP11-530C5.2
12	79956807	rs12315098	T	C	0.0149105	0.010789	96.251948	Direct Regulatory Effect, Variation Proximal to Gene	no	yes	no	NOP56P3	-	RP11-530C5.2
12	79956913	rs12316573	T	A	0.0139165	0.010789	96.251949	Direct Regulatory Effect, Variation Proximal to Gene	no	yes	no	NOP56P3	-	RP11-530C5.2
12	79956929	rs12308122	C	T	0.0139165	0.011135	96.251950	Direct Regulatory Effect, Variation Proximal to Gene	no	yes	no	NOP56P3	-	RP11-530C5.2
12	79957656	rs11114173	C	T	0.0149105	0.011477	96.251958	Direct Regulatory Effect, Variation Proximal to Gene	no	yes	no	NOP56P3	-	RP11-530C5.2
12	79958986	rs11114175	T	G	0.0139165	0.056519	96.252013	Direct Regulatory Effect	no	yes	no	-	-	RP11-530C5.2
12	79960432	rs7969760	C	A	0.0139165	0.222331	96.252273	Direct Regulatory Effect, Putative Regulatory Effect	no	yes	no	-	-	RP11-530C5.2
12	79961531	rs7294482	A	T	0.0149105	0.238433	96.252535	Direct Regulatory Effect	no	yes	no	-	-	RP11-530C5.2
12	79962814	rs12230772	A	G	0.0139165	0.238433	96.252840	Direct Regulatory Effect	no	yes	no	-	-	RP11-530C5.2
12	79963090	rs7967604	A	G	0.0149105	0.243732	96.252908	Direct Regulatory Effect	no	yes	no	-	-	RP11-530C5.2
12	79963358	rs6539468	T	C	0.0149105	0.185567	96.252957	Direct Regulatory Effect	no	yes	no	-	-	RP11-530C5.2
12	79967723	rs11114183	C	T	0.0139165	0.033751	96.253174	Direct Regulatory Effect, Variation Proximal to Gene	no	yes	no	PAWR	-	RP11-530C5.2
12	79968510	rs11114184	G	A	0.0139165	0.033751	96.253201	Direct Regulatory Effect, Variation Proximal to Gene	no	yes	no	PAWR	-	RP11-530C5.2
12	79968574	rs11503487	C	T	0.0139165	0.033751	96.253203	Direct Regulatory Effect, Variation Proximal to Gene	no	yes	no	PAWR	-	RP11-530C5.2
12	79970339	rs11114185	A	G	0.0139165	0.033751	96.253262	Direct Regulatory Effect, Putative Transcript Effect	no	yes	no	PAWR	-	RP11-530C5.2
12	79975518	rs10861998	G	A	0.0139165	0.035202	96.253440	Direct Regulatory Effect, Putative Transcript Effect, Variation Proximal to Gene	no	yes	no	PAWR	-	RP11-530C5.2
12	79975978	rs11114186	G	A	0.0139165	0.036224	96.253457	Direct Regulatory Effect, Putative Transcript Effect, Variation Proximal to Gene	no	yes	no	PAWR	-	RP11-530C5.2
12	79984699	rs8176914	C	T	0.0139165	0.030348	96.253742	Direct Regulatory Effect, Putative Transcript Effect, Variation Proximal to Gene	no	yes	no	PAWR	-	RP11-530C5.2
12	79993704	rs7953683	C	T	0.0139165	0.021091	96.253946	Direct Regulatory Effect, Putative Transcript Effect, Variation Proximal to Gene	no	yes	no	PAWR	-	RP11-530C5.2
12	79997094	rs6539469	C	G	0.0149105	0.020285	96.254014	Direct Regulatory Effect, Putative Transcript Effect, Variation Proximal to Gene	no	yes	no	PAWR	-	RP11-530C5.2
12	79998637	rs7979987	G	C	0.0139165	0.020133	96.254045	Direct Regulatory Effect, Putative Transcript Effect	no	yes	no	PAWR	-	RP11-530C5.2
12	79998798	rs7980894	C	T	0.0149105	0.020126	96.254049	Direct Regulatory Effect, Putative Transcript Effect	no	yes	no	PAWR	-	RP11-530C5.2
12	79998800	rs7980134	G	A	0.0149105	0.020126	96.254049	Direct Regulatory Effect, Putative Transcript Effect	no	yes	no	PAWR	-	RP11-530C5.2
12	80002832	rs6539470	G	A	0.0149105	0.020126	96.254130	Direct Regulatory Effect, Putative Transcript Effect	no	yes	no	PAWR	-	RP11-530C5.2
12	80004319	rs12306680	G	A	0.0139165	0.020126	96.254160	Direct Regulatory Effect, Putative Transcript Effect	no	yes	no	PAWR	-	RP11-530C5.2
12	80006693	rs7955388	G	A	0.0139165	0.020126	96.254208	Direct Regulatory Effect, Putative Transcript Effect	no	yes	no	PAWR	-	RP11-530C5.2
12	80011664	rs10778681	G	C	0.0149105	0.020135	96.254308	Direct Regulatory Effect, Putative Regulatory Effect, Putative Transcript Effect, Variation Proximal to Gene	no	yes	no	PAWR	-	RP11-530C5.2
12	80014188	rs8176875	A	G	0.0139165	0.020135	96.254359	Direct Regulatory Effect, Putative Transcript Effect, Variation Proximal to Gene	no	yes	no	PAWR	-	RP11-530C5.2
12	80015559	rs7305134	G	T	0.0139165	0.020139	96.254386	Direct Regulatory Effect, Putative Transcript Effect	no	yes	no	PAWR	-	RP11-530C5.2
12	80015593	rs7306065	C	T	0.0149105	0.020139	96.254387	Direct Regulatory Effect, Putative Transcript Effect	no	yes	no	PAWR	-	RP11-530C5.2
12	80019650	rs10778682	A	C	0.0149105	0.020138	96.254468	Direct Regulatory Effect, Putative Transcript Effect	no	yes	no	PAWR	-	RP11-530C5.2
12	80021055	rs7953362	C	T	0.0149105	0.020138	96.254497	Direct Regulatory Effect, Putative Transcript Effect	no	yes	no	PAWR	-	RP11-530C5.2
12	80023110	rs7294911	G	A	0.0139165	0.020138	96.254538	Direct Regulatory Effect, Putative Transcript Effect	no	yes	no	PAWR	-	RP11-530C5.2
12	80024020	rs10778683	A	G	0.0149105	0.020138	96.254557	Direct Regulatory Effect, Putative Transcript Effect	no	yes	no	PAWR	-	RP11-530C5.2
12	80028738	rs9651966	C	T	0.0149105	0.020138	96.254652	Direct Regulatory Effect, Putative Regulatory Effect, Putative Transcript Effect, Variation Proximal to Gene	no	yes	no	PAWR	-	RP11-530C5.2
12	80029516	rs2049589	T	G	0.0139165	0.020140	96.254667	Direct Regulatory Effect, Putative Regulatory Effect, Putative Transcript Effect, Variation Proximal to Gene	no	yes	no	PAWR	-	RP11-530C5.2
12	80030707	rs4441080	T	C	0.0139165	0.020140	96.254691	Direct Regulatory Effect, Putative Transcript Effect, Variation Proximal to Gene	no	yes	no	PAWR	-	RP11-530C5.2
12	80033963	rs7134833	C	A	0.0149105	0.020140	96.254757	Direct Regulatory Effect, Putative Transcript Effect	no	yes	no	PAWR	-	RP11-530C5.2
12	80036550	rs8176841	G	A	0.0139165	0.020140	96.254809	Direct Regulatory Effect, Putative Transcript Effect	no	yes	no	PAWR	-	RP11-530C5.2
12	80036801	rs2463168	T	C	0.0139165	0.020140	96.254814	Direct Regulatory Effect, Putative Transcript Effect	no	yes	no	PAWR	-	RP11-530C5.2
12	80043160	rs2049590	C	A	0.0149105	0.020144	96.254942	Direct Regulatory Effect, Putative Transcript Effect	no	yes	no	PAWR	-	RP11-530C5.2
12	80046289	rs2463167	G	C	0.0139165	0.020145	96.255005	Direct Regulatory Effect, Putative Transcript Effect	no	yes	no	PAWR	-	RP11-530C5.2
12	80046324	rs2463104	C	T	0.0139165	0.020145	96.255006	Direct Regulatory Effect, Putative Transcript Effect	no	yes	no	PAWR	-	RP11-530C5.2
12	80048889	rs3842842	T	A	0.0149105	0.020145	96.255057	Direct Regulatory Effect, Putative Regulatory Effect, Trait Association, Putative Transcript Effect	yes	yes	no	PAWR	-	RP11-530C5.2
12	80049965	rs10862007	A	G	0.0139165	0.020145	96.255079	Direct Regulatory Effect, Putative Transcript Effect	no	yes	no	PAWR	-	RP11-530C5.2
12	80055232	rs7134813	A	G	0.0149105	0.020149	96.255185	Direct Regulatory Effect, Putative Transcript Effect	no	yes	no	PAWR	-	RP11-530C5.2
12	80055766	rs1880883	A	G	0.0149105	0.020152	96.255196	Direct Regulatory Effect, Putative Regulatory Effect, Putative Transcript Effect	no	yes	no	PAWR	-	RP11-530C5.2
12	80055971	rs1880884	A	G	0.0149105	0.020152	96.255200	Direct Regulatory Effect, Putative Regulatory Effect, Putative Transcript Effect	no	yes	no	PAWR	-	RP11-530C5.2
12	80062156	rs7300145	T	C	0.0149105	0.020197	96.255325	Direct Regulatory Effect, Putative Transcript Effect	no	yes	no	PAWR	-	RP11-530C5.2
12	80064366	rs2400546	A	T	0.0149105	0.020214	96.255369	Direct Regulatory Effect, Putative Regulatory Effect, Putative Transcript Effect	no	yes	no	PAWR	-	RP11-530C5.2
12	80064940	rs7138974	C	T	0.0139165	0.020261	96.255381	Direct Regulatory Effect, Putative Regulatory Effect, Putative Transcript Effect	no	yes	no	PAWR	-	RP11-530C5.2
12	80066180	rs10778685	C	T	0.0149105	0.020261	96.255406	Direct Regulatory Effect, Putative Transcript Effect	no	yes	no	PAWR	-	RP11-530C5.2
12	80071955	rs10778686	G	A	0.0139165	0.020275	96.255523	Direct Regulatory Effect, Putative Regulatory Effect, Putative Transcript Effect	no	yes	no	PAWR	-	RP11-530C5.2
12	80073907	rs7294941	A	G	0.0139165	0.020258	96.255563	Direct Regulatory Effect, Putative Transcript Effect	no	yes	no	PAWR	-	RP11-530C5.2
12	80076418	rs7307647	T	C	0.0139165	0.020258	96.255614	Direct Regulatory Effect, Putative Regulatory Effect, Putative Transcript Effect	no	yes	no	PAWR	-	RP11-530C5.2
12	80080618	rs2430866	T	C	0.0139165	0.020312	96.255699	Direct Regulatory Effect, Putative Regulatory Effect, Putative Transcript Effect, Variation Proximal to Gene	no	yes	no	PAWR, RP11-530C5.1	-	RP11-530C5.2
12	80060598	rs2808356	A	G	0.0139165	0.020168	96.255293	Direct Regulatory Effect, Putative Transcript Effect, Variation Proximal to Gene	no	yes	no	PAWR	-	RP11-530C5.2
12	80078424	rs2463108	C	G	0.0149105	0.020258	96.255654	Direct Regulatory Effect, Putative Transcript Effect, Variation Proximal to Gene	no	yes	no	PAWR	-	RP11-530C5.2
12	80083292	rs2430867	C	G	0.0129225	0.022378	96.255759	Direct Regulatory Effect, Putative Regulatory Effect, Putative Transcript Effect, Variation Proximal to Gene	no	yes	no	RP11-530C5.1, PAWR	-	RP11-530C5.2
12	80086780	rs2694831	G	A	0.0139165	0.027620	96.255852	Direct Regulatory Effect, Putative Transcript Effect, Variation Proximal to Gene	no	yes	no	PAWR, RP11-530C5.1	-	RP11-530C5.2
12	80088781	rs10862012	G	C	0.0129225	0.275297	96.256099	Direct Regulatory Effect, Putative Transcript Effect, Variation Proximal to Gene	no	yes	no	PAWR, RP11-530C5.1	-	RP11-530C5.2
12	80089395	rs6539471	T	C	0.0139165	0.275297	96.256268	Direct Regulatory Effect, Putative Transcript Effect, Variation Proximal to Gene	no	yes	no	PAWR, RP11-530C5.1	-	RP11-530C5.2
12	80090750	rs11114218	T	C	0.0139165	1.067376	96.257714	Direct Regulatory Effect, Putative Transcript Effect	no	yes	no	RP11-530C5.1	-	RP11-530C5.2
12	80095182	rs4083220	C	T	0.0129225	0.354839	96.260516	Direct Regulatory Effect, Putative Transcript Effect	no	yes	no	RP11-530C5.1	-	RP11-530C5.2
12	80098910	rs3995243	T	C	0.0129225	0.358161	96.261851	Direct Regulatory Effect, Putative Transcript Effect	no	yes	no	RP11-530C5.1	-	RP11-530C5.2
12	80103770	rs7136806	A	C	0.0149105	0.373327	96.263640	Direct Regulatory Effect, Putative Transcript Effect	no	yes	no	RP11-530C5.1	-	RP11-530C5.2
12	80106323	rs2463171	G	A	0.0149105	0.373327	96.264593	Direct Regulatory Effect, Putative Transcript Effect	no	yes	no	RP11-530C5.1	-	RP11-530C5.2
12	80106893	rs2491339	T	G	0.0129225	0.472049	96.264809	Direct Regulatory Effect, Putative Transcript Effect	no	yes	no	RP11-530C5.1	-	RP11-530C5.2
12	80108416	rs711159	C	T	0.0149105	0.472049	96.265527	Direct Regulatory Effect, Putative Transcript Effect	no	yes	no	RP11-530C5.1	-	RP11-530C5.2
12	80113350	rs2694662	A	G	0.0129225	15.324135	96.311493	Direct Regulatory Effect, Putative Transcript Effect	no	yes	no	RP11-530C5.1	-	RP11-530C5.2
12	79939349	rs11114165	C	G	0.00795229	0.045575	96.251451	Direct Regulatory Effect, Putative Regulatory Effect, Putative Transcript Effect	no	yes	no	RP11-359M6.1	-	RP11-530C5.2
12	79949633	rs12300306	A	G	0.00695825	0.010521	96.251872	Direct Regulatory Effect, Putative Regulatory Effect, Variation Proximal to Gene	no	yes	no	NOP56P3	-	RP11-530C5.2
12	79955966	rs7974408	C	T	0.00795229	0.010789	96.251939	Direct Regulatory Effect, Variation Proximal to Gene	no	yes	no	NOP56P3	-	RP11-530C5.2
12	79965509	rs11114180	C	A	0.00695825	0.033751	96.253099	Variation Proximal to Gene	no	no	no	PAWR	-	-
12	79976692	rs12369848	G	C	0.00695825	0.036224	96.253483	Putative Transcript Effect, Variation Proximal to Gene	no	no	no	PAWR	-	-
12	79991033	rs11114187	C	G	0.00695825	0.021553	96.253889	Putative Transcript Effect, Variation Proximal to Gene	no	no	no	PAWR	-	-
12	79991097	rs11114188	G	A	0.00695825	0.021553	96.253890	Putative Transcript Effect, Variation Proximal to Gene	no	no	no	PAWR	-	-
12	80002147	rs11114191	C	G	0.00695825	0.020126	96.254116	Putative Transcript Effect	no	no	no	PAWR	-	-
12	80019637	rs11114194	G	A	0.00695825	0.020138	96.254468	Putative Transcript Effect	no	no	no	PAWR	-	-
12	80034246	rs139148310	C	T	0.00695825	0.020140	96.254762	Putative Transcript Effect	no	no	no	PAWR	-	-
12	80036800	rs8176834	T	A	0.00695825	0.020140	96.254814	Putative Transcript Effect	no	no	no	PAWR	-	-
12	80041539	rs10862006	A	G	0.00695825	0.020144	96.254909	Direct Regulatory Effect, Putative Transcript Effect	no	yes	no	PAWR	-	RP11-530C5.2
12	80049600	rs12301111	T	C	0.00695825	0.020145	96.255072	Direct Regulatory Effect, Putative Transcript Effect	no	yes	no	PAWR	-	RP11-530C5.2
12	80059229	rs11114207	T	A	0.00695825	0.020159	96.255266	Putative Transcript Effect, Variation Proximal to Gene	no	no	no	PAWR	-	-
12	81706869	rs10862290	G	A	0.0894632	0.200080	98.015216	Putative Transcript Effect, Variation Proximal to Gene	no	no	no	RP11-121G22.3, PPFIA2	-	-
12	81715208	rs59816291	C	A	0.0894632	0.110298	98.016269	Putative Transcript Effect	no	no	no	PPFIA2	-	-
12	81719930	rs1921043	C	T	0.0894632	0.011526	98.016417	Putative Transcript Effect, Variation Proximal to Gene	no	no	no	PPFIA2	-	-
12	81721085	rs11114824	C	A	0.0894632	0.011526	98.016430	Putative Transcript Effect, Variation Proximal to Gene	no	no	no	PPFIA2	-	-
12	81723387	rs1882182	C	T	0.0894632	0.011526	98.016456	Putative Regulatory Effect, Putative Transcript Effect, Variation Proximal to Gene	no	no	no	PPFIA2	-	-
12	81727898	rs10862295	A	G	0.0904573	0.013452	98.016511	Putative Transcript Effect	no	no	no	PPFIA2	-	-
12	81733745	rs9783447	T	C	0.0894632	0.135581	98.017730	Putative Transcript Effect, Variation Proximal to Gene	no	no	no	PPFIA2	-	-
12	81736648	rs55968734	C	T	0.0894632	0.005821	98.017954	Putative Transcript Effect, Variation Proximal to Gene	no	no	no	PPFIA2	-	-
12	81737309	rs11114827	A	T	0.0884692	0.005821	98.017958	Putative Transcript Effect, Variation Proximal to Gene	no	no	no	PPFIA2	-	-
12	81737334	rs11114828	G	C	0.0884692	0.005821	98.017958	Putative Transcript Effect, Variation Proximal to Gene	no	no	no	PPFIA2	-	-
12	81739592	rs10778813	G	T	0.0894632	0.005236	98.017970	Putative Transcript Effect, Variation Proximal to Gene	no	no	no	PPFIA2	-	-
12	81746835	rs2060206	C	T	0.0894632	0.006815	98.018013	Putative Transcript Effect, Variation Proximal to Gene	no	no	no	PPFIA2	-	-
12	81751357	rs11114832	T	C	0.0894632	0.099512	98.018156	Putative Transcript Effect, Variation Proximal to Gene	no	no	no	PPFIA2	-	-
12	81752786	rs1432594	G	A	0.0894632	0.099625	98.018299	Putative Transcript Effect	no	no	no	PPFIA2	-	-
12	81754268	rs11114834	G	A	0.0894632	1.385298	98.020352	Putative Transcript Effect	no	no	no	PPFIA2	-	-
12	81761458	rs1851383	T	A	0.0894632	0.009429	98.026614	Putative Transcript Effect, Variation Proximal to Gene	no	no	no	PPFIA2	-	-
12	81762478	rs10506275	G	C	0.0904573	0.009429	98.026624	Putative Transcript Effect, Variation Proximal to Gene	no	no	no	PPFIA2	-	-
12	81766488	rs7955223	A	G	0.0894632	0.009446	98.026662	Putative Transcript Effect, Variation Proximal to Gene	no	no	no	PPFIA2	-	-
12	81767888	rs2288763	C	T	0.0894632	0.009446	98.026675	Putative Transcript Effect, Variation Proximal to Gene	no	no	no	RP11-315E17.1, PPFIA2	-	-
12	81770143	rs11114840	G	A	0.0904573	0.009482	98.026696	Putative Transcript Effect, Variation Proximal to Gene	no	no	no	RP11-315E17.1, PPFIA2	-	-
12	81771820	rs7971000	C	A	0.0894632	0.009539	98.026712	Putative Transcript Effect, Variation Proximal to Gene	no	no	no	RP11-315E17.1, PPFIA2	-	-
12	81778273	rs1522323	A	C	0.0894632	0.031573	98.026808	Putative Transcript Effect	no	no	no	PPFIA2, RP11-315E17.1	-	-
12	81781152	rs12425269	C	A	0.0894632	0.078947	98.027697	Putative Transcript Effect	no	no	no	PPFIA2, RP11-315E17.1	-	-
12	81786263	rs1522309	G	A	0.0894632	0.162086	98.028393	Putative Transcript Effect	no	no	no	RP11-315E17.1, PPFIA2	-	-
12	81788451	rs7964238	G	A	0.0894632	0.041719	98.028484	Putative Transcript Effect	no	no	no	RP11-315E17.1, PPFIA2	-	-
12	81791523	rs11114845	G	A	0.0884692	0.027099	98.028607	Putative Transcript Effect	no	no	no	PPFIA2, RP11-315E17.1	-	-
12	81795662	rs10862305	T	C	0.0894632	0.008194	98.028655	Putative Transcript Effect	no	no	no	RP11-315E17.1, PPFIA2	-	-
12	81796157	rs10862306	A	G	0.0894632	0.008194	98.028659	Putative Transcript Effect	no	no	no	RP11-315E17.1, PPFIA2	-	-
12	81797397	rs1357263	T	C	0.0894632	0.006465	98.028668	Putative Transcript Effect	no	no	no	RP11-315E17.1, PPFIA2	-	-
12	81800797	rs11114849	C	T	0.0894632	0.004328	98.028685	Putative Transcript Effect	no	no	no	PPFIA2, RP11-315E17.1	-	-
12	81802254	rs1522314	A	T	0.0894632	0.004328	98.028692	Putative Transcript Effect	no	no	no	RP11-315E17.1, PPFIA2	-	-
12	81804777	rs1403060	C	A	0.0894632	0.004328	98.028703	Putative Transcript Effect	no	no	no	PPFIA2, RP11-315E17.1	-	-
12	81806096	rs11114851	A	T	0.0904573	0.004328	98.028708	Putative Transcript Effect, Variation Proximal to Gene	no	no	no	RP11-315E17.1, PPFIA2	-	-
12	81806696	rs1357264	C	T	0.0894632	0.004328	98.028711	Putative Transcript Effect, Variation Proximal to Gene	no	no	no	PPFIA2, RP11-315E17.1	-	-
12	81808104	rs1403063	T	C	0.0894632	0.033428	98.028758	Putative Transcript Effect, Variation Proximal to Gene	no	no	no	PPFIA2, RP11-315E17.1	-	-
12	81811292	rs11114855	A	T	0.0894632	0.033428	98.028864	Putative Transcript Effect	no	no	no	RP11-315E17.1, PPFIA2	-	-
12	81811759	rs1403059	C	T	0.0894632	1.079388	98.029369	Putative Transcript Effect	no	no	no	PPFIA2, RP11-315E17.1	-	-
12	81822054	rs17008545	G	A	0.0894632	0.198465	98.030687	Putative Transcript Effect	no	no	no	RP11-315E17.1, PPFIA2	-	-
12	81827652	rs10862312	A	G	0.0894632	0.260186	98.032100	Putative Transcript Effect, Variation Proximal to Gene	no	no	no	PPFIA2, RP11-315E17.1	-	-
13	30691471	rs587669	A	G	0.00695825	4.219868	25.596762	Unknown Effect	no	no	no	-	-	-
13	30691576	rs527603	A	G	0.00695825	4.219868	25.597205	Unknown Effect	no	no	no	-	-	-
13	30692066	rs590327	A	G	0.00695825	0.770384	25.597580	Unknown Effect	no	no	no	-	-	-
13	30692415	rs499135	A	G	0.00695825	0.770384	25.597849	Unknown Effect	no	no	no	-	-	-
13	30692686	rs603466	T	C	0.00695825	0.774202	25.598058	Putative Regulatory Effect	no	no	no	-	KATNAL1	-
13	30692843	rs188836364	G	A	0.00695825	0.807766	25.598181	Putative Regulatory Effect	no	no	no	-	-	-
13	30694208	rs550775	A	G	0.00695825	0.830115	25.599297	Putative Regulatory Effect	no	no	no	-	-	-
13	30696259	rs661049	C	T	0.00695825	0.836591	25.601006	Unknown Effect	no	no	no	-	-	-
13	30696914	rs7321451	T	G	0.00695825	0.837489	25.601555	Unknown Effect	no	no	no	-	-	-
13	30704375	rs139692788	G	C	0.00695825	1.227412	25.607988	Unknown Effect	no	no	no	-	-	-
13	30710927	rs550786	C	T	0.00795229	1.124550	25.615700	Unknown Effect	no	no	no	-	-	-
13	30712000	rs183268799	T	C	0.00795229	1.131054	25.616913	Putative Regulatory Effect	no	no	no	-	-	-
13	30712599	rs74043025	G	A	0.00795229	1.131054	25.617591	Putative Regulatory Effect	no	no	no	-	-	-
13	30712880	rs76327222	C	T	0.00795229	1.131054	25.617909	Putative Regulatory Effect	no	no	no	-	-	-
13	30716111	rs76062012	C	T	0.00795229	5.030483	25.626790	Putative Regulatory Effect	no	no	no	-	-	-
13	77097654	rs75766958	G	A	0.0248509	0.343500	76.406977	Unknown Effect	no	no	no	-	-	-
13	77097960	rs17066331	G	C	0.0238569	0.343500	76.407082	Unknown Effect	no	no	no	-	-	-
13	77099345	rs7996034	A	T	0.0248509	0.343500	76.407558	Unknown Effect	no	no	no	-	-	-
13	77099856	rs8002879	T	C	0.0238569	0.343500	76.407734	Unknown Effect	no	no	no	-	-	-
13	77099906	rs11842376	T	C	0.0238569	0.232430	76.407745	Unknown Effect	no	no	no	-	-	-
13	77100169	rs7139538	G	A	0.0248509	0.232430	76.407807	Unknown Effect	no	no	no	-	-	-
13	77101856	rs59392982	A	T	0.0248509	0.207754	76.408157	Unknown Effect	no	no	no	-	-	-
13	77101857	rs57176175	C	G	0.0248509	0.207754	76.408157	Unknown Effect	no	no	no	-	-	-
13	77103206	rs6562956	A	G	0.0238569	0.200921	76.408436	Unknown Effect	no	no	no	-	-	-
13	77103226	rs7999217	G	T	0.0248509	0.194540	76.408440	Unknown Effect	no	no	no	-	-	-
13	77104582	rs117290973	G	A	0.0178926	0.186863	76.408694	Unknown Effect	no	no	no	-	-	-
13	77105723	rs7321092	T	C	0.0248509	0.186592	76.408907	Unknown Effect	no	no	no	-	-	-
13	77105790	rs7319766	C	T	0.0238569	0.186592	76.408919	Unknown Effect	no	no	no	-	-	-
13	77107044	rs7991681	T	C	0.0248509	0.186469	76.409153	Unknown Effect	no	no	no	-	-	-
13	77107135	rs7990549	C	T	0.0248509	0.186469	76.409170	Unknown Effect	no	no	no	-	-	-
13	77107745	rs7333170	G	A	0.0238569	0.287886	76.409306	Unknown Effect	no	no	no	-	-	-
13	77107773	rs6562957	G	A	0.0248509	0.287886	76.409314	Unknown Effect	no	no	no	-	-	-
13	77108439	rs57048905	C	G	0.0248509	0.287886	76.409505	Unknown Effect	no	no	no	-	-	-
13	77108509	rs112785865	T	C	0.0238569	0.287886	76.409526	Unknown Effect	no	no	no	-	-	-
13	77108916	rs115998173	G	A	0.0238569	0.287886	76.409643	Unknown Effect	no	no	no	-	-	-
13	77109017	rs114612006	A	G	0.0238569	0.287886	76.409672	Unknown Effect	no	no	no	-	-	-
13	77109464	rs7317703	C	T	0.0248509	0.287886	76.409800	Unknown Effect	no	no	no	-	-	-
13	77110100	rs17066361	T	G	0.0248509	0.287886	76.409984	Unknown Effect	no	no	no	-	-	-
13	77110212	rs17066363	C	T	0.0248509	0.400298	76.410022	Unknown Effect	no	no	no	-	-	-
13	77110530	rs7992136	A	C	0.0248509	0.504837	76.410183	Unknown Effect	no	no	no	-	-	-
13	77110711	rs7992988	G	A	0.0248509	0.549975	76.410282	Trait Association	yes	no	no	-	-	-
13	77111459	rs61180951	G	T	0.0238569	0.247390	76.410542	Unknown Effect	no	no	no	-	-	-
13	77111509	rs60322842	G	A	0.0248509	0.247390	76.410555	Unknown Effect	no	no	no	-	-	-
13	77111625	rs60838012	C	T	0.0248509	0.312699	76.410591	Unknown Effect	no	no	no	-	-	-
13	77112511	rs73532810	C	T	0.0248509	0.319219	76.410874	Unknown Effect	no	no	no	-	-	-
13	77113548	rs57443356	C	T	0.0248509	0.319219	76.411205	Unknown Effect	no	no	no	-	-	-
13	77115126	rs57409132	C	T	0.0238569	0.319219	76.411708	Unknown Effect	no	no	no	-	-	-
13	77115129	rs57020097	G	A	0.0238569	0.319219	76.411709	Unknown Effect	no	no	no	-	-	-
13	77115138	rs57241192	A	T	0.0248509	0.319219	76.411712	Unknown Effect	no	no	no	-	-	-
13	77115329	rs58484971	C	T	0.0248509	0.319219	76.411773	Unknown Effect	no	no	no	-	-	-
13	77116049	rs79690110	A	G	0.0238569	0.319219	76.412003	Unknown Effect	no	no	no	-	-	-
13	77116222	rs76774955	G	A	0.0248509	0.389211	76.412059	Unknown Effect	no	no	no	-	-	-
13	77116269	rs7328592	G	A	0.0248509	0.389211	76.412077	Direct Regulatory Effect	no	no	yes	-	-	IFIT3
13	77117616	rs17066370	T	C	0.0228628	0.375495	76.412590	Unknown Effect	no	no	no	-	-	-
13	77118326	rs74651316	T	C	0.0228628	0.306564	76.412845	Unknown Effect	no	no	no	-	-	-
13	77126957	rs17066382	T	C	0.0228628	0.282535	76.415279	Putative Regulatory Effect	no	no	no	-	-	-
13	77127812	rs7317445	T	C	0.0228628	0.351028	76.415579	Unknown Effect	no	no	no	-	-	-
13	99373095	rs149033964	G	A	0.00795229	4.096922	97.289141	Putative Transcript Effect	no	no	no	SLC15A1	-	-
13	99374223	rs4646220	C	T	0.00596421	4.096922	97.293762	Putative Transcript Effect	no	no	no	SLC15A1	-	-
14	87741025	rs1756650	T	C	0.0964215	2.258379	81.725861	Trait Association	yes	no	no	-	-	-
14	87741062	rs1682539	A	C	0.0964215	0.815181	81.725891	Unknown Effect	no	no	no	-	-	-
14	87741122	rs1682538	A	G	0.0964215	0.288002	81.725908	Unknown Effect	no	no	no	-	-	-
14	87741536	rs12432989	A	C	0.0964215	1.733707	81.726626	Unknown Effect	no	no	no	-	-	-
14	87741802	rs12889127	A	C	0.0964215	1.733707	81.727087	Unknown Effect	no	no	no	-	-	-
14	87741934	rs1952900	T	G	0.0964215	1.733707	81.727316	Unknown Effect	no	no	no	-	-	-
14	87742435	rs1682553	T	A	0.0964215	1.733707	81.728184	Unknown Effect	no	no	no	-	-	-
14	87742438	rs1750680	T	C	0.0964215	1.733707	81.728190	Unknown Effect	no	no	no	-	-	-
14	87742627	rs1155898	G	A	0.0964215	1.725613	81.728517	Unknown Effect	no	no	no	-	-	-
14	87742769	rs1155897	G	T	0.0964215	0.123193	81.728534	Unknown Effect	no	no	no	-	-	-
14	87742999	rs1756692	C	T	0.0964215	0.071195	81.728551	Unknown Effect	no	no	no	-	-	-
14	87743106	rs1750682	A	G	0.0964215	0.052211	81.728556	Unknown Effect	no	no	no	-	-	-
14	87743245	rs8005593	C	T	0.0964215	0.044707	81.728563	Unknown Effect	no	no	no	-	-	-
14	87743257	rs8004161	T	A	0.0964215	0.045425	81.728563	Unknown Effect	no	no	no	-	-	-
14	87743426	rs1750684	A	G	0.0964215	0.045425	81.728571	Unknown Effect	no	no	no	-	-	-
14	87743457	rs1616922	C	T	0.0964215	0.045425	81.728572	Unknown Effect	no	no	no	-	-	-
14	87743650	rs1756690	A	T	0.0964215	0.045425	81.728581	Unknown Effect	no	no	no	-	-	-
14	87744425	rs1750685	T	C	0.0964215	0.173467	81.728660	Unknown Effect	no	no	no	-	-	-
14	87744545	rs943154	A	C	0.0964215	0.173467	81.728681	Unknown Effect	no	no	no	-	-	-
14	87744761	rs1750686	G	C	0.0964215	0.580478	81.728806	Unknown Effect	no	no	no	-	-	-
14	87744885	rs1750687	A	G	0.0964215	1.717290	81.729019	Unknown Effect	no	no	no	-	-	-
14	87745006	rs1750688	A	G	0.0964215	1.717290	81.729227	Unknown Effect	no	no	no	-	-	-
15	72719430	rs60702445	A	G	0.0477137	0.026293	98.368000	Putative Transcript Effect	no	no	no	RP11-1007O24.3	-	-
15	72719897	rs56819667	A	G	0.0477137	0.026293	98.368012	Putative Transcript Effect	no	no	no	RP11-1007O24.3	-	-
15	72726168	rs7178141	C	T	0.055666	0.102533	98.368617	Direct Regulatory Effect, Putative Transcript Effect	no	yes	no	RP11-1007O24.3	-	RP11-1006G14.4
15	72728228	rs10851854	T	C	0.055666	0.102533	98.368828	Direct Regulatory Effect, Putative Transcript Effect	no	yes	no	RP11-1007O24.3	-	RP11-1006G14.4
15	72736081	rs7162856	T	C	0.0477137	0.055425	98.369267	Putative Transcript Effect	no	no	no	RP11-1007O24.3	-	-
15	72737032	rs28393893	C	A	0.0506958	0.055425	98.369320	Putative Transcript Effect	no	no	no	RP11-1007O24.3	-	-
15	72738115	rs2899780	C	T	0.055666	0.055425	98.369380	Direct Regulatory Effect, Putative Transcript Effect, Variation Proximal to Gene	no	yes	no	PHBP20, RP11-1007O24.3	-	RP11-1006G14.4
15	72738293	rs2415137	T	C	0.055666	0.055425	98.369390	Direct Regulatory Effect, Putative Transcript Effect, Variation Proximal to Gene	no	yes	no	PHBP20, RP11-1007O24.3	-	RP11-1006G14.4
15	72738565	rs2415136	T	C	0.055666	0.026927	98.369397	Direct Regulatory Effect, Putative Transcript Effect, Variation Proximal to Gene	no	yes	no	PHBP20, RP11-1007O24.3	-	RP11-1006G14.4
15	72743458	rs16956956	G	C	0.0477137	0.020825	98.369506	Direct Regulatory Effect, Putative Transcript Effect	no	no	yes	PHBP20, RP11-1007O24.3	-	PRPH2
15	72745906	rs1812842	C	T	0.055666	0.018911	98.369552	Direct Regulatory Effect, Putative Transcript Effect, Variation Proximal to Gene	no	yes	no	PHBP20, RP11-1007O24.3	-	ARIH1, RP11-1006G14.4
15	72757927	rs72735137	C	T	0.0487078	0.018523	98.369775	Putative Transcript Effect	no	no	no	RP11-1007O24.2, RP11-1007O24.3	-	-
15	72761521	rs72735141	T	C	0.0477137	0.018523	98.369841	Putative Transcript Effect, Variation Proximal to Gene	no	no	no	RP11-1007O24.2, RP11-1007O24.3	-	-
15	72761523	rs12439127	A	G	0.055666	0.018523	98.369841	Putative Transcript Effect, Variation Proximal to Gene	no	no	no	RP11-1007O24.2, RP11-1007O24.3	-	-
15	72771280	rs11638897	A	G	0.055666	0.071034	98.370109	Direct Regulatory Effect, Putative Regulatory Effect, Putative Transcript Effect, Variation Proximal to Gene	no	yes	no	ARIH1, RP11-1007O24.3	PARP6	RP11-1006G14.4
15	72783350	rs113263393	G	A	0.0477137	0.021534	98.371244	Putative Transcript Effect	no	no	no	ARIH1	-	-
15	72783501	rs11072372	G	A	0.055666	0.021534	98.371248	Putative Regulatory Effect, Putative Transcript Effect	no	no	no	ARIH1	-	-
15	72784260	rs8025088	T	C	0.055666	0.019404	98.371262	Direct Regulatory Effect, Putative Regulatory Effect, Putative Transcript Effect	no	yes	no	ARIH1	-	RP11-1006G14.4
15	72784482	rs8026681	C	T	0.055666	0.017255	98.371266	Direct Regulatory Effect, Putative Regulatory Effect, Putative Transcript Effect	no	yes	no	ARIH1	-	RP11-1006G14.4
15	72786028	rs10518988	A	G	0.055666	0.016718	98.371293	Direct Regulatory Effect, Putative Transcript Effect	no	yes	no	ARIH1	-	RP11-1006G14.4
15	72787786	rs77879986	C	T	0.055666	0.016515	98.371322	Direct Regulatory Effect, Putative Transcript Effect	no	yes	no	ARIH1	-	RP11-1006G14.4
15	72789752	rs72735156	A	G	0.0437376	0.016515	98.371354	Putative Transcript Effect	no	no	no	ARIH1	-	-
15	72792870	rs72735160	T	C	0.0477137	0.016515	98.371406	Putative Transcript Effect	no	no	no	ARIH1	-	-
15	72802915	rs112158855	C	T	0.0477137	0.016436	98.371571	Putative Transcript Effect	no	no	no	ARIH1	-	-
15	72811402	rs8038734	A	G	0.055666	0.016407	98.371711	Direct Regulatory Effect, Trait Association, Putative Transcript Effect	yes	yes	no	ARIH1	-	ARIH1, RP11-1006G14.4
15	72813666	rs4146286	G	C	0.055666	0.016530	98.371748	Direct Regulatory Effect, Putative Transcript Effect	no	yes	no	ARIH1	-	RP11-1006G14.4
15	72819569	rs72735166	C	G	0.0467197	0.016635	98.371846	Putative Transcript Effect	no	no	no	ARIH1	-	-
15	72822299	rs1963894	A	G	0.055666	0.016682	98.371892	Direct Regulatory Effect, Putative Transcript Effect	no	yes	no	ARIH1	-	RP11-1006G14.4
15	72822876	rs10438370	G	T	0.055666	0.016689	98.371901	Direct Regulatory Effect, Putative Transcript Effect	no	yes	no	ARIH1	-	RP11-1006G14.4
15	72827051	rs16957064	A	C	0.0477137	0.016732	98.371971	Putative Regulatory Effect, Putative Transcript Effect	no	no	no	ARIH1	PARP6	-
15	72829049	rs3842946	G	C	0.055666	0.017687	98.372006	Direct Regulatory Effect, Putative Regulatory Effect, Putative Transcript Effect	no	yes	no	ARIH1	PARP6	RP11-1006G14.4
15	72831867	rs2415135	A	G	0.055666	0.379106	98.372298	Direct Regulatory Effect, Putative Transcript Effect	no	yes	no	ARIH1	-	RP11-1006G14.4
15	72832185	rs72735170	G	A	0.0477137	0.377616	98.372418	Putative Transcript Effect	no	no	no	ARIH1	-	-
15	72836390	rs16957095	C	A	0.0477137	0.035383	98.373192	Putative Transcript Effect	no	no	no	ARIH1	-	-
15	72843785	rs7177472	G	T	0.055666	0.032275	98.373444	Direct Regulatory Effect, Putative Transcript Effect	no	yes	no	ARIH1	-	RP11-1006G14.4
15	72846354	rs4776602	A	G	0.055666	0.030900	98.373526	Direct Regulatory Effect, Putative Transcript Effect	no	yes	no	ARIH1	-	RP11-1006G14.4
15	72846579	rs4777514	G	T	0.055666	0.030774	98.373533	Direct Regulatory Effect, Putative Transcript Effect	no	yes	no	ARIH1	-	RP11-1006G14.4
15	72849867	rs4777516	T	C	0.055666	0.030774	98.373634	Putative Transcript Effect, Variation Proximal to Gene	no	no	no	ARIH1	-	-
15	72851505	rs12900846	G	C	0.055666	0.030774	98.373684	Direct Regulatory Effect, Putative Transcript Effect, Variation Proximal to Gene	no	yes	no	ARIH1	-	RP11-1006G14.4
15	72854915	rs11072376	C	T	0.0516899	0.030063	98.373787	Direct Regulatory Effect, Putative Transcript Effect, Variation Proximal to Gene	no	yes	no	ARIH1	-	RP11-1006G14.4
15	72857494	rs4776603	C	T	0.055666	0.029939	98.373865	Direct Regulatory Effect, Putative Transcript Effect, Variation Proximal to Gene	no	yes	no	ARIH1	-	RP11-1006G14.4
15	72873727	rs8037282	C	T	0.055666	0.041305	98.374383	Direct Regulatory Effect, Putative Transcript Effect, Variation Proximal to Gene	no	yes	no	ARIH1	-	RP11-1006G14.4
15	72875842	rs4777517	G	A	0.055666	0.148325	98.374589	Direct Regulatory Effect, Putative Transcript Effect, Variation Proximal to Gene	no	yes	no	ARIH1, MIR630	-	RP11-1006G14.4
15	72838527	rs72735173	C	T	0.0477137	0.034695	98.373266	Putative Transcript Effect, Variation Proximal to Gene	no	no	no	ARIH1	-	-
15	72842192	rs7175376	C	T	0.0477137	0.033378	98.373393	Putative Transcript Effect, Variation Proximal to Gene	no	no	no	ARIH1	-	-
15	72850839	rs148500404	C	T	0.0477137	0.030774	98.373664	Putative Transcript Effect, Variation Proximal to Gene	no	no	no	ARIH1	-	-
15	72865312	rs72735181	T	C	0.0437376	0.029868	98.374098	Putative Transcript Effect	no	no	no	ARIH1	-	-
15	72888321	rs28607101	T	C	0.0506958	0.273670	98.377824	Putative Transcript Effect, Variation Proximal to Gene	no	no	no	ARIH1, RP11-1006G14.4	-	-
15	72888460	rs28429820	T	C	0.0506958	0.273670	98.377862	Putative Transcript Effect, Variation Proximal to Gene	no	no	no	ARIH1, RP11-1006G14.4	-	-
15	72896802	rs16957189	C	T	0.0506958	0.345420	98.380239	Putative Transcript Effect, Variation Proximal to Gene	no	no	no	RP11-361M10.3, ARIH1, RP11-1006G14.2, RP11-1006G14.5	-	-
15	72898677	rs113251209	G	A	0.0506958	0.348268	98.380892	Putative Transcript Effect, Variation Proximal to Gene	no	no	no	ARIH1, RP11-361M10.3, RP11-1006G14.5, RP11-1006G14.2	-	-
15	72899991	rs28435710	C	T	0.0506958	1.250190	98.381801	Putative Transcript Effect, Variation Proximal to Gene	no	no	no	ARIH1, RP11-361M10.3, RP11-1006G14.5, RP11-1006G14.2	-	-
15	72902187	rs72735194	G	A	0.0506958	0.895456	98.384579	Putative Transcript Effect, Variation Proximal to Gene	no	no	no	RP11-361M10.3, RP11-1006G14.5, RP11-1006G14.2	-	-
15	72923709	rs1808495	A	G	0.0526839	0.068891	98.386561	Putative Transcript Effect	no	no	no	RP11-1006G14.2	-	-
15	72873621	rs72735185	A	T	0.0477137	0.041305	98.374379	Putative Transcript Effect, Variation Proximal to Gene	no	no	no	ARIH1	-	-
15	72884406	rs8023504	A	G	0.0477137	0.280560	98.376744	Putative Regulatory Effect, Putative Transcript Effect, Variation Proximal to Gene	no	no	no	ARIH1, RP11-1006G14.4, MIR630	-	-
15	72888248	rs113933005	G	A	0.0506958	0.273670	98.377804	Putative Transcript Effect, Variation Proximal to Gene	no	no	no	ARIH1, RP11-1006G14.4	-	-
15	72888850	rs72735188	G	A	0.0457256	0.273670	98.377969	Putative Transcript Effect, Variation Proximal to Gene	no	no	no	ARIH1, RP11-1006G14.4	-	-
15	72902893	rs144399812	C	T	0.0457256	0.128279	98.385116	Putative Transcript Effect	no	no	no	RP11-361M10.3, RP11-1006G14.2	-	-
16	7056818	rs28719484	A	G	0.028827	0.794017	16.139480	Putative Transcript Effect, Variation Proximal to Gene	no	no	no	RNU6-328P, RBFOX1	-	-
16	7057728	rs17142001	C	G	0.028827	0.612604	16.140173	Putative Transcript Effect, Variation Proximal to Gene	no	no	no	RNU6-328P, RBFOX1	-	-
16	7060726	rs59656305	C	A	0.0298211	0.612604	16.142010	Putative Transcript Effect	no	no	no	RBFOX1	-	-
16	7063859	rs73536817	A	G	0.0298211	0.536067	16.143813	Putative Transcript Effect	no	no	no	RBFOX1	-	-
16	7064294	rs60427113	A	G	0.0298211	0.541599	16.144048	Putative Transcript Effect	no	no	no	RBFOX1	-	-
16	7069993	rs13333017	T	C	0.0308151	0.486500	16.146945	Putative Transcript Effect	no	no	no	RBFOX1	-	-
16	7070643	rs2061815	C	T	0.0308151	0.456086	16.147245	Putative Transcript Effect	no	no	no	RBFOX1	-	-
16	7071425	rs2061811	A	G	0.0298211	0.440534	16.147589	Putative Transcript Effect	no	no	no	RBFOX1	-	-
16	7072445	rs75204198	C	T	0.0298211	0.440534	16.148039	Putative Transcript Effect	no	no	no	RBFOX1	-	-
16	7073486	rs78673597	A	G	0.0298211	0.440534	16.148497	Putative Transcript Effect	no	no	no	RBFOX1	-	-
16	7078871	rs74493160	T	A	0.0298211	0.440034	16.150868	Putative Transcript Effect	no	no	no	RBFOX1	-	-
16	7080275	rs58598916	G	A	0.0298211	0.440034	16.151485	Putative Transcript Effect	no	no	no	RBFOX1	-	-
16	7082344	rs142113228	G	A	0.0298211	0.439898	16.152396	Putative Transcript Effect	no	no	no	RBFOX1	-	-
17	54544766	rs8065936	C	T	0.00894632	0.106665	80.254767	Putative Transcript Effect, Variation Proximal to Gene	no	no	no	RP11-502F1.1, ANKFN1	-	-
17	54548008	rs7219938	C	T	0.00994036	0.111814	80.255120	Putative Transcript Effect, Variation Proximal to Gene	no	no	no	RP11-502F1.1, ANKFN1	-	-
17	54551634	rs7218559	A	G	0.00894632	0.141636	80.255578	Putative Transcript Effect, Variation Proximal to Gene	no	no	no	RP11-502F1.1, ANKFN1	-	-
17	54552209	rs7223494	A	G	0.00894632	0.205713	80.255697	Putative Transcript Effect, Variation Proximal to Gene	no	no	no	RP11-502F1.1, ANKFN1	-	-
17	54554790	rs12103627	G	C	0.00894632	0.238880	80.256217	Putative Transcript Effect, Variation Proximal to Gene	no	no	no	RP11-502F1.1, ANKFN1	-	-
17	54557230	rs9912206	T	C	0.00894632	0.309724	80.256852	Putative Transcript Effect	no	no	no	ANKFN1	-	-
17	54557487	rs9911436	G	A	0.00894632	0.307731	80.256931	Putative Transcript Effect	no	no	no	ANKFN1	-	-
17	54558588	rs188484859	A	G	0.00795229	0.330112	80.257322	Putative Transcript Effect	no	no	no	ANKFN1	-	-
17	54561472	rs9915087	G	T	0.00894632	0.331007	80.258276	Putative Transcript Effect, Variation Proximal to Gene	no	no	no	ANKFN1	-	-
17	54567814	rs16957312	G	A	0.00894632	0.392795	80.260495	Putative Transcript Effect	no	no	no	ANKFN1	-	-
17	54570315	rs9915946	G	C	0.00894632	5.304083	80.268976	Putative Transcript Effect	no	no	no	ANKFN1	-	-
17	54441957	rs75489175	T	G	0.00695825	0.226979	80.229189	Putative Transcript Effect, Variation Proximal to Gene	no	no	no	RP11-502F1.2, ANKFN1	-	-
17	54455923	rs76404130	G	A	0.00695825	0.283193	80.233712	Putative Transcript Effect	no	no	no	ANKFN1	-	-
17	54483155	rs187423937	G	A	0.00695825	0.030197	80.242027	Putative Transcript Effect	no	no	no	ANKFN1	-	-
17	54493885	rs117871391	A	G	0.00695825	0.092490	80.243298	Putative Transcript Effect	no	no	no	ANKFN1	-	-
17	54509428	rs116557515	A	G	0.00695825	0.295333	80.246838	Putative Regulatory Effect, Putative Transcript Effect	no	no	no	ANKFN1	-	-
17	54516704	rs9891869	C	T	0.00695825	0.261095	80.248848	Putative Transcript Effect	no	no	no	ANKFN1	-	-
17	54523933	rs74359130	G	A	0.00795229	0.275326	80.249730	Putative Transcript Effect	no	no	no	ANKFN1	-	-
17	54524968	rs75923795	G	C	0.00795229	0.275326	80.250015	Putative Transcript Effect	no	no	no	ANKFN1	-	-
17	54529539	rs9910441	C	A	0.00795229	0.279515	80.251430	Putative Transcript Effect, Variation Proximal to Gene	no	no	no	ANKFN1	-	-
17	54534855	rs77486483	G	A	0.00695825	0.259762	80.252811	Putative Transcript Effect	no	no	no	ANKFN1	-	-
17	54537382	rs7209150	A	G	0.00795229	0.258328	80.253467	Putative Regulatory Effect, Putative Transcript Effect	no	no	no	ANKFN1	-	-
17	54539625	rs16957259	A	G	0.00795229	0.250318	80.254040	Trait Association, Putative Transcript Effect	yes	no	no	ANKFN1	-	-
17	54554161	rs73991544	A	G	0.00994036	0.238880	80.256067	Putative Transcript Effect, Variation Proximal to Gene	no	no	no	RP11-502F1.1, ANKFN1	-	-
17	54561997	rs7208177	G	A	0.00994036	0.336623	80.258453	Putative Transcript Effect, Variation Proximal to Gene	no	no	no	ANKFN1	-	-
17	54324640	rs77908545	G	A	0.00894632	0.145770	80.095723	Putative Transcript Effect	no	no	no	ANKFN1	-	-
17	54426389	rs181805720	C	A	0.00695825	0.113864	80.218444	Putative Transcript Effect	no	no	no	ANKFN1	-	-
17	54534936	rs9901040	G	A	0.00994036	0.259762	80.252832	Putative Transcript Effect	no	no	no	ANKFN1	-	-
17	29075831	rs140792603	T	C	0.00695825	0.029114	49.928239	Putative Transcript Effect	no	no	no	SUZ12P1	-	-
17	29076124	rs60782465	C	T	0.00695825	0.029114	49.928248	Putative Transcript Effect	no	no	no	SUZ12P1	-	-
17	29080898	rs116304433	C	T	0.00695825	0.029134	49.928387	Putative Transcript Effect	no	no	no	SUZ12P1	-	-
17	29082640	rs73988169	T	G	0.00695825	0.029134	49.928438	Putative Transcript Effect	no	no	no	SUZ12P1	-	-
17	29082821	rs148157517	A	G	0.00695825	0.029134	49.928443	Putative Transcript Effect	no	no	no	SUZ12P1	-	-
17	29083439	rs142223753	G	T	0.00695825	0.029134	49.928461	Putative Transcript Effect	no	no	no	SUZ12P1	-	-
17	29085069	rs61694705	G	A	0.00695825	0.029134	49.928508	Putative Transcript Effect	no	no	no	SUZ12P1	-	-
17	29097259	rs73988177	C	A	0.00695825	0.264464	49.928947	Putative Transcript Effect, Variation Proximal to Gene	no	no	no	SUZ12P1, CRLF3	-	-
17	29101320	rs143082665	G	A	0.00695825	0.264464	49.930021	Putative Transcript Effect, Variation Proximal to Gene	no	no	no	SUZ12P1, CRLF3	-	-
17	29109096	rs7213224	G	T	0.00695825	0.000907	49.930259	Putative Transcript Effect, Variation Proximal to Gene	no	no	no	CTD-2349P21.10, SUZ12P1, CRLF3	-	-
17	29109663	rs7214205	G	A	0.00695825	0.000907	49.930259	Putative Transcript Effect, Variation Proximal to Gene	no	no	no	CTD-2349P21.10, SUZ12P1, CRLF3	-	-
17	29112025	rs112000107	C	A	0.00695825	0.000907	49.930261	Putative Transcript Effect, Variation Proximal to Gene	no	no	no	CTD-2349P21.10, SUZ12P1, CRLF3	-	-
17	29120133	rs149084909	C	T	0.00695825	0.000907	49.930269	Putative Transcript Effect, Variation Proximal to Gene	no	no	no	CTD-2349P21.9, SUZ12P1, CRLF3	-	-
17	29121408	rs75949371	G	A	0.00596421	0.000907	49.930270	Putative Transcript Effect, Variation Proximal to Gene	no	no	no	CTD-2349P21.9, SUZ12P1, CRLF3	-	-
17	29124146	rs112364995	C	A	0.00695825	0.000907	49.930272	Putative Transcript Effect, Variation Proximal to Gene	no	no	no	CTD-2349P21.9, CRLF3	-	-
17	29124535	rs8076688	C	T	0.00695825	0.000907	49.930273	Putative Transcript Effect, Variation Proximal to Gene	no	no	no	CTD-2349P21.9, CRLF3	-	-
17	29126047	rs149446808	T	G	0.00695825	0.000907	49.930274	Putative Transcript Effect, Variation Proximal to Gene	no	no	no	CRLF3, CTD-2349P21.12	-	-
17	29128314	rs143277488	A	C	0.00596421	0.000907	49.930276	Putative Transcript Effect, Variation Proximal to Gene	no	no	no	CRLF3, CTD-2349P21.12	-	-
17	29131671	rs60593733	C	A	0.00695825	0.000907	49.930279	Putative Transcript Effect, Variation Proximal to Gene	no	no	no	CRLF3, CTD-2349P21.12	-	-
17	29135843	rs143541497	C	A	0.00695825	0.000907	49.930283	Putative Regulatory Effect, Putative Transcript Effect, Variation Proximal to Gene	no	no	no	CRLF3, CTD-2349P21.12	-	-
17	29138553	rs149828119	G	A	0.00596421	0.000907	49.930285	Putative Transcript Effect, Variation Proximal to Gene	no	no	no	CRLF3	-	-
17	29140222	rs148230483	C	T	0.00596421	0.000907	49.930287	Putative Regulatory Effect, Putative Transcript Effect, Variation Proximal to Gene	no	no	no	CRLF3	-	-
17	29146114	rs146470007	C	T	0.00695825	0.002580	49.930296	Putative Transcript Effect	no	no	no	CRLF3	-	-
17	29146919	rs7223940	G	C	0.00695825	0.002580	49.930298	Putative Regulatory Effect, Putative Transcript Effect	no	no	no	CRLF3	-	-
17	29165452	rs73988193	G	C	0.00695825	0.000314	49.934393	Putative Regulatory Effect, Putative Transcript Effect	no	no	no	ATAD5, CTD-2349P21.11	GOSR1	-
17	29167074	rs142259820	G	A	0.00596421	0.000314	49.934394	Putative Transcript Effect	no	no	no	ATAD5, CTD-2349P21.11	-	-
17	29190410	rs148608561	A	T	0.00695825	0.000314	49.934401	Putative Transcript Effect, Variation Proximal to Gene	no	no	no	RNU6-298P, RP13-753N3.1, ATAD5, CTD-2349P21.11	-	-
17	29205072	rs61745366	T	C	0.00695825	0.000314	49.934406	Variation Proximal to Gene, Direct Transcript Effect	no	no	no	ATAD5	-	-
17	29206771	rs147663159	G	A	0.00695825	0.000314	49.934406	Putative Transcript Effect, Variation Proximal to Gene	no	no	no	ATAD5	-	-
17	29212796	rs145158935	C	T	0.00596421	0.000314	49.934408	Putative Transcript Effect	no	no	no	ATAD5	-	-
17	29222543	rs7216902	C	T	0.00695825	0.000314	49.934411	Putative Transcript Effect, Variation Proximal to Gene	no	no	no	TEFM, ATAD5, RP13-753N3.3	-	-
17	29222574	rs148033670	C	T	0.00596421	0.000314	49.934411	Putative Transcript Effect, Variation Proximal to Gene	no	no	no	TEFM, ATAD5, RP13-753N3.3	-	-
17	29238024	rs142316432	C	T	0.00596421	0.322049	49.934522	Putative Transcript Effect, Variation Proximal to Gene	no	no	no	ADAP2, TEFM	-	-
17	29240091	rs75439267	T	G	0.00695825	0.322049	49.935188	Putative Transcript Effect	no	no	no	ADAP2	-	-
17	29244729	rs8069069	C	T	0.00695825	0.060383	49.936653	Putative Transcript Effect, Variation Proximal to Gene	no	no	no	ADAP2	-	-
17	29252236	rs144422718	C	T	0.00695825	0.057640	49.937093	Putative Transcript Effect, Variation Proximal to Gene	no	no	no	ADAP2	-	-
17	29257715	rs73989920	G	A	0.00695825	0.057640	49.937409	Putative Regulatory Effect, Putative Transcript Effect	no	no	no	ADAP2	NF1, GOSR1, NF1	-
17	29260586	rs150897677	C	T	0.00596421	14.997792	49.947841	Putative Transcript Effect	no	no	no	ADAP2	-	-
17	29262714	rs144928062	C	T	0.00596421	14.997792	49.979756	Putative Transcript Effect	no	no	no	ADAP2	-	-
17	29262779	rs73989923	T	A	0.00695825	14.962492	49.980730	Putative Transcript Effect	no	no	no	ADAP2	-	-
17	29262798	rs73989924	G	T	0.00695825	14.962492	49.981015	Putative Transcript Effect	no	no	no	ADAP2	-	-
17	29268402	rs34484088	G	T	0.00994036	3.288714	50.032740	Direct Regulatory Effect, Putative Transcript Effect, Variation Proximal to Gene	no	yes	no	ADAP2	-	RNF135, RP11-848P1.2
17	29268563	rs9906390	G	A	0.00994036	3.288714	50.033270	Direct Regulatory Effect, Putative Transcript Effect, Variation Proximal to Gene	no	yes	no	ADAP2	-	RNF135, RP11-848P1.2
17	29271615	rs113910932	T	C	0.00994036	3.190104	50.043278	Direct Regulatory Effect, Putative Transcript Effect, Variation Proximal to Gene	no	yes	no	ADAP2	-	RNF135, RP11-848P1.2
17	29271624	rs111409152	T	C	0.00994036	3.190104	50.043306	Direct Regulatory Effect, Putative Transcript Effect, Variation Proximal to Gene	no	yes	no	ADAP2	-	RNF135, RP11-848P1.2
17	29272385	rs2089464	C	T	0.00994036	0.054682	50.044000	Direct Regulatory Effect, Putative Transcript Effect	no	yes	no	ADAP2	-	RNF135, RP11-848P1.2
17	29273478	rs11868597	C	A	0.00894632	0.054757	50.044060	Direct Regulatory Effect, Putative Transcript Effect	no	yes	no	ADAP2	-	AC005562.1, RNF135
17	29273786	rs7216725	C	T	0.00994036	0.054757	50.044077	Direct Regulatory Effect, Putative Transcript Effect	no	yes	no	ADAP2	-	RNF135, RP11-848P1.2
17	29275101	rs16968287	G	A	0.00994036	0.056216	50.044151	Direct Regulatory Effect, Putative Transcript Effect	no	yes	no	ADAP2	-	RNF135, RP11-848P1.2
17	29276047	rs7213182	A	G	0.00894632	0.081268	50.044228	Direct Regulatory Effect, Putative Transcript Effect	no	yes	no	ADAP2	-	AC005562.1, RNF135
17	29276807	rs9909015	T	G	0.0119284	1.260743	50.045051	Direct Regulatory Effect, Putative Transcript Effect, Variation Proximal to Gene	no	yes	no	ADAP2	-	RNF135, RP11-848P1.2
17	29277114	rs8079412	T	A	0.0119284	1.332124	50.045460	Direct Regulatory Effect, Putative Transcript Effect, Variation Proximal to Gene	no	yes	no	ADAP2	-	RNF135, RP11-848P1.2
17	29277349	rs6505221	A	G	0.0119284	0.232271	50.045514	Direct Regulatory Effect, Putative Regulatory Effect, Putative Transcript Effect, Variation Proximal to Gene	no	yes	no	ADAP2	-	RNF135, RP11-848P1.2
17	29277489	rs6505222	C	T	0.00994036	0.055175	50.045522	Direct Regulatory Effect, Putative Regulatory Effect, Putative Transcript Effect, Variation Proximal to Gene	no	yes	no	ADAP2	-	RNF135, RP11-848P1.2
17	29277930	rs8075184	G	C	0.00994036	0.046829	50.045543	Direct Regulatory Effect, Putative Regulatory Effect, Putative Transcript Effect, Variation Proximal to Gene	no	yes	no	ADAP2	-	RNF135, RP11-848P1.2
17	29278526	rs9890402	A	T	0.00994036	0.046843	50.045571	Direct Regulatory Effect, Putative Transcript Effect, Variation Proximal to Gene	no	yes	no	ADAP2, AC091177.1	-	RNF135, RP11-848P1.2
17	29278968	rs8067480	T	C	0.00994036	0.046843	50.045591	Direct Regulatory Effect, Putative Transcript Effect, Variation Proximal to Gene	no	yes	no	ADAP2, AC091177.1	-	RNF135, RP11-848P1.2
17	29279515	rs1876430	T	C	0.00994036	0.046843	50.045617	Direct Regulatory Effect, Putative Transcript Effect, Variation Proximal to Gene	no	yes	no	ADAP2, AC091177.1	-	RNF135, RP11-848P1.2
17	29280037	rs8076569	T	C	0.00994036	0.046843	50.045641	Direct Regulatory Effect, Putative Regulatory Effect, Putative Transcript Effect, Variation Proximal to Gene	no	yes	no	ADAP2, AC091177.1	-	RNF135, RP11-848P1.2
17	29284030	rs1876431	G	A	0.0119284	0.046885	50.045829	Direct Regulatory Effect, Putative Regulatory Effect, Putative Transcript Effect, Variation Proximal to Gene	no	yes	no	ADAP2, RN7SL138P, AC091177.1	-	RNF135, RP11-848P1.2
17	29284214	rs1876432	T	C	0.0119284	0.046855	50.045837	Direct Regulatory Effect, Putative Regulatory Effect, Putative Transcript Effect, Variation Proximal to Gene	no	yes	no	ADAP2, RN7SL138P, AC091177.1	-	RNF135, RP11-848P1.2
17	29285424	rs1134142	G	A	0.0119284	0.046855	50.045894	Direct Regulatory Effect, Putative Regulatory Effect, Putative Transcript Effect, Variation Proximal to Gene	no	yes	no	ADAP2, RN7SL138P, AC091177.1	AC091177.1	RNF135, RP11-848P1.2
17	29285901	rs11870977	A	G	0.0119284	0.046855	50.045916	Direct Regulatory Effect, Putative Transcript Effect, Variation Proximal to Gene	no	yes	no	ADAP2, RN7SL138P, AC091177.1	-	RNF135, RP11-848P1.2
17	29286847	rs1039723	G	A	0.0119284	0.046819	50.045961	Direct Regulatory Effect, Putative Transcript Effect, Variation Proximal to Gene	no	yes	no	ADAP2, RN7SL138P, AC091177.1	-	RNF135, RP11-848P1.2
17	29286855	rs1039724	G	C	0.0119284	0.046819	50.045961	Direct Regulatory Effect, Putative Transcript Effect, Variation Proximal to Gene	no	yes	no	ADAP2, RN7SL138P, AC091177.1	-	RNF135, RP11-848P1.2
17	29287826	rs111781771	C	T	0.0119284	0.046819	50.046006	Direct Regulatory Effect, Variation Proximal to Gene	no	yes	no	RP11-848P1.3, ADAP2, RN7SL138P, AC091177.1	-	RNF135, RP11-848P1.2
17	29288195	rs79891199	G	A	0.0119284	0.046819	50.046024	Direct Regulatory Effect, Putative Regulatory Effect, Variation Proximal to Gene	no	yes	no	RP11-848P1.3, ADAP2, RN7SL138P, AC091177.1	-	RNF135, RP11-848P1.2
17	29289053	rs9912077	T	C	0.0119284	0.046823	50.046064	Direct Regulatory Effect, Putative Regulatory Effect, Variation Proximal to Gene	no	yes	no	RP11-848P1.3, ADAP2, RN7SL138P	NF1, GOSR1, NF1	RNF135, RP11-848P1.2
17	29289297	rs9912617	T	C	0.0119284	0.046823	50.046075	Direct Regulatory Effect, Putative Regulatory Effect, Variation Proximal to Gene	no	yes	no	RP11-848P1.3, ADAP2, RN7SL138P	-	RNF135, RP11-848P1.2
17	29289608	rs9906718	C	A	0.0119284	0.046823	50.046090	Direct Regulatory Effect, Putative Regulatory Effect, Variation Proximal to Gene	no	yes	no	ADAP2, RP11-848P1.3, RN7SL138P	-	RNF135, RP11-848P1.2
17	29290046	rs60001093	T	A	0.0119284	0.046823	50.046110	Direct Regulatory Effect, Variation Proximal to Gene	no	yes	no	RP11-848P1.3, ADAP2, RN7SL138P	-	RNF135, RP11-848P1.2
17	29290106	rs55861543	C	T	0.0119284	0.046823	50.046113	Direct Regulatory Effect, Variation Proximal to Gene	no	yes	no	ADAP2, RP11-848P1.3, RN7SL138P	-	RNF135, RP11-848P1.2
17	29290146	rs73267746	T	C	0.0119284	0.046823	50.046115	Direct Regulatory Effect, Variation Proximal to Gene	no	yes	no	RP11-848P1.3, ADAP2, RN7SL138P	-	RNF135, RP11-848P1.2
17	29290783	rs9675277	C	T	0.0119284	0.046823	50.046145	Direct Regulatory Effect, Variation Proximal to Gene	no	yes	no	ADAP2, RP11-848P1.3, RN7SL138P	-	RNF135, RP11-848P1.2
17	29291332	rs9892391	G	A	0.0119284	0.046812	50.046171	Direct Regulatory Effect, Variation Proximal to Gene	no	yes	no	ADAP2, RP11-848P1.3, RN7SL138P, RNF135	-	RNF135, RP11-848P1.2
17	29291861	rs9895333	C	T	0.00994036	0.046812	50.046195	Direct Regulatory Effect, Putative Regulatory Effect, Variation Proximal to Gene	no	yes	no	RP11-848P1.3, RN7SL138P, RNF135	-	RNF135, RP11-848P1.2
17	29293359	rs8069983	T	A	0.0139165	0.046812	50.046265	Direct Regulatory Effect, Variation Proximal to Gene	no	yes	no	RP11-848P1.3, RNF135	-	RNF135, RP11-848P1.2
17	29293452	rs9674612	G	T	0.0119284	0.046812	50.046270	Direct Regulatory Effect, Variation Proximal to Gene	no	yes	no	RP11-848P1.3, RNF135	-	RNF135, RP11-848P1.2
17	29293581	rs28856871	T	C	0.0119284	0.046812	50.046276	Direct Regulatory Effect, Variation Proximal to Gene	no	yes	no	RP11-848P1.3, RNF135	-	RNF135, RP11-848P1.2
17	29293642	rs28796625	T	G	0.0119284	0.046812	50.046279	Direct Regulatory Effect, Variation Proximal to Gene	no	yes	no	RP11-848P1.3, RNF135	-	RNF135, RP11-848P1.2
17	29294018	rs7213719	A	G	0.0119284	0.046812	50.046296	Direct Regulatory Effect, Variation Proximal to Gene	no	yes	no	RP11-848P1.3, RNF135, RP11-848P1.2	-	RNF135, RP11-848P1.2
17	29297397	rs7221217	A	G	0.0119284	0.085795	50.046586	Direct Regulatory Effect, Putative Regulatory Effect, Putative Transcript Effect, Variation Proximal to Gene	no	yes	no	RP11-848P1.3, RNF135, RP11-848P1.2	-	RNF135, RP11-848P1.2
17	29297443	rs7221238	A	G	0.00894632	0.085795	50.046590	Direct Regulatory Effect, Putative Regulatory Effect, Putative Transcript Effect, Variation Proximal to Gene	no	yes	no	RP11-848P1.3, DPRXP4, RNF135, RP11-848P1.2	-	AC005562.1, RNF135
17	29297595	rs7219775	G	A	0.0159046	0.085795	50.046603	Direct Regulatory Effect, Putative Regulatory Effect, Putative Transcript Effect, Variation Proximal to Gene	no	yes	no	DPRXP4, RNF135, RP11-848P1.2	-	RNF135, RP11-848P1.2
17	29297910	rs7221473	C	G	0.0119284	0.221337	50.046673	Direct Regulatory Effect, Putative Regulatory Effect, Putative Transcript Effect, Variation Proximal to Gene	no	yes	no	DPRXP4, RNF135, RP11-848P1.2	RNF135	RNF135, RP11-848P1.2
17	29298451	rs7224960	G	T	0.0119284	0.042194	50.046696	Direct Regulatory Effect, Putative Regulatory Effect, Putative Transcript Effect, Variation Proximal to Gene	no	yes	no	DPRXP4, RNF135, RP11-848P1.2	-	RNF135, RP11-848P1.2
17	29298909	rs9907077	G	A	0.0119284	0.042194	50.046715	Direct Regulatory Effect, Putative Regulatory Effect, Putative Transcript Effect, Variation Proximal to Gene	no	yes	no	DPRXP4, RNF135, RP11-848P1.2	-	RNF135, RP11-848P1.2
17	29301709	rs7208991	T	A	0.0159046	0.042194	50.046833	Direct Regulatory Effect, Putative Transcript Effect, Variation Proximal to Gene	no	yes	no	DPRXP4, RP11-848P1.4, RNF135, RP11-848P1.2	-	RNF135, RP11-848P1.2
17	29301823	rs7222715	G	A	0.0119284	0.042194	50.046838	Direct Regulatory Effect, Putative Transcript Effect, Variation Proximal to Gene	no	yes	no	DPRXP4, RP11-848P1.4, RNF135, RP11-848P1.2	-	RNF135, RP11-848P1.2
17	29301901	rs7224572	A	G	0.0119284	0.042194	50.046841	Direct Regulatory Effect, Putative Transcript Effect, Variation Proximal to Gene	no	yes	no	DPRXP4, RP11-848P1.4, RNF135, RP11-848P1.2	-	RNF135, RP11-848P1.2
17	29302050	rs7208589	C	T	0.0119284	0.042194	50.046848	Direct Regulatory Effect, Putative Transcript Effect, Variation Proximal to Gene	no	yes	no	DPRXP4, RP11-848P1.4, RNF135, RP11-848P1.2	-	RNF135, RP11-848P1.2
17	29304366	rs7220071	C	T	0.0119284	0.042194	50.046945	Direct Regulatory Effect, Putative Transcript Effect, Variation Proximal to Gene	no	yes	no	DPRXP4, RP11-848P1.4, RNF135, RP11-848P1.2	-	RNF135, RP11-848P1.2
17	29305569	rs8073226	C	T	0.0119284	0.042194	50.046996	Direct Regulatory Effect, Putative Transcript Effect, Variation Proximal to Gene	no	yes	no	DPRXP4, RP11-848P1.4, RNF135	-	RNF135, RP11-848P1.2
17	29308365	rs9914869	G	A	0.0119284	0.042194	50.047114	Direct Regulatory Effect, Putative Transcript Effect, Variation Proximal to Gene	no	yes	no	RP11-848P1.4, RNF135	-	RNF135, RP11-848P1.2
17	29308489	rs9915124	G	T	0.0119284	0.042194	50.047119	Direct Regulatory Effect, Putative Transcript Effect, Variation Proximal to Gene	no	yes	no	RP11-848P1.4, RNF135	-	RNF135, RP11-848P1.2
17	29310578	rs6505223	G	T	0.0119284	0.047717	50.047214	Direct Regulatory Effect, Putative Transcript Effect, Variation Proximal to Gene	no	yes	no	RP11-848P1.4, RNF135	-	RNF135, RP11-848P1.2
17	29312871	rs7221226	T	C	0.0119284	0.063813	50.047338	Direct Regulatory Effect, Putative Transcript Effect, Variation Proximal to Gene	no	yes	no	RNF135	-	RNF135, RP11-848P1.2
17	29313078	rs2340518	A	G	0.0119284	0.081220	50.047355	Direct Regulatory Effect, Putative Transcript Effect, Variation Proximal to Gene	no	yes	no	RNF135	-	RNF135, RP11-848P1.2
17	29314520	rs7225596	G	T	0.0109344	0.165768	50.047594	Direct Regulatory Effect, Putative Transcript Effect, Variation Proximal to Gene	no	yes	no	RNF135	-	RNF135, RP11-848P1.2
17	29315193	rs7220978	G	C	0.0109344	0.165768	50.047705	Direct Regulatory Effect, Putative Transcript Effect	no	yes	no	RNF135	-	RNF135, RP11-848P1.2
17	29317076	rs61331213	T	A	0.0129225	0.271578	50.048217	Direct Regulatory Effect, Putative Transcript Effect	no	yes	no	RNF135	-	RNF135
17	29319523	rs4600517	T	G	0.0139165	0.271578	50.048881	Direct Regulatory Effect, Putative Transcript Effect	no	yes	no	RNF135	-	RP11-848P1.2
17	29319787	rs73267779	T	A	0.0129225	0.271578	50.048953	Direct Regulatory Effect, Putative Regulatory Effect, Putative Transcript Effect	no	yes	no	RNF135	-	RNF135
17	29319956	rs9907225	C	T	0.0139165	0.271578	50.048999	Direct Regulatory Effect, Putative Regulatory Effect, Putative Transcript Effect	no	yes	no	RNF135	-	RP11-848P1.2
17	29320775	rs6505224	A	T	0.0139165	0.433107	50.049354	Direct Regulatory Effect, Putative Transcript Effect	no	yes	no	RNF135	-	RP11-848P1.2
17	29322549	rs8064758	T	C	0.0139165	0.433107	50.050122	Putative Transcript Effect	no	no	no	RNF135	-	-
17	29323511	rs9894572	G	C	0.0139165	0.433107	50.050539	Direct Regulatory Effect, Putative Transcript Effect	no	yes	no	RNF135	-	RP11-848P1.2
17	29326501	rs10221201	C	T	0.0139165	0.581889	50.052058	Direct Regulatory Effect, Putative Transcript Effect, Variation Proximal to Gene	no	yes	no	RNF135	-	AC005562.1
17	29326735	rs10221206	C	G	0.0159046	0.559841	50.052189	Direct Regulatory Effect, Putative Regulatory Effect, Putative Transcript Effect, Variation Proximal to Gene	no	yes	no	RNF135	-	AC005562.1
17	29328208	rs7210955	T	A	0.0168986	0.552404	50.053003	Direct Regulatory Effect, Variation Proximal to Gene	no	yes	no	RNF135	-	RNF135, RP11-848P1.2
17	29330544	rs8074481	C	T	0.0168986	0.813846	50.054904	Variation Proximal to Gene	no	no	no	RNF135, RP11-848P1.7, RP11-848P1.9	-	-
17	29334058	rs9910309	G	C	0.0168986	0.828865	50.057875	Direct Regulatory Effect, Variation Proximal to Gene	no	yes	no	RP11-848P1.7, RP11-848P1.9	-	RNF135
17	31926894	rs114204953	T	C	0.00198807	0.766108	53.755386	Putative Transcript Effect	no	no	no	ASIC2, RP11-31I22.3	-	-
17	31927404	rs114525592	A	T	0.00198807	0.766108	53.755777	Putative Transcript Effect	no	no	no	ASIC2, RP11-31I22.3	-	-
17	31930504	rs16968641	G	T	0.00198807	0.765726	53.758150	Putative Transcript Effect	no	no	no	ASIC2, RP11-31I22.3	-	-
17	31931498	rs1434597	G	A	0.00198807	0.765813	53.758911	Putative Transcript Effect	no	no	no	ASIC2, RP11-31I22.3	-	-
17	31932174	rs35371014	C	T	0.00198807	0.861267	53.759459	Putative Transcript Effect	no	no	no	ASIC2, RP11-31I22.3	-	-
17	31932293	rs34494773	A	G	0.00198807	0.978097	53.759569	Putative Transcript Effect	no	no	no	ASIC2, RP11-31I22.3	-	-
17	31932350	rs35815918	G	T	0.00198807	0.978097	53.759625	Putative Transcript Effect	no	no	no	ASIC2, RP11-31I22.3	-	-
17	31933562	rs34457990	C	T	0.00198807	1.053915	53.760872	Putative Transcript Effect	no	no	no	ASIC2, RP11-31I22.3	-	-
17	31935822	rs16968647	T	C	0.00198807	1.070969	53.763284	Putative Transcript Effect	no	no	no	ASIC2, RP11-31I22.3	-	-
17	31937512	rs16968652	G	C	0.00198807	1.095310	53.765134	Putative Transcript Effect	no	no	no	ASIC2, RP11-31I22.3	-	-
17	31937547	rs67181753	T	C	0.00198807	1.242680	53.765177	Putative Transcript Effect	no	no	no	ASIC2, RP11-31I22.3	-	-
17	31938104	rs12950265	G	C	0.00198807	1.242804	53.765870	Putative Transcript Effect	no	no	no	ASIC2, RP11-31I22.3	-	-
17	31939428	rs7221496	G	A	0.00198807	1.172773	53.767807	Putative Transcript Effect	no	no	no	ASIC2, RP11-31I22.3	-	-
17	31939794	rs1434592	C	G	0.00198807	1.168728	53.768235	Putative Transcript Effect	no	no	no	ASIC2, RP11-31I22.3	-	-
17	31939929	rs1434591	A	T	0.00198807	1.161263	53.768392	Putative Transcript Effect	no	no	no	ASIC2, RP11-31I22.3	-	-
17	31939956	rs1434590	C	T	0.00198807	1.153290	53.768423	Putative Transcript Effect	no	no	no	ASIC2, RP11-31I22.3	-	-
17	31939993	rs1434589	T	A	0.00198807	1.144995	53.768465	Putative Transcript Effect	no	no	no	ASIC2, RP11-31I22.3	-	-
17	31940588	rs67032529	G	A	0.00198807	0.767664	53.768922	Putative Transcript Effect	no	no	no	ASIC2, RP11-31I22.3	-	-
17	31942375	rs60550499	A	G	0.00198807	0.276393	53.769520	Putative Transcript Effect	no	no	no	ASIC2, RP11-31I22.3	-	-
17	31943252	rs35516390	C	G	0.00198807	0.275654	53.769762	Putative Transcript Effect	no	no	no	ASIC2, RP11-31I22.3	-	-
17	31943501	rs35150860	A	G	0.00198807	0.275654	53.769831	Putative Transcript Effect	no	no	no	ASIC2, RP11-31I22.3	-	-
17	31943531	rs34356931	C	T	0.00298211	0.275654	53.769839	Putative Transcript Effect	no	no	no	ASIC2, RP11-31I22.3	-	-
17	31943592	rs35981285	A	T	0.00198807	0.959829	53.769873	Putative Transcript Effect	no	no	no	ASIC2, RP11-31I22.3	-	-
17	31943851	rs12949709	G	A	0.00198807	3.988198	53.770318	Putative Transcript Effect	no	no	no	ASIC2, RP11-31I22.3	-	-
17	31943918	rs34202818	A	G	0.00198807	2.207729	53.770466	Putative Transcript Effect	no	no	no	ASIC2, RP11-31I22.3	-	-
17	31944863	rs8073522	T	C	0.00198807	0.026420	53.770678	Putative Transcript Effect	no	no	no	ASIC2, RP11-31I22.3	-	-
17	31945266	rs137945484	T	A	0.00198807	0.081242	53.770700	Putative Transcript Effect	no	no	no	ASIC2, RP11-31I22.3	-	-
17	31948360	rs34635308	G	A	0.00198807	0.495101	53.771841	Putative Transcript Effect	no	no	no	ASIC2, RP11-31I22.3	-	-
17	31948915	rs57033172	T	G	0.00198807	0.491627	53.772114	Putative Transcript Effect	no	no	no	ASIC2, RP11-31I22.3	-	-
17	31949421	rs58404255	C	T	0.00198807	0.274571	53.772286	Putative Transcript Effect, Variation Proximal to Gene	no	no	no	ASIC2, RP11-31I22.2, RP11-31I22.3	-	-
17	31951588	rs116708089	G	A	0.00198807	0.275368	53.772880	Putative Transcript Effect, Variation Proximal to Gene	no	no	no	ASIC2, RP11-31I22.2, RP11-31I22.3	-	-
17	31956056	rs114954837	C	T	0.00298211	0.661617	53.777365	Putative Transcript Effect, Variation Proximal to Gene	no	no	no	ASIC2, RP11-31I22.2, RP11-31I22.3	-	-
17	31957539	rs12103895	G	T	0.00298211	0.091551	53.777942	Putative Transcript Effect	no	no	no	ASIC2, RP11-31I22.2	-	-
17	31958591	rs114628744	G	A	0.00298211	0.084991	53.778030	Putative Transcript Effect	no	no	no	ASIC2, RP11-31I22.2	-	-
17	31961889	rs114043738	C	T	0.00298211	0.020867	53.778903	Putative Transcript Effect	no	no	no	ASIC2, RP11-31I22.2	-	-
17	31963769	rs116779480	C	A	0.00298211	2.448268	53.779496	Putative Transcript Effect, Variation Proximal to Gene	no	no	no	ASIC2, RP11-31I22.2	-	-
17	31974475	rs7221706	G	A	0.00298211	0.132080	53.790875	Putative Transcript Effect	no	no	no	ASIC2	-	-
17	31983430	rs116622596	T	C	0.00298211	2.982066	53.798353	Putative Transcript Effect	no	no	no	ASIC2	-	-
17	31987375	rs180798494	A	T	0.00298211	1.896406	53.801042	Putative Transcript Effect	no	no	no	ASIC2	-	-
17	33775513	rs73275017	G	A	0.00894632	5.275502	58.042858	Putative Regulatory Effect, Putative Transcript Effect, Variation Proximal to Gene	no	no	no	SLFN13	-	-
17	33777003	rs4796084	A	G	0.00894632	5.250770	58.050689	Variation Proximal to Gene	no	no	no	SLFN13	-	-
17	33781208	rs192769757	T	A	0.00894632	0.312946	58.055379	Unknown Effect	no	no	no	-	-	-
17	33781785	rs73275023	C	T	0.00894632	0.312946	58.055559	Variation Proximal to Gene	no	no	no	RP11-1094M14.7	-	-
17	33784705	rs12601979	A	G	0.00894632	0.312946	58.056473	Variation Proximal to Gene	no	no	no	RP11-1094M14.7	-	-
17	33785630	rs4796085	C	T	0.00894632	0.370801	58.056816	Variation Proximal to Gene	no	no	no	RP11-1094M14.7	-	-
17	33791844	rs7225069	A	G	0.00894632	0.604235	58.060105	Putative Transcript Effect, Variation Proximal to Gene	no	no	no	RP11-1094M14.7, SLFN12L	-	-
17	33794135	rs73281411	G	A	0.00795229	0.604235	58.061489	Putative Transcript Effect, Variation Proximal to Gene	no	no	no	RP11-686D22.10, SLFN12L	-	-
17	33794518	rs73281414	C	T	0.00795229	0.604235	58.061720	Putative Transcript Effect, Variation Proximal to Gene	no	no	no	RP11-686D22.10, SLFN12L	-	-
17	33799974	rs8076783	C	T	0.00795229	0.193514	58.063883	Putative Transcript Effect, Variation Proximal to Gene	no	no	no	RP11-686D22.10, SLFN12L	-	-
17	33800695	rs57580463	T	C	0.00795229	0.193514	58.064022	Putative Transcript Effect, Variation Proximal to Gene	no	no	no	RP11-686D22.10, RP11-686D22.9, SLFN12L	-	-
17	33803913	rs8064988	T	C	0.00795229	0.193514	58.064645	Putative Transcript Effect, Variation Proximal to Gene	no	no	no	RP11-686D22.9, SLFN12L	-	-
17	33804286	rs8069360	T	C	0.00795229	0.235421	58.064733	Putative Transcript Effect, Variation Proximal to Gene	no	no	no	RP11-686D22.9, SLFN12L	-	-
17	51519876	rs34406117	C	T	0.027833	0.806335	76.732562	Variation Proximal to Gene	no	no	no	CTD-2535P7.2	-	-
17	51520849	rs7215158	C	A	0.027833	0.806335	76.733346	Variation Proximal to Gene	no	no	no	CTD-2535P7.2	-	-
17	51520986	rs7215341	C	A	0.027833	0.806335	76.733457	Variation Proximal to Gene	no	no	no	CTD-2535P7.2	-	-
17	51523462	rs34690046	T	C	0.027833	1.039234	76.736068	Unknown Effect	no	no	no	-	-	-
17	51523480	rs34403146	A	G	0.027833	1.039234	76.736087	Unknown Effect	no	no	no	-	-	-
17	51523948	rs1502510	A	G	0.027833	1.038544	76.736573	Unknown Effect	no	no	no	-	-	-
17	51524050	rs1502511	G	T	0.027833	1.037021	76.736679	Unknown Effect	no	no	no	-	-	-
17	51524303	rs1502512	T	G	0.027833	1.031810	76.736940	Unknown Effect	no	no	no	-	-	-
17	51524491	rs2877476	A	G	0.027833	0.259905	76.736999	Unknown Effect	no	no	no	-	-	-
17	51529410	rs36033723	C	T	0.0318091	4.421395	76.740424	Unknown Effect	no	no	no	-	-	-
17	51534395	rs1502504	A	G	0.027833	0.251399	76.743852	Unknown Effect	no	no	no	-	-	-
17	51535605	rs8081768	C	A	0.027833	0.246412	76.744152	Unknown Effect	no	no	no	-	-	-
17	51538306	rs35338848	A	G	0.027833	0.269115	76.744834	Unknown Effect	no	no	no	-	-	-
17	51540125	rs1015872	G	C	0.027833	0.306494	76.745377	Unknown Effect	no	no	no	-	-	-
17	51541165	rs76830380	G	A	0.028827	0.436994	76.745831	Unknown Effect	no	no	no	-	-	-
17	51541166	rs1553370	C	A	0.028827	0.561124	76.745832	Unknown Effect	no	no	no	-	-	-
17	51541229	rs1553371	T	G	0.027833	0.561124	76.745867	Unknown Effect	no	no	no	-	-	-
17	51542913	rs35896893	G	T	0.027833	0.584800	76.747044	Unknown Effect	no	no	no	-	-	-
17	51544776	rs1502522	T	C	0.027833	0.584800	76.748133	Unknown Effect	no	no	no	-	-	-
17	51548933	rs34963393	T	C	0.026839	0.202220	76.749016	Unknown Effect	no	no	no	-	-	-
17	51551750	rs1024075	T	G	0.026839	0.022734	76.749285	Unknown Effect	no	no	no	-	-	-
17	51552732	rs1463901	A	G	0.026839	0.018003	76.749303	Unknown Effect	no	no	no	-	-	-
17	51554586	rs937644	G	A	0.026839	0.014618	76.749331	Unknown Effect	no	no	no	-	-	-
17	51555639	rs2134347	C	T	0.026839	0.015575	76.749346	Unknown Effect	no	no	no	-	-	-
17	51558090	rs1910212	G	A	0.026839	0.015575	76.749384	Unknown Effect	no	no	no	-	-	-
17	51558367	rs34974061	G	T	0.026839	0.015575	76.749388	Unknown Effect	no	no	no	-	-	-
17	51559362	rs35621923	A	G	0.026839	0.015575	76.749404	Unknown Effect	no	no	no	-	-	-
17	51559364	rs1502519	G	A	0.026839	0.015575	76.749404	Unknown Effect	no	no	no	-	-	-
17	51560869	rs1393467	A	G	0.026839	0.037643	76.749440	Trait Association	yes	no	no	-	-	-
17	51563258	rs115764188	C	T	0.026839	0.241309	76.750017	Unknown Effect	no	no	no	-	-	-
17	51568276	rs1604543	G	A	0.026839	0.289186	76.751302	Unknown Effect	no	no	no	-	-	-
17	51574060	rs1502507	T	C	0.026839	0.007027	76.751788	Unknown Effect	no	no	no	-	-	-
17	51579489	rs1604546	G	T	0.026839	0.027368	76.751847	Unknown Effect	no	no	no	-	-	-
17	51579902	rs34620887	C	T	0.026839	0.052480	76.751869	Unknown Effect	no	no	no	-	-	-
17	51582968	rs1910208	A	T	0.0258449	0.079348	76.752127	Unknown Effect	no	no	no	-	-	-
17	51586184	rs1587667	A	G	0.026839	0.079348	76.752383	Unknown Effect	no	no	no	-	-	-
17	51587698	rs35703017	G	T	0.026839	0.079348	76.752503	Unknown Effect	no	no	no	-	-	-
17	51587907	rs34981987	A	G	0.026839	0.116559	76.752520	Unknown Effect	no	no	no	-	-	-
17	51590268	rs34375980	C	A	0.026839	4.668587	76.757388	Unknown Effect	no	no	no	-	-	-
18	67195941	rs17204260	G	A	0.0616302	18.304106	96.060032	Putative Transcript Effect	no	no	no	RP11-465I4.2, DOK6	-	-
18	67196020	rs17204309	C	G	0.0606362	18.204257	96.061470	Putative Transcript Effect	no	no	no	RP11-465I4.2, DOK6	-	-
18	67196111	rs17204373	A	C	0.0596421	0.699560	96.061534	Putative Regulatory Effect, Putative Transcript Effect	no	no	no	RP11-465I4.2, DOK6	-	-
18	67196170	rs76486040	A	T	0.0596421	0.698505	96.061575	Putative Regulatory Effect, Putative Transcript Effect	no	no	no	RP11-465I4.2, DOK6	-	-
18	67196172	rs79386864	A	G	0.0596421	0.698505	96.061576	Putative Regulatory Effect, Putative Transcript Effect	no	no	no	RP11-465I4.2, DOK6	-	-
18	67196187	rs77573416	C	G	0.0596421	0.698505	96.061587	Putative Regulatory Effect, Putative Transcript Effect	no	no	no	RP11-465I4.2, DOK6	-	-
18	67196218	rs17204401	T	C	0.0596421	0.698505	96.061609	Putative Regulatory Effect, Putative Transcript Effect	no	no	no	RP11-465I4.2, DOK6	-	-
18	67196603	rs78950591	G	A	0.0606362	0.697215	96.061876	Putative Transcript Effect	no	no	no	RP11-465I4.2, DOK6	-	-
18	67196723	rs17187309	G	A	0.0606362	0.697215	96.061960	Putative Transcript Effect	no	no	no	RP11-465I4.2, DOK6	-	-
18	67196990	rs17773468	G	A	0.0606362	0.693206	96.062146	Putative Transcript Effect	no	no	no	RP11-465I4.2, DOK6	-	-
18	67197145	rs17773491	A	T	0.0606362	0.693206	96.062253	Putative Transcript Effect	no	no	no	RP11-465I4.2, DOK6	-	-
18	67197228	rs76576800	T	C	0.0606362	0.693206	96.062311	Putative Transcript Effect	no	no	no	RP11-465I4.2, DOK6	-	-
18	67197279	rs17187529	C	T	0.0606362	0.693206	96.062346	Putative Transcript Effect	no	no	no	RP11-465I4.2, DOK6	-	-
18	67197435	rs17187557	C	A	0.0606362	0.693206	96.062454	Putative Transcript Effect	no	no	no	RP11-465I4.2, DOK6	-	-
18	67197510	rs80089363	G	T	0.0606362	0.693206	96.062506	Putative Transcript Effect	no	no	no	RP11-465I4.2, DOK6	-	-
18	67198405	rs146963155	C	T	0.0606362	0.693206	96.063127	Putative Transcript Effect	no	no	no	RP11-465I4.2, DOK6	-	-
18	67198506	rs143614316	A	C	0.0606362	0.693206	96.063197	Putative Transcript Effect	no	no	no	RP11-465I4.2, DOK6	-	-
18	67199208	rs77194385	C	A	0.0606362	0.696150	96.063684	Putative Transcript Effect	no	no	no	RP11-465I4.2, DOK6	-	-
18	67201121	rs79673014	A	G	0.0606362	1.053495	96.065095	Putative Transcript Effect	no	no	no	RP11-465I4.2, DOK6	-	-
18	67201497	rs78148352	T	G	0.0606362	1.053495	96.065492	Putative Transcript Effect	no	no	no	RP11-465I4.2, DOK6	-	-
18	67202128	rs1442668	A	C	0.0606362	1.689473	96.066290	Putative Transcript Effect	no	no	no	RP11-465I4.2, DOK6	-	-
18	67202800	rs75544472	C	T	0.0606362	2.063710	96.067461	Putative Transcript Effect	no	no	no	RP11-465I4.2, DOK6	-	-
18	67206012	rs73452054	G	C	0.05666	4.447015	96.077712	Putative Transcript Effect	no	no	no	RP11-465I4.2, DOK6	-	-
18	67207809	rs13381393	C	T	0.05666	3.422877	96.084009	Putative Transcript Effect	no	no	no	RP11-465I4.2, DOK6	-	-
18	67207868	rs1442663	G	A	0.05666	2.996436	96.084202	Putative Transcript Effect	no	no	no	RP11-465I4.2, DOK6	-	-
18	67207976	rs1442662	G	C	0.05666	2.996436	96.084526	Putative Transcript Effect	no	no	no	RP11-465I4.2, DOK6	-	-
18	67217542	rs1036840	G	A	0.05666	0.357302	96.098345	Putative Transcript Effect	no	no	no	RP11-465I4.2, DOK6	-	-
18	67219917	rs79411183	T	G	0.0536779	0.336120	96.099152	Putative Transcript Effect	no	no	no	RP11-465I4.2, DOK6	-	-
18	67221444	rs17081235	G	A	0.054672	0.324388	96.099651	Putative Transcript Effect	no	no	no	RP11-465I4.2, DOK6	-	-
18	67223669	rs17775027	T	G	0.054672	0.275963	96.100338	Putative Transcript Effect	no	no	no	RP11-465I4.2, DOK6	-	-
18	67233242	rs17775599	T	G	0.055666	0.078094	96.101513	Putative Transcript Effect	no	no	no	RP11-465I4.2, DOK6	-	-
18	67234454	rs74348924	T	C	0.054672	0.077813	96.101608	Putative Transcript Effect	no	no	no	RP11-465I4.2, DOK6	-	-
18	67235291	rs74793182	G	A	0.054672	0.077813	96.101673	Putative Transcript Effect	no	no	no	RP11-465I4.2, DOK6	-	-
18	67236558	rs77066551	A	G	0.054672	0.077684	96.101771	Putative Transcript Effect	no	no	no	RP11-465I4.2, DOK6	-	-
18	67241912	rs77779821	A	G	0.055666	0.083713	96.103070	Putative Transcript Effect	no	no	no	RP11-465I4.2, DOK6	-	-
18	67242127	rs78301616	A	G	0.054672	0.083713	96.103088	Putative Transcript Effect	no	no	no	RP11-465I4.2, DOK6	-	-
18	67250305	rs9319783	T	C	0.0477137	9.536730	96.150437	Putative Transcript Effect	no	no	no	RP11-465I4.2, DOK6	-	-
18	67250513	rs4381690	G	A	0.0467197	9.762361	96.152467	Putative Transcript Effect	no	no	no	RP11-465I4.2, DOK6	-	-
18	67250677	rs74453612	A	G	0.0467197	9.805711	96.154075	Putative Transcript Effect	no	no	no	RP11-465I4.2, DOK6	-	-
18	67250787	rs4450507	A	G	0.0477137	9.805711	96.155154	Putative Transcript Effect	no	no	no	RP11-465I4.2, DOK6	-	-
18	67252075	rs4371259	T	C	0.0467197	9.794846	96.167782	Putative Transcript Effect	no	no	no	RP11-465I4.2, DOK6	-	-
18	67252750	rs9953093	A	G	0.0467197	9.794846	96.174394	Putative Transcript Effect	no	no	no	RP11-465I4.2, DOK6	-	-
18	67253559	rs74919129	G	A	0.0447316	7.796188	96.182012	Putative Transcript Effect	no	no	no	RP11-465I4.2, DOK6	-	-
18	67253986	rs73455867	G	A	0.0447316	7.796188	96.185341	Putative Transcript Effect	no	no	no	RP11-465I4.2, DOK6	-	-
18	67254788	rs78702965	C	G	0.0447316	7.796188	96.191593	Putative Transcript Effect	no	no	no	RP11-465I4.2, DOK6	-	-
18	67268343	rs78510124	C	T	0.0467197	0.326520	96.224057	Putative Transcript Effect	no	no	no	RP11-465I4.2, DOK6	-	-
18	67271649	rs17776076	T	C	0.0467197	0.327486	96.226037	Putative Transcript Effect	no	no	no	RP11-465I4.2, DOK6	-	-
19	47985220	rs17271418	G	A	0.0815109	0.045912	75.045608	Direct Regulatory Effect, Putative Transcript Effect, Variation Proximal to Gene	no	yes	no	NAPA-AS1, KPTN	-	GLTSCR1
19	47990889	rs55800589	G	C	0.0785288	0.045937	75.045868	Putative Transcript Effect, Variation Proximal to Gene	no	no	no	NAPA, RP11-43N16.4, NAPA-AS1, KPTN	-	-
20	37002589	rs2232619	G	A	0.0109344	4.598040	56.489480	Variation Proximal to Gene, Direct Transcript Effect	no	no	no	LBP, RP4-564F22.6	-	-
